# Supplementary material for: Speciation and adaptive evolution reshape antioxidant enzymatic system diversity across the phylum Nematoda
Source: BMC Biol. 2020 Nov 26;18:181. doi: 10.1186/s12915-020-00896-z (PMC7694339; doi:10.1186/s12915-020-00896-z)
Supplement: Supplementary file 2 — Additional file 2: Table S3. Assembly and gene annotation information of 59 nematodes. [file 12915_2020_896_MOESM2_ESM.xlsx]

## Sheet: Sheet1
Table S3. Assembly and annotation of 59 nematodes
Scientific name	Abbreviation	Clade	BioProject Accession	Assembly Size	Scaffold Number	Contig Length	Contig Number	ContigN50	ContigN50 number	Scaffold N50	Scaffold N50 number	Gene Number	Gene Length	CDS number	Intron Number	CDS length	Intron length	Publication (PMID)
Romanomermis culicivorax	Rcu	Clade I	PRJEB1358	322765761	62537	267654222	366142	1417	48097	17632	4624	48376	211797491	3.78	2.78	150.81	1344.92	24373391
Trichinella spiralis	Tsp	Clade I	PRJNA12603	63525422	6863	58538484	10814	76445	231	6373445	4	16380	29768257	5.36	4.36	177.65	197.51	21336279,26830005
Trichuris muris	Tmu	Clade I	PRJEB126	84405302	1683	84136002	4376	47836	491	399802	59	11004	45082476	7.58	6.58	164.3	432.66	24929830
Trichuris suis	Tsu	Clade I	PRJNA208416	71056402	3284	69235183	5035	85658	231	443734	46	14261	55472494	5.09	4.09	218.51	455.49	24929829
Trichuris trichiura	Ttr	Clade I	PRJEB535	75496394	4156	75481916	4812	57745	326	70602	265	9650	25503278	5.71	4.71	227.76	283.74	24929830
Acanthocheilonema viteae	Avi	Clade III	PRJEB4306	77350906	6796	77175447	10531	17615	1157	25808	819	10397	38592675	8.85	7.85	149.57	303.92	30397333
Anisakis simplex	Asi	Clade III	PRJEB496	126869778	42005	122873129	65960	3153	7768	9290	1940	20971	44101097	4.91	3.91	164.78	324.46	30397333
Ascaris lumbricoides	Alu	Clade III	PRJEB4950	316975410	31710	308697108	121892	4563	11597	56014	1230	23604	137929547	5.86	4.86	155.45	978.67	30397333
Ascaris suum	Asu	Clade III	PRJNA80881	272782664	29831	265335806	48050	21996	3669	407899	179	18542	121159975	6.43	5.43	152.54	1022.92	22031327
Brugia malayi	Bma	Clade III	PRJNA10729	88235797	197	87958432	205	10384967	3	14214749	3	11006	47652539	9.04	8.04	148.95	347.61	17885136
Brugia pahangi	Bpa	Clade III	PRJEB497	90545113	14029	89280667	15955	32884	573	65666	300	14674	40424888	6.93	5.93	148.57	288.16	30397333,26350613
Dirofilaria immitis	Dim	Clade III	PRJEB1797	88309529	16061	84878920	29492	11719	1646	71281	219	12857	44114203	7.78	6.78	145.69	338.05	22889830
Dracunculus medinensis	Dme	Clade III	PRJEB500	103750625	1347	103582672	1759	350558	65	665026	33	10969	36953767	7.56	6.56	148.83	338.25	30397333
Elaeophora elaphi	Eel	Clade III	PRJEB502	82568297	8078	80974991	13750	11919	1933	25590	874	10410	35998805	8.36	7.36	149.44	297.99	30397333
Enterobius vermicularis	Eve	Clade III	PRJEB503	150050672	19832	144223730	75130	4151	9125	20595	2114	12895	37854192	7.53	6.53	150.22	272.85	30397333
Litomosoides sigmodontis	Lsi	Clade III	PRJEB3075	64813410	3165	63813650	16885	9608	1602	45863	377	10246	34843908	9.01	8.01	146.47	259.29	30397333
Loa loa	Llo	Clade III	PRJNA246086	96405388	2250	96405388	2250	180288	117	180288	117	12473	42006145	7.72	6.72	159.14	318.05	23525074
Onchocerca flexuosa	Ofl	Clade III	PRJEB512	86175476	45472	84642940	53915	2469	7879	2943	6666	16119	28163931	4.7	3.7	148.32	276.32	30397333
Onchocerca ochengi	Ooc	Clade III	PRJEB1809	95513350	24057	95347607	30192	8600	2671	12317	1896	13990	41071618	6.97	5.97	149.65	316.21	30397333
Onchocerca volvulus	Ovo	Clade III	PRJEB513	96427137	708	93352770	1289	577378	39	-	-	12117	62584645	8.47	7.47	145.72	387.91	27869790
Parascaris univalens	Pun	Clade III	PRJNA386823	253353821	1274	252387314	36480	20376	2879	1825986	44	14308	143481976	2.51	1.51	149.44	1190.25	29118011
Syphacia muris	Smu	Clade III	PRJEB524	99093317	3879	98637850	10831	19763	1466	60730	513	11118	32447770	8.23	7.23	149.67	230.61	30397333
Thelazia callipaeda	Tcall	Clade III	PRJEB1205	75392092	5778	74617119	8405	27788	742	51228	417	10912	34357205	8.1	7.1	150.89	268.98	30397333
Toxocara canis	Tcani	Clade III	PRJNA248777	317115901	22857	298641369	51969	16980	4958	375067	239	18596	156506911	7.4	6.4	155.8	1133.47	25649139
Wuchereria bancrofti	Wba	Clade III	PRJNA275548	90325107	5105	90283428	20031	21072	871	56670	351	11068	47674650	9.19	8.19	139.34	365.49	30397333
Bursaphelenchus xylophilus	Bxy	Clade IV	PRJEA64437	74561461	5527	73085728	10432	18150	1065	949830	22	17704	38353449	5.01	4.01	224.85	259.06	21909270
Ditylenchus destructor	Dde	Clade IV	PRJNA312427	111138200	1761	108829417	7422	37547	783	561030	47	13931	57135249	8.88	7.88	145.51	332.11	27466450
Globodera pallida	Gpa	Clade IV	PRJEB123	123625196	6873	103634401	31190	7776	3191	120481	296	16403	39569410	8.01	7.01	134.75	189.57	24580726
Globodera rostochiensis	Gro	Clade IV	PRJEB13504	95876286	4281	91457744	33715	6575	3354	88688	278	14308	39571094	8.75	7.75	145.1	192.7	27286965
Meloidogyne hapla	Mha	Clade IV	PRJNA29083	53017507	3452	53017507	3452	37608	372	37608	372	14420	26385269	6.11	5.11	170.88	152.96	18809916
Meloidogyne incognita	Min	Clade IV	PRJEA28837	86061809	2994	82094956	9537	12786	1596	62516	370	19212	47015825	6.63	5.63	160.33	228.39	18660804
Parastrongyloides trichosuri	Ptr	Clade IV	PRJEB515	42486966	1810	42219646	6464	12270	917	836942	12	15010	24343865	2.33	1.33	591.16	178.95	26829753
Steinernema carpocapsae	Sca	Clade IV	PRJNA202318	86127942	1578	83733959	24938	22728	885	300606	74	28313	57084132	4.62	3.62	213.49	189.82	26392177,27876851
Steinernema feltiae	Sfe	Clade IV	PRJNA204661	82627153	5839	79857537	59080	3656	4214	47851	368	33459	57334801	4.37	3.37	222.08	151.44	26392177
Steinernema glaseri	Sgl	Clade IV	PRJNA204943	92932499	7514	89552745	86622	2193	7038	37444	692	34142	62619609	4.17	3.17	218.44	215.66	26392177
Steinernema monticolum	Smo	Clade IV	PRJNA205067	89356173	14332	85007944	81451	2451	8558	11556	2231	36007	56453329	3.96	2.96	218.67	156.13	26392177
Steinernema scapterisci	Ssc	Clade IV	PRJNA204942	79776474	2877	79014153	19579	14341	1301	91123	202	31378	57580655	4.7	3.7	226.12	150.57	26392177
Strongyloides papillosus	Spa	Clade IV	PRJEB525	60448019	4701	60381774	5321	65672	206	86359	129	18456	25626968	2.21	1.21	548.11	143.27	26829753
Strongyloides ratti	Sra	Clade IV	PRJEB125	43166851	136	42912778	311	1164709	11	-	-	12464	21965974	2.71	1.71	517.99	189.08	26829753
Strongyloides stercoralis	Sst	Clade IV	PRJEB528	42674564	799	42660942	919	322882	23	431128	16	13098	22106381	2.62	1.62	521.41	195.5	26829753
Strongyloides venezuelensis	Sve	Clade IV	PRJEB530	52178999	587	52138309	1795	177162	68	715404	16	16904	25228034	2.4	1.4	499.25	206.66	26829753
Ancylostoma caninum	Acani	Clade V	PRJNA72585	465750606	25339	402799051	77864	10116	9930	256738	379	30198	73835542	6.24	5.24	124.22	318.53	30397333
Ancylostoma ceylanicum	Ace	Clade V	PRJNA231479	313092710	1736	300901610	32179	18440	4885	668412	108	36687	136844575	5.46	4.46	151.55	650.73	25730766,30397333
Ancylostoma duodenale	Adu	Clade V	PRJNA72581	332878295	69984	322832815	100271	4967	16690	10138	8129	27485	53817954	4.88	3.88	130.34	339.45	30397333
Angiostrongylus costaricensis	Aco	Clade V	PRJEB494	262782696	6384	262048424	11253	64036	1221	112511	709	13417	81855793	7.56	6.56	129.11	771.78	30397333
Caenorhabditis elegans	Cel	Clade V	PRJNA13758	100286401	7	100286401	7					20094	61827280	6.12	5.12	201.89	311.09	9851916
Dictyocaulus viviparus	Dvi	Clade V	PRJNA72587	161038511	7175	156969285	24552	12685	3526	225748	209	13514	54779873	8.38	7.38	119.13	413.64	26856411
Diploscapter coronatus	Dco	Clade V	PRJDB3143	170470382	511	169424133	906	487148	108	1007652	51	34063	125311173	9.99	8.99	124.57	213.31	28646875
Haemonchus contortus	Hco	Clade V	PRJEB506	369846877	23860	346042478	65523	20808	4943	83287	1151	21869	127614250	8.94	7.94	125.69	593.27	23985316
Haemonchus placei	Hpl	Clade V	PRJEB509	259125910	24923	248051386	65290	6745	10327	37625	1979	21928	77841096	6.19	5.19	132.73	492.28	30397333
Heligmosomoides polygyrus	Hpo	Clade V	PRJEB15396	696954138	23647	692450925	63018	33413	5616	179575	1131	23471	258257004	6.88	5.88	134	1649.16	30397333
Necator americanus	Nam	Clade V	PRJNA72135	244075060	11864	208173610	65213	5429	9842	211861	284	19153	82090364	6.41	5.41	125.5	642.54	24441737
Oesophagostomum dentatum	Ode	Clade V	PRJNA72579	489973581	99770	398570771	176316	2791	38351	19364	4131	25291	54928510	5.3	4.3	122.71	353.18	26026709
Pristionchus exspectatus	Pex	Clade V	PRJEB6009	177635997	4412	167014512	10078	36460	1266	142227	343	24642	88776671	11.24	10.24	97.54	244.33	24443445
Pristionchus pacificus	Ppa	Clade V	PRJNA12644	158500396	47	154980396	135	4619064	12	23915096	3	25517	116846277	12.73	11.73	105.84	273.98	18806794
Rhabditophanes sp KR3021	Rha	Clade V	PRJEB1297	47267908	471	47120089	3935	72580	136	537195	22	13496	24155337	2.81	1.81	466.59	261.21	26829753
Teladorsagia circumcincta	Tci	Clade V	PRJNA72569	700614188	81734	576124236	213391	3623	40641	47050	3156	25572	163789634	5.21	4.21	122.79	1369.87	30397333
Angiostrongylus cantonensis	Acant	Clade V	PRJNA350391	282830295	425	281350153	816	993075	84	1815168	47	13473	168241740	8.48	7.48	127.89	1044.37	31751335
Nippostrongylus brasiliensis	Nbr	Clade V	PRJNA328296	347480154	3578	347480154	3578	209980	414	209980	414	-	-	-	-	-	-	29325570
