# Supplementary material for: Speciation and adaptive evolution reshape antioxidant enzymatic system diversity across the phylum Nematoda
Source: BMC Biol. 2020 Nov 26;18:181. doi: 10.1186/s12915-020-00896-z (PMC7694339; doi:10.1186/s12915-020-00896-z)
Supplement: Supplementary file 3 — Additional file 3: Table S4. Gene information of antioxidant enzymes in reannotation and original gene annotation in 59 nematodes. [file 12915_2020_896_MOESM3_ESM.xlsx]

## Sheet: Sheet1
Table S4. Gene information of antioxdiant enyzmes in Reannotated and Original gene annotation in 58 nematodes (except Caenorhabditis elegans)
Gene name used in this study	Species and BioProject	Clade	Antioxidant Class	UniprotID-copy number No.	Scaffold	Start	End	Strand	Align rate	Score	Identity	Pfam infomation	Original annotation ID	Scaffold	Start	End	Strand	Overlap_CDS1	Overlap_CDS2	Other description
Ctl_Rcu	romanomermis_culicivorax.PRJEB1358	CladeI	Cat	P90682-D1	nRc.2.0.scaf05831	877	8248	+	0.5933	366.03	63.64	Catalase-9.1e-114;Catalase-rel-1.8e-26	nRc.2.0.1.t27947-RA	nRc.2.0.scaf05831	880	2958	+	0.376947	0.647059
NPHGpx_Rcu	romanomermis_culicivorax.PRJEB1358	CladeI	GPX	P52033-D1	nRc.2.0.scaf04205	12863	16278	-	1	183.19	47.27	GSHPx-5.7e-30	nRc.2.0.1.t47197-RA	nRc.2.0.scaf04205	12722	16415	-	0.970085	0.961864
PHGpx_Rcu	romanomermis_culicivorax.PRJEB1358	CladeI	GPX	Q00277-D1	nRc.2.0.scaf14314	1692	2038	-	0.5562	61.1	51.06	GSHPx-6.7e-38	nRc.2.0.1.t07369-RA	nRc.2.0.scaf14314	1707	4897	-	0.875887	0.755352
Prx6_Rcu	romanomermis_culicivorax.PRJEB1358	CladeI	Prx	O17433-D1	nRc.2.0.scaf00479	50479	51864	-	0.6723	115.7	70.55	1-cysPrx_C-1e-05;AhpC-TSA-5e-28;AhpC-TSA_2-3.5e-07;Redoxin-1.9e-13;Thioredoxin_8-1.1e-07	nRc.2.0.1.t27106-RA	nRc.2.0.scaf00479	49368	52584	-	1	0.650442
Prx1-2_Rcu	romanomermis_culicivorax.PRJEB1358	CladeI	Prx	P48822-D1	nRc.2.0.scaf02747	7536	11369	+	0.7162	164.82	69.57	AhpC-TSA-4.2e-41;Redoxin-1.6e-17	nRc.2.0.1.t15612-RA	nRc.2.0.scaf02747	10709	13392	+	0.754601	0.798701
Prx1-1_Rcu	romanomermis_culicivorax.PRJEB1358	CladeI	Prx	Q9NL98-D1	nRc.2.0.scaf07979	2	7450	-	1	209.96	69.63	1-cysPrx_C-3.5e-16;AhpC-TSA-1.5e-43;Redoxin-1.8e-22	nRc.2.0.1.t02640-RA	nRc.2.0.scaf07979	2	7456	-	1	0.989848
SOD2_Rcu	romanomermis_culicivorax.PRJEB1358	CladeI	SOD	P31161-D1	nRc.2.0.scaf06830	5104	6310	+	0.905	236	68.02	Sod_Fe_C-2e-42;Sod_Fe_N-1.8e-36	nRc.2.0.1.t40771-RA	nRc.2.0.scaf06830	5041	10797	+	0.890547	0.355865
SOD1_Rcu	romanomermis_culicivorax.PRJEB1358	CladeI	SOD	Q01137-D1	nRc.2.0.scaf12832	31	1894	-	0.8824	138.33	64.18	Sod_Cu-8.2e-51	nRc.2.0.1.t12417-RA	nRc.2.0.scaf12832	28	5559	-	1	0.780347
SOD3_Rcu	romanomermis_culicivorax.PRJEB1358	CladeI	SOD	NA	NA	NA	NA	NA	NA	NA	NA	NA	nRc.2.0.1.t17901-RA	nRc.2.0.scaf01650	30	5621	-
PHGpx-1_Tsp	trichinella_spiralis.PRJNA12603	CladeI	GPX	Q00277-D1	GL622787	9154261	9154795	-	0.6627	103.34	66.67	GSHPx-3.6e-33	EFV56702	GL622787	9154147	9154980	-	0.866071	0.595092
PHGpx-2_Tsp	trichinella_spiralis.PRJNA12603	CladeI	GPX	Q00277-D3	GL622787	9144972	9145595	+	0.7337	86.24	53.66	GSHPx-2.3e-33	EFV56706	GL622787	9144783	9145673	+	0.75	0.72093
Prx1-1_Tsp	trichinella_spiralis.PRJNA12603	CladeI	Prx	P48822-D2	GL624878	242	1464	-	0.821	164.48	65.03	1-cysPrx_C-3.2e-13;AhpC-TSA-1.1e-38;Redoxin-2.7e-18	EFV48983	GL624878	227	1353	-	0.802139	0.974026
Prx1-2_Tsp	trichinella_spiralis.PRJNA12603	CladeI	Prx	P48822-D3	GL622787	163559	164749	-	0.8122	158.02	64.64	1-cysPrx_C-6.3e-13;AhpC-TSA-1.1e-38;Redoxin-2.6e-18	EFV58920	GL622787	163538	165285	-	1	0.868545
Prx1-3_Tsp	trichinella_spiralis.PRJNA12603	CladeI	Prx	Q9NL98-D1	GL622787	1677930	1678511	+	1	289.13	62.69	1-cysPrx_C-3.7e-13;AhpC-TSA-2.2e-41;Redoxin-1.4e-21	EFV58536	GL622787	1677930	1678517	+	1	0.994872
Prx1-4_Tsp	trichinella_spiralis.PRJNA12603	CladeI	Prx	Q9NL98-D2	GL622787	4108526	4109113	+	1	266.64	57.95	1-cysPrx_C-1.3e-11;AhpC-TSA-1.9e-37;Redoxin-1e-18	EFV57923	GL622787	4108526	4109119	+	1	0.994924
SOD2-1_Tsp	trichinella_spiralis.PRJNA12603	CladeI	SOD	P31161-D1	GL628387	310	1061	+	0.905	254.34	66.67	Sod_Fe_C-6.8e-42;Sod_Fe_N-1e-36	EFV49687	GL628387	303	1331	+	0.965174	0.793997
SOD2-2_Tsp	trichinella_spiralis.PRJNA12603	CladeI	SOD	P31161-D2	GL622787	7904801	7905554	+	0.905	254.34	66.67	Sod_Fe_C-6.8e-42;Sod_Fe_N-1e-36	EFV57014	GL622787	7904248	7905824	+	0.965174	0.751938
SOD1_Tsp	trichinella_spiralis.PRJNA12603	CladeI	SOD	P41962-D1	GL622784	2240600	2241264	+	1	144.01	62.99	Sod_Cu-4.4e-52	EFV61955	GL622784	2240070	2241270	+	1	0.861111
NA(not used for phylogenetics)	trichinella_spiralis.PRJNA12603	CladeI	SOD	P41963-D2	GL622785	6928557	6928895	-	0.5829	51.09	32.74	Sod_Cu-2.9e-24	EFV59962	GL622785	6928479	6930917	-	1	0.193825
PHGpx-1_Tmu	trichuris_muris.PRJEB126	CladeI	GPX	Q00277-D1	scaffold14	818711	819150	-	0.6627	100.79	62.5	GSHPx-1.5e-32	TMUE_s0014011800	scaffold14	818600	819254	-	0.79845	0.78626
PHGpx-2_Tmu	trichuris_muris.PRJEB126	CladeI	GPX	Q00277-D2	scaffold14	822001	822611	-	0.8935	102.27	59.86	AhpC-TSA-4.5e-13;GSHPx-1.2e-40;Redoxin-2.6e-09;SCO1-SenC-9.8e-06	TMUE_s0014011900	scaffold14	821678	822611	-	0.888889	0.8577
Prx1-1_Tmu	trichuris_muris.PRJEB126	CladeI	Prx	P48822-D1	scaffold12	78262	79173	-	0.8384	174.24	67.02	1-cysPrx_C-2.1e-16;AhpC-TSA-5.9e-41;Redoxin-7.9e-19	TMUE_s0012001500	scaffold12	78256	82930	-	1	0.561765
Prx1-2_Tmu	trichuris_muris.PRJEB126	CladeI	Prx	Q9NL98-D1	scaffold7	428817	429392	-	0.9846	303.98	63.54	1-cysPrx_C-7.2e-15;AhpC-TSA-1.4e-42;Redoxin-8.1e-22	TMUE_s0007005500	scaffold7	428811	453210	-	1	0.179104
SOD2_Tmu	trichuris_muris.PRJEB126	CladeI	SOD	P31161-D1	scaffold136	156479	157233	+	0.8959	247.05	70.26	Sod_Fe_C-3.7e-43;Sod_Fe_N-9.9e-38	TMUE_s0136002900	scaffold136	155679	157242	+	1	0.880531
SOD1_Tmu	trichuris_muris.PRJEB126	CladeI	SOD	P41962-D1	scaffold78	320934	321489	-	0.8671	131.52	58.65	Sod_Cu-1.1e-47	TMUE_s0078004700	scaffold78	320928	322379	-	0.992537	0.707447
SOD3_Tmu	trichuris_muris.PRJEB126	CladeI	SOD	P41963-D1	scaffold63	81043	81529	+	0.7236	151.83	58.87	Sod_Cu-2.9e-52	TMUE_s0063001000	scaffold63	80934	81544	+	1	0.865854
PHGpx-1_Tsu	trichuris_suis.PRJNA208416	CladeI	GPX	Q00277-D1	scaffold74	834104	834548	-	0.6627	101.83	64.86	Glyco_hydro_65m-7.2e-06;GSHPx-1.3e-33	M514_04264	scaffold74	827259	837440	-	0.6875	0.0957711
PHGpx-2_Tsu	trichuris_suis.PRJNA208416	CladeI	GPX	Q00277-D2	scaffold74	836202	836848	-	1	100.82	54.94	AhpC-TSA-6.4e-13;GSHPx-6.4e-45;Redoxin-1.1e-08	M514_04264	scaffold74	827259	837440	-	0.952381	0.199005
Prx1-1_Tsu	trichuris_suis.PRJNA208416	CladeI	Prx	P48822-D2	scaffold43	539293	540210	+	0.8384	178.74	68.62	1-cysPrx_C-8e-16;AhpC-TSA-7.1e-42;Redoxin-4e-19	M514_08294	scaffold43	527841	543812	+	1	0.414317
Prx1-2_Tsu	trichuris_suis.PRJNA208416	CladeI	Prx	Q17172-D1	scaffold150	167952	168548	+	1	315.02	62.81	1-cysPrx_C-5.3e-16;AhpC-TSA-3e-42;Redoxin-8.8e-23	M514_03098	scaffold150	167934	168554	+	0.98995	0.994949
SOD2_Tsu	trichuris_suis.PRJNA208416	CladeI	SOD	P31161-D1	scaffold145	16680	17459	-	0.8959	255.33	70.92	Sod_Fe_C-2.6e-43;Sod_Fe_N-7.3e-32	M514_09570	scaffold145	16287	18340	-	0.888393	0.880531
SOD1_Tsu	trichuris_suis.PRJNA208416	CladeI	SOD	P41962-D1	scaffold22	369950	370484	-	0.8228	130.61	61.9	Sod_Cu-3.3e-45	M514_05621	scaffold22	369865	371117	-	1	0.709497
SOD3_Tsu	trichuris_suis.PRJNA208416	CladeI	SOD	Q01137-D2	scaffold43	267753	268274	-	0.9935	131.01	50	Sod_Cu-3.7e-49	M514_10059	scaffold43	267463	268443	-	1	0.804124
PHGpx-1_Ttr	trichuris_trichiura.PRJEB535	CladeI	GPX	Q00277-D1	TTRE_001509	1045	1485	-	0.6627	97.85	64.86	Glyco_hydro_65m-4.6e-06;GSHPx-3.6e-33	TTRE_0000905301-mRNA-1	TTRE_001509	932	3779	-	0.901786	0.267196
PHGpx-2_Ttr	trichuris_trichiura.PRJEB535	CladeI	GPX	Q00277-D2	TTRE_001509	3167	3779	-	0.9172	107.14	61.84	AhpC-TSA-4.3e-13;GSHPx-3.3e-44;Redoxin-1.7e-08;SCO1-SenC-2.7e-05	TTRE_0000905301-mRNA-1	TTRE_001509	932	3779	-	0.908333	0.38448
Prx1-1_Ttr	trichuris_trichiura.PRJEB535	CladeI	Prx	Q21824-D1	TTRE_000453	3440	4347	-	0.8496	179.33	63.49	1-cysPrx_C-2.7e-16;AhpC-TSA-2e-41;Redoxin-4.3e-19	TTRE_0000633301-mRNA-1	TTRE_000453	3437	4419	-	1	0.888889
Prx1-2_Ttr	trichuris_trichiura.PRJEB535	CladeI	Prx	Q9NL98-D1	TTRE_001195	9233	9817	-	1	322.5	64.62	1-cysPrx_C-1.1e-15;AhpC-TSA-2.4e-42;Redoxin-1.3e-21	TTRE_0000862901-mRNA-1	TTRE_001195	9227	9823	-	1	0.984848
SOD2_Ttr	trichuris_trichiura.PRJEB535	CladeI	SOD	P31161-D1	TTRE_000058	23818	24572	+	0.9095	249.82	70.2	Sod_Fe_C-2.8e-43;Sod_Fe_N-2e-35	TTRE_0000201701-mRNA-1	TTRE_000058	23821	24581	+	0.99505	0.990148
SOD1_Ttr	trichuris_trichiura.PRJEB535	CladeI	SOD	P41963-D1	TTRE_000033	204709	205249	+	0.6633	120.82	58.59	FANCD2OS-1.2e-05;Sod_Cu-2.7e-46	TTRE_0000137801-mRNA-1	TTRE_000033	204593	205261	+	1	0.883562
SOD3_Ttr	trichuris_trichiura.PRJEB535	CladeI	SOD	Q01137-D1	TTRE_000055	84957	85478	-	0.9935	147	53.29	Sod_Cu-1.2e-48	TTRE_0000195101-mRNA-1	TTRE_000055	84954	85484	-	1	0.987342
PHGpx-1_Avi	acanthocheilonema_viteae.PRJEB4306	CladeIII	GPX	O02621-D2	nAv.1.0.scaf00368	21453	22152	-	0.865	127.15	55.32	GSHPx-2.5e-38;Redoxin-3e-06	nAv.1.0.1.t06421-RA	nAv.1.0.scaf00368	21444	26874	-	0.995272	0.211345
PHGpx-2_Avi	acanthocheilonema_viteae.PRJEB4306	CladeIII	GPX	O02621-D3	nAv.1.0.scaf00529	6110	6809	+	0.865	127.15	55.32	GSHPx-2.5e-38;Redoxin-3e-06	nAv.1.0.1.t06425-RA	nAv.1.0.scaf00529	1388	6818	+	0.995272	0.211345
PHGpx-3_Avi	acanthocheilonema_viteae.PRJEB4306	CladeIII	GPX	O62327-D1	nAv.1.0.scaf00454	33882	34953	+	0.7178	151.82	64.96	AhpC-TSA-4.4e-05;GSHPx-3.1e-34	nAv.1.0.1.t02117-RA	nAv.1.0.scaf00454	30638	35670	+	0.985755	0.272013
PHGpx-4_Avi	acanthocheilonema_viteae.PRJEB4306	CladeIII	GPX	O62327-D4	nAv.1.0.scaf00454	31011	31661	+	0.7239	87.11	45.76	GSHPx-9.8e-26	nAv.1.0.1.t02117-RA	nAv.1.0.scaf00454	30638	35670	+	0.881356	0.245283
NPHGpx_Avi	acanthocheilonema_viteae.PRJEB4306	CladeIII	GPX	P67878-D1	nAv.1.0.scaf02084	562	1819	+	0.9013	368.73	83	AhpC-TSA-9.2e-06;GSHPx-2e-35;Lipoprotein_15-0.00068	nAv.1.0.1.t03887-RA	nAv.1.0.scaf02084	560	1822	+	1	0.996743
Prx6_Avi	acanthocheilonema_viteae.PRJEB4306	CladeIII	Prx	O17433-D1	nAv.1.0.scaf00513	12608	14531	-	1	338.84	84.91	1-cysPrx_C-2.6e-13;AhpC-TSA-2e-31;AhpC-TSA_2-2.5e-06;Herpes_V23-1.6e-05;Redoxin-1.8e-15	nAv.1.0.1.t03731-RA	nAv.1.0.scaf00513	12605	14531	-	1	1
Prx1-1_Avi	acanthocheilonema_viteae.PRJEB4306	CladeIII	Prx	P48822-D1	nAv.1.0.scaf00158	39291	40536	+	0.9738	380.9	91.36	1-cysPrx_C-4.2e-13;AhpC-TSA-4.2e-42;Redoxin-3e-16	nAv.1.0.1.t02572-RA	nAv.1.0.scaf00158	39140	40539	+	1	0.840909
Prx1-2_Avi	acanthocheilonema_viteae.PRJEB4306	CladeIII	Prx	Q17172-D1	nAv.1.0.scaf03563	18	1237	+	1	369.93	94.42	1-cysPrx_C-5.2e-16;AhpC-TSA-9e-43;Redoxin-1.8e-21	nAv.1.0.1.t06334-RA	nAv.1.0.scaf03563	12	1240	+	1	0.99005
Prx1-3_Avi	acanthocheilonema_viteae.PRJEB4306	CladeIII	Prx	Q17172-D2	nAv.1.0.scaf00979	21228	22462	-	1	367.43	93.91	1-cysPrx_C-4.8e-16;AhpC-TSA-9e-43;Redoxin-1.8e-21	nAv.1.0.1.t10124-RA	nAv.1.0.scaf00979	21225	22396	-	0.889447	1
SOD1-1_Avi	acanthocheilonema_viteae.PRJEB4306	CladeIII	SOD	P41962-D1	nAv.1.0.scaf01318	4926	6004	-	1	258.33	88.61	Sod_Cu-3e-54	nAv.1.0.1.t01861-RA	nAv.1.0.scaf01318	4923	6004	-	1	1
SOD1-like_Avi	acanthocheilonema_viteae.PRJEB4306	CladeIII	SOD	P41962-D2	nAv.1.0.scaf01318	2626	3394	+	0.8608	173.71	68.38	Sod_Cu-7.1e-48	nAv.1.0.1.t01860-RA	nAv.1.0.scaf01318	1223	3397	+	1	0.64455
SOD2_Avi	acanthocheilonema_viteae.PRJEB4306	CladeIII	SOD	P41981-D1	nAv.1.0.scaf00090	4178	5916	+	1	367.17	87.73	Sod_Fe_C-1.9e-37;Sod_Fe_N-6.3e-33	nAv.1.0.1.t10078-RA	nAv.1.0.scaf00090	4178	5919	+	1	1
Ctl_Asi	anisakis_simplex.PRJEB496	CladeIII	Cat	P90682-D1	ASIM_contig0000331	544	4920	-	0.793	680.45	83.29	Catalase-9.5e-199;Catalase-rel-3.2e-05	ASIM_0000059801-mRNA-1	ASIM_contig0000331	505	5730	-	1	0.922581
PHGpx-1_Asi	anisakis_simplex.PRJEB496	CladeIII	GPX	O02621-D1	ASIM_scaffold0001059	2833	3782	-	0.8282	159.41	67.91	AhpC-TSA-1.8e-11;GSHPx-3.3e-44;Redoxin-1.3e-09;SCO1-SenC-1.2e-06	ASIM_0001556901-mRNA-1	ASIM_scaffold0001059	2725	3797	-	1	0.771429
PHGpx-2_Asi	anisakis_simplex.PRJEB496	CladeIII	GPX	O02621-D3	ASIM_scaffold0000174	71170	71827	-	0.865	131.16	57.45	DUF5370-0.00016;GSHPx-1.2e-35	ASIM_0001268201-mRNA-1	ASIM_scaffold0000174	71161	77397	-	0.995272	0.198491
PHGpx-3_Asi	anisakis_simplex.PRJEB496	CladeIII	GPX	O62327-D2	ASIM_scaffold0000084	53449	54244	+	0.865	155.32	65.25	AhpC-TSA-7.5e-06;DUF1573-0.00011;DUF1573-0.00071;GSHPx-1.1e-37;Redoxin-0.00012	ASIM_0001179801-mRNA-1	ASIM_scaffold0000084	53112	53906	+	0.812207	0.655303
PHGpx-4_Asi	anisakis_simplex.PRJEB496	CladeIII	GPX	Q00277-D3	ASIM_scaffold0001131	10569	11254	+	0.6746	85.11	54.46	DAO_C-1.1e-05;GSHPx-3.6e-33	ASIM_0001567501-mRNA-1	ASIM_scaffold0001131	9861	11704	+	0.684366	0.270396
NPHGpx_Asi	anisakis_simplex.PRJEB496	CladeIII	GPX	Q95003-D1	ASIM_scaffold0000385	15539	17437	+	0.9018	313.26	68.66	AhpC-TSA-4.9e-07;GSHPx-3.2e-36;Lipoprotein_15-3.8e-06;Ntox24-2.2e-05;Redoxin-8.5e-05	ASIM_0001385901-mRNA-1	ASIM_scaffold0000385	15288	17443	+	1	0.852321
Prx1-1_Asi	anisakis_simplex.PRJEB496	CladeIII	Prx	Q21824-D1	ASIM_contig0002007	29	1666	+	1	253.18	76.36	1-cysPrx_C-1.2e-16;AhpC-TSA-1.3e-39;Redoxin-3e-17	ASIM_0000187501-mRNA-1	ASIM_contig0002007	13	1827	+	0.991031	1
Prx1-2_Asi	anisakis_simplex.PRJEB496	CladeIII	Prx	Q9NL98-D1	ASIM_scaffold0002880	2153	3760	+	1	332.44	86.53	1-cysPrx_C-2.7e-17;AhpC-TSA-2.1e-45;Redoxin-2.1e-22	ASIM_0001779501-mRNA-1	ASIM_scaffold0002880	2153	4065	+	1	1
Prx1-3_Asi	anisakis_simplex.PRJEB496	CladeIII	Prx	Q9NL98-D2	ASIM_scaffold0002713	2328	4128	+	1	254.47	70.98	1-cysPrx_C-8.6e-19;AhpC-TSA-8.4e-43;Redoxin-4.4e-19	ASIM_0001764701-mRNA-1	ASIM_scaffold0002713	2286	4134	+	1	0.928571
SOD3-1_Asi	anisakis_simplex.PRJEB496	CladeIII	SOD	P51547-D1	ASIM_scaffold0001763	4413	5107	-	0.6831	161.43	64.8	Sod_Cu-2.3e-49	ASIM_0001660201-mRNA-1	ASIM_scaffold0001763	4410	6049	-	0.976	0.61
SOD3-2_Asi	anisakis_simplex.PRJEB496	CladeIII	SOD	P51547-D2	ASIM_scaffold0000284	17249	17846	-	0.6885	133.77	54.76	Sod_Cu-2.4e-47	ASIM_0001338601-mRNA-1	ASIM_scaffold0000284	17222	18242	-	0.968254	0.638743
SOD3-3_Asi	anisakis_simplex.PRJEB496	CladeIII	SOD	P51547-D3	ASIM_contig0004797	144	730	+	0.6831	135.44	55.2	Sod_Cu-1.5e-45	ASIM_0000336001-mRNA-1	ASIM_contig0004797	20	757	+	0.952	0.809524
SOD3-4_Asi	anisakis_simplex.PRJEB496	CladeIII	SOD	Q01137-D3	ASIM_scaffold0000439	10301	10830	-	0.8105	107.97	53.23	Sod_Cu-2.1e-38	ASIM_0001406701-mRNA-1	ASIM_scaffold0000439	10274	11165	-	1	0.751479
SOD1_Asi	anisakis_simplex.PRJEB496	CladeIII	SOD	Q27666-D1	ASIM_scaffold0000370	27237	28060	-	0.8805	187.88	73.57	Sod_Cu-3.7e-49	ASIM_0001379001-mRNA-1	ASIM_scaffold0000370	27228	28471	-	1	0.769231
Ctl_Alu	ascaris_lumbricoides.PRJEB4950	CladeIII	Cat	P90682-D1	ALUE_scaffold0000947	26365	36707	-	1	891.49	93.48	AGH-0.00039;Catalase-7.5e-196;Catalase-rel-3.6e-15	ALUE_0001195101-mRNA-1	ALUE_scaffold0000947	26362	40252	-	1	0.848624
PHGpx-1_Alu	ascaris_lumbricoides.PRJEB4950	CladeIII	GPX	O02621-D2	ALUE_scaffold0000246	109147	110146	-	0.7607	140.72	59.68	GSHPx-1.5e-35	ALUE_0000732301-mRNA-1	ALUE_scaffold0000246	108052	126553	-	0.930108	0.167392
PHGpx-2_Alu	ascaris_lumbricoides.PRJEB4950	CladeIII	GPX	O02621-D3	ALUE_scaffold0008723	737	1776	+	0.7301	127.36	62.83	GSHPx-4.3e-30	ALUE_0002312701-mRNA-1	ALUE_scaffold0008723	743	2507	+	0.964912	0.808824
PHGpx-3_Alu	ascaris_lumbricoides.PRJEB4950	CladeIII	GPX	O02621-D4	ALUE_scaffold0005661	8350	9936	+	0.7178	111.57	56.52	AhpC-TSA-2e-05;GSHPx-1.7e-35	ALUE_0002098201-mRNA-1	ALUE_scaffold0005661	1257	10005	+	0.994203	0.194114
PHGpx-4_Alu	ascaris_lumbricoides.PRJEB4950	CladeIII	GPX	O62327-D1	ALUE_scaffold0000016	566543	567373	-	0.7239	154.71	63.56	AhpC-TSA-0.0004;GSHPx-3e-37	ALUE_0000349101-mRNA-1	ALUE_scaffold0000016	565442	568314	-	0.977401	0.616756
PHGpx-5_Alu	ascaris_lumbricoides.PRJEB4950	CladeIII	GPX	O62327-D5	ALUE_scaffold0001351	50477	51431	+	0.5767	106.92	63.83	GSHPx-8.6e-35;Uroplakin_II-1.1e-05	ALUE_0001354501-mRNA-1	ALUE_scaffold0001351	49698	51431	+	0.97193	0.77591
NPHGpx_Alu	ascaris_lumbricoides.PRJEB4950	CladeIII	GPX	Q95003-D1	ALUE_scaffold0002043	23283	25391	-	0.8929	331.11	71.86	AhpC-TSA-2.5e-07;GSHPx-4.5e-36;Redoxin-1.7e-05	ALUE_0001558401-mRNA-1	ALUE_scaffold0002043	23277	27005	-	1	0.743494
Prx6_Alu	ascaris_lumbricoides.PRJEB4950	CladeIII	Prx	O17433-D1	ALUE_scaffold0000255	32929	36994	+	0.8596	218.75	71.5	1-cysPrx_C-8.7e-13;AhpC-TSA-5.3e-26;AhpC-TSA_2-0.0002;Redoxin-1.2e-12;Thioredoxin_8-1.1e-05	ALUE_0000741601-mRNA-1	ALUE_scaffold0000255	31551	36997	+	1	0.867521
Prx1-1_Alu	ascaris_lumbricoides.PRJEB4950	CladeIII	Prx	Q21824-D1	ALUE_scaffold0005519	1619	6442	-	0.8186	247.16	78.57	1-cysPrx_C-2.2e-15;AhpC-TSA-1.2e-39;Redoxin-7.6e-18	ALUE_0002086101-mRNA-1	ALUE_scaffold0005519	1616	8088	-	0.969369	0.578495
Prx1-2_Alu	ascaris_lumbricoides.PRJEB4950	CladeIII	Prx	Q9NL98-D1	ALUE_scaffold0000237	88291	91766	+	1	377.92	97.93	1-cysPrx_C-9.7e-16;AhpC-TSA-2.3e-45;Redoxin-2.8e-22	ALUE_0000722201-mRNA-1	ALUE_scaffold0000237	88291	91769	+	1	1
Prx1-3_Alu	ascaris_lumbricoides.PRJEB4950	CladeIII	Prx	Q9NL98-D2	ALUE_scaffold0000237	93320	95910	-	1	357.42	93.78	1-cysPrx_C-1.5e-15;AhpC-TSA-4.3e-45;Redoxin-7.4e-22	ALUE_0000722401-mRNA-1	ALUE_scaffold0000237	93317	95910	-	1	1
SOD2_Alu	ascaris_lumbricoides.PRJEB4950	CladeIII	SOD	P31161-D1	ALUE_scaffold0000278	64358	67302	-	0.9095	261.19	72.73	Glyco_hydro_4C-1.1e-05;Sod_Fe_C-2.6e-38;Sod_Fe_N-1.1e-36	ALUE_0000768201-mRNA-1	ALUE_scaffold0000278	64355	68097	-	1	0.885463
SOD3_Alu	ascaris_lumbricoides.PRJEB4950	CladeIII	SOD	P51547-D1	ALUE_scaffold0003498	1960	3038	-	0.6667	155.26	62.3	Sod_Cu-9.8e-47	ALUE_0001841701-mRNA-1	ALUE_scaffold0003498	1954	4764	-	1	0.628866
SOD1_Alu	ascaris_lumbricoides.PRJEB4950	CladeIII	SOD	Q27666-D1	ALUE_scaffold0000043	114348	115922	-	0.8616	183.59	71.53	Sod_Cu-1.2e-49	ALUE_0000422401-mRNA-1	ALUE_scaffold0000043	114339	119821	-	0.992701	0.609865
Ctl_Asu	ascaris_suum.PRJNA80881	CladeIII	Cat	P90682-D1	Scaffold156	99146	109626	-	1	876.37	92.08	Catalase-1.5e-195;Catalase-rel-7.3e-17;DUF842-2.2e-05;FAA_hydrolase_N-2.2e-05;FliE-5.4e-06	GS_13761	Scaffold156	102712	109801	-	0.762797	0.942901
PHGpx-1_Asu	ascaris_suum.PRJNA80881	CladeIII	GPX	O02621-D1	Scaffold334	134258	135317	-	0.7301	149.74	63.03	GSHPx-1.7e-34	GS_14433	Scaffold334	133530	136094	-	0.961111	0.686508
PHGpx-2_Asu	ascaris_suum.PRJNA80881	CladeIII	GPX	O02621-D3	Scaffold95	1249576	1250575	-	0.7607	140.72	59.68	GSHPx-1.3e-35	GS_07529	Scaffold95	1248480	1251930	-	0.930108	0.678431
PHGpx-3_Asu	ascaris_suum.PRJNA80881	CladeIII	GPX	O02621-D4	Scaffold861	29560	31102	-	0.7178	109.07	56.52	AhpC-TSA-2e-05;GSHPx-1.4e-35	GS_09796	Scaffold861	29013	33896	-	0.985507	0.225764
PHGpx-4_Asu	ascaris_suum.PRJNA80881	CladeIII	GPX	O62327-D1	Scaffold111	374500	375330	+	0.7239	154.71	63.56	AhpC-TSA-0.0004;GSHPx-2.5e-37	GS_20899	Scaffold111	373622	376798	+	0.977401	0.694779
NPHGpx_Asu	ascaris_suum.PRJNA80881	CladeIII	GPX	Q95003-D1	Scaffold830	470919	473032	-	0.8929	331.11	71.86	AhpC-TSA-2.5e-07;GSHPx-3.7e-36;Redoxin-1.7e-05	GS_16987	Scaffold830	470913	474523	-	0.753333	0.860952
Prx6_Asu	ascaris_suum.PRJNA80881	CladeIII	Prx	O17433-D1	Scaffold551	8465	12546	-	0.8596	218.75	71.5	1-cysPrx_C-8.7e-13;AhpC-TSA-4.7e-26;AhpC-TSA_2-0.0002;Redoxin-1e-12;Thioredoxin_8-1.1e-05	GS_02733	Scaffold551	8462	13627	-	1	0.867521
Prx1-1_Asu	ascaris_suum.PRJNA80881	CladeIII	Prx	Q21824-D1	Scaffold190	149437	152935	+	0.8186	247.16	78.57	1-cysPrx_C-2.2e-15;AhpC-TSA-1.1e-39;Redoxin-6.5e-18	GS_03436	Scaffold190	147791	152938	+	0.989189	0.795652
Prx1-2_Asu	ascaris_suum.PRJNA80881	CladeIII	Prx	Q9NL98-D1	Scaffold75	101810	104900	-	1	377.42	97.93	1-cysPrx_C-9.7e-16;AhpC-TSA-5.9e-45;Redoxin-5.7e-22	GS_23521	Scaffold75	101807	104900	-	1	1
Prx1-3_Asu	ascaris_suum.PRJNA80881	CladeIII	Prx	Q9NL98-D2	Scaffold75	98405	100435	+	1	357.42	93.78	1-cysPrx_C-1.5e-15;AhpC-TSA-3.8e-45;Redoxin-6.3e-22	GS_21096	Scaffold75	98405	100438	+	1	1
SOD2_Asu	ascaris_suum.PRJNA80881	CladeIII	SOD	P31161-D1	Scaffold577	137636	140581	+	0.9095	261.19	72.73	Glyco_hydro_4C-1.1e-05;Sod_Fe_C-2.6e-38;Sod_Fe_N-1.1e-36	GS_03358	Scaffold577	136816	140584	+	1	0.877729
SOD3_Asu	ascaris_suum.PRJNA80881	CladeIII	SOD	P51547-D1	Scaffold253	258121	259209	-	0.6667	156.76	63.11	Sod_Cu-2.7e-47	GS_08490	Scaffold253	258115	261018	-	1	0.72619
SOD1_Asu	ascaris_suum.PRJNA80881	CladeIII	SOD	Q27666-D2	Scaffold134	885918	887359	+	0.6289	110.77	72	Sod_Cu-1.4e-35	GS_11776	Scaffold134	885918	887368	+	1	0.980392
PHGpx-1_Bma	brugia_malayi.PRJNA10729	CladeIII	GPX	O02621-D2	Bm_v4_ChrX_scaffold_001	24886609	24887750	-	1	137.84	54.94	AhpC-TSA-2.3e-09;GSHPx-2.8e-45;Redoxin-1.2e-08;SCO1-SenC-1.1e-05	Bm18099	Bm_v4_ChrX_scaffold_001	24886600	24888365	-	1	0.802956
PHGpx-2_Bma	brugia_malayi.PRJNA10729	CladeIII	GPX	O62327-D1	Bm_v4_Chr3_scaffold_001	234671	235676	-	0.7178	149.32	64.1	AhpC-TSA-1.3e-05;GAD-1.1e-05;GSHPx-1.1e-35;Redoxin-2.3e-05	Bm5237	Bm_v4_Chr3_scaffold_001	234238	236361	-	0.985755	0.703252
NPHGpx_Bma	brugia_malayi.PRJNA10729	CladeIII	GPX	P67878-D1	Bm_v4_ChrX_scaffold_001	3678094	3679654	+	1	473.67	100	AhpC-TSA-4.7e-06;GSHPx-1.9e-35	Bm2151	Bm_v4_ChrX_scaffold_001	3678061	3679936	+	1	1
Prx6_Bma	brugia_malayi.PRJNA10729	CladeIII	Prx	O17433-D1	Bm_v4_ChrX_scaffold_001	19029483	19031434	-	1	343.83	84.91	1-cysPrx_C-7e-12;AhpC-TSA-5.5e-32;AhpC-TSA_2-5.5e-07;Hydrophobin_2-1.2e-05;Redoxin-3.3e-15	Bm6417	Bm_v4_ChrX_scaffold_001	19029318	19031440	-	1	1
Prx1-1_Bma	brugia_malayi.PRJNA10729	CladeIII	Prx	P48822-D1	Bm_v4_ChrX_scaffold_001	7542333	7543536	-	1	421.21	97.79	1-cysPrx_C-5.5e-13;AhpC-TSA-5.3e-42;Redoxin-1.1e-15	Bm13772	Bm_v4_ChrX_scaffold_001	7542165	7543677	-	0.973684	0.973684
Prx1-2_Bma	brugia_malayi.PRJNA10729	CladeIII	Prx	P48822-D2	Bm_v4_ChrX_scaffold_001	7520107	7521086	-	0.821	360.31	99.46	1-cysPrx_C-4e-13;AhpC-TSA-2.9e-39;Redoxin-6.3e-14	Bm5279	Bm_v4_ChrX_scaffold_001	7520104	7521493	-	0.989305	0.989305
Prx1-3_Bma	brugia_malayi.PRJNA10729	CladeIII	Prx	P48822-D3	Bm_v4_ChrX_scaffold_001	7637682	7638366	+	0.6769	310.89	100	1-cysPrx_C-2.9e-13;AhpC-TSA-1.8e-25;Redoxin-1.6e-07	Bm9232	Bm_v4_ChrX_scaffold_001	7635180	7638369	+	1	0.606299
Prx1-4_Bma	brugia_malayi.PRJNA10729	CladeIII	Prx	Q17172-D1	Bm_v4_Chr2_contig_001	13441723	13443058	-	1	386.43	98.48	1-cysPrx_C-5.4e-16;AhpC-TSA-4.3e-42;Redoxin-1.5e-20	Bm3226	Bm_v4_Chr2_contig_001	13441642	13443079	-	1	0.966019
SOD1-1_Bma	brugia_malayi.PRJNA10729	CladeIII	SOD	P41962-D1	Bm_v4_Chr2_contig_001	1065876	1067189	+	1	287.32	97.47	Sod_Cu-2.4e-54	Bm13727	Bm_v4_Chr2_contig_001	1065857	1067433	+	1	1
SOD1-like_Bma	brugia_malayi.PRJNA10729	CladeIII	SOD	P41963-D1	Bm_v4_Chr2_contig_001	1069643	1071297	-	1	345.8	94.47	Sod_Cu-2.1e-53	Bm11557	Bm_v4_Chr2_contig_001	1069633	1071302	-	0.994975	1
SOD2_Bma	brugia_malayi.PRJNA10729	CladeIII	SOD	P41981-D1	Bm_v4_Chr3_scaffold_001	7214531	7216163	+	1	367.94	86.76	Cytochrome_P460-5.8e-06;Sod_Fe_C-6.2e-38;Sod_Fe_N-1.7e-33	Bm13778	Bm_v4_Chr3_scaffold_001	7214167	7216340	+	1	1
PHGpx-1_Bpa	brugia_pahangi.PRJEB497	CladeIII	GPX	O02621-D2	BPAG_contig0002362	74	1237	-	0.8712	140.06	57.75	AhpC-TSA-6.4e-05;GSHPx-1e-36;Redoxin-2.3e-06	BPAG_0000460601-mRNA-1	BPAG_contig0002362	65	1781	-	0.988263	0.730903
PHGpx-2_Bpa	brugia_pahangi.PRJEB497	CladeIII	GPX	O02621-D3	BPAG_contig0002968	1669	2477	-	0.8712	137.05	57.04	GSHPx-1e-36;Redoxin-8.6e-06	BPAG_0000498701-mRNA-1	BPAG_contig0002968	1660	2486	-	1	0.965986
PHGpx-3_Bpa	brugia_pahangi.PRJEB497	CladeIII	GPX	O62327-D2	BPAG_contig0000057	68417	69371	+	0.7178	151.82	64.96	AhpC-TSA-1.7e-05;GAD-1.1e-05;GSHPx-3.2e-35;Redoxin-4.4e-05	BPAG_0000095301-mRNA-1	BPAG_contig0000057	67758	69416	+	0.994302	0.660985
NPHGpx_Bpa	brugia_pahangi.PRJEB497	CladeIII	GPX	P67878-D1	BPAG_scaffold0000015	289155	290730	+	1	473.67	100	AhpC-TSA-6.3e-06;GSHPx-3.2e-35	BPAG_0000897501-mRNA-1	BPAG_scaffold0000015	289139	290808	+	1	0.969565
Prx6_Bpa	brugia_pahangi.PRJEB497	CladeIII	Prx	O17433-D1	BPAG_scaffold0000086	136459	138363	-	1	340.83	84.91	1-cysPrx_C-7.2e-13;AhpC-TSA-3.2e-32;AhpC-TSA_2-3e-07;Redoxin-1.9e-15	BPAG_0001116901-mRNA-1	BPAG_scaffold0000086	136456	138363	-	1	1
Prx1-1_Bpa	brugia_pahangi.PRJEB497	CladeIII	Prx	P48822-D1	BPAG_scaffold0000341	31604	32789	+	0.9738	407.89	98.18	1-cysPrx_C-3.5e-13;AhpC-TSA-2.8e-42;Redoxin-6e-16	BPAG_0001396601-mRNA-1	BPAG_scaffold0000341	31356	32792	+	1	0.75
Prx1-2_Bpa	brugia_pahangi.PRJEB497	CladeIII	Prx	P48822-D2	BPAG_scaffold0000041	13776	14755	+	0.821	360.31	99.46	1-cysPrx_C-2.7e-13;AhpC-TSA-1.6e-39;Redoxin-3.6e-14	BPAG_0000993501-mRNA-1	BPAG_scaffold0000041	13373	14758	+	0.989305	0.644599
Prx1-3_Bpa	brugia_pahangi.PRJEB497	CladeIII	Prx	Q17172-D1	BPAG_contig0000128	18033	19366	+	1	386.43	98.48	1-cysPrx_C-3.6e-16;AhpC-TSA-2.5e-42;Redoxin-8.3e-21	BPAG_0000155401-mRNA-1	BPAG_contig0000128	17982	19446	+	1	0.921296
SOD1-1_Bpa	brugia_pahangi.PRJEB497	CladeIII	SOD	P41962-D1	BPAG_contig0002135	569	1864	-	0.9873	279.76	98.08	Sod_Cu-1.4e-53	BPAG_0000446101-mRNA-1	BPAG_contig0002135	566	1864	-	1	1
SOD1-2_Bpa	brugia_pahangi.PRJEB497	CladeIII	SOD	P41962-D2	BPAG_contig0005931	385	1351	-	0.8671	256.73	96.35	Sod_Cu-2.5e-50	BPAG_0000648101-mRNA-1	BPAG_contig0005931	207	1539	-	0.987835	0.777778
SOD1-like-1_Bpa	brugia_pahangi.PRJEB497	CladeIII	SOD	P41963-D1	BPAG_contig0003821	948	2020	+	0.593	231.01	100	Sod_Cu-4.2e-24	BPAG_0000548801-mRNA-1	BPAG_contig0003821	1248	2127	+	0.754237	0.723577
SOD1-like-2_Bpa	brugia_pahangi.PRJEB497	CladeIII	SOD	P41963-D3	BPAG_contig0006192	394	1090	+	0.6633	256.84	98.48	SEEK1-1.7e-05;Sod_Cu-8.6e-50	BPAG_0000662001-mRNA-1	BPAG_contig0006192	174	1225	+	0.598485	0.975309
SOD2_Bpa	brugia_pahangi.PRJEB497	CladeIII	SOD	P41981-D1	BPAG_scaffold0000217	23948	25573	+	1	370.45	88.58	Cytochrome_P460-3.1e-06;Sod_Fe_C-1.2e-38;Sod_Fe_N-1.1e-33	BPAG_0001310201-mRNA-1	BPAG_scaffold0000217	23837	25576	+	1	0.802158
PHGpx-1_Dim	dirofilaria_immitis.PRJEB1797	CladeIII	GPX	O02621-D2	nDi.2.2.scaf00098	103545	104311	-	0.865	130.66	56.03	AhpC-TSA-1.3e-05;GSHPx-5.5e-38;Redoxin-4.6e-05	nDi.2.2.2.t04659	nDi.2.2.scaf00098	103536	104949	-	0.995272	0.684553
PHGpx-2_Dim	dirofilaria_immitis.PRJEB1797	CladeIII	GPX	O62327-D1	nDi.2.2.scaf01103	5506	6569	+	0.7178	151.82	64.1	AhpC-TSA-4.5e-06;GSHPx-2.8e-35	nDi.2.2.2.t09886	nDi.2.2.scaf01103	4180	7298	+	0.985755	0.607018
PHGpx-3_Dim	dirofilaria_immitis.PRJEB1797	CladeIII	GPX	O62327-D3	nDi.2.2.scaf01103	2040	2680	+	0.7178	113.35	52.99	GSHPx-1.4e-32	nDi.2.2.2.t09885	nDi.2.2.scaf01103	596	3104	+	0.985755	0.538941
NPHGpx_Dim	dirofilaria_immitis.PRJEB1797	CladeIII	GPX	P52033-D1	nDi.2.2.scaf00033	41329	42843	-	1	472.9	100	AhpC-TSA-1.2e-06;GSHPx-1.8e-35;Redoxin-3.2e-05	nDi.2.2.2.t02595	nDi.2.2.scaf00033	41326	42843	-	1	1
Prx1-1_Dim	dirofilaria_immitis.PRJEB1797	CladeIII	Prx	P48822-D1	nDi.2.2.scaf00060	39290	40550	+	0.9738	352.92	85.91	1-cysPrx_C-4.2e-13;AhpC-TSA-6.5e-41;Redoxin-4.5e-17	nDi.2.2.2.t03672	nDi.2.2.scaf00060	38629	40553	+	1	0.857143
Prx1-2_Dim	dirofilaria_immitis.PRJEB1797	CladeIII	Prx	Q17172-D1	nDi.2.2.scaf00251	58551	59775	+	1	368.44	94.92	1-cysPrx_C-3.2e-15;AhpC-TSA-5.5e-43;Redoxin-1.3e-20	nDi.2.2.2.t06574	nDi.2.2.scaf00251	58551	59778	+	1	1
Prx1-3_Dim	dirofilaria_immitis.PRJEB1797	CladeIII	Prx	Q17172-D2	nDi.2.2.scaf00251	62719	64033	+	1	374.93	95.43	1-cysPrx_C-3.6e-16;AhpC-TSA-5.5e-43;Redoxin-5.3e-21	nDi.2.2.2.t06575	nDi.2.2.scaf00251	62719	64036	+	1	1
SOD1_Dim	dirofilaria_immitis.PRJEB1797	CladeIII	SOD	P24706-D1	nDi.2.2.scaf01385	1778	2941	+	1	251.52	90.38	Sod_Cu-6.7e-54	nDi.2.2.2.t10268	nDi.2.2.scaf01385	1778	3136	+	0.957265	0.825046
SOD1-like_Dim	dirofilaria_immitis.PRJEB1797	CladeIII	SOD	P41974-D1	nDi.2.2.scaf05833	58	804	+	0.7128	253.17	94.96	Sod_Cu-1.9e-45	nDi.2.2.2.t11865	nDi.2.2.scaf05833	67	807	+	0.978417	1
SOD2_Dim	dirofilaria_immitis.PRJEB1797	CladeIII	SOD	P41981-D1	nDi.2.2.scaf00560	19815	21607	-	1	266.82	83	Sod_Fe_C-1.5e-06;Sod_Fe_C-3.4e-20;Sod_Fe_N-8e-34	nDi.2.2.2.t08399	nDi.2.2.scaf00560	19812	21601	-	0.892157	1
Ctl_Dme	dracunculus_medinensis.PRJEB500	CladeIII	Cat	P90682-D1	DME_scaffold0000013	640554	646373	-	0.8872	583.59	69.81	Catalase-8e-196;Catalase-rel-2.3e-22	DME_0000369701-mRNA-1	DME_scaffold0000013	640551	646707	-	1	0.965863
PHGpx_Dme	dracunculus_medinensis.PRJEB500	CladeIII	GPX	O02621-D1	DME_scaffold0000001	2307766	2308248	-	0.9877	256.72	62.11	AhpC-TSA-2.6e-12;GSHPx-1e-41;Redoxin-1e-07;SCO1-SenC-3.2e-06	DME_0000024201-mRNA-1	DME_scaffold0000001	2307763	2308254	-	1	0.98773
NPHGpx_Dme	dracunculus_medinensis.PRJEB500	CladeIII	GPX	Q95003-D1	DME_scaffold0000026	126743	128284	+	0.8705	259.12	60.31	AhpC-TSA-5.7e-08;GSHPx-1.1e-35;XRN_N-5.3e-06	DME_0000519301-mRNA-1	DME_scaffold0000026	126300	128296	+	1	0.886364
Prx1-1_Dme	dracunculus_medinensis.PRJEB500	CladeIII	Prx	Q21824-D1	DME_scaffold0000004	2112622	2114648	-	0.9071	271.15	76.35	1-cysPrx_C-5.4e-16;AhpC-TSA-1.5e-39;Redoxin-1.8e-16	DME_0000147701-mRNA-1	DME_scaffold0000004	2112619	2114985	-	0.892683	0.851163
Prx1-2_Dme	dracunculus_medinensis.PRJEB500	CladeIII	Prx	Q9NL98-D1	DME_scaffold0000033	189203	190508	+	1	281.47	78.24	1-cysPrx_C-2.5e-14;AhpC-TSA-7.1e-45;Redoxin-1.4e-22	DME_0000614501-mRNA-1	DME_scaffold0000033	189203	190511	+	1	1
Prx1-3_Dme	dracunculus_medinensis.PRJEB500	CladeIII	Prx	Q9NL98-D2	DME_scaffold0000033	194647	196706	+	1	279.47	76.68	1-cysPrx_C-1.5e-14;AhpC-TSA-7.5e-45;Redoxin-1.5e-22	DME_0000614601-mRNA-1	DME_scaffold0000033	194647	196709	+	1	1
Prx1-4_Dme	dracunculus_medinensis.PRJEB500	CladeIII	Prx	Q9NL98-D3	DME_scaffold0000060	154103	154996	+	1	253.99	70.98	1-cysPrx_C-2.5e-16;AhpC-TSA-2.6e-44;Redoxin-7.9e-20	DME_0000814101-mRNA-1	DME_scaffold0000060	154103	154999	+	1	1
SOD2_Dme	dracunculus_medinensis.PRJEB500	CladeIII	SOD	P31161-D1	DME_scaffold0000016	678858	679962	+	0.905	232.9	65.99	Sod_Fe_C-1.7e-39;Sod_Fe_N-2.5e-32	DME_0000419401-mRNA-1	DME_scaffold0000016	678015	679968	+	1	0.862069
SOD1_Dme	dracunculus_medinensis.PRJEB500	CladeIII	SOD	P34697-D1	DME_contig0000110	60570	62353	+	0.7556	168.09	70.59	Sod_Cu-1.1e-47	DME_0000946601-mRNA-1	DME_contig0000110	60236	62356	+	1	0.860759
SOD3-1_Dme	dracunculus_medinensis.PRJEB500	CladeIII	SOD	P41962-D2	DME_contig0000110	67264	69186	+	0.8228	102.3	56.15	Sod_Cu-1.5e-41	DME_0000946701-mRNA-1	DME_contig0000110	65833	69198	+	0.861538	0.761905
SOD3-2_Dme	dracunculus_medinensis.PRJEB500	CladeIII	SOD	P41962-D3	DME_contig0000572	1166	2154	-	0.8671	95.12	48.91	Sod_Cu-1.5e-39	DME_0001088601-mRNA-1	DME_contig0000572	1148	2408	-	0.992701	0.790698
PHGpx-1_Eel	elaeophora_elaphi.PRJEB502	CladeIII	GPX	O02621-D2	EEL_scaffold0000094	12846	13551	+	0.865	140.15	59.57	AhpC-TSA-3.6e-05;GSHPx-2.2e-40;Redoxin-6.8e-06	EEL_0000475301-mRNA-1	EEL_scaffold0000094	12171	13560	+	0.995272	0.705193
PHGpx-2_Eel	elaeophora_elaphi.PRJEB502	CladeIII	GPX	O62327-D1	EEL_contig0001147	1461	2161	-	0.7239	154.22	65.25	AhpC-TSA-4.1e-06;GSHPx-5.9e-36;Redoxin-2.3e-06	EEL_0000223701-mRNA-1	EEL_contig0001147	1443	5899	-	0.985876	0.368143
PHGpx-3_Eel	elaeophora_elaphi.PRJEB502	CladeIII	GPX	O62327-D3	EEL_contig0001147	4473	5139	-	0.7178	72.31	52.99	GSHPx-3.5e-32	EEL_0000223701-mRNA-1	EEL_contig0001147	1443	5899	-	0.393162	0.14557
NPHGpx_Eel	elaeophora_elaphi.PRJEB502	CladeIII	GPX	P67878-D1	EEL_scaffold0000164	15531	17161	+	1	386.2	81	AhpC-TSA-7.2e-07;GSHPx-8.7e-35	EEL_0000542301-mRNA-1	EEL_scaffold0000164	15531	17164	+	1	1
Prx6_Eel	elaeophora_elaphi.PRJEB502	CladeIII	Prx	O17433-D1	EEL_scaffold0000253	41843	43857	-	1	352.32	87.07	1-cysPrx_C-5.2e-14;AhpC-TSA-7.5e-33;AhpC-TSA_2-1.7e-06;Redoxin-1.7e-16	EEL_0000610801-mRNA-1	EEL_scaffold0000253	41840	43857	-	1	1
Prx1-1_Eel	elaeophora_elaphi.PRJEB502	CladeIII	Prx	P48822-D1	EEL_scaffold0000876	20422	21652	-	0.9738	355.92	88.64	1-cysPrx_C-1.7e-13;AhpC-TSA-7.9e-42;Redoxin-2.2e-16	EEL_0000892501-mRNA-1	EEL_scaffold0000876	20419	21628	-	0.963964	1
Prx1-2_Eel	elaeophora_elaphi.PRJEB502	CladeIII	Prx	Q17172-D1	EEL_scaffold0000376	15900	17149	-	1	268.37	92.82	1-cysPrx_C-1.8e-16;AhpC-TSA-2.9e-34;Redoxin-3.3e-15	EEL_0000687901-mRNA-1	EEL_scaffold0000376	15897	17149	-	0.939891	1
Prx1-3_Eel	elaeophora_elaphi.PRJEB502	CladeIII	Prx	Q17172-D2	EEL_scaffold0000376	12220	13465	-	1	251.38	88.4	1-cysPrx_C-2.9e-18;AhpC-TSA-2e-35;Redoxin-1.4e-14	EEL_0000687801-mRNA-1	EEL_scaffold0000376	12217	14072	-	0.772313	0.657364
SOD1_Eel	elaeophora_elaphi.PRJEB502	CladeIII	SOD	P41962-D1	EEL_contig0002910	1282	2154	-	0.8797	253.81	90.65	Sod_Cu-5.6e-52	EEL_0000302301-mRNA-1	EEL_contig0002910	1279	2337	-	1	0.847561
SOD1-like_Eel	elaeophora_elaphi.PRJEB502	CladeIII	SOD	P41962-D2	EEL_contig0001343	4838	5631	+	0.8671	180.09	70.07	Sod_Cu-3e-47	EEL_0000238801-mRNA-1	EEL_contig0001343	4151	5634	+	1	0.728723
SOD2_Eel	elaeophora_elaphi.PRJEB502	CladeIII	SOD	P41981-D1	EEL_scaffold0000299	21353	23059	+	1	362.94	87.21	Sod_Fe_C-1.2e-37;Sod_Fe_N-2e-33	EEL_0000641101-mRNA-1	EEL_scaffold0000299	21149	23062	+	1	0.825926
Ctl_Eve	enterobius_vermicularis.PRJEB503	CladeIII	Cat	P90682-D1	EVEC_scaffold0000701	2179	4651	-	0.8762	491.17	65.38	Catalase-2e-190;Catalase-rel-8.1e-20	EVEC_0000464301-mRNA-1	EVEC_scaffold0000701	2095	5633	-	1	0.929134
PHGpx_Eve	enterobius_vermicularis.PRJEB503	CladeIII	GPX	O02621-D1	EVEC_scaffold0002760	5968	6546	-	0.7485	123.83	53.28	AhpC-TSA-3.6e-07;GSHPx-1.7e-36	EVEC_0000981901-mRNA-1	EVEC_scaffold0002760	5965	6878	-	0.961749	0.969697
NPHGpx-1_Eve	enterobius_vermicularis.PRJEB503	CladeIII	GPX	Q95003-D1	EVEC_scaffold0000019	46288	47092	-	0.8929	272.35	65.13	AhpC-TSA-4.6e-06;GSHPx-7.8e-33;Redoxin-0.00037;XRN_N-2.2e-05	EVEC_0000123101-mRNA-1	EVEC_scaffold0000019	46276	47128	-	1	0.911628
NPHGpx-2_Eve	enterobius_vermicularis.PRJEB503	CladeIII	GPX	Q95003-D2	EVEC_scaffold0000019	51459	52707	-	0.8884	227.95	60.1	AhpC-TSA-2.5e-06;GSHPx-2.1e-36;Redoxin-1e-05	EVEC_0000123201-mRNA-1	EVEC_scaffold0000019	51456	53063	-	1	0.893162
NPHGpx-3_Eve	enterobius_vermicularis.PRJEB503	CladeIII	GPX	Q95003-D3	EVEC_scaffold0000019	57934	58939	-	0.9911	182.84	44.29	GSHPx-1.6e-32	EVEC_0000123301-mRNA-1	EVEC_scaffold0000019	57931	58978	-	1	0.944206
Prx1-1_Eve	enterobius_vermicularis.PRJEB503	CladeIII	Prx	P48822-D1	EVEC_scaffold0000451	38203	39780	-	0.8079	200.27	73.48	1-cysPrx_C-3.5e-17;AhpC-TSA-2.4e-37;Redoxin-6.8e-18	EVEC_0000368201-mRNA-1	EVEC_scaffold0000451	38197	40835	-	0.98913	0.784483
Prx1-3_Eve	enterobius_vermicularis.PRJEB503	CladeIII	Prx	Q9NL98-D1	EVEC_scaffold0004756	2993	4213	+	1	262.58	73.06	1-cysPrx_C-4.9e-16;AhpC-TSA-4.8e-44;Redoxin-3.8e-19	EVEC_0001208201-mRNA-1	EVEC_scaffold0004756	2993	4219	+	1	0.994924
Prx1-4_Eve	enterobius_vermicularis.PRJEB503	CladeIII	Prx	Q9NL98-D2	EVEC_contig0001149	331	1450	-	1	250.26	71.13	1-cysPrx_C-3.9e-15;AhpC-TSA-7.3e-41;Redoxin-1.4e-15	EVEC_0000080301-mRNA-1	EVEC_contig0001149	325	1450	-	1	0.994949
Prx1-2_Eve	enterobius_vermicularis.PRJEB503	CladeIII	Prx	Q9NL98-D4	EVEC_scaffold0002222	10225	11013	-	0.8667	151.42	50.3	AhpC-TSA-9.4e-39;Redoxin-7.4e-20	EVEC_0000882101-mRNA-1	EVEC_scaffold0002222	9789	11013	-	0.994083	0.835821
SOD2_Eve	enterobius_vermicularis.PRJEB503	CladeIII	SOD	P31161-D1	EVEC_scaffold0001197	26422	27279	-	1	243.66	62.67	Sod_Fe_C-2.1e-38;Sod_Fe_N-5.9e-34	EVEC_0000635901-mRNA-1	EVEC_scaffold0001197	26413	27607	-	0.948485	0.961598
SOD1_Eve	enterobius_vermicularis.PRJEB503	CladeIII	SOD	P41962-D1	EVEC_scaffold0003621	11278	11991	-	0.8608	154.71	63.24	Sod_Cu-3.2e-50	EVEC_0001101901-mRNA-1	EVEC_scaffold0003621	11275	12429	-	1	0.888889
PHGpx-1_Lsi	litomosoides_sigmodontis.PRJEB3075	CladeIII	GPX	O02621-D1	nLs.2.1.scaf00091	10637	11287	+	0.8712	133.54	55.63	AhpC-TSA-1.6e-05;GSHPx-1.4e-39;Redoxin-3.1e-06	nLs.2.1.2.t02124-RA	nLs.2.1.scaf00091	10099	11296	+	0.988263	0.694719
PHGpx-2_Lsi	litomosoides_sigmodontis.PRJEB3075	CladeIII	GPX	O62327-D2	nLs.2.1.scaf00312	20423	21377	-	0.7178	154.82	65.81	AhpC-TSA-7.3e-06;GSHPx-1.3e-35	nLs.2.1.2.t04687-RA	nLs.2.1.scaf00312	19738	22478	-	0.985755	0.562602
Prx6-1_Lsi	litomosoides_sigmodontis.PRJEB3075	CladeIII	Prx	O17433-D1	nLs.2.1.scaf00063	53867	55825	+	1	328.85	84.05	1-cysPrx_C-1.9e-13;AhpC-TSA-1.7e-32;AhpC-TSA_2-4.1e-06;Redoxin-3.9e-17	nLs.2.1.2.t01675-RA	nLs.2.1.scaf00063	53867	55828	+	1	1
Prx6-2_Lsi	litomosoides_sigmodontis.PRJEB3075	CladeIII	Prx	O17433-D2	nLs.2.1.scaf00063	78186	80144	-	1	328.85	84.05	1-cysPrx_C-1.9e-13;AhpC-TSA-1.7e-32;AhpC-TSA_2-4.1e-06;Redoxin-3.9e-17	nLs.2.1.2.t01680-RA	nLs.2.1.scaf00063	78183	80144	-	1	1
Prx1_Lsi	litomosoides_sigmodontis.PRJEB3075	CladeIII	Prx	P48822-D1	nLs.2.1.scaf00046	45499	46638	-	0.9738	366.42	89.55	1-cysPrx_C-1.3e-13;AhpC-TSA-8.6e-41;Redoxin-1.1e-15	nLs.2.1.2.t01344-RA	nLs.2.1.scaf00046	45496	47040	-	1	0.895161
SOD1_Lsi	litomosoides_sigmodontis.PRJEB3075	CladeIII	SOD	P41962-D1	nLs.2.1.scaf00175	48029	48962	+	1	256.34	87.97	Sod_Cu-9.5e-54	nLs.2.1.2.t03292-RA	nLs.2.1.scaf00175	48029	48965	+	1	1
SOD1-like_Lsi	litomosoides_sigmodontis.PRJEB3075	CladeIII	SOD	P41974-D1	nLs.2.1.scaf00175	50394	51587	-	0.8615	170.2	64.88	Sod_Cu-1.8e-51	nLs.2.1.2.t03293-RA	nLs.2.1.scaf00175	50391	51823	-	0.982143	0.850515
SOD2_Lsi	litomosoides_sigmodontis.PRJEB3075	CladeIII	SOD	P41981-D1	nLs.2.1.scaf00015	100815	102450	+	1	368.64	88.53	Sod_Fe_C-2.3e-37;Sod_Fe_N-1.3e-33	nLs.2.1.2.t00597-RA	nLs.2.1.scaf00015	100515	102453	+	1	0.965217
PHGpx-1_Llo	loa_loa.PRJNA246086	CladeIII	GPX	O02621-D2	scf7180000007691_1	19414	20144	+	0.8528	144.33	61.87	GSHPx-4.4e-38	EN70_11441	scf7180000007691_1	14442	20153	+	1	0.205926
PHGpx-2_Llo	loa_loa.PRJNA246086	CladeIII	GPX	O62327-D1	scf7180000007276_1	7370	8477	-	0.7178	156.82	66.67	AhpC-TSA-3.5e-06;GSHPx-1.9e-35;Redoxin-6.1e-06	EN70_9382	scf7180000007276_1	6568	9271	-	0.985755	0.703252
PHGpx-3_Llo	loa_loa.PRJNA246086	CladeIII	GPX	O62327-D2	scf7180000007276_1	11056	11732	-	0.7423	127	57.02	GSHPx-5.6e-36	EN70_9383	scf7180000007276_1	10638	12203	-	0.953168	0.585448
NPHGpx_Llo	loa_loa.PRJNA246086	CladeIII	GPX	P67878-D1	scf7180000005757_1	2481	4047	+	1	399.69	82.81	AhpC-TSA-1.4e-06;GSHPx-1.6e-34	EN70_887	scf7180000005757_1	2793	4050	+	0.901345	1
Prx6_Llo	loa_loa.PRJNA246086	CladeIII	Prx	O17433-D1	scf7180000006887_1	538788	541940	+	1	345.83	86.21	1-cysPrx_C-1e-11;AhpC-TSA-1.8e-32;AhpC-TSA_2-2.9e-07;Redoxin-3e-16	EN70_4849	scf7180000006887_1	538788	541943	+	1	1
Prx1-1_Llo	loa_loa.PRJNA246086	CladeIII	Prx	P48822-D1	scf7180000007683_1	43322	44629	+	0.9738	351.92	88.18	1-cysPrx_C-6.4e-13;AhpC-TSA-6.6e-43;Redoxin-9.1e-18	EN70_11407	scf7180000007683_1	43185	44632	+	1	0.973684
Prx1-2_Llo	loa_loa.PRJNA246086	CladeIII	Prx	Q17172-D1	scf7180000007149_1	106292	107554	+	1	370.93	94.42	1-cysPrx_C-2.7e-16;AhpC-TSA-1.9e-44;Redoxin-4.7e-23	EN70_8690	scf7180000007149_1	106292	107557	+	1	1
SOD1_Llo	loa_loa.PRJNA246086	CladeIII	SOD	P41962-D1	scf7180000007264_1	23387	24590	+	1	258.84	89.24	Sod_Cu-7.7e-54	EN70_9246	scf7180000007264_1	23771	24593	+	0.860759	0.978417
SOD1-like_Llo	loa_loa.PRJNA246086	CladeIII	SOD	P41962-D2	scf7180000007264_1	26610	27740	-	0.8291	180.44	74.05	Sod_Cu-2.3e-46	EN70_9247	scf7180000007264_1	26607	28865	-	1	0.678756
SOD2_Llo	loa_loa.PRJNA246086	CladeIII	SOD	P41981-D1	scf7180000007026_1	353337	355087	+	1	355.95	87.21	Sod_Fe_C-1.7e-38;Sod_Fe_N-3e-33	EN70_7510	scf7180000007026_1	352206	355090	+	1	0.633523
PHGpx_Ofl	onchocerca_flexuosa.PRJEB512	CladeIII	GPX	O02621-D1	OFLC_scaffold0002137	580	1197	-	0.638	105.56	58.65	GSHPx-1.1e-38	OFLC_0001534101-mRNA-1	OFLC_scaffold0002137	610	1935	-	0.897436	0.610022
Prx1_Ofl	onchocerca_flexuosa.PRJEB512	CladeIII	Prx	P48822-D1	OFLC_scaffold0000004	19781	21029	+	0.9607	352.81	89.4	1-cysPrx_C-3e-13;AhpC-TSA-5.4e-42;Redoxin-1.4e-17	OFLC_0001238501-mRNA-1	OFLC_scaffold0000004	18558	21035	+	1	0.695238
SOD1_Ofl	onchocerca_flexuosa.PRJEB512	CladeIII	SOD	P24706-D2	OFLC_contig0020995	525	868	-	0.5253	152.43	96.39	Sod_Cu-1.1e-27	NA
SOD2_Ofl	onchocerca_flexuosa.PRJEB512	CladeIII	SOD	P41981-D1	OFLC_scaffold0001085	165	1563	-	0.7892	316.43	97.11	Cytochrome_P460-9.9e-06;Sod_Fe_C-2.3e-16;Sod_Fe_N-1.5e-33	OFLC_0001451801-mRNA-1	OFLC_scaffold0001085	157	1784	-	1	0.733333
SOD1-like_Ofl	onchocerca_flexuosa.PRJEB512	CladeIII	SOD	Q07449-D1	OFLC_contig0006573	186	1478	+	0.8159	182.84	73.01	Sod_Cu-7.4e-51	OFLC_0000672901-mRNA-1	OFLC_contig0006573	153	1977	+	0.98773	0.774038
PHGpx-1_Ooc	onchocerca_ochengi.PRJEB1809	CladeIII	GPX	O02621-D2	nOo.2.0.Scaf02863	7531	8053	+	0.7178	114.58	54.7	GSHPx-8.3e-39	nOo.2.0.1.t07699-RA	nOo.2.0.Scaf02863	6530	8298	+	0.985755	0.64432
PHGpx-2_Ooc	onchocerca_ochengi.PRJEB1809	CladeIII	GPX	O62327-D1	nOo.2.0.Scaf03217	4192	5404	+	0.7239	160.22	66.1	AhpC-TSA-1.6e-06;GAD-1.3e-05;GSHPx-2.9e-36;Redoxin-4.4e-06	nOo.2.0.1.t08104-RA	nOo.2.0.Scaf03217	3003	6797	+	0.977401	0.568144
Prx1-1_Ooc	onchocerca_ochengi.PRJEB1809	CladeIII	Prx	P48822-D1	nOo.2.0.Scaf00317	21540	22807	-	0.9738	355.91	87.27	1-cysPrx_C-3.5e-13;AhpC-TSA-1.2e-41;Redoxin-1.2e-17	nOo.2.0.1.t02155-RA	nOo.2.0.Scaf00317	21537	23135	-	1	0.831461
Prx6_Ooc	onchocerca_ochengi.PRJEB1809	CladeIII	Prx	P52570-D1	nOo.2.0.Scaf00032	25095	27259	+	1	391.71	96.51	1-cysPrx_C-4.6e-12;AhpC-TSA-1.4e-33;AhpC-TSA_2-6.1e-07;Redoxin-1.9e-17	nOo.2.0.1.t00340-RA	nOo.2.0.Scaf00032	20846	27262	+	1	0.382208
Prx1-2_Ooc	onchocerca_ochengi.PRJEB1809	CladeIII	Prx	Q17172-D1	nOo.2.0.Scaf03860	116	1407	+	1	360.43	92.39	1-cysPrx_C-1.7e-16;AhpC-TSA-8.1e-44;Redoxin-3.8e-22	nOo.2.0.1.t08778-RA	nOo.2.0.Scaf03860	110	1410	+	1	0.99005
Prx1-3_Ooc	onchocerca_ochengi.PRJEB1809	CladeIII	Prx	Q17172-D2	nOo.2.0.Scaf05748	116	1377	+	1	353.45	91.88	1-cysPrx_C-1.9e-16;AhpC-TSA-2e-43;Redoxin-1e-22	nOo.2.0.1.t10285-RA	nOo.2.0.Scaf05748	110	1380	+	1	0.99005
SOD1_Ooc	onchocerca_ochengi.PRJEB1809	CladeIII	SOD	P24706-D1	nOo.2.0.Scaf04000	2315	3443	-	1	293.84	100	Sod_Cu-2.9e-53	nOo.2.0.1.t08919-RA	nOo.2.0.Scaf04000	2312	3603	-	1	0.897727
SOD2_Ooc	onchocerca_ochengi.PRJEB1809	CladeIII	SOD	P41981-D1	nOo.2.0.Scaf02422	6759	8522	+	1	428.43	100	Sod_Fe_C-1.2e-37;Sod_Fe_N-3.2e-33	nOo.2.0.1.t07135-RA	nOo.2.0.Scaf02422	6371	8525	+	1	0.899194
SOD1-like_Ooc	onchocerca_ochengi.PRJEB1809	CladeIII	SOD	Q07449-D1	nOo.2.0.Scaf04000	177	980	+	0.6816	238.34	92.7	Sod_Cu-8.3e-48	nOo.2.0.1.t08918-RA	nOo.2.0.Scaf04000	180	983	+	0.992701	1
PHGpx-1_Ovo	onchocerca_volvulus.PRJEB513	CladeIII	GPX	O02621-D2	OVOC_OM1b	16764159	16764679	+	0.7178	114.58	54.7	GSHPx-8.3e-39	OVOC2208	OVOC_OM1b	16761536	16765118	+	0.985755	0.582492
PHGpx-2_Ovo	onchocerca_volvulus.PRJEB513	CladeIII	GPX	O62327-D1	OVOC_OM1b	427499	428695	-	0.7239	160.22	66.1	AhpC-TSA-1.6e-06;GAD-1.3e-05;GSHPx-2.9e-36;Redoxin-4.4e-06	OVOC53	OVOC_OM1b	426107	432033	-	0.985876	0.559295
PHGpx-3_Ovo	onchocerca_volvulus.PRJEB513	CladeIII	GPX	O62327-D3	OVOC_OM1b	431921	432579	-	0.7301	65.42	50	GSHPx-7.7e-27	OVOC53	OVOC_OM1b	426107	432033	-	0	0
Prx1-1_Ovo	onchocerca_volvulus.PRJEB513	CladeIII	Prx	P48822-D1	OVOC_OM2	3805766	3807034	-	0.9738	357.41	87.73	1-cysPrx_C-3.5e-13;AhpC-TSA-5.6e-42;Redoxin-7.8e-18	OVOC4328	OVOC_OM2	3805763	3807172	-	1	0.888
Prx6_Ovo	onchocerca_volvulus.PRJEB513	CladeIII	Prx	P52570-D1	OVOC_OM1b	19608655	19610819	-	1	395.21	96.94	1-cysPrx_C-4.6e-12;AhpC-TSA-1.2e-33;AhpC-TSA_2-5.6e-07;Redoxin-1.3e-17	OVOC2641	OVOC_OM1b	19606849	19610831	-	1	1
Prx1-2_Ovo	onchocerca_volvulus.PRJEB513	CladeIII	Prx	Q17172-D1	OVOC_OM4	499991	501265	-	1	360.43	92.39	1-cysPrx_C-1.7e-16;AhpC-TSA-6.7e-44;Redoxin-2.5e-22	OVOC9752	OVOC_OM4	499738	504607	-	1	0.480676
Prx1-3_Ovo	onchocerca_volvulus.PRJEB513	CladeIII	Prx	Q17172-D2	OVOC_OM4	503115	504376	-	1	352.94	91.37	1-cysPrx_C-1.9e-16;AhpC-TSA-1.7e-43;Redoxin-7.1e-23	OVOC9752	OVOC_OM4	499738	504607	-	0.944724	0.454106
SOD1_Ovo	onchocerca_volvulus.PRJEB513	CladeIII	SOD	P24706-D1	OVOC_OM4	15134844	15135974	-	1	293.84	100	Sod_Cu-2.9e-53	OVOC11517	OVOC_OM4	15134517	15135997	-	1	1
SOD2_Ovo	onchocerca_volvulus.PRJEB513	CladeIII	SOD	P41981-D1	OVOC_OM1b	7317665	7319428	+	1	428.43	100	Sod_Fe_C-1.2e-37;Sod_Fe_N-3.2e-33	OVOC1096a	OVOC_OM1b	7316859	7319772	+	1	1
SOD1-like_Ovo	onchocerca_volvulus.PRJEB513	CladeIII	SOD	Q07449-D1	OVOC_OM4	15131899	15133512	+	1	337.11	95.02	Sod_Cu-1.5e-50	OVOC11516	OVOC_OM4	15130504	15133695	+	1	1
Ctl_Pun	parascaris_univalens.PRJNA386823	CladeIII	Cat	P90682-D1	PgR187	74861	83458	+	0.9002	888.63	95.03	Catalase-3.4e-199;Catalase-rel-2.9e-24	PgR187_g005_t01	PgR187	73252	83551	+	0.203285	1
PHGpx-1_Pun	parascaris_univalens.PRJNA386823	CladeIII	GPX	O02621-D1	PgR090	133970	135418	+	0.7239	149.27	64.41	GSHPx-1.5e-35	PgR090_g011_t03	PgR090	131071	138716	+	0	0
PHGpx-2_Pun	parascaris_univalens.PRJNA386823	CladeIII	GPX	O02621-D2	PgR009X	3324820	3325825	-	0.7362	148.12	60	GSHPx-2.2e-38	PgR009X_g239_t01	PgR009X	3323347	3325536	-	0.327778	0.690058
PHGpx-3_Pun	parascaris_univalens.PRJNA386823	CladeIII	GPX	O02621-D3	PgR294	3616	4581	-	0.7362	134.12	60	GSHPx-2.4e-34	PgR294_g001_t02	PgR294	2493	17354	-	0	0
PHGpx-4_Pun	parascaris_univalens.PRJNA386823	CladeIII	GPX	O02621-D4	PgR077	781920	782887	-	0.7362	134.12	60	GSHPx-2.4e-34	PgR077_g039_t02	PgR077	780746	787352	-	0	0
PHGpx-5_Pun	parascaris_univalens.PRJNA386823	CladeIII	GPX	O02621-D5	PgR006	3512327	3513781	+	0.7178	111.08	56.52	AhpC-TSA-1.6e-05;GSHPx-7.9e-37	PgR006_g185_t01	PgR006	3508765	3515018	+	0	0
NPHGpx_Pun	parascaris_univalens.PRJNA386823	CladeIII	GPX	Q95003-D1	PgR108X	351920	354031	-	1	327.81	67.13	AhpC-TSA-2.5e-08;GSHPx-4e-36;Redoxin-5.5e-06	PgR108X_g021_t01	PgR108X	351721	355269	-	0.436252	0.782369
Prx6_Pun	parascaris_univalens.PRJNA386823	CladeIII	Prx	O17433-D1	PgR031	789167	793063	-	0.8596	216.25	70.5	1-cysPrx_C-2e-12;AhpC-TSA-9.5e-27;AhpC-TSA_2-3.7e-05;Redoxin-5.8e-13	PgR031_g044_t01	PgR031	788956	794302	-	0.136289	0.263492
Prx1-1_Pun	parascaris_univalens.PRJNA386823	CladeIII	Prx	Q21824-D1	PgR003	2483977	2487917	-	0.8186	249.66	79.67	1-cysPrx_C-2.2e-15;AhpC-TSA-7.3e-40;Redoxin-1.6e-17	PgR003_g123_t01	PgR003	2483426	2490024	-	0.513514	1
Prx1-2_Pun	parascaris_univalens.PRJNA386823	CladeIII	Prx	Q9NL98-D1	PgR109	81340	84269	+	1	369.92	96.89	1-cysPrx_C-1.3e-14;AhpC-TSA-1.6e-45;Redoxin-4.5e-22	PgR109_g007_t02	PgR109	77643	84431	+	0	0
Prx1-3_Pun	parascaris_univalens.PRJNA386823	CladeIII	Prx	Q9NL98-D2	PgR109	85475	87383	-	1	348.93	91.71	1-cysPrx_C-1.9e-16;AhpC-TSA-3.9e-45;Redoxin-2.3e-21	PgR109_g008_t01	PgR109	85265	87428	-	0.353846	1
SOD2_Pun	parascaris_univalens.PRJNA386823	CladeIII	SOD	P31161-D1	PgR004	3044472	3047571	-	0.9095	258.7	72.22	Glyco_hydro_4C-1.1e-05;Sod_Fe_C-2.6e-38;Sod_Fe_N-3.8e-36	PgR004_g164_t02	PgR004	3043960	3048750	-	0.341625	0.635802
SOD3_Pun	parascaris_univalens.PRJNA386823	CladeIII	SOD	P51547-D1	PgR042	512248	513127	-	0.6721	149.46	60.98	Sod_Cu-3.4e-47	PgR042_g025_t01	PgR042	510607	515113	-	0.0352304	0.0433333
SOD1_Pun	parascaris_univalens.PRJNA386823	CladeIII	SOD	Q27666-D1	PgR009X	1188297	1190270	+	1	192.19	70.44	Sod_Cu-1.4e-53	PgR009X_g104_t01	PgR009X	1182855	1191034	+	0	0
Ctl_Smu	syphacia_muris.PRJEB524	CladeIII	Cat	P90682-D1	SMUV_scaffold0000154	16083	18425	+	0.7893	474.62	68.72	Catalase-1.4e-188;Catalase-rel-2.5e-05	SMUV_0000438901-mRNA-1	SMUV_scaffold0000154	15977	18715	+	0.988345	0.872428
PHGpx_Smu	syphacia_muris.PRJEB524	CladeIII	GPX	O02621-D1	SMUV_scaffold0000177	97714	98193	-	0.7239	129.97	57.63	AhpC-TSA-1.8e-05;GSHPx-3.7e-37	SMUV_0000463901-mRNA-1	SMUV_scaffold0000177	97476	98413	-	0.977401	0.694779
NPHGpx-1_Smu	syphacia_muris.PRJEB524	CladeIII	GPX	Q95003-D1	SMUV_scaffold0000502	19330	20394	+	0.8929	224.18	56.85	AhpC-TSA-4e-06;GSHPx-1.3e-35;Redoxin-3.1e-06	SMUV_0000727601-mRNA-1	SMUV_scaffold0000502	14984	23508	+	0.939394	0.291536
NPHGpx-2_Smu	syphacia_muris.PRJEB524	CladeIII	GPX	Q95003-D2	SMUV_scaffold0000502	22618	23502	+	0.8304	234.46	59.46	AhpC-TSA-2.2e-08;CaiF_GrlA-3.8e-06;GSHPx-5.2e-34;Redoxin-1.5e-05	SMUV_0000727601-mRNA-1	SMUV_scaffold0000502	14984	23508	+	0.924731	0.269592
NPHGpx-3_Smu	syphacia_muris.PRJEB524	CladeIII	GPX	Q95003-D3	SMUV_scaffold0000502	15023	15921	+	0.9911	171.86	42.92	GSHPx-2.2e-30	SMUV_0000727601-mRNA-1	SMUV_scaffold0000502	14984	23508	+	0.957576	0.330199
Prx1-1_Smu	syphacia_muris.PRJEB524	CladeIII	Prx	P48822-D1	SMUV_scaffold0000626	16345	17974	-	0.9258	210.42	74.76	1-cysPrx_C-1.2e-15;AhpC-TSA-9.8e-38;Redoxin-6.6e-17	SMUV_0000809601-mRNA-1	SMUV_scaffold0000626	16342	18014	-	1	0.941441
Prx1-2_Smu	syphacia_muris.PRJEB524	CladeIII	Prx	Q9NL98-D1	SMUV_scaffold0000579	38308	39288	+	1	223.36	72.02	1-cysPrx_C-6.7e-17;AhpC-TSA-8.7e-41;Redoxin-5.5e-16	SMUV_0000783301-mRNA-1	SMUV_scaffold0000579	38308	39294	+	1	0.989848
SOD2_Smu	syphacia_muris.PRJEB524	CladeIII	SOD	P31161-D1	SMUV_scaffold0000330	53509	54895	-	0.9186	230.5	64	Sod_Fe_C-7.5e-40;Sod_Fe_N-2e-33	SMUV_0000601501-mRNA-1	SMUV_scaffold0000330	53500	55323	-	0.990148	0.917808
SOD3_Smu	syphacia_muris.PRJEB524	CladeIII	SOD	P51547-D1	SMUV_scaffold0001066	15578	16318	+	0.6667	145.27	59.84	Sod_Cu-1.1e-46	SMUV_0000996301-mRNA-1	SMUV_scaffold0001066	15300	16324	+	1	0.77707
SOD1_Smu	syphacia_muris.PRJEB524	CladeIII	SOD	Q27666-D1	SMUV_scaffold0000298	72983	73687	-	0.8553	156.22	63.97	Sod_Cu-1.3e-48	SMUV_0000575401-mRNA-1	SMUV_scaffold0000298	72445	74382	-	0.968137	0.844017
PHGpx-1_Tcall	thelazia_callipaeda.PRJEB1205	CladeIII	GPX	O02621-D2	TCLT_scaffold0000004	222345	223043	-	0.8712	136.05	58.45	GSHPx-4.5e-39;Redoxin-4.2e-06	TCLT_0000388001-mRNA-1	TCLT_scaffold0000004	222336	223550	-	0.981221	0.729494
PHGpx-2_Tcall	thelazia_callipaeda.PRJEB1205	CladeIII	GPX	O62327-D1	TCLT_contig0000275	11732	12814	-	0.7239	152.73	65.25	AhpC-TSA-3.7e-06;GSHPx-4.9e-36	TCLT_0000180901-mRNA-1	TCLT_contig0000275	11554	15865	-	0.977401	0.376906
PHGpx-3_Tcall	thelazia_callipaeda.PRJEB1205	CladeIII	GPX	O62327-D3	TCLT_contig0000275	14826	15498	-	0.7301	112.45	52.1	CTX_RstB-3.8e-06;GSHPx-6.1e-34	TCLT_0000180901-mRNA-1	TCLT_contig0000275	11554	15865	-	0.969188	0.376906
NPHGpx_Tcall	thelazia_callipaeda.PRJEB1205	CladeIII	GPX	P67878-D1	TCLT_scaffold0000024	115946	117149	-	0.8475	258.17	64.36	AhpC-TSA-7.8e-06;GSHPx-7.8e-37;Y_Y_Y-0.00018	TCLT_0000444001-mRNA-1	TCLT_scaffold0000024	115943	117490	-	1	0.75
Prx6_Tcall	thelazia_callipaeda.PRJEB1205	CladeIII	Prx	O17433-D1	TCLT_scaffold0000054	65185	67342	+	1	321.17	81.9	1-cysPrx_C-1e-12;AhpC-TSA-1.3e-33;AhpC-TSA_2-4.2e-05;AhpC-TSA_2-0.00048;Redoxin-1.9e-15	TCLT_0000506801-mRNA-1	TCLT_scaffold0000054	65185	67345	+	0.987342	0.790541
Prx1-1_Tcall	thelazia_callipaeda.PRJEB1205	CladeIII	Prx	P48822-D1	TCLT_scaffold0000041	125631	127235	+	1	324.26	79.2	1-cysPrx_C-2e-15;AhpC-TSA-4.1e-41;Redoxin-2e-17	TCLT_0000483401-mRNA-1	TCLT_scaffold0000041	125627	127238	+	1	0.995633
Prx1-2_Tcall	thelazia_callipaeda.PRJEB1205	CladeIII	Prx	Q17172-D1	TCLT_scaffold0000262	50640	51655	-	1	344.44	87.31	1-cysPrx_C-1.8e-17;AhpC-TSA-1.8e-42;Redoxin-3.3e-22	TCLT_0000761501-mRNA-1	TCLT_scaffold0000262	50637	51655	-	1	1
SOD1-like_Tcall	thelazia_callipaeda.PRJEB1205	CladeIII	SOD	P41962-D1	TCLT_scaffold0000996	1974	2722	+	0.9873	205.29	76.28	Sod_Cu-2.5e-54	TCLT_0001069501-mRNA-1	TCLT_scaffold0000996	1974	2725	+	1	1
SOD1_Tcall	thelazia_callipaeda.PRJEB1205	CladeIII	SOD	P41962-D2	TCLT_scaffold0000091	92819	93777	-	0.8354	128.05	61.83	Sod_Cu-7.1e-48	TCLT_0000568301-mRNA-1	TCLT_scaffold0000091	92816	93783	-	1	0.984962
SOD2_Tcall	thelazia_callipaeda.PRJEB1205	CladeIII	SOD	P41981-D1	TCLT_scaffold0000503	9335	10642	+	0.9058	330.67	85.43	Sod_Fe_C-6e-39;Sod_Fe_N-1.5e-32	TCLT_0000930201-mRNA-1	TCLT_scaffold0000503	8553	10645	+	1	0.918182
Ctl-1_Tcani	toxocara_canis.PRJNA248777	CladeIII	Cat	P90682-D1	scaffold1005	9260	22346	-	0.9612	842.71	86.63	Catalase-2.4e-199;Catalase-rel-1.8e-23;DUF842-9.1e-06;FliE-6.1e-06	Tcan_02644.1	scaffold1005	9257	23073	-	1	0.961183
Ctl-2_Tcani	toxocara_canis.PRJNA248777	CladeIII	Cat	P90682-D2	scaffold595	91115	101883	-	0.8817	647.39	77.8	Catalase-4.8e-194;Catalase-rel-2.1e-24	Tcan_14873.1	scaffold595	74312	104798	-	0.906122	0.305785
PHGpx-1_Tcani	toxocara_canis.PRJNA248777	CladeIII	GPX	O02621-D1	scaffold38	38869	42590	+	0.7239	148.97	63.56	GSHPx-1.1e-36;Redoxin-3.9e-06	Tcan_11436.1	scaffold38	38016	58565	+	0.977401	0.307556
PHGpx-2_Tcani	toxocara_canis.PRJNA248777	CladeIII	GPX	O02621-D2	scaffold38	55135	57293	+	0.7239	149.47	62.71	GSHPx-2e-35	Tcan_11436.1	scaffold38	38016	58565	+	0.977401	0.307556
PHGpx-3_Tcani	toxocara_canis.PRJNA248777	CladeIII	GPX	O02621-D3	scaffold398	121968	123469	-	0.7239	123.48	56.78	GSHPx-1.2e-34	Tcan_11711.1	scaffold398	121252	126098	-	0.977401	0.529052
PHGpx-4_Tcani	toxocara_canis.PRJNA248777	CladeIII	GPX	O62327-D4	scaffold123	201389	201894	+	0.7178	105.5	54.78	AhpC-TSA-1.8e-05;GSHPx-5.6e-36	Tcan_04153.1	scaffold123	198913	202965	+	0.985507	0.24531
NPHGpx_Tcani	toxocara_canis.PRJNA248777	CladeIII	GPX	Q95003-D1	scaffold228	355451	357402	-	0.8884	327.14	70.2	AhpC-TSA-5.8e-07;GSHPx-2.2e-36;Ntox24-3.4e-05	Tcan_08085.1	scaffold228	355445	359621	-	1	0.876652
Prx6_Tcani	toxocara_canis.PRJNA248777	CladeIII	Prx	O17433-D1	scaffold567	137508	141272	+	0.8596	228.23	72.5	1-cysPrx_C-2e-12;AhpC-TSA-2.3e-26;AhpC-TSA_2-1.6e-05;Redoxin-9e-13	Tcan_14390.1	scaffold567	136199	141275	+	1	0.867521
Prx1-1_Tcani	toxocara_canis.PRJNA248777	CladeIII	Prx	Q21824-D1	scaffold154	374863	378743	+	0.8186	252.65	81.87	1-cysPrx_C-1.1e-15;AhpC-TSA-4.1e-39;Redoxin-1.7e-17	Tcan_05609.1	scaffold154	373564	378746	+	0.989189	0.795652
Prx1-2_Tcani	toxocara_canis.PRJNA248777	CladeIII	Prx	Q9NL98-D1	scaffold2521	16862	23576	-	1	341.42	89.64	1-cysPrx_C-8.3e-16;AhpC-TSA-1.4e-44;Redoxin-4.1e-23	Tcan_08625.1	scaffold2521	16859	23576	-	1	0.819328
SOD2_Tcani	toxocara_canis.PRJNA248777	CladeIII	SOD	P31161-D1	scaffold245	165599	168714	+	0.9005	257.43	71.94	Glyco_hydro_4C-5.4e-06;Sod_Fe_C-3.2e-38;Sod_Fe_N-1.4e-35	Tcan_08495.1	scaffold245	165602	168717	+	0.994975	1
SOD3-1_Tcani	toxocara_canis.PRJNA248777	CladeIII	SOD	P34461-D4	scaffold1754	2422	3161	-	0.543	110.86	57.5	Sod_Cu-2.5e-39	Tcan_06530.1	scaffold1754	986	4408	-	0.655827	0.349206
SOD3-2_Tcani	toxocara_canis.PRJNA248777	CladeIII	SOD	P34697-D9	scaffold1754	989	1765	-	0.7111	95.77	52.8	Sod_Cu-3.5e-40	Tcan_06530.1	scaffold1754	986	4408	-	1	0.558442
SOD3-4_Tcani	toxocara_canis.PRJNA248777	CladeIII	SOD	P51547-D1	scaffold666	26712	29210	-	0.6667	127.87	59.02	Sod_Cu-2.3e-41	Tcan_15866.1	scaffold666	222	31727	-	1	0.129534
SOD3-3_Tcani	toxocara_canis.PRJNA248777	CladeIII	SOD	P51547-D10	scaffold666	44872	45639	-	0.6667	98	53.28	Sod_Cu-3.2e-40	Tcan_00027.1	scaffold666	44872	46192	-	1	0.763636
SOD3-5_Tcani	toxocara_canis.PRJNA248777	CladeIII	SOD	P51547-D2	scaffold536	173069	174343	+	0.6831	153.42	58.4	Sod_Cu-1e-45	Tcan_13910.1	scaffold536	169936	174349	+	0.976	0.674033
SOD3-6_Tcani	toxocara_canis.PRJNA248777	CladeIII	SOD	P51547-D3	scaffold666	34012	34831	-	0.6831	121.02	56.45	Sod_Cu-3.7e-37	Tcan_15867.1	scaffold666	34000	36600	-	0.976378	0.629442
SOD3-7_Tcani	toxocara_canis.PRJNA248777	CladeIII	SOD	P51547-D7	scaffold536	177221	178222	-	0.6721	110	53.66	Sod_Cu-6.1e-40	Tcan_13907.1	scaffold536	177194	180774	-	0.99187	0.648936
SOD3-8_Tcani	toxocara_canis.PRJNA248777	CladeIII	SOD	Q07449-D2	scaffold797	143102	144207	+	0.7164	105	51.77	Sod_Cu-2.6e-43	Tcan_17243.1	scaffold797	141623	144264	+	0.889655	0.635468
SOD3-9_Tcani	toxocara_canis.PRJNA248777	CladeIII	SOD	Q07449-D3	scaffold228	965768	966883	-	0.7164	103.5	50.35	Sod_Cu-7.4e-44	Tcan_08064.1	scaffold228	951496	968334	-	0.868966	0.272138
SOD3-10_Tcani	toxocara_canis.PRJNA248777	CladeIII	SOD	Q07449-D4	scaffold1489	4946	5725	+	0.6368	106.29	56	Sod_Cu-2.7e-40	Tcan_05443.1	scaffold1489	3700	5785	+	1	0.632353
SOD1_Tcani	toxocara_canis.PRJNA248777	CladeIII	SOD	Q27666-D1	scaffold148	417502	420692	+	0.8616	193.09	75.91	Sod_Cu-3.7e-49	Tcan_05396.1	scaffold148	415750	420701	+	0.992701	0.84472
PHGpx-1_Wba	wuchereria_bancrofti.PRJNA275548	CladeIII	GPX	O02621-D2	PairedContig_1345	7310	8004	+	0.865	139.16	58.16	GSHPx-9.7e-39;Redoxin-4e-06	maker-PairedContig_1345-snap-gene-0.3-mRNA-1	PairedContig_1345	6986	8013	+	0.995272	0.830375
PHGpx-2_Wba	wuchereria_bancrofti.PRJNA275548	CladeIII	GPX	O62327-D2	PairedContig_1270	1913	2835	-	0.7178	149.32	64.1	AhpC-TSA-8.4e-06;GAD-1.1e-05;GSHPx-1.1e-35;Redoxin-2.3e-05	maker-PairedContig_1270-snap-gene-0.25-mRNA-1	PairedContig_1270	1601	3584	-	0.985755	0.703252
NPHGpx_Wba	wuchereria_bancrofti.PRJNA275548	CladeIII	GPX	P35666-D1	PairedContig_310	45871	47431	-	1	465.83	98.19	AhpC-TSA-1e-05;GSHPx-2.3e-35;SICA_C-0.00088	maker-PairedContig_310-snap-gene-1.26-mRNA-1	PairedContig_310	45868	47431	-	1	1
Prx6_Wba	wuchereria_bancrofti.PRJNA275548	CladeIII	Prx	O17433-D1	SSBO01000012.1	17901902	17903944	-	1	317.2	84.91	1-cysPrx_C-6.5e-13;AhpC-TSA-8.8e-32;AhpC-TSA_2-1.2e-07;Redoxin-1.1e-14	na							GCA_005281725.1
Prx1-2_Wba	wuchereria_bancrofti.PRJNA275548	CladeIII	Prx	P48822-D1	SSBO01000012.1	6736050	6737240	-	0.9738	397.9	95.91	1-cysPrx_C-1.6e-13;AhpC-TSA-6.3e-42;Redoxin-1.1e-16	na							GCA_005281725.1
Prx1-3_Wba	wuchereria_bancrofti.PRJNA275548	CladeIII	Prx	P48822-D2	SSBO01000012.1	6707769	6708746	-	0.821	348.81	96.22	1-cysPrx_C-1.2e-13;AhpC-TSA-3.7e-39;Redoxin-6.6e-15	na							GCA_005281725.1
Prx1-1_Wba	wuchereria_bancrofti.PRJNA275548	CladeIII	Prx	Q17172-D1	SSBO01000003.1	10098565	10099881	-	1	377.43	96.95	1-cysPrx_C-3.2e-16;AhpC-TSA-1e-42;Redoxin-6.8e-21	na							GCA_005281725.1
SOD1_Wba	wuchereria_bancrofti.PRJNA275548	CladeIII	SOD	P41962-D1	SSBO01000006.1	473264	474293	+	1	274.83	94.3	Sod_Cu-2.5e-53	na							GCA_005281725.1
SOD1-like_Wba	wuchereria_bancrofti.PRJNA275548	CladeIII	SOD	P41963-D2	SSBO01000006.1	476915	477585	-	0.6583	234.48	92.37	Sod_Cu-6.7e-49	na							GCA_005281725.1
SOD2_Wba	wuchereria_bancrofti.PRJNA275548	CladeIII	SOD	P41981-D1	PairedContig_262	30240	31847	-	1	363.95	87.67	Cytochrome_P460-9.4e-06;Sod_Fe_C-2.3e-38;Sod_Fe_N-1.8e-33	maker-PairedContig_262-snap-gene-0.14-mRNA-1	PairedContig_262	30237	31959	-	1	0.841509
Ctl-1_Bxy	bursaphelenchus_xylophilus.PRJEA64437	CladeIV	Cat	P90682-D1	scaffold01109	1011277	1013097	+	0.9187	668.49	67.96	Catalase-2.7e-197;Catalase-rel-4.1e-22	BXY_1745800.1	scaffold01109	1011277	1013124	+	0.99729	0.977424
Ctl-2_Bxy	bursaphelenchus_xylophilus.PRJEA64437	CladeIV	Cat	Q27487-D2	scaffold00579	550151	552365	-	0.964	587.4	64.51	Catalase-4.3e-195;Catalase-rel-3.2e-22	BXY_1386500.1	scaffold00579	550121	552624	-	1	0.945419
PHGpx-1_Bxy	bursaphelenchus_xylophilus.PRJEA64437	CladeIV	GPX	O02621-D1	scaffold01259	128369	128930	-	0.8712	186.99	64.08	AhpC-TSA-2.7e-06;GSHPx-2.4e-37;Redoxin-2.8e-05	BXY_0829200.1	scaffold01259	128366	129205	-	0.988263	0.850505
PHGpx-2_Bxy	bursaphelenchus_xylophilus.PRJEA64437	CladeIV	GPX	O02621-D2	scaffold01063	789284	790029	-	0.8712	209.96	67.61	AhpC-TSA-0.00013;AhpC-TSA-0.0003;CbiA-4.1e-06;GSHPx-1e-37	BXY_0502500.1	scaffold01063	789281	790404	-	0.988263	0.771062
PHGpx-3_Bxy	bursaphelenchus_xylophilus.PRJEA64437	CladeIV	GPX	O02621-D3	scaffold00647	266461	266972	-	0.8834	124.28	53.57	AhpC-TSA-2.4e-05;GSHPx-3.2e-33;Redoxin-3.6e-06	BXY_0294100.1	scaffold00647	266431	269705	-	0.97381	0.816367
NPHGpx-1_Bxy	bursaphelenchus_xylophilus.PRJEA64437	CladeIV	GPX	Q95003-D1	scaffold00422	1197300	1198003	-	0.8929	329.5	72.73	AhpC-TSA-8.1e-07;GSHPx-2.3e-33;Lipoprotein_15-4.1e-05;Redoxin-2.3e-06	BXY_1646000.1	scaffold00422	1197294	1198147	-	1	0.885965
NPHGpx-2_Bxy	bursaphelenchus_xylophilus.PRJEA64437	CladeIV	GPX	Q95003-D2	scaffold00139	616113	616793	+	0.8929	283.13	65.48	AhpC-TSA-2.8e-07;GSHPx-3.1e-36;Redoxin-1.6e-06	BXY_0590100.1	scaffold00139	615443	616814	+	1	0.688581
Prx6_Bxy	bursaphelenchus_xylophilus.PRJEA64437	CladeIV	Prx	O17433-D1	scaffold00669	278694	279678	+	1	211.91	60.26	1-cysPrx_C-3.4e-15;AhpC-TSA-1.6e-29;AhpC-TSA_2-0.00078;AhpC-TSA_2-0.00012;Redoxin-7.1e-14;Thioredoxin_8-1.7e-05	BXY_0973500.1	scaffold00669	278700	279687	+	0.991416	0.991416
Prx1-1_Bxy	bursaphelenchus_xylophilus.PRJEA64437	CladeIV	Prx	Q21824-D1	scaffold00351	766094	766755	-	0.8097	248.21	68.89	1-cysPrx_C-3.8e-12;AhpC-TSA-9.4e-38;Redoxin-4e-17	BXY_1527700.1	scaffold00351	766091	767072	-	1	0.78355
Prx1-2_Bxy	bursaphelenchus_xylophilus.PRJEA64437	CladeIV	Prx	Q9NL98-D1	scaffold01109	1149170	1149840	-	1	368.96	81.96	1-cysPrx_C-1.4e-16;AhpC-TSA-1.2e-43;Redoxin-3.1e-22	BXY_1749900.1	scaffold01109	1149167	1151184	-	1	0.840517
Prx1-3_Bxy	bursaphelenchus_xylophilus.PRJEA64437	CladeIV	Prx	Q9NL98-D2	scaffold00036	180531	181297	+	1	348.97	77.32	1-cysPrx_C-1.4e-16;AhpC-TSA-1.2e-42;Redoxin-3.5e-21	BXY_0426700.1	scaffold00036	179303	181300	+	1	0.960591
SOD3_Bxy	bursaphelenchus_xylophilus.PRJEA64437	CladeIV	SOD	P34461-D2	scaffold00713	1263791	1264221	-	0.5566	120.05	56.1	PP2C_2-0.00043;Sod_Cu-8.7e-48	BXY_0353300.1	scaffold00713	1263616	1264485	-	0.97019	0.611966
SOD2_Bxy	bursaphelenchus_xylophilus.PRJEA64437	CladeIV	SOD	P41977-D1	scaffold01438	296466	297022	-	0.7798	254.17	75	Sod_Fe_C-1.1e-17;Sod_Fe_N-1.6e-37	BXY_0662400.1	scaffold01438	295330	297211	-	0.953252	0.707391
SOD1_Bxy	bursaphelenchus_xylophilus.PRJEA64437	CladeIV	SOD	Q27666-D1	scaffold01109	1893106	1893794	+	1	197.41	71.24	Sod_Cu-2.3e-52	BXY_1769700.1	scaffold01109	1891863	1893797	+	0.991342	0.877395
Ctl_Dde	ditylenchus_destructor.PRJNA312427	CladeIV	Cat	P90682-D1	scaffold46	462693	465687	-	0.8799	501.56	62.82	Catalase-5.5e-180;Catalase-rel-4.2e-19	Dd_07707	scaffold46	462639	465964	-	0.97619	0.883397
PHGpx-1_Dde	ditylenchus_destructor.PRJNA312427	CladeIV	GPX	O02621-D1	scaffold40	375880	377220	+	0.8773	192.85	62.24	AhpC-TSA-1.5e-05;GSHPx-1.3e-33;Redoxin-3.2e-05	Dd_07201	scaffold40	375722	377262	+	0.981352	0.840319
PHGpx-2_Dde	ditylenchus_destructor.PRJNA312427	CladeIV	GPX	O62327-D2	scaffold46	526296	527575	+	0.7607	184.03	70.97	AhpC-TSA-0.00041;GSHPx-7.5e-36	Dd_07716	scaffold46	526013	527950	+	0.951613	0.751592
NPHGpx-1_Dde	ditylenchus_destructor.PRJNA312427	CladeIV	GPX	Q95003-D1	scaffold12	1339766	1341328	+	0.808	243.3	64.25	AhpC-TSA-1.5e-07;GSHPx-5.2e-35;Redoxin-3.9e-06	Dd_03505	scaffold12	1339598	1341340	+	0.744015	0.868817
NPHGpx-2_Dde	ditylenchus_destructor.PRJNA312427	CladeIV	GPX	Q95003-D2	scaffold6	1920714	1921810	+	0.6741	116.74	72.48	GSHPx-1.9e-16;Lipoprotein_15-7e-05	Dd_02046	scaffold6	1919046	1922018	+	0.896208	0.662242
Prx1-1_Dde	ditylenchus_destructor.PRJNA312427	CladeIV	Prx	Q21824-D1	scaffold6	1573565	1575132	-	1	241.17	67.12	1-cysPrx_C-1.6e-13;AhpC-TSA-1.1e-41;Redoxin-2.4e-18	Dd_01990	scaffold6	1573466	1575234	-	1	1
Prx1-2_Dde	ditylenchus_destructor.PRJNA312427	CladeIV	Prx	Q9NL98-D1	scaffold77	8973	12635	-	1	232.52	76.32	1-cysPrx_C-5.3e-18;AhpC-TSA-6.1e-39;Redoxin-3.8e-19	Dd_09400	scaffold77	8791	12654	-	0.824742	0.993789
SOD2_Dde	ditylenchus_destructor.PRJNA312427	CladeIV	SOD	P31161-D1	scaffold255	61163	64215	+	0.9005	220.48	78.35	Sod_Fe_C-7.4e-10;Sod_Fe_C-2.9e-29;Sod_Fe_N-4.6e-37	Dd_12895	scaffold255	59818	64469	+	0.865415	0.819259
SOD1-1_Dde	ditylenchus_destructor.PRJNA312427	CladeIV	SOD	P41962-D2	scaffold8	1495189	1496240	-	0.8608	137.66	70.9	Sod_Cu-5.4e-49	Dd_02517	scaffold8	1492029	1496939	-	0.948529	0.279826
SOD3_Dde	ditylenchus_destructor.PRJNA312427	CladeIV	SOD	P51547-D1	scaffold1	469445	470080	+	0.6885	96.43	54.4	SEEK1-1.5e-05;Sod_Cu-1.1e-44	Dd_00081	scaffold1	469433	470092	+	0.989418	0.937343
SOD1-2_Dde	ditylenchus_destructor.PRJNA312427	CladeIV	SOD	Q27666-D1	scaffold2	1083007	1084447	-	1	207.96	75.32	CHRD-1.3e-06;Sod_Cu-1.1e-53	Dd_00703	scaffold2	1082853	1084470	-	1	1
Ctl_Gpa	globodera_pallida.PRJEB123	CladeIV	Cat	P90682-D1	pathogens_Gpal_scaffold_47	151394	153439	+	0.8817	473.03	70.7	Catalase-4e-192;Catalase-rel-5.8e-20	GPLIN_000244200	pathogens_Gpal_scaffold_47	151271	153457	+	1	0.944664
PHGpx_Gpa	globodera_pallida.PRJEB123	CladeIV	GPX	O02621-D1	pathogens_Gpal_scaffold_109	142488	143397	-	1	175.28	59.49	AhpC-TSA-5.6e-12;GSHPx-4.2e-44;Redoxin-2.4e-10;SCO1-SenC-0.00022	GPLIN_000443700	pathogens_Gpal_scaffold_109	142476	149130	-	1	0.171706
NPHGpx_Gpa	globodera_pallida.PRJEB123	CladeIV	GPX	Q95003-D1	pathogens_Gpal_scaffold_586	32493	34172	+	0.7143	101.19	61.49	AhpC-TSA-1.2e-05;GSHPx-2.3e-31;Redoxin-6.2e-06	GPLIN_001153000	pathogens_Gpal_scaffold_586	32218	34293	+	0.799564	0.531884
Prx6_Gpa	globodera_pallida.PRJEB123	CladeIV	Prx	O17433-D1	pathogens_Gpal_scaffold_74	238169	239125	+	0.8	102.32	59.46	1-cysPrx_C-3.7e-05;AhpC-TSA-1.2e-29;Dec-1-1.6e-05;DUF2026-1.5e-06;Redoxin-3.7e-13	GPLIN_000345500	pathogens_Gpal_scaffold_74	238169	239773	+	0.914286	0.790123
Prx1-1_Gpa	globodera_pallida.PRJEB123	CladeIV	Prx	Q21824-D1	pathogens_Gpal_scaffold_39	67318	68512	+	0.8097	184.29	70.95	1-cysPrx_C-1.4e-12;AhpC-TSA-2.6e-37;Redoxin-3.4e-15	GPLIN_000206600	pathogens_Gpal_scaffold_39	66772	68518	+	1	0.766949
Prx1-2_Gpa	globodera_pallida.PRJEB123	CladeIV	Prx	Q9NL98-D1	pathogens_Gpal_scaffold_207	138404	139363	+	1	170.39	65.28	1-cysPrx_C-4.3e-17;AhpC-TSA-5.6e-37;Redoxin-1e-17	GPLIN_000672300	pathogens_Gpal_scaffold_207	138398	139366	+	0.894495	0.989848
Prx1-3_Gpa	globodera_pallida.PRJEB123	CladeIV	Prx	Q9NL98-D2	pathogens_Gpal_scaffold_207	143232	144195	+	1	147.28	65.8	1-cysPrx_C-3.8e-17;AhpC-TSA-1e-32;Redoxin-1.1e-16	GPLIN_000672400	pathogens_Gpal_scaffold_207	143226	144198	+	0.944171	0.972927
SOD2_Gpa	globodera_pallida.PRJEB123	CladeIV	SOD	P31161-D1	pathogens_Gpal_scaffold_58	141642	142488	-	0.8552	269.85	72.34	LMWPc-1.5e-05;Sod_Fe_C-1.7e-39;Sod_Fe_N-2.4e-26	GPLIN_000288300	pathogens_Gpal_scaffold_58	141636	142674	-	0.904762	0.852018
SOD1-1_Gpa	globodera_pallida.PRJEB123	CladeIV	SOD	P34697-D1	pathogens_Gpal_scaffold_563	49308	49873	-	0.6111	80.71	58.72	Sod_Cu-1.8e-35	GPLIN_001135600	pathogens_Gpal_scaffold_563	48144	52743	-	0.99697	0.213359
SOD1-2_Gpa	globodera_pallida.PRJEB123	CladeIV	SOD	P34697-D2	pathogens_Gpal_scaffold_70	199457	200023	-	0.6111	80.21	58.72	Sod_Cu-1.8e-35	GPLIN_000327100	pathogens_Gpal_scaffold_70	198468	201604	-	0.681818	0.231481
SOD1-4_Gpa	globodera_pallida.PRJEB123	CladeIV	SOD	P34697-D9	pathogens_Gpal_scaffold_70	219658	221093	+	0.5556	57.15	56.57	Sod_Cu-2e-29	NA
SOD1-3_Gpa	globodera_pallida.PRJEB123	CladeIV	SOD	P41962-D1	pathogens_Gpal_scaffold_193	68141	68980	-	0.8544	126.33	68.42	Sod_Cu-1.9e-50	GPLIN_000647400	pathogens_Gpal_scaffold_193	68138	69104	-	1	0.865385
SOD1-5_Gpa	globodera_pallida.PRJEB123	CladeIV	SOD	P41962-D7	pathogens_Gpal_scaffold_563	48303	48722	-	0.7025	72.27	52.73	Sod_Cu-2.4e-33	GPLIN_001135600	pathogens_Gpal_scaffold_563	48144	52743	-	0.894895	0.193256
SOD1-6_Gpa	globodera_pallida.PRJEB123	CladeIV	SOD	P41962-D9	pathogens_Gpal_scaffold_70	198627	199016	-	0.6392	66.55	56	DUF4236-3.8e-05;Sod_Cu-8.4e-33	GPLIN_000327100	pathogens_Gpal_scaffold_70	198468	201604	-	0.943894	0.294239
SOD3-1_Gpa	globodera_pallida.PRJEB123	CladeIV	SOD	Q01137-D3	pathogens_Gpal_scaffold_25	251673	252203	+	0.7843	103.98	55.46	Sod_Cu-1.6e-34	GPLIN_000150100	pathogens_Gpal_scaffold_25	251276	252209	+	0.875912	0.606061
SOD3-2_Gpa	globodera_pallida.PRJEB123	CladeIV	SOD	Q01137-D9	pathogens_Gpal_scaffold_86	197100	197803	+	0.6405	85.29	54.08	Sod_Cu-6.6e-33	GPLIN_000385400	pathogens_Gpal_scaffold_86	193250	205433	+	0.94	0.0995763
SOD1-7_Gpa	globodera_pallida.PRJEB123	CladeIV	SOD	Q27666-D4	pathogens_Gpal_scaffold_251	59937	60951	+	0.6164	60.2	60.42	Sod_Cu-1.1e-29	GPLIN_000762000	pathogens_Gpal_scaffold_251	54686	61117	+	1	0.286136
Ctl_Gro	globodera_rostochiensis.PRJEB13504	CladeIV	Cat	P90682-D1	GROS_00072	43947	45977	+	0.8817	508.87	70.55	Catalase-4.5e-179;Catalase-rel-0.00031;Catalase-rel-3.2e-14	GROS_g04386.t1	GROS_00072	43824	45995	+	0.915709	0.944664
PHGpx_Gro	globodera_rostochiensis.PRJEB13504	CladeIV	GPX	O02621-D1	GROS_00044	167486	167989	-	0.7914	161.65	60.47	AhpC-TSA-2e-10;GSHPx-1e-44;Redoxin-2.3e-07;Sec15-3.2e-06	GROS_g03317.t1	GROS_00044	167015	168106	-	1	0.646766
NPHGpx-1_Gro	globodera_rostochiensis.PRJEB13504	CladeIV	GPX	Q95003-D1	GROS_00019	89112	89866	-	0.5312	100.04	66.09	AhpC-TSA-1.3e-05;GSHPx-1.2e-23;GSHPx-4.1e-08;Redoxin-6.2e-06	GROS_g01811.t1	GROS_00019	88413	90429	-	0.846914	0.529321
NPHGpx-2_Gro	globodera_rostochiensis.PRJEB13504	CladeIV	GPX	Q95003-D2	GROS_00029	218646	219358	-	0.808	196.13	60.56	AhpC-TSA-1.5e-06;GSHPx-2.1e-31	GROS_g02490.t1	GROS_00029	218521	219525	-	1	0.75102
NPHGpx-3_Gro	globodera_rostochiensis.PRJEB13504	CladeIV	GPX	Q95003-D3	GROS_00065	112107	113354	-	0.8036	193.76	69.71	GSHPx-1.8e-31;Redoxin-1.3e-05	GROS_g04155.t1	GROS_00065	112026	114044	-	0.944134	0.625926
Prx6_Gro	globodera_rostochiensis.PRJEB13504	CladeIV	Prx	O17433-D1	GROS_00267	20736	21734	-	0.834	102.8	62.36	1-cysPrx_C-1.9e-05;AhpC-TSA-3e-28;AhpC-TSA_2-2.5e-06;DUF2026-1.1e-06;Redoxin-1.4e-15	GROS_g08475.t1	GROS_00267	20199	21734	-	0.878453	0.651639
Prx1-1_Gro	globodera_rostochiensis.PRJEB13504	CladeIV	Prx	Q21824-D1	GROS_00173	105770	106921	-	0.8097	186.79	71.51	1-cysPrx_C-3.6e-13;AhpC-TSA-2.1e-37;Redoxin-2.4e-15	GROS_g07026.t1	GROS_00173	105764	107367	-	0.941068	0.721751
Prx1-2_Gro	globodera_rostochiensis.PRJEB13504	CladeIV	Prx	Q9NL98-D1	GROS_00008	379781	380739	+	1	215.24	72.49	1-cysPrx_C-4.1e-17;AhpC-TSA-5.9e-43;Redoxin-2e-23	GROS_g01193.t1	GROS_00008	379772	380745	+	1	0.964824
Prx1-3_Gro	globodera_rostochiensis.PRJEB13504	CladeIV	Prx	Q9NL98-D2	GROS_00053	116610	117526	-	1	161.5	66.15	1-cysPrx_C-3.8e-17;AhpC-TSA-9.6e-38;Redoxin-1.2e-20	GROS_g03630.t1	GROS_00053	116607	117532	-	0.950249	0.969543
SOD2_Gro	globodera_rostochiensis.PRJEB13504	CladeIV	SOD	P31161-D1	GROS_00110	146211	147090	+	0.8552	263.07	72.19	Sod_Fe_C-1.4e-39;Sod_Fe_N-1.4e-30	GROS_g05491.t1	GROS_00110	146023	147096	+	1	0.852018
SOD1-1_Gro	globodera_rostochiensis.PRJEB13504	CladeIV	SOD	P41962-D1	GROS_00928	17194	17929	-	0.8354	88.62	60	Sod_Cu-1.5e-45	GROS_g12697.t1	GROS_00928	17191	19976	-	1	0.478261
SOD1-2_Gro	globodera_rostochiensis.PRJEB13504	CladeIV	SOD	P41962-D2	GROS_00019	156770	157683	+	0.8544	126.33	68.42	Sod_Cu-1.6e-50	GROS_g01830.t1	GROS_00019	156646	157686	+	1	0.838509
SOD1-3_Gro	globodera_rostochiensis.PRJEB13504	CladeIV	SOD	P41962-D3	GROS_00051	180981	181674	+	0.8291	98.32	61.42	Sod_Cu-5.2e-49	GROS_g03552.t1	GROS_00051	180802	181680	+	1	0.758824
SOD1-4_Gro	globodera_rostochiensis.PRJEB13504	CladeIV	SOD	P41962-D7	GROS_00341	40818	41195	-	0.6013	68.23	56.38	Sod_Cu-8.4e-34	GROS_g09448.t1	GROS_00341	39971	41588	-	0.473684	0.264706
SOD3-1_Gro	globodera_rostochiensis.PRJEB13504	CladeIV	SOD	Q01137-D2	GROS_00024	202011	202613	-	0.7843	99.94	57.98	Sod_Cu-1.3e-41	GROS_g02149.t1	GROS_00024	202005	203015	-	1	0.609137
SOD3-2_Gro	globodera_rostochiensis.PRJEB13504	CladeIV	SOD	Q01137-D5	GROS_00511	17320	17942	+	0.6405	86.79	54.08	Sod_Cu-4.8e-33	GROS_g10871.t1	GROS_00511	15949	17948	+	1	0.464789
SOD1-5_Gro	globodera_rostochiensis.PRJEB13504	CladeIV	SOD	Q27666-D4	GROS_00458	35254	36183	+	0.6604	44.23	58.76	Sod_Cu-3.4e-29	GROS_g10480.t1	GROS_00458	34874	36349	+	0.979798	0.487437
Ctl-1_Mha	meloidogyne_hapla.PRJNA29083	CladeIV	Cat	P90682-D1	MhA1_Contig2035	14130	15829	+	0.7856	540	75.06	Catalase-1.2e-197;SOXp-7.6e-06	NA
Ctl-2_Mha	meloidogyne_hapla.PRJNA29083	CladeIV	Cat	P90682-D2	MhA1_Contig30	37480	39344	-	0.78	424.26	58.61	Catalase-1.4e-178	MhA1_Contig30.frz3.fgene3	MhA1_Contig30	38052	39714	-	0.780681	0.84058
Ctl-3_Mha	meloidogyne_hapla.PRJNA29083	CladeIV	Cat	P90682-D3	MhA1_Contig438	39467	41113	-	0.7856	486.47	62.8	Catalase-2.7e-173	MhA1_Contig438.frz3.gene16	MhA1_Contig438	40061	41588	-	0.580135	0.818471
PHGpx_Mha	meloidogyne_hapla.PRJNA29083	CladeIV	GPX	O02621-D1	MhA1_Contig271	61338	62051	-	0.8528	101.76	52.17	AhpC-TSA-8e-06;GSHPx-2.7e-36	MhA1_Contig271.frz3.gene31	MhA1_Contig271	61335	62277	-	0.995204	0.695142
NPHGpx_Mha	meloidogyne_hapla.PRJNA29083	CladeIV	GPX	Q95003-D1	MhA1_Contig520	82252	83076	+	0.7411	145.47	66.87	GSHPx-1.3e-30;Lipoprotein_15-3.1e-05	MhA1_Contig520.frz3.gene27	MhA1_Contig520	82026	83221	+	0.103175	0.180556
Prx6_Mha	meloidogyne_hapla.PRJNA29083	CladeIV	Prx	O17433-D1	MhA1_Contig962	19803	20999	-	0.7149	122.36	61.59	AhpC-TSA-9.1e-31;AhpC-TSA_2-8e-05;Redoxin-8.7e-15	MhA1_Contig962.frz3.gene5	MhA1_Contig962	19231	20990	-	0.893411	0.662356
Prx1-1_Mha	meloidogyne_hapla.PRJNA29083	CladeIV	Prx	Q21824-D1	MhA1_Contig1575	13534	14458	-	0.7522	162.74	65.66	1-cysPrx_C-6.3e-12;AhpC-TSA-5.6e-09;AhpC-TSA-2.2e-23;Redoxin-1.4e-10	MhA1_Contig1575.frz3.gene6	MhA1_Contig1575	13528	15059	-	0.781421	0.781421
Prx1-2_Mha	meloidogyne_hapla.PRJNA29083	CladeIV	Prx	Q9NL98-D1	MhA1_Contig1881	138	1341	-	1	242.69	75.52	1-cysPrx_C-7.9e-19;AhpC-TSA-4.8e-43;Redoxin-1.5e-21	NA
Prx1-3_Mha	meloidogyne_hapla.PRJNA29083	CladeIV	Prx	Q9NL98-D2	MhA1_Contig106	28041	29244	-	1	242.69	75.52	1-cysPrx_C-7.9e-19;AhpC-TSA-4.8e-43;Redoxin-1.5e-21	NA
SOD2_Mha	meloidogyne_hapla.PRJNA29083	CladeIV	SOD	P31161-D1	MhA1_Contig1330	13562	14280	+	0.9005	252.96	71.43	Sod_Fe_C-1.3e-38;Sod_Fe_N-5.7e-36	MhA1_Contig1330.frz3.gene6	MhA1_Contig1330	13461	14286	+	1	0.904545
SOD1_Mha	meloidogyne_hapla.PRJNA29083	CladeIV	SOD	P34697-D1	MhA1_Contig1603	6204	6739	+	0.6389	129.67	70.18	SEEK1-6.5e-06;Sod_Cu-1.2e-43	MhA1_Contig1603.frz3.gene4	MhA1_Contig1603	6174	6742	+	1	0.92
SOD3_Mha	meloidogyne_hapla.PRJNA29083	CladeIV	SOD	P41962-D2	MhA1_Contig118	62972	63614	+	0.8101	97.66	58.87	Sod_Cu-3.2e-44	NA
Ctl-1_Min	meloidogyne_incognita.PRJEA28837	CladeIV	Cat	P90682-D1	MiV1ctg977	16960	21170	-	0.7837	504.63	63.33	Catalase-6.6e-180	Minc15471	MiV1ctg977	18084	21996	-	0.766041	0.773302
Ctl-2_Min	meloidogyne_incognita.PRJEA28837	CladeIV	Cat	P90682-D2	MiV1ctg378	55211	57711	-	0.78	409.78	58.61	Catalase-5.5e-179	Minc10184	MiV1ctg378	54778	57690	-	0.983373	0.857143
Ctl-3_Min	meloidogyne_incognita.PRJEA28837	CladeIV	Cat	Q27487-D1	MiV1ctg786	19872	23330	-	0.854	502.01	61.56	Catalase-2.7e-182	Minc14241	MiV1ctg786	19205	23467	-	0.997669	0.875256
PHGpx-1_Min	meloidogyne_incognita.PRJEA28837	CladeIV	GPX	O62327-D1	MiV1ctg155	4014	4716	+	0.8773	99.9	52.11	AhpC-TSA-2e-06;GSHPx-1.1e-37	Minc05863a	MiV1ctg155	3833	4806	+	0.960648	0.843496
PHGpx-2_Min	meloidogyne_incognita.PRJEA28837	CladeIV	GPX	O62327-D2	MiV1ctg75	45433	46132	+	0.8773	99.4	51.41	AhpC-TSA-2.5e-06;GSHPx-8.7e-38	Minc03573	MiV1ctg75	45248	46220	+	0.960648	0.843496
Prx6_Min	meloidogyne_incognita.PRJEA28837	CladeIV	Prx	O17433-D1	MiV1ctg108	12260	14778	+	0.6979	103.26	60	AhpC-TSA-6.6e-29;AhpC-TSA_2-8e-05;Redoxin-7.6e-14;zf-C2H2_9-6.9e-06	Minc04610a	MiV1ctg108	12239	15954	+	0.998084	0.691899
Prx1-2_Min	meloidogyne_incognita.PRJEA28837	CladeIV	Prx	Q21824-D4	MiV1ctg507	6084	6788	+	0.5177	149.93	63.79	AhpC-TSA-1.3e-23;Redoxin-9.3e-10	Minc11766	MiV1ctg507	4993	7050	+	0.991453	0.447876
Prx1-3_Min	meloidogyne_incognita.PRJEA28837	CladeIV	Prx	Q21824-D5	MiV1ctg744	11399	13148	-	0.5177	149.93	63.79	AhpC-TSA-1.3e-23;Redoxin-9.3e-10	Minc13944	MiV1ctg744	11132	14963	-	0.991453	0.447876
Prx1-1_Min	meloidogyne_incognita.PRJEA28837	CladeIV	Prx	Q9NL98-D1	MiV1ctg54	22409	23372	+	1	247.69	77.08	1-cysPrx_C-7.9e-19;AhpC-TSA-1.2e-43;Redoxin-1.6e-21	Minc02762a	MiV1ctg54	19633	23411	+	1	0.250643
Prx1-4_Min	meloidogyne_incognita.PRJEA28837	CladeIV	Prx	Q9NL98-D2	MiV1ctg806	15323	16534	+	1	241.2	76.04	1-cysPrx_C-7.9e-19;AhpC-TSA-3.7e-43;Redoxin-7.5e-22	Minc14393	MiV1ctg806	15869	16591	+	0.507692	1
Prx1-5_Min	meloidogyne_incognita.PRJEA28837	CladeIV	Prx	Q9NL98-D3	MiV1ctg806	20404	21580	+	1	236.2	75	1-cysPrx_C-1.9e-17;AhpC-TSA-5.1e-43;Redoxin-1e-21	Minc14397	MiV1ctg806	20915	21764	+	0.507692	1
SOD2_Min	meloidogyne_incognita.PRJEA28837	CladeIV	SOD	P31161-D1	MiV1ctg543	33298	34022	-	0.9005	294.15	74.24	Sod_Fe_C-2.8e-38;Sod_Fe_N-1.3e-26	Minc12173	MiV1ctg543	33122	34277	-	0.876106	0.90411
SOD1-1_Min	meloidogyne_incognita.PRJEA28837	CladeIV	SOD	P41962-D1	MiV1ctg288	73640	74400	+	0.8608	120.36	64.93	Sod_Cu-2.8e-48	Minc08678	MiV1ctg288	73476	74554	+	1	0.829268
SOD1-2_Min	meloidogyne_incognita.PRJEA28837	CladeIV	SOD	P41962-D2	MiV1ctg159	56297	57070	+	0.8671	125.24	65.19	SEEK1-1.6e-05;Sod_Cu-6.7e-49	Minc05992	MiV1ctg159	56130	57222	+	0.992701	0.829268
Ctl_Ptr	parastrongyloides_trichosuri.PRJEB515	CladeIV	Cat	Q27487-D1	PTRK_scaffold0000007	949549	951063	+	1	911.01	71.4	Catalase-8.7e-200;Catalase-rel-1.5e-21	PTRK_0000113300.1	PTRK_scaffold0000007	949546	951066	+	1	0.998024
PHGpx_Ptr	parastrongyloides_trichosuri.PRJEB515	CladeIV	GPX	O62327-D1	PTRK_scaffold0000036	166501	166923	-	0.865	212.15	65.25	AhpC-TSA-0.00027;GSHPx-4.3e-34;Redoxin-8.4e-05	PTRK_0000151900.1	PTRK_scaffold0000036	166498	167146	-	0.966903	0.717544
NPHGpx_Ptr	parastrongyloides_trichosuri.PRJEB515	CladeIV	GPX	Q95003-D1	PTRK_scaffold0000002	226777	227382	-	0.9018	391.49	69.8	AhpC-TSA-6.4e-09;GSHPx-4.2e-37;Lipoprotein_15-9.3e-06;Redoxin-3.7e-07	PTRK_0000469500.1	PTRK_scaffold0000002	226774	227513	-	1	0.878261
Prx6_Ptr	parastrongyloides_trichosuri.PRJEB515	CladeIV	Prx	P52570-D1	PTRK_scaffold0000010	461232	461903	+	0.9698	314.86	59.38	1-cysPrx_C-2.7e-14;AhpC-TSA-3e-27;AhpC-TSA_2-7.3e-06;Redoxin-5.5e-14	PTRK_0000029600.1	PTRK_scaffold0000010	461217	461906	+	1	0.978166
Prx1-1_Ptr	parastrongyloides_trichosuri.PRJEB515	CladeIV	Prx	Q21824-D1	PTRK_scaffold0000030	152936	153577	-	0.8938	333.37	71.86	1-cysPrx_C-4.4e-13;AhpC-TSA-3.7e-39;PA-1.6e-05;Redoxin-6.1e-19	PTRK_0001784600.1	PTRK_scaffold0000030	152933	153652	-	1	0.888889
Prx1-2_Ptr	parastrongyloides_trichosuri.PRJEB515	CladeIV	Prx	Q21824-D2	PTRK_scaffold0000001	5376233	5376885	+	0.9027	325.52	71.64	1-cysPrx_C-8.4e-14;AhpC-TSA-5.7e-39;Redoxin-1.2e-15	PTRK_0001161300.1	PTRK_scaffold0000001	5376167	5376888	+	1	0.901786
Prx1-3_Ptr	parastrongyloides_trichosuri.PRJEB515	CladeIV	Prx	Q9NL98-D1	PTRK_scaffold0000002	2367916	2368545	+	1	360.46	80.41	1-cysPrx_C-1.5e-15;AhpC-TSA-2.8e-44;Redoxin-3.7e-21	PTRK_0000522600.1	PTRK_scaffold0000002	2367910	2368548	+	1	0.989848
Prx1-4_Ptr	parastrongyloides_trichosuri.PRJEB515	CladeIV	Prx	Q9NL98-D3	PTRK_scaffold0000001	5316265	5316889	+	1	273.96	63.4	1-cysPrx_C-2.2e-18;AhpC-TSA-4.1e-42;Redoxin-7.7e-17	PTRK_0001159800.1	PTRK_scaffold0000001	5316195	5316907	+	1	0.933014
SOD2_Ptr	parastrongyloides_trichosuri.PRJEB515	CladeIV	SOD	P31161-D1	PTRK_scaffold0000010	37502	38095	+	0.8959	400.04	80.3	Sod_Fe_C-1.3e-39;Sod_Fe_N-1.5e-36	PTRK_0000013600.2	PTRK_scaffold0000010	37378	38098	+	1	0.9
SOD1_Ptr	parastrongyloides_trichosuri.PRJEB515	CladeIV	SOD	P34697-D1	PTRK_scaffold0000031	4120	4711	-	1	229.54	63.13	Sod_Cu-1.8e-52	PTRK_0000386900.1	PTRK_scaffold0000031	4117	4684	-	0.95	1
SOD3-1_Ptr	parastrongyloides_trichosuri.PRJEB515	CladeIV	SOD	P51547-D2	PTRK_scaffold0000004	967837	968304	-	0.8579	115.63	39.1	Sod_Cu-1.5e-39	PTRK_0000659500.1	PTRK_scaffold0000004	967828	968358	-	1	0.886364
SOD3-like_Ptr	parastrongyloides_trichosuri.PRJEB515	CladeIV	SOD	Q01137-D4	PTRK_scaffold0000016	492233	492511	+	0.5817	31.23	33.71	Sod_Cu-4.6e-14	PTRK_0000427800.1	PTRK_scaffold0000016	492115	492759	+	1	0.567073
Ctl_Sca	steinernema_carpocapsae.PRJNA202318	CladeIV	Cat	P90682-D1	CARPO_1256	30722	32402	+	0.8872	830.03	75.78	Catalase-8.9e-200;Catalase-rel-1.9e-24;LUD_dom-1.8e-05	L596_g15300.t1	CARPO_1256	29986	32854	+	1	0.9375
PHGpx_Sca	steinernema_carpocapsae.PRJNA202318	CladeIV	GPX	O62327-D1	CARPO_1018	435690	436158	-	0.8712	215.05	73.24	AhpC-TSA-6.8e-07;GSHPx-3.3e-38;Redoxin-9.4e-07;Ribosomal_S24e-1.3e-05	L596_g7827.t2	CARPO_1018	435423	436445	-	0.988263	0.698176
NPHGpx-1_Sca	steinernema_carpocapsae.PRJNA202318	CladeIV	GPX	Q95003-D1	CARPO_1189	594700	595482	+	0.8884	346.3	75.76	AhpC-TSA-3.7e-09;GSHPx-1e-34;Redoxin-9.2e-06	L596_g12462.t1	CARPO_1189	593984	595599	+	1	0.876652
NPHGpx-2_Sca	steinernema_carpocapsae.PRJNA202318	CladeIV	GPX	Q95003-D2	CARPO_1328	276069	276682	+	0.8482	182.42	50	GSHPx-7.1e-30;Lipoprotein_15-0.00019	L596_g17070.t1	CARPO_1328	275961	276727	+	1	0.895735
Prx6_Sca	steinernema_carpocapsae.PRJNA202318	CladeIV	Prx	O17433-D1	CARPO_882	69676	70471	-	1	223.61	56.03	1-cysPrx_C-1.7e-12;AhpC-TSA-2.8e-28;AhpC-TSA_2-6.6e-05;Redoxin-2.2e-14	L596_g5032.t1	CARPO_882	69603	70505	-	0.982979	0.99569
Prx1-1_Sca	steinernema_carpocapsae.PRJNA202318	CladeIV	Prx	Q21824-D4	CARPO_622	8085	8782	+	0.823	264.54	75	1-cysPrx_C-2.1e-13;AhpC-TSA-1.9e-37;Redoxin-7.2e-16	L596_g2902.t1	CARPO_622	7886	8847	+	0.983871	0.802632
Prx1-2_Sca	steinernema_carpocapsae.PRJNA202318	CladeIV	Prx	Q9NL98-D1	CARPO_711	42653	43331	-	1	338.39	81.87	1-cysPrx_C-1.2e-16;AhpC-TSA-5.1e-46;Redoxin-1.8e-22	L596_g3686.t1	CARPO_711	42573	43875	-	1	0.724907
Prx1-3_Sca	steinernema_carpocapsae.PRJNA202318	CladeIV	Prx	Q9NL98-D2	CARPO_711	40848	41527	-	1	315.39	77.72	1-cysPrx_C-2.9e-17;AhpC-TSA-3.7e-46;Redoxin-1.6e-22	L596_g3684.t1	CARPO_711	40737	41625	-	1	0.902778
Prx1-4_Sca	steinernema_carpocapsae.PRJNA202318	CladeIV	Prx	Q9NL98-D3	CARPO_711	54068	54736	+	1	305.41	75.65	1-cysPrx_C-1.1e-19;AhpC-TSA-1.8e-44;Redoxin-4.7e-24	L596_g3692.t1	CARPO_711	52136	54870	+	1	0.691489
SOD2_Sca	steinernema_carpocapsae.PRJNA202318	CladeIV	SOD	P31161-D1	CARPO_1435	469618	470354	-	0.9774	338.34	75.23	Sod_Fe_C-3.5e-40;Sod_Fe_N-2.4e-36	L596_g21075.t1	CARPO_1435	469426	470584	-	0.945988	0.928788
SOD3_Sca	steinernema_carpocapsae.PRJNA202318	CladeIV	SOD	P51547-D1	CARPO_944	399647	400278	+	0.6776	157.44	62.1	Sod_Cu-6.9e-48	L596_g6808.t1	CARPO_944	399056	400490	+	0.962366	0.565561
SOD3-like_Sca	steinernema_carpocapsae.PRJNA202318	CladeIV	SOD	P51547-D3	CARPO_1462	293245	293636	-	0.6448	40.93	38.26	Sod_Cu-1.3e-22	L596_g22374.t1	CARPO_1462	293190	294027	-	0.937322	0.599271
SOD1_Sca	steinernema_carpocapsae.PRJNA202318	CladeIV	SOD	Q27666-D1	CARPO_1096	79438	80007	-	1	228.91	75.95	Sod_Cu-2.5e-53	L596_g9138.t1	CARPO_1096	79277	80485	-	1	0.883333
Ctl_Sfe	steinernema_feltiae.PRJNA204661	CladeIV	Cat	P90682-D1	FELT_4514	28910	30563	-	0.8725	771.31	76.01	Catalase-1.4e-201;Catalase-rel-4.6e-05;Catalase-rel-1.1e-16	L889_g22099.t1	FELT_4514	28812	30765	-	0.965235	0.927308
PHGpx-1_Sfe	steinernema_feltiae.PRJNA204661	CladeIV	GPX	O02621-D1	FELT_3691	10360	10936	+	0.9939	197.2	65.22	AhpC-TSA-3e-12;GSHPx-4.6e-45;Redoxin-3.8e-10;SCO1-SenC-4.9e-06	L889_g15425.t1	FELT_3691	10266	11013	+	1	0.97006
PHGpx-2_Sfe	steinernema_feltiae.PRJNA204661	CladeIV	GPX	O62327-D1	FELT_4507	20310	20773	+	0.865	185.97	67.86	AhpC-TSA-2.8e-05;AhpC-TSA-2.9e-05;GSHPx-2.7e-37;Redoxin-4.8e-06	L889_g22040.t1	FELT_4507	19936	20854	+	0.995238	0.834331
NPHGpx-1_Sfe	steinernema_feltiae.PRJNA204661	CladeIV	GPX	Q95003-D1	FELT_5455	894198	894977	+	0.8884	342.8	74.24	AhpC-TSA-1.4e-08;GSHPx-1.4e-34;Redoxin-1.7e-05	L889_g30024.t1	FELT_5455	894178	895072	+	0.798995	1
NPHGpx-2_Sfe	steinernema_feltiae.PRJNA204661	CladeIV	GPX	Q95003-D2	FELT_5001	89988	90595	-	0.8438	187.08	51.34	AhpC-TSA-4.4e-05;GSHPx-6.3e-30;Surp-3.3e-06	L889_g27792.t1	FELT_5001	89943	90775	-	1	0.886792
Prx6_Sfe	steinernema_feltiae.PRJNA204661	CladeIV	Prx	O17433-D1	FELT_5692	160001	160772	+	0.9745	278.32	65.78	1-cysPrx_C-6.8e-16;AhpC-TSA-1.6e-31;AhpC-TSA_2-2.2e-06;Redoxin-1.2e-16	L889_g31151.t1	FELT_5692	159896	160918	+	0.991228	0.978355
Prx1-1_Sfe	steinernema_feltiae.PRJNA204661	CladeIV	Prx	Q21824-D1	FELT_5455	290281	290961	-	0.8053	233.3	74.16	1-cysPrx_C-6.4e-14;AhpC-TSA-1.3e-38;Redoxin-7.2e-16	L889_g29823.t1	FELT_5455	290211	291334	-	1	0.8
Prx1-2_Sfe	steinernema_feltiae.PRJNA204661	CladeIV	Prx	Q9NL98-D1	FELT_2301	84994	85673	-	1	321.38	77.2	1-cysPrx_C-9.5e-15;AhpC-TSA-1.7e-45;Redoxin-1.5e-22	L889_g7541.t1	FELT_2301	84933	85865	-	1	1
Prx1-3_Sfe	steinernema_feltiae.PRJNA204661	CladeIV	Prx	Q9NL98-D2	FELT_3297	138476	139192	+	1	306.96	80.31	1-cysPrx_C-2.2e-16;AhpC-TSA-4.4e-45;Redoxin-1e-20	L889_g12847.t1	FELT_3297	137936	139220	+	1	0.979899
Prx1-4_Sfe	steinernema_feltiae.PRJNA204661	CladeIV	Prx	Q9NL98-D3	FELT_4636	13	692	+	0.6769	156.29	76.8	1-cysPrx_C-1.9e-10;AhpC-TSA-7.4e-22;Redoxin-1.1e-07	L889_g23349.t1	FELT_4636	10	966	+	0.456693	0.865672
SOD2_Sfe	steinernema_feltiae.PRJNA204661	CladeIV	SOD	P31161-D1	FELT_3686	128397	129086	-	0.9005	334.73	81.22	Sod_Fe_C-8e-40;Sod_Fe_N-2.9e-36	L889_g15255.t1	FELT_3686	128325	129255	-	1	0.892377
SOD3_Sfe	steinernema_feltiae.PRJNA204661	CladeIV	SOD	P51547-D1	FELT_4445	43715	44120	-	0.6667	143.77	60.66	Sod_Cu-2.1e-48	L889_g21180.t1	FELT_4445	43647	44625	-	1	0.674033
SOD1-1_Sfe	steinernema_feltiae.PRJNA204661	CladeIV	SOD	Q27666-D1	FELT_4990	3532	4083	-	1	168.13	78	Sod_Cu-5.3e-41	L889_g27683.t1	FELT_4990	3432	4125	-	0.593819	0.996296
SOD1-2_Sfe	steinernema_feltiae.PRJNA204661	CladeIV	SOD	Q27666-D2	FELT_4641	1	397	+	0.7358	185.78	79.31	Sod_Cu-1.3e-44	L889_g23441.t1	FELT_4641	1	492	+	1	1
SOD3-like_Sfe	steinernema_feltiae.PRJNA204661	CladeIV	SOD	NA	NA	NA	NA	NA	NA	NA	NA	NA	L889_g20679.t1	FELT_4389	40516	41719	+
Ctl_Sgl	steinernema_glaseri.PRJNA204943	CladeIV	Cat	P90682-D1	GLAS_7223	1292	3543	-	0.8872	734.7	75.78	Catalase-9.3e-203;Catalase-rel-1.4e-20	L893_g31253.t2	GLAS_7223	1224	4395	-	0.987654	0.810811
PHGpx-1_Sgl	steinernema_glaseri.PRJNA204943	CladeIV	GPX	O02621-D2	GLAS_6657	11895	12740	-	0.8773	183.13	71.83	AhpC-TSA-7.9e-12;GSHPx-2e-44;Redoxin-3e-09;SCO1-SenC-3e-05	L893_g26018.t1	GLAS_6657	11717	12835	-	1	0.89375
PHGpx-2_Sgl	steinernema_glaseri.PRJNA204943	CladeIV	GPX	O62327-D1	GLAS_6657	13340	14496	-	1	206.55	68.52	AhpC-TSA-3.5e-13;GSHPx-3.4e-44;Redoxin-6.4e-10;SCO1-SenC-3.9e-05	L893_g26019.t1	GLAS_6657	13257	14675	-	1	0.815
NPHGpx-1_Sgl	steinernema_glaseri.PRJNA204943	CladeIV	GPX	Q95003-D1	GLAS_6173	49437	50228	+	0.8884	341.81	74.75	AhpC-TSA-1.2e-07;GSHPx-3.2e-34;Redoxin-2.2e-05	L893_g22357.t2	GLAS_6173	46306	50290	+	1	0.676871
NPHGpx-2_Sgl	steinernema_glaseri.PRJNA204943	CladeIV	GPX	Q95003-D2	GLAS_660	19975	21234	-	0.8884	308.83	70.2	AhpC-TSA-7e-07;GSHPx-5.8e-35;Redoxin-2.5e-06	L893_g2552.t1	GLAS_660	19900	20815	-	0.752094	0.662242
NPHGpx-3_Sgl	steinernema_glaseri.PRJNA204943	CladeIV	GPX	Q95003-D3	GLAS_6147	11345	11952	+	0.8571	199.34	52.66	AhpC-TSA-6.9e-06;GSHPx-6.8e-32	L893_g22084.t1	GLAS_6147	11206	12014	+	1	0.891509
Prx1-1_Sgl	steinernema_glaseri.PRJNA204943	CladeIV	Prx	Q21824-D1	GLAS_7368	18628	19493	-	0.9956	272.8	70.85	1-cysPrx_C-2.3e-13;AhpC-TSA-2.6e-37;Redoxin-4.3e-16	L893_g32592.t1	GLAS_7368	18426	19565	-	0.938017	1
Prx1-2_Sgl	steinernema_glaseri.PRJNA204943	CladeIV	Prx	Q21824-D2	GLAS_6198	18854	19540	+	0.8053	258.28	77.78	1-cysPrx_C-1.5e-13;AhpC-TSA-3e-37;Redoxin-2.9e-16	L893_g22547.t1	GLAS_6198	18616	19630	+	1	0.801762
Prx1-3_Sgl	steinernema_glaseri.PRJNA204943	CladeIV	Prx	Q9NL98-D1	GLAS_5489	38175	38892	-	1	336.88	80.83	1-cysPrx_C-2.4e-15;AhpC-TSA-5.8e-45;Redoxin-1e-23	L893_g18197.t3	GLAS_5489	38105	42325	-	1	0.225694
Prx1-4_Sgl	steinernema_glaseri.PRJNA204943	CladeIV	Prx	Q9NL98-D2	GLAS_6922	8780	9449	-	1	302.92	78.53	1-cysPrx_C-3.2e-16;AhpC-TSA-5.6e-43;Redoxin-3.2e-21	L893_g28360.t1	GLAS_6922	8477	9515	-	1	0.994845
Prx1-5_Sgl	steinernema_glaseri.PRJNA204943	CladeIV	Prx	Q9NL98-D3	GLAS_5819	1	637	-	0.9282	267.49	75.98	1-cysPrx_C-2.1e-13;AhpC-TSA-1.1e-40;Redoxin-4.7e-21	L893_g19958.t1	GLAS_5819	1	705	-	1	1
SOD2_Sgl	steinernema_glaseri.PRJNA204943	CladeIV	SOD	P31161-D1	GLAS_1744	45026	45822	-	0.9095	297.18	78.39	Sod_Fe_C-8.4e-38;Sod_Fe_N-1.9e-36	L893_g5142.t1	GLAS_1744	44948	46165	-	0.957307	0.793197
SOD3_Sgl	steinernema_glaseri.PRJNA204943	CladeIV	SOD	P51547-D1	GLAS_7043	3172	4274	-	0.7104	152.65	60	Sod_Cu-5.2e-49	L893_g29461.t1	GLAS_7043	2948	5795	-	0.931298	0.674033
SOD3-like-1_Sgl	steinernema_glaseri.PRJNA204943	CladeIV	SOD	Q01137-D3	GLAS_5032	26595	26987	-	0.7778	42.03	41.23	Sod_Cu-2.2e-19	L893_g15841.t1	GLAS_5032	26530	27705	-	0.988406	0.649524
SOD3-like-2_Sgl	steinernema_glaseri.PRJNA204943	CladeIV	SOD	Q01137-D5	GLAS_4936	1150	1538	-	0.7778	46.48	40.68	Sod_Cu-9.8e-19	L893_g15328.t1	GLAS_4936	1081	1535	-	0.705426	0.968085
SOD1-1_Sgl	steinernema_glaseri.PRJNA204943	CladeIV	SOD	Q27666-D1	GLAS_198	14769	15334	-	1	242.38	78.48	Sod_Cu-1.2e-52	L893_g859.t1	GLAS_198	14657	15735	-	1	0.883333
SOD1-2_Sgl	steinernema_glaseri.PRJNA204943	CladeIV	SOD	Q27666-D2	GLAS_5621	117488	118058	+	1	199.51	71.52	Sod_Cu-1.4e-50	L893_g18825.t1	GLAS_5621	115866	118490	+	1	0.304762
Ctl_Smo	steinernema_monticolum.PRJNA205067	CladeIV	Cat	P90682-D1	MONTI_11880	19996	21777	-	0.9279	772.47	74	Catalase-6e-202;Catalase-rel-1.2e-24	L898_g28587.t1	MONTI_11880	19798	21815	-	0.968992	0.988142
PHGpx-1_Smo	steinernema_monticolum.PRJNA205067	CladeIV	GPX	O62327-D1	MONTI_11319	1645	2118	-	0.8712	221.53	73.94	AhpC-TSA-1.9e-07;GSHPx-4.1e-39;Redoxin-5.8e-08	L898_g27007.t1	MONTI_11319	1537	2395	-	0.988263	0.840319
PHGpx-2_Smo	steinernema_monticolum.PRJNA205067	CladeIV	GPX	O62327-D2	MONTI_6013	581	1066	+	0.8712	183.44	74.47	AhpC-TSA-5e-08;GSHPx-1.9e-36;Redoxin-9.4e-08	L898_g13460.t1	MONTI_6013	44	1150	+	0.620047	0.500942
NPHGpx-1_Smo	steinernema_monticolum.PRJNA205067	CladeIV	GPX	Q95003-D1	MONTI_6283	26993	27772	-	0.8884	337.31	74.75	AhpC-TSA-1.3e-08;GSHPx-5.4e-35;Redoxin-1.8e-06	L898_g14125.t1	MONTI_6283	26907	28575	-	1	0.876652
NPHGpx-2_Smo	steinernema_monticolum.PRJNA205067	CladeIV	GPX	Q95003-D2	MONTI_6266	1025	1634	-	0.8438	179.7	51.87	AhpC-TSA-3.3e-05;GSHPx-7.9e-30;Lipoprotein_15-0.00025	L898_g14071.t1	MONTI_6266	981	1745	-	0.989362	0.877358
Prx6_Smo	steinernema_monticolum.PRJNA205067	CladeIV	Prx	O17433-D1	MONTI_10087	412	1245	+	1	254.6	65.65	1-cysPrx_C-1.8e-13;AhpC-TSA-5.5e-31;AhpC-TSA_2-3.5e-05;Redoxin-2.3e-14	L898_g23679.t1	MONTI_10087	366	1390	+	0.929252	0.994178
Prx1-1_Smo	steinernema_monticolum.PRJNA205067	CladeIV	Prx	Q21824-D2	MONTI_11407	36735	37414	+	0.8053	247.28	75	1-cysPrx_C-4.8e-14;AhpC-TSA-2.3e-37;Redoxin-9e-16	L898_g27270.t1	MONTI_11407	36516	37967	+	1	0.801762
Prx1-2_Smo	steinernema_monticolum.PRJNA205067	CladeIV	Prx	Q9NL98-D1	MONTI_1651	27	698	-	1	352.01	81.96	1-cysPrx_C-8.3e-17;AhpC-TSA-1.7e-42;Redoxin-1.1e-18	L898_g3373.t1	MONTI_1651	1	1195	-	0.928571	0.979899
Prx1-3_Smo	steinernema_monticolum.PRJNA205067	CladeIV	Prx	Q9NL98-D2	MONTI_3696	6320	6990	+	1	329.39	79.79	1-cysPrx_C-6.8e-16;AhpC-TSA-1.3e-45;Redoxin-1.2e-22;zf-C2H2_9-3.7e-06	L898_g7926.t1	MONTI_3696	6686	7030	+	0.393162	0.833333
Prx1-4_Smo	steinernema_monticolum.PRJNA205067	CladeIV	Prx	Q9NL98-D4	MONTI_73	264	893	+	0.9231	232.85	66.29	1-cysPrx_C-6.1e-10;AhpC-TSA-7.9e-44;Redoxin-4.5e-24	L898_g151.t1	MONTI_73	96	710	+	0.687037	0.84127
SOD2_Smo	steinernema_monticolum.PRJNA205067	CladeIV	SOD	P31161-D1	MONTI_12043	15761	16513	-	1	335.5	74.43	LamB_YcsF-5.2e-06;Sod_Fe_C-8.5e-39;Sod_Fe_N-4.9e-37	L898_g29113.t2	MONTI_12043	15577	16575	-	1	1
SOD3_Smo	steinernema_monticolum.PRJNA205067	CladeIV	SOD	P51547-D1	MONTI_11544	5121	5533	-	0.6721	160.96	64.23	Sod_Cu-4.9e-48	L898_g27667.t1	MONTI_11544	5056	6125	-	0.99187	0.677778
SOD3-like_Smo	steinernema_monticolum.PRJNA205067	CladeIV	SOD	P51547-D3	MONTI_10508	657	1042	+	0.6339	50.64	42.24	Sod_Cu-5.4e-21	L898_g24768.t1	MONTI_10508	186	1136	+	0.870968	0.586957
SOD1_Smo	steinernema_monticolum.PRJNA205067	CladeIV	SOD	Q27666-D1	MONTI_2175	10656	11225	-	1	256.15	79.87	Sod_Cu-9.6e-53	L898_g4463.t1	MONTI_2175	10217	11295	-	0.908571	1
Ctl_Ssc	steinernema_scapterisci.PRJNA204942	CladeIV	Cat	P90682-D1	SCAPT_1449	57500	59353	-	0.8909	791.58	75.68	Catalase-4.8e-197;Catalase-rel-1.7e-23;LUD_dom-1.1e-05	L892_g11423.t1	SCAPT_1449	57393	59835	-	0.969819	0.871609
PHGpx_Ssc	steinernema_scapterisci.PRJNA204942	CladeIV	GPX	O62327-D1	SCAPT_1334	335124	335593	+	0.865	214.14	72.34	AhpC-TSA-2.4e-06;GSHPx-1e-37;Redoxin-5.5e-06	L892_g10244.t1	SCAPT_1334	334655	335715	+	0.995272	0.840319
NPHGpx-1_Ssc	steinernema_scapterisci.PRJNA204942	CladeIV	GPX	Q95003-D1	SCAPT_185	46397	47181	+	0.8884	344.81	75.76	AhpC-TSA-3.7e-09;GSHPx-1e-34;Redoxin-9.2e-06	L892_g1291.t1	SCAPT_185	43926	47230	+	1	0.876652
NPHGpx-2_Ssc	steinernema_scapterisci.PRJNA204942	CladeIV	GPX	Q95003-D2	SCAPT_2109	83503	84105	-	0.8393	179.64	50	GSHPx-4.8e-29;Lipoprotein_15-9.2e-05	L892_g20880.t1	SCAPT_2109	83459	84215	-	1	0.890476
Prx6_Ssc	steinernema_scapterisci.PRJNA204942	CladeIV	Prx	O17433-D1	SCAPT_1844	63805	64601	+	0.983	236.17	59.21	1-cysPrx_C-2.1e-12;AhpC-TSA-6.5e-27;AhpC-TSA_2-0.00014;Redoxin-1.1e-10	L892_g16178.t1	SCAPT_1844	63726	64696	+	1	0.995745
Prx1-1_Ssc	steinernema_scapterisci.PRJNA204942	CladeIV	Prx	Q21824-D1	SCAPT_403	1921	2619	+	0.8274	271.82	76.22	1-cysPrx_C-9.8e-15;AhpC-TSA-7e-38;Redoxin-3.1e-16	L892_g3137.t1	SCAPT_403	1306	2690	+	0.97861	0.802632
Prx1-2_Ssc	steinernema_scapterisci.PRJNA204942	CladeIV	Prx	Q9NL98-D1	SCAPT_523	175978	176653	+	1	329.4	79.79	1-cysPrx_C-1.3e-16;AhpC-TSA-1.3e-45;Redoxin-3.3e-23	L892_g4471.t1	SCAPT_523	175915	176719	+	1	1
Prx1-3_Ssc	steinernema_scapterisci.PRJNA204942	CladeIV	Prx	Q9NL98-D3	SCAPT_523	165319	165990	-	1	303.41	74.61	1-cysPrx_C-1.3e-19;AhpC-TSA-1.3e-44;Redoxin-2.9e-24	L892_g4465.t1	SCAPT_523	165266	167104	-	1	0.575221
Prx1-4_Ssc	steinernema_scapterisci.PRJNA204942	CladeIV	Prx	Q9NL98-D4	SCAPT_523	177310	177987	+	1	324.89	78.76	1-cysPrx_C-3.8e-17;AhpC-TSA-1.9e-45;Redoxin-7.5e-23	L892_g4472.t1	SCAPT_523	177215	178029	+	1	0.902778
SOD2_Ssc	steinernema_scapterisci.PRJNA204942	CladeIV	SOD	P31161-D1	SCAPT_1591	112897	113644	+	1	338.09	75	Sod_Fe_C-6.3e-40;Sod_Fe_N-8.8e-36	L892_g13473.t1	SCAPT_1591	112636	113708	+	0.937309	0.928788
SOD3_Ssc	steinernema_scapterisci.PRJNA204942	CladeIV	SOD	P51547-D1	SCAPT_2086	222133	222744	+	0.6667	160.27	63.93	Sod_Cu-5.2e-47	L892_g20451.t1	SCAPT_2086	221603	222957	+	0.978142	0.565561
SOD3-like_Ssc	steinernema_scapterisci.PRJNA204942	CladeIV	SOD	P51547-D3	SCAPT_2115	21618	22018	-	0.6612	40.11	39.17	Sod_Cu-8.9e-22	L892_g20983.t1	SCAPT_2115	21563	22385	-	0.848485	0.546341
SOD1_Ssc	steinernema_scapterisci.PRJNA204942	CladeIV	SOD	Q27666-D1	SCAPT_2271	34933	35507	+	1	233.4	75.95	Sod_Cu-7.6e-54	L892_g24300.t2	SCAPT_2271	34516	35594	+	1	0.746479
Ctl_Spa	strongyloides_papillosus.PRJEB525	CladeIV	Cat	Q27487-D1	SPAL_scaffold0000002	873593	875089	-	1	879.13	69.34	Catalase-7.7e-201;Catalase-rel-3e-21	SPAL_0000311100.1	SPAL_scaffold0000002	873572	875092	-	1	0.986166
PHGpx_Spa	strongyloides_papillosus.PRJEB525	CladeIV	GPX	O62327-D1	SPAL_scaffold0000026	105545	105958	+	0.8466	217.08	66.67	AhpC-TSA-8.2e-05;GSHPx-7.4e-35;Redoxin-6e-06	SPAL_0000678800.1	SPAL_scaffold0000026	105347	105961	+	0.987923	0.740942
NPHGpx_Spa	strongyloides_papillosus.PRJEB525	CladeIV	GPX	Q95003-D1	SPAL_scaffold0000035	19462	20061	-	0.8929	396.85	71	AhpC-TSA-2.3e-10;GSHPx-8.7e-39;Lipoprotein_15-1.4e-05;Redoxin-2.4e-07	SPAL_0001259800.1	SPAL_scaffold0000035	19456	20202	-	1	0.865801
Prx6-1_Spa	strongyloides_papillosus.PRJEB525	CladeIV	Prx	O17433-D1	SPAL_contig0000048	113823	114521	-	1	321.63	59.23	1-cysPrx_C-6.2e-15;AhpC-TSA-3.5e-30;AhpC-TSA_2-0.00028;AhpC-TSA_2-3.2e-06;Redoxin-1.8e-16	SPAL_0000435100.1	SPAL_contig0000048	113820	114515	-	0.991416	1
Prx6-2_Spa	strongyloides_papillosus.PRJEB525	CladeIV	Prx	O17433-D2	SPAL_contig0000226	4315	5013	+	1	317.83	60.26	1-cysPrx_C-3.8e-14;AhpC-TSA-9.7e-31;AhpC-TSA_2-7.6e-06;Redoxin-3.3e-16	SPAL_0001254100.1	SPAL_contig0000226	4321	5016	+	0.991416	1
Prx1-1_Spa	strongyloides_papillosus.PRJEB525	CladeIV	Prx	Q21824-D1	SPAL_scaffold0000009	622137	622786	+	0.8894	341.16	75.25	1-cysPrx_C-2.6e-14;AhpC-TSA-6e-40;Redoxin-4.1e-19	SPAL_0000386500.1	SPAL_scaffold0000009	622062	622789	+	1	0.888393
Prx1-2_Spa	strongyloides_papillosus.PRJEB525	CladeIV	Prx	Q21824-D2	SPAL_contig0000061	73184	73830	-	0.8894	323.55	72.73	1-cysPrx_C-6.1e-12;AhpC-TSA-3.9e-38;Redoxin-5.8e-16	SPAL_0001086100.1	SPAL_contig0000061	73181	73899	-	1	0.896396
Prx1-3_Spa	strongyloides_papillosus.PRJEB525	CladeIV	Prx	Q9NL98-D1	SPAL_contig0000052	62999	63635	+	1	354.48	78.87	1-cysPrx_C-6.3e-15;AhpC-TSA-1.6e-44;Redoxin-2.5e-21	SPAL_0000337100.1	SPAL_contig0000052	62993	63638	+	1	0.989848
Prx1-4_Spa	strongyloides_papillosus.PRJEB525	CladeIV	Prx	Q9NL98-D2	SPAL_contig0000015	32713	33339	-	1	298.94	68.56	1-cysPrx_C-3e-18;AhpC-TSA-3.2e-40;Redoxin-4.4e-18	SPAL_0001359000.1	SPAL_contig0000015	32689	33405	-	1	0.924171
SOD1_Spa	strongyloides_papillosus.PRJEB525	CladeIV	SOD	A8XCP3-D1	SPAL_scaffold0000022	161755	162330	+	1	245.13	65.71	Sod_Cu-6.9e-48	SPAL_0000895500.1	SPAL_scaffold0000022	161764	162333	+	0.895833	1
SOD2_Spa	strongyloides_papillosus.PRJEB525	CladeIV	SOD	P31161-D1	SPAL_contig0000037	110242	110859	+	0.9321	409.57	80.58	Sod_Fe_C-5.1e-40;Sod_Fe_N-6.1e-37	SPAL_0001269900.1	SPAL_contig0000037	110156	110862	+	1	0.936364
SOD3-1_Spa	strongyloides_papillosus.PRJEB525	CladeIV	SOD	P51547-D2	SPAL_scaffold0000002	476412	476873	-	0.8306	120.03	42.11	DUF4369-2.9e-06;Sod_Cu-1.5e-38	SPAL_0000297700.1	SPAL_scaffold0000002	476409	476927	-	1	0.895349
SOD3-2_Spa	strongyloides_papillosus.PRJEB525	CladeIV	SOD	P51547-D3	SPAL_contig0001321	478	915	-	0.7923	115.02	43.45	Sod_Cu-1.4e-36	SPAL_0001257000.1	SPAL_contig0001321	454	1002	-	1	0.802198
SOD3-3_Spa	strongyloides_papillosus.PRJEB525	CladeIV	SOD	P51547-D4	SPAL_contig0001188	433	870	+	0.7923	108.02	42.07	Sod_Cu-1.4e-33	SPAL_0000481600.1	SPAL_contig0001188	346	873	+	1	0.834286
SOD3-4_Spa	strongyloides_papillosus.PRJEB525	CladeIV	SOD	P51547-D5	SPAL_contig0000786	7283	7720	+	0.7923	115.03	42.76	Sod_Cu-9.1e-36	SPAL_0001322500.1	SPAL_contig0000786	7196	7741	+	1	0.80663
SOD3-5_Spa	strongyloides_papillosus.PRJEB525	CladeIV	SOD	P51547-D6	SPAL_contig0000596	5259	5696	+	0.7923	114.52	42.76	Gly_radical-6.5e-05;Sod_Cu-1.7e-35	SPAL_0000528500.1	SPAL_contig0000596	5172	5717	+	1	0.80663
SOD3-6_Spa	strongyloides_papillosus.PRJEB525	CladeIV	SOD	P51547-D7	SPAL_contig0003363	264	701	-	0.7923	109.51	42.07	Sod_Cu-3.5e-34	SPAL_0001519900.1	SPAL_contig0003363	261	987	-	0.901826	0.580029
SOD3-7_Spa	strongyloides_papillosus.PRJEB525	CladeIV	SOD	P51547-D8	SPAL_contig0000074	4683	5104	-	0.7923	70.25	41.73	Sod_Cu-2.8e-30	SPAL_0001451900.1	SPAL_contig0000074	3500	5119	-	0.914286	0.411576
SOD3-like_Spa	strongyloides_papillosus.PRJEB525	CladeIV	SOD	Q01137-D3	SPAL_contig0000068	36802	37092	+	0.6275	38.37	37.63	Sod_Cu-1.7e-13	SPAL_0000353000.1	SPAL_contig0000068	36544	37360	+	0.969072	0.497354
Ctl_Sra	strongyloides_ratti.PRJEB125	CladeIV	Cat	Q27487-D1	SRAE_chr2	9384807	9386309	+	1	875.03	68.8	Catalase-2.1e-200;Catalase-rel-1.2e-21	SRAE_2000298400	SRAE_chr2	9384807	9386324	+	1	0.992079
PHGpx_Sra	strongyloides_ratti.PRJEB125	CladeIV	GPX	O62327-D1	SRAE_chr2	15895592	15896005	+	0.8466	210.59	65.22	AhpC-TSA-2.1e-05;AhpC-TSA-0.001;GSHPx-3.3e-35;Redoxin-5.9e-06	SRAE_2000502200	SRAE_chr2	15895342	15896095	+	0.987923	0.717544
NPHGpx_Sra	strongyloides_ratti.PRJEB125	CladeIV	GPX	Q95003-D1	SRAE_chrX_scaffold2	3616367	3616966	-	0.8929	399.85	72	AhpC-TSA-4.9e-10;GSHPx-9.1e-39;Lipoprotein_15-1.4e-05;Redoxin-3.3e-07	SRAE_X000177900	SRAE_chrX_scaffold2	3616361	3617105	-	1	0.865801
Prx6_Sra	strongyloides_ratti.PRJEB125	CladeIV	Prx	O17433-D1	SRAE_chr1	206702	207394	-	1	305.49	59.74	1-cysPrx_C-5.8e-14;AhpC-TSA-1e-28;AhpC-TSA_2-2.4e-07;Redoxin-1.3e-15	SRAE_1000007400	SRAE_chr1	206699	207394	-	1	1
Prx1-1_Sra	strongyloides_ratti.PRJEB125	CladeIV	Prx	Q21824-D1	SRAE_chrX_scaffold2	2119768	2120412	+	0.8894	343.66	76.26	1-cysPrx_C-1.8e-14;AhpC-TSA-1.1e-39;Redoxin-3.3e-19	SRAE_X000145400	SRAE_chrX_scaffold2	2119456	2120415	+	1	0.850427
Prx1-2_Sra	strongyloides_ratti.PRJEB125	CladeIV	Prx	Q21824-D2	SRAE_chr1	4136856	4137503	+	0.8894	335.65	72.86	1-cysPrx_C-9.9e-06;AhpC-TSA-1.2e-37;Redoxin-3.2e-16	SRAE_1000133600	SRAE_chr1	4136722	4137561	+	0.921296	0.892377
Prx1-3_Sra	strongyloides_ratti.PRJEB125	CladeIV	Prx	Q9NL98-D1	SRAE_chrX_scaffold2	787487	788122	-	1	359.47	79.9	1-cysPrx_C-1.3e-15;AhpC-TSA-6.5e-44;Redoxin-1.2e-21	SRAE_X000117900	SRAE_chrX_scaffold2	787307	788396	-	1	0.989848
Prx1-4_Sra	strongyloides_ratti.PRJEB125	CladeIV	Prx	Q9NL98-D2	SRAE_chr1	4075329	4075959	+	1	289.93	65.98	1-cysPrx_C-5e-18;AhpC-TSA-1e-40;MMU163-1.4e-05;Redoxin-3.1e-18	SRAE_1000132200	SRAE_chr1	4075256	4075971	+	1	0.942029
SOD1_Sra	strongyloides_ratti.PRJEB125	CladeIV	SOD	A8XCP3-D1	SRAE_chr1	10469696	10470274	-	1	246.37	67.24	Sod_Cu-2.5e-53	SRAE_1000321800	SRAE_chr1	10469693	10470223	-	0.902857	1
SOD2_Sra	strongyloides_ratti.PRJEB125	CladeIV	SOD	P31161-D1	SRAE_chr1	10168564	10169202	+	1	411.68	78.87	Sod_Fe_C-4.9e-40;Sod_Fe_N-2.8e-36	SRAE_1000313400	SRAE_chr1	10168503	10169259	+	0.968701	0.946483
SOD3_Sra	strongyloides_ratti.PRJEB125	CladeIV	SOD	P51547-D2	SRAE_chr2	9758411	9758959	+	1	131.75	39.56	Sod_Cu-4.7e-40	SRAE_2000310200	SRAE_chr2	9758435	9758962	+	0.956284	1
SOD3-like_Sra	strongyloides_ratti.PRJEB125	CladeIV	SOD	Q01137-D3	SRAE_chr1	9033711	9033989	-	0.5817	37.24	37.08	Sod_Cu-1.9e-14	SRAE_1000282400	SRAE_chr1	9033462	9034268	-	1	0.481865
Ctl_Sst	strongyloides_stercoralis.PRJEB528	CladeIV	Cat	Q27487-D1	SSTP_scaffold0000002	1049310	1050809	-	1	870.42	67.8	Catalase-2.3e-199;Catalase-rel-2.6e-21	SSTP_0000748900.1	SSTP_scaffold0000002	1049292	1050809	-	1	0.990099
PHGpx_Sst	strongyloides_stercoralis.PRJEB528	CladeIV	GPX	O62327-D1	SSTP_scaffold0000001	2412590	2413066	+	0.9693	216.54	59.49	AhpC-TSA-1.9e-06;GSHPx-2e-35;Redoxin-4.9e-07	SSTP_0000160100.1	SSTP_scaffold0000001	2412439	2413069	+	0.878407	0.735088
NPHGpx_Sst	strongyloides_stercoralis.PRJEB528	CladeIV	GPX	Q95003-D1	SSTP_contig0000096	25505	26104	+	0.8929	393.86	71.5	AhpC-TSA-3.6e-10;GSHPx-1.1e-38;Lipoprotein_15-1.4e-05;Redoxin-4.6e-07	SSTP_0000266200.1	SSTP_contig0000096	25362	26110	+	1	0.865801
Prx6_Sst	strongyloides_stercoralis.PRJEB528	CladeIV	Prx	O17433-D1	SSTP_scaffold0000004	511991	512683	+	1	314.92	60.17	1-cysPrx_C-9.6e-15;AhpC-TSA-7.3e-29;AhpC-TSA_2-0.00013;AhpC-TSA_2-1.1e-06;Redoxin-2.4e-16	SSTP_0000322000.1	SSTP_scaffold0000004	511991	512686	+	1	1
Prx1-1_Sst	strongyloides_stercoralis.PRJEB528	CladeIV	Prx	Q21824-D1	SSTP_contig0000036	114141	114790	-	0.8894	338.66	74.24	1-cysPrx_C-2.5e-14;AhpC-TSA-2.7e-40;Redoxin-4.2e-19	SSTP_0000864300.1	SSTP_contig0000036	114138	114865	-	1	0.888393
Prx1-2_Sst	strongyloides_stercoralis.PRJEB528	CladeIV	Prx	Q21824-D2	SSTP_contig0000001	1099077	1099732	+	0.9071	323.53	71.29	1-cysPrx_C-4.5e-13;AhpC-TSA-2.7e-38;Redoxin-2.1e-17	SSTP_0000585200.1	SSTP_contig0000001	1099023	1099735	+	1	0.918552
Prx1-3_Sst	strongyloides_stercoralis.PRJEB528	CladeIV	Prx	Q9NL98-D1	SSTP_contig0000004	860728	861356	+	1	361.97	80.41	1-cysPrx_C-1.3e-15;AhpC-TSA-2.5e-44;Redoxin-4.3e-22	SSTP_0001247000.1	SSTP_contig0000004	860722	861359	+	1	0.989848
Prx1-4_Sst	strongyloides_stercoralis.PRJEB528	CladeIV	Prx	Q9NL98-D2	SSTP_contig0000001	1040139	1040764	+	1	306.92	69.59	1-cysPrx_C-2.7e-18;AhpC-TSA-9e-41;Redoxin-9e-19	SSTP_0000583700.1	SSTP_contig0000001	1040066	1040776	+	1	0.942029
SOD1_Sst	strongyloides_stercoralis.PRJEB528	CladeIV	SOD	A8XCP3-D1	SSTP_scaffold0000003	267243	267775	-	0.8778	240.3	71.34	Sod_Cu-1.9e-53	SSTP_0000894800.1	SSTP_scaffold0000003	267240	267775	-	1	1
SOD2_Sst	strongyloides_stercoralis.PRJEB528	CladeIV	SOD	P31161-D1	SSTP_scaffold0000013	157080	157697	+	0.9321	416.06	81.55	Sod_Fe_C-7.2e-40;Sod_Fe_N-1.1e-36	SSTP_0001065900.1	SSTP_scaffold0000013	156992	157700	+	1	0.936364
SOD3-1_Sst	strongyloides_stercoralis.PRJEB528	CladeIV	SOD	P51547-D2	SSTP_scaffold0000014	115191	115622	+	0.7814	112.84	43.36	Sod_Cu-2.1e-39	SSTP_0000693000.1	SSTP_scaffold0000014	115092	115631	+	1	0.804469
SOD3-2_Sst	strongyloides_stercoralis.PRJEB528	CladeIV	SOD	P51547-D4	SSTP_scaffold0000014	111666	112088	+	0.765	47.81	33.33	Sod_Cu-1.6e-22	SSTP_0000692800.1	SSTP_scaffold0000014	111609	112103	+	1	0.859756
SOD3-like_Sst	strongyloides_stercoralis.PRJEB528	CladeIV	SOD	Q01137-D3	SSTP_scaffold0000003	438635	438913	-	0.5817	37.24	37.08	Sod_Cu-2.3e-14	SSTP_0000900300.1	SSTP_scaffold0000003	438383	439172	-	1	0.479381
Ctl_Sve	strongyloides_venezuelensis.PRJEB530	CladeIV	Cat	Q27487-D1	SVE_scaffold0000002	760134	761630	+	1	883.13	69.94	Catalase-1.5e-201;Catalase-rel-3.2e-21	SVE_1589200.1	SVE_scaffold0000002	760131	761651	+	1	0.986166
PHGpx_Sve	strongyloides_venezuelensis.PRJEB530	CladeIV	GPX	O62327-D1	SVE_scaffold0000001	5334495	5334917	+	0.865	217.15	65.25	AhpC-TSA-3.7e-05;DNA_pol3_delta-1.6e-05;GSHPx-4.9e-35;Redoxin-4.4e-06	SVE_0582200.1	SVE_scaffold0000001	5334372	5334920	+	0.966903	0.841564
NPHGpx_Sve	strongyloides_venezuelensis.PRJEB530	CladeIV	GPX	Q95003-D1	SVE_scaffold0000050	76169	76771	+	0.8973	394.68	70.15	AhpC-TSA-1.4e-09;GSHPx-2.6e-38;Lipoprotein_15-1.4e-05;Redoxin-3.6e-06	SVE_0825900.1	SVE_scaffold0000050	76032	76777	+	1	0.87013
Prx6_Sve	strongyloides_venezuelensis.PRJEB530	CladeIV	Prx	O17433-D1	SVE_scaffold0000021	392652	393350	+	1	314.64	58.8	1-cysPrx_C-1.6e-14;AhpC-TSA-8.5e-31;AhpC-TSA_2-0.00012;AhpC-TSA_2-8.5e-06;Redoxin-4.1e-16	SVE_0283800.1	SVE_scaffold0000021	392658	393353	+	0.991416	1
Prx1-1_Sve	strongyloides_venezuelensis.PRJEB530	CladeIV	Prx	Q21824-D1	SVE_scaffold0000006	382649	383296	-	0.8894	340.16	75.25	1-cysPrx_C-2.2e-14;AhpC-TSA-4e-40;Redoxin-6.9e-19	SVE_1903900.1	SVE_scaffold0000006	382646	385824	-	1	0.674576
Prx1-2_Sve	strongyloides_venezuelensis.PRJEB530	CladeIV	Prx	Q21824-D2	SVE_contig0000001	585387	586039	+	0.8894	329.04	73.23	1-cysPrx_C-1.4e-12;AhpC-TSA-2.6e-38;Redoxin-2.4e-16	SVE_0954500.1	SVE_contig0000001	585315	586042	+	1	0.892377
Prx1-3_Sve	strongyloides_venezuelensis.PRJEB530	CladeIV	Prx	Q9NL98-D1	SVE_scaffold0000038	154206	154842	+	1	352.98	78.35	1-cysPrx_C-5.3e-15;AhpC-TSA-1.2e-44;Redoxin-4.8e-21	SVE_0711600.1	SVE_scaffold0000038	154200	154845	+	1	0.989848
Prx1-4_Sve	strongyloides_venezuelensis.PRJEB530	CladeIV	Prx	Q9NL98-D2	SVE_contig0000001	525267	525893	+	1	311.13	68.21	1-cysPrx_C-6.9e-19;AhpC-TSA-2.1e-33;Redoxin-7.6e-14	SVE_0952900.1	SVE_contig0000001	525201	525917	+	0.933014	0.924171
SOD1_Sve	strongyloides_venezuelensis.PRJEB530	CladeIV	SOD	A8XCP3-D1	SVE_scaffold0000007	176969	177558	-	1	232.07	63.13	Sod_Cu-1.3e-52	SVE_1932300.1	SVE_scaffold0000007	176966	178007	-	0.887037	0.872495
SOD2_Sve	strongyloides_venezuelensis.PRJEB530	CladeIV	SOD	P31161-D1	SVE_scaffold0000026	479017	479634	+	0.9321	408.07	80.1	Sod_Fe_C-5.1e-40;Sod_Fe_N-6.1e-37	SVE_0367100.1	SVE_scaffold0000026	478931	479637	+	1	0.936364
SOD3-1_Sve	strongyloides_venezuelensis.PRJEB530	CladeIV	SOD	P34461-D2	SVE_scaffold0000002	1142076	1142591	+	0.7828	107.93	37.06	DUF4369-1.9e-06;Sod_Cu-4e-39	SVE_1602600.1	SVE_scaffold0000002	1142076	1142597	+	1	0.99422
SOD3-2_Sve	strongyloides_venezuelensis.PRJEB530	CladeIV	SOD	P51547-D3	SVE_contig0000007	87328	87765	+	0.7923	111.02	42.07	Sod_Cu-6.4e-36	SVE_0905100.1	SVE_contig0000007	87241	87792	+	1	0.797814
Ctl-1_Acani	ancylostoma_caninum.PRJNA72585	CladeV	Cat	Q27487-D1	ANCCANDFT_Contig409	129256	145169	+	0.806	567.05	77.44	Catalase-2.1e-195	ANCCAN_15764	ANCCANDFT_Contig409	129007	136648	+	0.697347	0.533968
Ctl-2_Acani	ancylostoma_caninum.PRJNA72585	CladeV	Cat	Q27487-D3	ANCCANDFT_Contig92580	882	2492	+	0.562	431.81	78.57	Catalase-4.7e-149	ANCCAN_28528	ANCCANDFT_Contig92580	867	2525	+	1	0.949153
PHGpx-1_Acani	ancylostoma_caninum.PRJNA72585	CladeV	GPX	O02621-D1	ANCCANDFT_Contig859	72269	73120	-	0.8712	165.11	70.92	AhpC-TSA-6.9e-12;AhpC-TSA-0.00076;DUF1410-0.00024;GSHPx-6.7e-44;Redoxin-1e-09;SCO1-SenC-4.4e-06	ANCCAN_20308	ANCCANDFT_Contig859	72140	73174	-	0.868313	0.76867
PHGpx-2_Acani	ancylostoma_caninum.PRJNA72585	CladeV	GPX	O02621-D2	ANCCANDFT_Contig124	502761	503587	+	0.8712	158.56	70.92	AhpC-TSA-3.4e-12;AhpC-TSA-8.8e-05;GSHPx-4.5e-44;Redoxin-4.7e-10;SCO1-SenC-2.7e-06	ANCCAN_09393	ANCCANDFT_Contig124	502707	503716	+	0.99061	0.76867
NPHGpx_Acani	ancylostoma_caninum.PRJNA72585	CladeV	GPX	Q95003-D1	ANCCANDFT_Contig6	1897168	1898681	-	0.8929	271.71	79.8	AhpC-TSA-7.7e-09;GSHPx-3.8e-25;GSHPx-5.4e-10;Redoxin-7.7e-07	ANCCAN_01307	ANCCANDFT_Contig6	1897165	1899003	-	0.896396	0.771318
Prx6_Acani	ancylostoma_caninum.PRJNA72585	CladeV	Prx	O17433-D1	ANCCANDFT_Contig2	1751715	1752428	+	0.583	149.45	62.96	AhpC-TSA-3.5e-29;AhpC-TSA_2-4.7e-07;DUF3104-1e-05;Redoxin-9.8e-16;Thioredoxin_8-5.1e-06	ANCCAN_00416	ANCCANDFT_Contig2	1750289	1753674	+	0.930864	0.561012
Prx1-1_Acani	ancylostoma_caninum.PRJNA72585	CladeV	Prx	Q21824-D1	ANCCANDFT_Contig26	112635	114202	+	1	307.55	75.22	1-cysPrx_C-5.4e-13;AhpC-TSA-6.8e-41;Redoxin-6.3e-18	ANCCAN_03702	ANCCANDFT_Contig26	108222	114205	+	1	0.358044
Prx1-2_Acani	ancylostoma_caninum.PRJNA72585	CladeV	Prx	Q9NL98-D1	ANCCANDFT_Contig101108	136	720	-	1	394.98	80	1-cysPrx_C-8.8e-18;AhpC-TSA-9.9e-45;Redoxin-2e-20	ANCCAN_29684	ANCCANDFT_Contig101108	130	708	-	0.979487	0.994792
Prx1-3_Acani	ancylostoma_caninum.PRJNA72585	CladeV	Prx	Q9NL98-D2	ANCCANDFT_Contig1166	70880	75852	-	1	265.41	79.79	1-cysPrx_C-8.8e-18;AhpC-TSA-9.9e-45;Redoxin-2e-20	ANCCAN_22156	ANCCANDFT_Contig1166	70874	72272	-	0.553846	0.955752
SOD3-1_Acani	ancylostoma_caninum.PRJNA72585	CladeV	SOD	P51547-D1	ANCCANDFT_Contig464	189346	194927	-	1	285.36	82.97	Sod_Cu-7.8e-48	ANCCAN_16619	ANCCANDFT_Contig464	194432	194921	-	0.650273	0.96748
SOD3-2_Acani	ancylostoma_caninum.PRJNA72585	CladeV	SOD	P51547-D2	ANCCANDFT_Contig620	76542	79008	-	1	132.57	52.46	Sod_Cu-3.2e-46	ANCCAN_18290	ANCCANDFT_Contig620	76533	79002	-	0.989189	0.989189
SOD3-3_Acani	ancylostoma_caninum.PRJNA72585	CladeV	SOD	P51547-D3	ANCCANDFT_Contig570	34160	36919	+	1	141.15	55.49	Sod_Cu-4.6e-45	ANCCAN_17826	ANCCANDFT_Contig570	34166	34615	+	0.657609	0.937984
SOD3-4_Acani	ancylostoma_caninum.PRJNA72585	CladeV	SOD	P51547-D4	ANCCANDFT_Contig570	22896	25092	-	0.6721	169.46	67.48	Sod_Cu-6.1e-46	ANCCAN_17825	ANCCANDFT_Contig570	22893	24975	-	0.682927	1
SOD3-5_Acani	ancylostoma_caninum.PRJNA72585	CladeV	SOD	P51547-D5	ANCCANDFT_Contig620	86934	89376	+	1	157.84	56.11	Sod_Cu-2.2e-46	ANCCAN_18291	ANCCANDFT_Contig620	86937	89379	+	0.666667	0.98645
SOD3-6_Acani	ancylostoma_caninum.PRJNA72585	CladeV	SOD	P51547-D6	ANCCANDFT_Contig464	209344	210571	-	0.6776	130.64	62.9	Sod_Cu-1e-44	ANCCAN_16621	ANCCANDFT_Contig464	209341	210709	-	0.984127	0.815789
SOD3-7_Acani	ancylostoma_caninum.PRJNA72585	CladeV	SOD	P51547-D7	ANCCANDFT_Contig1146	3851	5084	+	0.6776	130.64	62.9	Sod_Cu-1e-44	ANCCAN_22044	ANCCANDFT_Contig1146	3716	5087	+	0.984127	0.815789
SOD1-1_Acani	ancylostoma_caninum.PRJNA72585	CladeV	SOD	Q27666-D1	ANCCANDFT_Contig403	7927	11135	-	1	269.93	91.77	CHRD-8.9e-06;Sod_Cu-2.1e-51	ANCCAN_15690	ANCCANDFT_Contig403	7924	8625	-	0.855346	0.900662
SOD1-2_Acani	ancylostoma_caninum.PRJNA72585	CladeV	SOD	Q27666-D2	ANCCANDFT_Contig1793	39283	41009	+	1	269.93	91.77	CHRD-8.9e-06;Sod_Cu-2.1e-51	ANCCAN_24483	ANCCANDFT_Contig1793	38764	41012	+	1	0.84127
SOD1-3_Acani	ancylostoma_caninum.PRJNA72585	CladeV	SOD	Q27666-D3	ANCCANDFT_Contig1793	32249	33020	+	0.9874	202.83	76.13	Sod_Cu-3.7e-53	ANCCAN_24482	ANCCANDFT_Contig1793	31155	33023	+	1	0.725581
SOD1-4_Acani	ancylostoma_caninum.PRJNA72585	CladeV	SOD	Q27666-D4	ANCCANDFT_Contig403	17774	18537	-	0.9874	200.33	74.84	Sod_Cu-5.7e-53	ANCCAN_15692	ANCCANDFT_Contig403	17771	20041	-	1	0.666667
SOD1-5_Acani	ancylostoma_caninum.PRJNA72585	CladeV	SOD	Q27666-D5	ANCCANDFT_Contig51	137568	138336	+	0.9874	122.95	57.69	Sod_Cu-2.1e-48	ANCCAN_05778	ANCCANDFT_Contig51	137003	138339	+	0.989451	0.888258
Ctl_Ace	ancylostoma_ceylanicum.PRJNA231479	CladeV	Cat	Q27487-D1	Acey_s0494_scaf	62630	68935	+	0.854	556.8	75.83	Catalase-1.5e-200	Acey_s0494.g2447.t2	Acey_s0494_scaf	57884	69479	+	0.997653	0.79588
PHGpx-1_Ace	ancylostoma_ceylanicum.PRJNA231479	CladeV	GPX	O02621-D1	Acey_s0069_scaf	836172	837179	+	1	165.37	68.32	AhpC-TSA-2.1e-12;AhpC-TSA-4.6e-05;GSHPx-1.4e-43;Redoxin-5.8e-11;SCO1-SenC-4.3e-07	Acey_s0069.g396.t2	Acey_s0069_scaf	836118	837191	+	1	0.897561
PHGpx-2_Ace	ancylostoma_ceylanicum.PRJNA231479	CladeV	GPX	O62327-D2	Acey_s0196_scaf	264732	266886	+	0.7362	110.99	60	GSHPx-7.4e-38	Acey_s0196.g1537.t1	Acey_s0196_scaf	264166	267890	+	0.983333	0.487603
NPHGpx_Ace	ancylostoma_ceylanicum.PRJNA231479	CladeV	GPX	Q95003-D1	Acey_s0429_scaf	94692	96191	-	0.8929	268.15	79.8	AhpC-TSA-1.8e-09;GSHPx-3.8e-38;Redoxin-4.5e-07	Acey_s0429.g1302.t1	Acey_s0429_scaf	94689	96216	-	1	0.865217
Prx1_Ace	ancylostoma_ceylanicum.PRJNA231479	CladeV	Prx	Q21824-D1	Acey_s0005_scaf	3131607	3133008	-	1	314.05	76.55	1-cysPrx_C-5.8e-13;AhpC-TSA-2.4e-40;Redoxin-1.7e-17	Acey_s0005.g2723.t1	Acey_s0005_scaf	3131604	3133008	-	1	1
SOD2_Ace	ancylostoma_ceylanicum.PRJNA231479	CladeV	SOD	P31161-D1	Acey_s0913_scaf	27733	30880	+	1	340.16	80.56	Sod_Fe_C-9.9e-40;Sod_Fe_N-2.9e-36	Acey_s0913.g3023.t1	Acey_s0913_scaf	27676	30886	+	0.914764	0.91896
SOD3-1_Ace	ancylostoma_ceylanicum.PRJNA231479	CladeV	SOD	P51547-D1	Acey_s0898_scaf	14664	22429	+	1	284.42	81.32	Sod_Cu-4.8e-46	Acey_s0898.g2935.t1	Acey_s0898_scaf	14670	22432	+	0.89604	1
SOD3-2_Ace	ancylostoma_ceylanicum.PRJNA231479	CladeV	SOD	P51547-D2	Acey_s0009_scaf	937106	943849	-	1	178.43	58.66	Sod_Cu-1.3e-49	Acey_s0009.g506.t1	Acey_s0009_scaf	937103	943843	-	0.989189	1
SOD3-3_Ace	ancylostoma_ceylanicum.PRJNA231479	CladeV	SOD	P51547-D4	Acey_s0898_scaf	3085	4075	+	0.6776	119.15	59.68	Sod_Cu-1.3e-45	Acey_s0898.g2932.t3	Acey_s0898_scaf	2752	4081	+	0.984127	0.652632
SOD1-1_Ace	ancylostoma_ceylanicum.PRJNA231479	CladeV	SOD	Q27666-D1	Acey_s0202_scaf	83004	84939	+	1	278.93	93.67	CHRD-1.3e-05;Sod_Cu-4.3e-51	Acey_s0202.g1766.t2	Acey_s0202_scaf	80514	84942	+	1	0.503165
SOD1-2_Ace	ancylostoma_ceylanicum.PRJNA231479	CladeV	SOD	Q27666-D2	Acey_s0202_scaf	75439	76369	+	1	170.41	68.79	Sod_Cu-2e-48	Acey_s0202.g1764.t1	Acey_s0202_scaf	74688	76372	+	0.902299	0.697778
SOD1-3_Ace	ancylostoma_ceylanicum.PRJNA231479	CladeV	SOD	Q27666-D5	Acey_s0335_scaf	215655	216424	+	0.9874	128.96	62.18	Sod_Cu-6.4e-48	Acey_s0335.g2873.t2	Acey_s0335_scaf	215219	216427	+	0.989451	0.858974
Ctl-1_Adu	ancylostoma_duodenale.PRJNA72581	CladeV	Cat	Q27487-D1	ANCDUODFT_Contig4869	6113	11983	-	0.854	510.54	72.12	Catalase-2.3e-173	ANCDUO_09357	ANCDUODFT_Contig4869	2888	9051	-	0.740476	0.71659
Ctl-2_Adu	ancylostoma_duodenale.PRJNA72581	CladeV	Cat	Q27487-D2	ANCDUODFT_Contig239277	392	3864	+	0.686	468.79	73.75	Catalase-1.8e-152	ANCDUO_23200	ANCDUODFT_Contig239277	380	4339	+	0.973529	0.842239
Ctl-3_Adu	ancylostoma_duodenale.PRJNA72581	CladeV	Cat	Q27487-D3	ANCDUODFT_Contig239467	3709	6110	-	0.674	472.22	74.63	Catalase-7.6e-153	ANCDUO_23296	ANCDUODFT_Contig239467	3120	6122	-	0.985119	0.835859
Ctl-4_Adu	ancylostoma_duodenale.PRJNA72581	CladeV	Cat	Q27487-D4	ANCDUODFT_Contig8092	3	3094	+	0.582	399.29	72.66	Catalase-5.1e-122	ANCDUO_12240	ANCDUODFT_Contig8092	69	3556	+	0.92069	0.821538
PHGpx-1_Adu	ancylostoma_duodenale.PRJNA72581	CladeV	GPX	O02621-D1	ANCDUODFT_Contig7082	3410	4407	-	0.8712	160.06	71.63	AhpC-TSA-6.4e-12;AhpC-TSA-0.00045;GSHPx-9.4e-44;Redoxin-7.2e-10;SCO1-SenC-3.3e-06	ANCDUO_11436	ANCDUODFT_Contig7082	3283	7669	-	0.99061	0.459695
PHGpx-2_Adu	ancylostoma_duodenale.PRJNA72581	CladeV	GPX	O02621-D2	ANCDUODFT_Contig10413	3638	4650	-	0.8712	161.05	71.63	AhpC-TSA-6.4e-12;AhpC-TSA-0.00013;GSHPx-9.4e-44;Redoxin-7.8e-10;SCO1-SenC-3.3e-06	ANCDUO_13928	ANCDUODFT_Contig10413	3511	4656	-	0.99061	0.842315
PHGpx-3_Adu	ancylostoma_duodenale.PRJNA72581	CladeV	GPX	O02621-D3	ANCDUODFT_Contig7082	5724	6593	-	0.7055	140.09	73.68	AhpC-TSA-3.7e-12;GSHPx-1.9e-44;Redoxin-4.4e-10;SCO1-SenC-2e-06	ANCDUO_11436	ANCDUODFT_Contig7082	3283	7669	-	1	0.375817
PHGpx-4_Adu	ancylostoma_duodenale.PRJNA72581	CladeV	GPX	O62327-D4	ANCDUODFT_Contig3758	6423	8573	-	0.7362	111.49	60	AhpC-TSA-1.4e-05;GSHPx-8e-38	ANCDUO_08017	ANCDUODFT_Contig3758	6420	8980	-	0.986111	0.708583
NPHGpx_Adu	ancylostoma_duodenale.PRJNA72581	CladeV	GPX	Q95003-D1	ANCDUODFT_Contig523	20567	22094	-	0.8929	270.21	79.29	AhpC-TSA-1.2e-08;GSHPx-5.1e-30;Redoxin-8.2e-07	ANCDUO_02119	ANCDUODFT_Contig523	20564	22310	-	0.896396	0.896396
Prx6_Adu	ancylostoma_duodenale.PRJNA72581	CladeV	Prx	O17433-D1	ANCDUODFT_Contig32185	302	942	-	0.583	150.83	63.24	AhpC-TSA-7.3e-29;AhpC-TSA_2-0.00038;AhpC-TSA_2-1.2e-05;Redoxin-2.8e-15;Thioredoxin_8-1.7e-05	ANCDUO_21320	ANCDUODFT_Contig32185	263	963	-	0.942446	0.873333
Prx1-1_Adu	ancylostoma_duodenale.PRJNA72581	CladeV	Prx	Q21824-D1	ANCDUODFT_Contig1396	16812	18149	+	1	307.55	75.22	1-cysPrx_C-5.4e-13;AhpC-TSA-4.7e-41;Redoxin-7.5e-18	ANCDUO_04180	ANCDUODFT_Contig1396	16812	18152	+	1	1
Prx1-2_Adu	ancylostoma_duodenale.PRJNA72581	CladeV	Prx	Q9NL98-D1	ANCDUODFT_Contig5167	1315	2415	-	0.8872	207.74	77.25	1-cysPrx_C-7.8e-18;AhpC-TSA-1.1e-28;Redoxin-5e-11	ANCDUO_09672	ANCDUODFT_Contig5167	1309	3706	-	0.894841	0.740558
SOD2_Adu	ancylostoma_duodenale.PRJNA72581	CladeV	SOD	P31161-D1	ANCDUODFT_Contig4950	4857	6754	+	0.905	346.96	86.93	Sod_Fe_C-2.1e-40;Sod_Fe_N-5.9e-36	ANCDUO_09443	ANCDUODFT_Contig4950	4745	6760	+	1	0.917431
SOD3_Adu	ancylostoma_duodenale.PRJNA72581	CladeV	SOD	P51547-D1	ANCDUODFT_Contig6368	6921	7341	+	0.6612	106.56	52.89	CHRD-1.3e-05;Sod_Cu-6.2e-28	ANCDUO_10817	ANCDUODFT_Contig6368	6924	8032	+	0.991803	0.661202
SOD1-1_Adu	ancylostoma_duodenale.PRJNA72581	CladeV	SOD	Q27666-D1	ANCDUODFT_Contig38359	482	1071	-	0.7799	216.91	91.87	Sod_Cu-7.6e-45	ANCDUO_22013	ANCDUODFT_Contig38359	63	1062	-	0.973118	0.778495
SOD1-2_Adu	ancylostoma_duodenale.PRJNA72581	CladeV	SOD	Q27666-D2	ANCDUODFT_Contig11007	584	1448	+	0.9937	166.99	71.15	Sod_Cu-4.7e-52	ANCDUO_14288	ANCDUODFT_Contig11007	172	1451	+	1	0.860963
SOD1-3_Adu	ancylostoma_duodenale.PRJNA72581	CladeV	SOD	Q27666-D3	ANCDUODFT_Contig14029	567	1439	+	0.9937	178.65	74.03	Sod_Cu-9.3e-54	ANCDUO_15971	ANCDUODFT_Contig14029	29	1442	+	0.864516	0.72043
SOD1-4_Adu	ancylostoma_duodenale.PRJNA72581	CladeV	SOD	Q27666-D4	ANCDUODFT_Contig264947	229	998	+	0.9874	130.22	57.96	CHRD-2.6e-05;Sod_Cu-6.6e-48	ANCDUO_27261	ANCDUODFT_Contig264947	217	1001	+	1	0.977654
Ctl_Aco	angiostrongylus_costaricensis.PRJEB494	CladeV	Cat	Q27487-D1	ACOC_scaffold0002023	1379	5467	-	0.598	436.67	77.36	Catalase-4e-150	ACOC_0001332701-mRNA-1	ACOC_scaffold0002023	1331	5467	-	0.989865	0.887879
PHGpx_Aco	angiostrongylus_costaricensis.PRJEB494	CladeV	GPX	O02621-D1	ACOC_scaffold0000512	23074	23476	-	0.7055	134.83	59.13	AhpC-TSA-6.1e-07;GSHPx-4.2e-38;Redoxin-2.4e-07	ACOC_0000958001-mRNA-1	ACOC_scaffold0000512	22267	24047	-	1	0.705521
NPHGpx_Aco	angiostrongylus_costaricensis.PRJEB494	CladeV	GPX	Q95003-D1	ACOC_scaffold0000337	122618	124363	+	0.8884	262.05	78.79	AhpC-TSA-1e-07;GSHPx-7.9e-37;Redoxin-2.1e-05	ACOC_0000834501-mRNA-1	ACOC_scaffold0000337	122443	124366	+	1	0.896396
Prx6_Aco	angiostrongylus_costaricensis.PRJEB494	CladeV	Prx	O17433-D1	ACOC_scaffold0001531	9007	11025	-	1	178.56	60.09	1-cysPrx_C-3.9e-05;AhpC-TSA-2.8e-29;AhpC-TSA_2-4.2e-05;Redoxin-1.7e-15	ACOC_0001295001-mRNA-1	ACOC_scaffold0001531	9004	13290	-	0.906566	0.738683
Prx1-1_Aco	angiostrongylus_costaricensis.PRJEB494	CladeV	Prx	Q21824-D1	ACOC_scaffold0000562	46555	48461	-	1	302.56	74.78	1-cysPrx_C-8.8e-13;AhpC-TSA-7.9e-39;Redoxin-1.2e-16	ACOC_0000988301-mRNA-1	ACOC_scaffold0000562	46552	48461	-	1	1
Prx1-2_Aco	angiostrongylus_costaricensis.PRJEB494	CladeV	Prx	Q9NL98-D1	ACOC_scaffold0000977	48933	50078	+	1	265.4	79.79	1-cysPrx_C-2.8e-17;AhpC-TSA-3.4e-44;Redoxin-6.9e-21	ACOC_0001176501-mRNA-1	ACOC_scaffold0000977	48933	50084	+	1	0.994898
SOD2_Aco	angiostrongylus_costaricensis.PRJEB494	CladeV	SOD	P31161-D1	ACOC_scaffold0001223	20538	23928	+	0.9231	342.18	84.24	Sod_Fe_C-8.2e-41;Sod_Fe_N-1.2e-36	ACOC_0001242201-mRNA-1	ACOC_scaffold0001223	20351	23931	+	0.982026	0.898356
SOD3-1_Aco	angiostrongylus_costaricensis.PRJEB494	CladeV	SOD	P41963-D2	ACOC_contig0001017	8500	14323	-	0.6281	128.39	58.2	Sod_Cu-1e-44	ACOC_0000340201-mRNA-1	ACOC_contig0001017	3806	14620	-	0.846995	0.332262
SOD3-2_Aco	angiostrongylus_costaricensis.PRJEB494	CladeV	SOD	P51547-D1	ACOC_scaffold0001038	40385	41152	+	0.8525	152.02	60.26	Sod_Cu-2.4e-44	ACOC_0001196501-mRNA-1	ACOC_scaffold0001038	40229	41170	+	0.978903	0.873823
SOD3-3_Aco	angiostrongylus_costaricensis.PRJEB494	CladeV	SOD	P51547-D2	ACOC_contig0000567	10499	11389	+	0.8525	144.02	58.33	Sod_Cu-5.6e-42	ACOC_0000263401-mRNA-1	ACOC_contig0000567	10475	11407	+	1	0.923977
SOD3-4_Aco	angiostrongylus_costaricensis.PRJEB494	CladeV	SOD	P51547-D3	ACOC_scaffold0001780	7076	7715	+	0.8525	154.01	58.33	Sod_Cu-2.1e-44	ACOC_0001318501-mRNA-1	ACOC_scaffold0001780	4129	11239	+	0.99789	0.716667
SOD3-5_Aco	angiostrongylus_costaricensis.PRJEB494	CladeV	SOD	P51547-D4	ACOC_scaffold0001806	5889	6581	+	0.6831	141.03	62.4	Sod_Cu-1.3e-40	ACOC_0001320401-mRNA-1	ACOC_scaffold0001806	5522	6599	+	0.976378	0.729412
SOD3-6_Aco	angiostrongylus_costaricensis.PRJEB494	CladeV	SOD	P51547-D5	ACOC_scaffold0001780	779	1423	-	0.8415	134.57	55.19	Sod_Cu-1.3e-44	ACOC_0001318301-mRNA-1	ACOC_scaffold0001780	761	1701	-	1	0.760976
SOD3-7_Aco	angiostrongylus_costaricensis.PRJEB494	CladeV	SOD	P51547-D6	ACOC_contig0001017	3809	6482	-	0.6776	152.44	63.71	Sod_Cu-5.6e-43	ACOC_0000340201-mRNA-1	ACOC_contig0001017	3806	14620	-	0.983871	0.392283
SOD3-8_Aco	angiostrongylus_costaricensis.PRJEB494	CladeV	SOD	P51547-D8	ACOC_contig0000567	2014	3250	+	0.6776	155.44	64.52	Sod_Cu-1.3e-45	ACOC_0000263201-mRNA-1	ACOC_contig0000567	1854	3268	+	0.983871	0.807947
SOD3-9_Aco	angiostrongylus_costaricensis.PRJEB494	CladeV	SOD	P51547-D9	ACOC_contig0000567	46028	46494	+	0.6393	91.88	52.14	Sod_Cu-3.5e-34	ACOC_0000263601-mRNA-1	ACOC_contig0000567	45854	46488	+	0.983193	0.829787
SOD1_Aco	angiostrongylus_costaricensis.PRJEB494	CladeV	SOD	Q27666-D1	ACOC_contig0000571	10349	14372	+	0.8616	235.84	88.97	Sod_Cu-9.7e-49	ACOC_0000264301-mRNA-1	ACOC_contig0000571	9610	14375	+	0.992701	0.855346
Ctl_Dvi	dictyocaulus_viviparus.PRJNA72587	CladeV	Cat	Q27487-D1	DICVIVDFT_Contig13	70118	75658	-	0.858	548.84	76.89	Catalase-6.3e-196	DICVIV_01150	DICVIVDFT_Contig13	69693	75769	-	0.889666	0.6146
PHGpx_Dvi	dictyocaulus_viviparus.PRJNA72587	CladeV	GPX	O62327-D1	DICVIVDFT_Contig617	54089	57805	+	0.7301	83.86	59.32	GSHPx-4.3e-37	DICVIV_11856	DICVIVDFT_Contig617	53731	54247	+	0.406162	0.627706
NPHGpx_Dvi	dictyocaulus_viviparus.PRJNA72587	CladeV	GPX	Q95003-D1	DICVIVDFT_Contig722	402	2253	+	0.8929	263.65	78.79	AhpC-TSA-1.6e-08;GSHPx-1e-36;Redoxin-2.6e-06	DICVIV_12345	DICVIVDFT_Contig722	163	2256	+	1	0.900452
Prx6_Dvi	dictyocaulus_viviparus.PRJNA72587	CladeV	Prx	O17433-D1	DICVIVDFT_Contig301	102619	103792	+	1	163.82	58.77	1-cysPrx_C-1.1e-10;AhpC-TSA-6.9e-31;AhpC-TSA_2-1.9e-07;PH-1.9e-05;Redoxin-5.9e-18	DICVIV_08927	DICVIVDFT_Contig301	102631	103798	+	0.961207	0.995536
Prx1-1_Dvi	dictyocaulus_viviparus.PRJNA72587	CladeV	Prx	Q21824-D1	DICVIVDFT_Contig44	19794	21252	-	1	306.47	74.34	1-cysPrx_C-5.4e-13;AhpC-TSA-1.9e-39;Redoxin-1.1e-16	DICVIV_02741	DICVIVDFT_Contig44	19791	26884	-	1	0.331865
Prx1-2_Dvi	dictyocaulus_viviparus.PRJNA72587	CladeV	Prx	Q9NL98-D1	DICVIVDFT_Contig37	482625	483606	-	1	259.97	78.76	1-cysPrx_C-1.7e-12;AhpC-TSA-2.3e-44;Redoxin-7.4e-20	DICVIV_02457	DICVIVDFT_Contig37	482619	483606	-	0.890411	0.994898
SOD2_Dvi	dictyocaulus_viviparus.PRJNA72587	CladeV	SOD	P31161-D1	DICVIVDFT_Contig494	76678	80203	+	0.905	333.97	84.42	Sod_Fe_C-1.2e-40;Sod_Fe_N-5.6e-36	DICVIV_11000	DICVIVDFT_Contig494	79785	80209	+	0.5	0.943396
SOD3-1_Dvi	dictyocaulus_viviparus.PRJNA72587	CladeV	SOD	P51547-D1	DICVIVDFT_Contig201	31033	36461	-	0.8525	205.88	71.79	Sod_Cu-8.9e-50	DICVIV_07221	DICVIVDFT_Contig201	30677	36467	-	0.982906	0.802792
SOD3-2_Dvi	dictyocaulus_viviparus.PRJNA72587	CladeV	SOD	P51547-D2	DICVIVDFT_Contig201	16747	19393	-	0.6667	143.27	59.84	Sod_Cu-1.1e-46	DICVIV_07220	DICVIVDFT_Contig201	16741	20469	-	0.980874	0.598333
SOD1_Dvi	dictyocaulus_viviparus.PRJNA72587	CladeV	SOD	Q27666-D1	DICVIVDFT_Contig203	84515	85602	-	1	273.43	92.41	CHRD-8.3e-06;Sod_Cu-3.6e-52	DICVIV_07267	DICVIVDFT_Contig203	84512	85605	-	1	0.99375
Ctl-1_Dco	diploscapter_coronatus.PRJDB3143	CladeV	Cat	Q27487-D1	scf7180000986837	510993	512691	+	0.924	722.01	78.87	Catalase-1.9e-199;Catalase-rel-4.5e-16	DCO_009136	scf7180000986837	510573	513090	+	0.997835	0.889961
Ctl-2_Dco	diploscapter_coronatus.PRJDB3143	CladeV	Cat	Q27487-D2	scf7180000986761	283656	285352	-	0.924	740.77	78.91	Catalase-5.1e-193;Catalase-rel-2.2e-15	DCO_009135	scf7180000986761	283285	285639	-	0.968487	0.889961
PHGpx-1_Dco	diploscapter_coronatus.PRJDB3143	CladeV	GPX	O02621-D1	scf7180000986428	227327	228657	+	1	176.51	68.52	AhpC-TSA-7.2e-09;AhpC-TSA-6.8e-05;GSHPx-1.6e-40;Redoxin-3e-09	DCO_021201	scf7180000986428	226997	229851	+	1	0.896739
PHGpx-2_Dco	diploscapter_coronatus.PRJDB3143	CladeV	GPX	O02621-D5	scf7180000986905	1677548	1678494	+	0.8712	172.64	68.31	AhpC-TSA-4.5e-05;GSHPx-1.3e-35;Redoxin-4e-05	DCO_021202	scf7180000986905	1677044	1678641	+	0.988345	0.836292
PHGpx-3_Dco	diploscapter_coronatus.PRJDB3143	CladeV	GPX	O62327-D2	scf7180000986900	3708	4314	+	0.7362	124.65	65.83	AhpC-TSA-0.00012;GSHPx-7.9e-35	DCO_020844	scf7180000986900	2766	4696	+	0.983333	0.611399
PHGpx-4_Dco	diploscapter_coronatus.PRJDB3143	CladeV	GPX	O62327-D4	scf7180000986884	884896	885504	-	0.7362	123.15	64.17	AhpC-TSA-9.7e-05;GSHPx-1.5e-34	DCO_020843	scf7180000986884	884516	886529	-	0.983333	0.611399
NPHGpx-1_Dco	diploscapter_coronatus.PRJDB3143	CladeV	GPX	Q95003-D1	scf7180000986883	532388	535364	+	0.8929	214.23	74.24	AhpC-TSA-1.3e-09;GSHPx-1.2e-36;Redoxin-2.9e-07	DCO_019742	scf7180000986883	532057	535851	+	1	0.904545
NPHGpx-2_Dco	diploscapter_coronatus.PRJDB3143	CladeV	GPX	Q95003-D2	scf7180000986746	814155	817166	+	0.8884	215.11	74.75	AhpC-TSA-1.2e-09;GSHPx-1.2e-36;Redoxin-1.9e-07	DCO_019741	scf7180000986746	813831	817626	+	1	0.904545
Prx6-1_Dco	diploscapter_coronatus.PRJDB3143	CladeV	Prx	O17433-D1	scf7180000986906	305194	306547	+	1	133.16	53.22	1-cysPrx_C-4e-12;AhpC-TSA-1.3e-26;AhpC-TSA_2-6e-05;DUF3005-1.8e-05;Redoxin-2.1e-09	DCO_019458	scf7180000986906	305175	306646	+	0.875817	0.983847
Prx6-2_Dco	diploscapter_coronatus.PRJDB3143	CladeV	Prx	P52570-D2	scf7180000986748	440766	442460	-	0.9698	125.06	55.5	1-cysPrx_C-4.2e-11;AhpC-TSA-4.2e-21;Redoxin-1.3e-08	DCO_019457	scf7180000986748	440671	442513	-	0.940426	0.973568
Prx1-1_Dco	diploscapter_coronatus.PRJDB3143	CladeV	Prx	Q9NL98-D1	scf7180000986866	1053039	1054277	+	0.9692	256.44	82.35	1-cysPrx_C-1.3e-15;AhpC-TSA-2.2e-45;Redoxin-2.2e-22	DCO_020385	scf7180000986866	1050724	1054920	+	1	0.921951
Prx1-2_Dco	diploscapter_coronatus.PRJDB3143	CladeV	Prx	Q9NL98-D2	scf7180000986876	120276	121277	+	1	239.92	76.68	1-cysPrx_C-2.3e-16;AhpC-TSA-4.7e-43;Redoxin-7.3e-20	DCO_019081	scf7180000986876	119976	121645	+	0.969231	0.800847
Prx1-3_Dco	diploscapter_coronatus.PRJDB3143	CladeV	Prx	Q9NL98-D3	scf7180000986549	421444	422510	+	1	235.42	75.13	1-cysPrx_C-4.1e-16;AhpC-TSA-1.8e-42;Redoxin-2.6e-19	DCO_019082	scf7180000986549	421156	422868	+	0.969231	0.800847
Prx1-4_Dco	diploscapter_coronatus.PRJDB3143	CladeV	Prx	Q9NL98-D5	scf7180000986886	427572	428881	-	1	257.71	81.58	1-cysPrx_C-9.6e-16;AhpC-TSA-8.5e-46;Redoxin-1.1e-22	DCO_020386	scf7180000986886	426928	431316	-	0.984375	0.921951
SOD1-1_Dco	diploscapter_coronatus.PRJDB3143	CladeV	SOD	A8XCP3-D1	scf7180000986869	763131	764489	+	0.9167	174.98	76.83	CHRD-1e-05;Sod_Cu-7.8e-54	DCO_021359	scf7180000986869	762734	765028	+	0.993976	0.906593
SOD2-1_Dco	diploscapter_coronatus.PRJDB3143	CladeV	SOD	P31161-D1	scf7180000986715	22863	24082	+	0.914	274.77	80.6	Sod_Fe_C-7.3e-37;Sod_Fe_N-3.5e-36	DCO_019659	scf7180000986715	22446	24374	+	0.955882	0.878378
SOD2-2_Dco	diploscapter_coronatus.PRJDB3143	CladeV	SOD	P31161-D2	scf7180000986884	231823	233060	-	0.9321	268.12	81.31	Sod_Fe_C-1e-36;Sod_Fe_N-3.3e-36	DCO_019660	scf7180000986884	231532	233318	-	0.963333	0.867868
SOD3-1_Dco	diploscapter_coronatus.PRJDB3143	CladeV	SOD	P34461-D2	scf7180000986869	606855	607384	+	0.543	144.75	64.17	Sod_Cu-1.9e-45	DCO_020543	scf7180000986869	605832	607975	+	0.994444	0.593698
SOD3-4_Dco	diploscapter_coronatus.PRJDB3143	CladeV	SOD	P34461-D4	scf7180000986848	1844055	1844513	+	0.457	101.71	57.43	Sod_Cu-7.4e-31	DCO_021627	scf7180000986848	1843512	1844606	+	0.90566	0.548571
SOD3-2_Dco	diploscapter_coronatus.PRJDB3143	CladeV	SOD	P51547-D2	scf7180000986907	361979	362766	+	0.8579	117.02	55.77	Adenyl_cycl_N-5.2e-06;Sod_Cu-4.4e-44	DCO_021628	scf7180000986907	361245	362974	+	0.7842	0.990268
SOD3-3_Dco	diploscapter_coronatus.PRJDB3143	CladeV	SOD	P51547-D3	scf7180000986877	1880749	1881280	+	0.6667	146.28	59.84	Sod_Cu-1.8e-44	DCO_020544	scf7180000986877	1879815	1881823	+	0.978142	0.593698
SOD1-2_Dco	diploscapter_coronatus.PRJDB3143	CladeV	SOD	Q27666-D2	scf7180000986877	2037617	2038952	+	1	174.04	75.95	CHRD-1.2e-05;Sod_Cu-2.7e-53	DCO_021360	scf7180000986877	2037271	2039721	+	1	0.873626
PHGpx-1_Hco	haemonchus_contortus.PRJEB506	CladeV	GPX	O62327-D1	scaffold_30	125474	126304	-	0.8712	158.1	73.05	AhpC-TSA-5.8e-06;GSHPx-5.9e-36;Redoxin-2.2e-06	HCOI01331800.t1	scaffold_30	125462	129260	-	0.988263	0.643731
PHGpx-2_Hco	haemonchus_contortus.PRJEB506	CladeV	GPX	O62327-D2	scaffold_1918	23204	26050	-	0.7607	103.33	56.45	AhpC-TSA-7.8e-07;GSHPx-1.4e-36	HCOI00620700.t1	scaffold_1918	21141	30228	-	0.951613	0.62766
PHGpx-3_Hco	haemonchus_contortus.PRJEB506	CladeV	GPX	O62327-D3	scaffold_1553	11674	14018	-	0.7362	99.49	55.83	AhpC-TSA-2e-06;GSHPx-1.2e-36;Redoxin-6.8e-05	HCOI02049800.t1	scaffold_1553	9340	18991	-	0.983333	0.62766
NPHGpx_Hco	haemonchus_contortus.PRJEB506	CladeV	GPX	Q95003-D1	scaffold_1780	29848	37178	-	1	274.17	74.32	AhpC-TSA-1e-07;GSHPx-3.4e-36;Redoxin-9.9e-06	HCOI00560900.t1	scaffold_1780	29827	37112	-	0.901345	0.971014
Prx6_Hco	haemonchus_contortus.PRJEB506	CladeV	Prx	O17433-D1	scaffold_2759	23608	27145	-	1	170.07	51.5	AhpC-TSA-1.7e-29;AhpC-TSA_2-1.4e-05;Redoxin-1.3e-16	HCOI00958500.t1	scaffold_2759	23605	27058	-	0.778249	0.918333
Prx1-1_Hco	haemonchus_contortus.PRJEB506	CladeV	Prx	Q21824-D1	scaffold_2248	13044	14085	-	1	320.06	78.76	1-cysPrx_C-5.4e-13;AhpC-TSA-4.9e-41;Redoxin-1e-17	HCOI00763900.t1	scaffold_2248	4608	14085	-	0.998532	0.272764
Prx1-2_Hco	haemonchus_contortus.PRJEB506	CladeV	Prx	Q21824-D2	scaffold_1658	42239	43281	+	1	318.56	78.32	1-cysPrx_C-5.4e-13;AhpC-TSA-4.9e-41;Redoxin-1e-17	HCOI00489000.t1	scaffold_1658	42347	53053	+	0.839941	0.178193
Prx1-3_Hco	haemonchus_contortus.PRJEB506	CladeV	Prx	Q9NL98-D1	scaffold_1519	56304	63675	+	1	266.17	78.87	1-cysPrx_C-1.1e-16;AhpC-TSA-7e-39;Redoxin-1.2e-15	HCOI00398300.t1	scaffold_1519	55765	63681	+	0.894495	0.979899
SOD2_Hco	haemonchus_contortus.PRJEB506	CladeV	SOD	P31161-D1	scaffold_936	64696	65885	-	0.9005	328.51	82.32	DUF2892-1.8e-05;Sod_Fe_C-5.2e-40;Sod_Fe_N-7e-37	HCOI02177000.t1	scaffold_936	64693	66013	-	1	0.917051
SOD3-1_Hco	haemonchus_contortus.PRJEB506	CladeV	SOD	P51547-D1	scaffold_2751	8872	16537	-	1	350.34	100	Sod_Cu-1.7e-48	HCOI00957400.t1	scaffold_2751	7688	16537	-	0.985428	0.730094
SOD3-2_Hco	haemonchus_contortus.PRJEB506	CladeV	SOD	P51547-D2	scaffold_4129	14499	19106	+	0.6776	227.54	97.56	Sod_Cu-2.3e-28	HCOI01346400.t1	scaffold_4129	14499	19927	+	0.975806	0.840278
SOD1_Hco	haemonchus_contortus.PRJEB506	CladeV	SOD	Q27666-D1	scaffold_1093	43144	44330	-	1	301.42	99.37	CHRD-3.6e-05;Sod_Cu-4.7e-53	HCOI00117100.t1	scaffold_1093	43141	45585	-	1	0.883333
Ctl-1_Hpl	haemonchus_placei.PRJEB509	CladeV	Cat	O61235-D2	HPLM_scaffold0003591	19928	21952	-	0.7465	478.37	72.36	Catalase-1.8e-152	HPLM_0001696701-mRNA-1	HPLM_scaffold0003591	19571	21892	-	0.906863	0.835214
Ctl-2_Hpl	haemonchus_placei.PRJEB509	CladeV	Cat	Q27487-D1	HPLM_scaffold0007863	873	4417	-	0.798	546.66	77.02	Catalase-9.7e-192	HPLM_0002173201-mRNA-1	HPLM_scaffold0007863	401	4402	-	0.917293	0.724752
Ctl-3_Hpl	haemonchus_placei.PRJEB509	CladeV	Cat	Q27487-D2	HPLM_scaffold0003591	9272	12624	-	0.806	575.29	78.45	Catalase-1.6e-126;Catalase-9.4e-63	HPLM_0001696601-mRNA-1	HPLM_scaffold0003591	181	13034	-	0.953175	0.383829
Ctl-4_Hpl	haemonchus_placei.PRJEB509	CladeV	Cat	Q27487-D3	HPLM_scaffold0003591	396	4544	-	0.856	564.32	77.12	Catalase-1.3e-201	HPLM_0001696601-mRNA-1	HPLM_scaffold0003591	181	13034	-	0.985981	0.404602
PHGpx-1_Hpl	haemonchus_placei.PRJEB509	CladeV	GPX	O02621-D1	HPLM_scaffold0000820	44467	45318	+	0.8712	159.03	71.63	AhpC-TSA-3.4e-06;GSHPx-4.9e-36;Redoxin-1.7e-06	HPLM_0000870301-mRNA-1	HPLM_scaffold0000820	43928	45330	+	0.988263	0.783985
PHGpx-2_Hpl	haemonchus_placei.PRJEB509	CladeV	GPX	O62327-D2	HPLM_scaffold0001558	37185	39622	+	0.7362	100	56.67	AhpC-TSA-2.4e-06;GSHPx-6e-37;Redoxin-0.00014	HPLM_0001175701-mRNA-1	HPLM_scaffold0001558	37029	39625	+	0.986111	0.821759
NPHGpx_Hpl	haemonchus_placei.PRJEB509	CladeV	GPX	Q95003-D1	HPLM_scaffold0000292	8982	16511	+	1	272.47	73.54	AhpC-TSA-1.1e-07;GSHPx-3.6e-36;Redoxin-1.7e-05	HPLM_0000575401-mRNA-1	HPLM_scaffold0000292	8936	16532	+	0.955947	0.955947
Prx6_Hpl	haemonchus_placei.PRJEB509	CladeV	Prx	O17433-D1	HPLM_scaffold0000996	41347	43625	+	0.8596	158.33	59.5	1-cysPrx_C-1.2e-07;AhpC-TSA-3.7e-27;AhpC-TSA_2-6.6e-06;Redoxin-2.9e-15	HPLM_0000955601-mRNA-1	HPLM_scaffold0000996	40368	43628	+	0.965517	0.8
Prx1-1_Hpl	haemonchus_placei.PRJEB509	CladeV	Prx	Q21824-D1	HPLM_scaffold0005465	5819	6844	-	1	318.56	78.32	1-cysPrx_C-7.7e-13;AhpC-TSA-3.7e-41;Redoxin-7.5e-18	HPLM_0001975201-mRNA-1	HPLM_scaffold0005465	5816	6844	-	1	1
Prx1-2_Hpl	haemonchus_placei.PRJEB509	CladeV	Prx	Q9NL98-D1	HPLM_scaffold0003819	514	7850	-	1	250.22	78.87	1-cysPrx_C-9.7e-17;AhpC-TSA-9.7e-41;Redoxin-9.7e-19	HPLM_0001735001-mRNA-1	HPLM_scaffold0003819	508	7850	-	1	0.995098
SOD2_Hpl	haemonchus_placei.PRJEB509	CladeV	SOD	P31161-D1	HPLM_scaffold0006813	6418	7580	+	0.9005	328.51	82.32	DUF2892-1.8e-05;Sod_Fe_C-5.2e-40;Sod_Fe_N-7e-37	HPLM_0002107601-mRNA-1	HPLM_scaffold0006813	6388	7583	+	1	0.952153
SOD3_Hpl	haemonchus_placei.PRJEB509	CladeV	SOD	P51547-D1	HPLM_scaffold0003601	1481	5847	-	0.7104	230.1	93.8	Sod_Cu-1.2e-28	HPLM_0001698601-mRNA-1	HPLM_scaffold0003601	1385	2530	-	0.789744	0.766169
SOD1_Hpl	haemonchus_placei.PRJEB509	CladeV	SOD	Q27666-D1	HPLM_scaffold0001020	37974	39196	+	1	301.42	99.37	CHRD-3.6e-05;Sod_Cu-3.5e-53	HPLM_0000965001-mRNA-1	HPLM_scaffold0001020	37974	39199	+	1	1
Ctl_Hpo	heligmosomoides_polygyrus.PRJEB15396	CladeV	Cat	Q27487-D1	nHp.2.0.scaf01990	48881	60284	+	0.812	565.72	78.36	Catalase-7.2e-195;Catalase-rel-2.7e-05	HPOL_0001593701-mRNA-1	nHp.2.0.scaf01990	48599	62907	+	0.988477	0.791173
PHGpx_Hpo	heligmosomoides_polygyrus.PRJEB15396	CladeV	GPX	O62327-D1	nHp.2.0.scaf00600	11124	13438	+	0.7546	145.03	69.92	AhpC-TSA-1.8e-06;AhpC-TSA-0.00022;GSHPx-3.1e-37;Redoxin-3.4e-06	HPOL_0000804501-mRNA-1	nHp.2.0.scaf00600	10874	15478	+	0.95935	0.698225
NPHGpx_Hpo	heligmosomoides_polygyrus.PRJEB15396	CladeV	GPX	Q95003-D1	nHp.2.0.scaf01186	33903	36223	-	0.6875	228.29	79.74	GSHPx-2.4e-23	HPOL_0001216601-mRNA-1	nHp.2.0.scaf01186	33606	38355	-	0.978214	0.677225
Prx6_Hpo	heligmosomoides_polygyrus.PRJEB15396	CladeV	Prx	O17433-D1	nHp.2.0.scaf03841	6435	8912	+	1	154.96	53.95	AhpC-TSA-5.5e-30;AhpC-TSA_2-8.7e-06;Redoxin-3.5e-16	HPOL_0002042001-mRNA-1	nHp.2.0.scaf03841	6437	9160	+	0.872549	0.927083
Prx1-1_Hpo	heligmosomoides_polygyrus.PRJEB15396	CladeV	Prx	Q21824-D1	nHp.2.0.scaf00499	173642	174322	-	1	436.27	76.99	1-cysPrx_C-4.8e-13;AhpC-TSA-5.1e-40;Redoxin-1.2e-17	HPOL_0000712701-mRNA-1	nHp.2.0.scaf00499	173639	174322	-	1	1
Prx1-2_Hpo	heligmosomoides_polygyrus.PRJEB15396	CladeV	Prx	Q21824-D2	nHp.2.0.scaf00176	74690	78580	-	1	312.56	76.99	1-cysPrx_C-4.8e-13;AhpC-TSA-5.1e-40;Redoxin-1.2e-17	HPOL_0000348301-mRNA-1	nHp.2.0.scaf00176	74537	78585	-	1	1
Prx1-3_Hpo	heligmosomoides_polygyrus.PRJEB15396	CladeV	Prx	Q9NL98-D1	nHp.2.0.scaf00221	131844	134792	+	1	266.21	80.93	1-cysPrx_C-4.4e-17;AhpC-TSA-1.8e-41;Redoxin-2.9e-19	HPOL_0000410401-mRNA-1	nHp.2.0.scaf00221	130908	134798	+	0.975	0.979899
SOD2_Hpo	heligmosomoides_polygyrus.PRJEB15396	CladeV	SOD	P31161-D1	nHp.2.0.scaf01359	96384	98612	+	0.9005	335	83.84	Sod_Fe_C-8.3e-39;Sod_Fe_N-4.4e-37	HPOL_0001308801-mRNA-1	nHp.2.0.scaf01359	96253	98722	+	1	0.917051
SOD3_Hpo	heligmosomoides_polygyrus.PRJEB15396	CladeV	SOD	P51547-D1	nHp.2.0.scaf01734	101403	107115	-	0.8525	257.84	84.62	Sod_Cu-5.9e-47	HPOL_0001486101-mRNA-1	nHp.2.0.scaf01734	100531	116889	-	0.966874	0.673882
SOD1-1_Hpo	heligmosomoides_polygyrus.PRJEB15396	CladeV	SOD	Q27666-D1	nHp.2.0.scaf00611	241717	246076	-	1	279.92	93.04	CHRD-1.5e-05;Sod_Cu-3.8e-53	HPOL_0000814201-mRNA-1	nHp.2.0.scaf00611	241560	247831	-	1	0.832461
SOD1-2_Hpo	heligmosomoides_polygyrus.PRJEB15396	CladeV	SOD	Q27666-D2	nHp.2.0.scaf01327	7000	7475	-	1	347.83	91.77	CHRD-8.7e-06;Sod_Cu-2e-50	NA
Ctl_Nam	necator_americanus.PRJNA72135	CladeV	Cat	Q27487-D1	KI669136	2410	7506	+	0.858	565.8	76.94	Catalase-4.5e-199	NECAME_15400	KI669136	2301	7927	+	0.993363	0.84717
PHGpx-1_Nam	necator_americanus.PRJNA72135	CladeV	GPX	O62327-D1	KI658446	225297	226380	-	0.8834	163.17	74.13	AhpC-TSA-6.9e-06;AhpC-TSA-0.00026;GSHPx-1.6e-38;Redoxin-4e-07	NECAME_07917	KI658446	225285	228609	-	0.974537	0.75448
PHGpx-2_Nam	necator_americanus.PRJNA72135	CladeV	GPX	O62327-D2	KI660406	50777	52271	+	0.7485	108.06	58.2	AhpC-TSA-4.2e-06;GSHPx-1.3e-38	NECAME_13355	KI660406	50307	55123	+	0.967213	0.648352
NPHGpx_Nam	necator_americanus.PRJNA72135	CladeV	GPX	Q95003-D1	KI660201	173909	175553	+	0.8884	261.04	78.79	AhpC-TSA-3.4e-08;GSHPx-4.6e-36;Redoxin-6.6e-06	NECAME_03309	KI660201	173674	175556	+	1	0.892377
Prx1-1_Nam	necator_americanus.PRJNA72135	CladeV	Prx	Q21824-D1	KI657700	266553	267860	-	1	319.59	76.11	1-cysPrx_C-6.6e-13;AhpC-TSA-5.4e-21;AhpC-TSA-1.1e-16;Redoxin-6.7e-13	NECAME_06328	KI657700	266550	267860	-	0.926531	1
Prx1-2_Nam	necator_americanus.PRJNA72135	CladeV	Prx	Q9NL98-D1	KI657850	284217	287536	+	1	274.9	81.87	1-cysPrx_C-2.4e-17;AhpC-TSA-2.7e-45;Redoxin-6.5e-22	NECAME_06664	KI657850	273887	287542	+	1	0.297256
SOD2_Nam	necator_americanus.PRJNA72135	CladeV	SOD	P31161-D1	KI662023	304874	307330	+	0.9593	337.73	81.99	Sod_Fe_C-4.5e-40;Sod_Fe_N-1.1e-36	NECAME_04374	KI662023	304805	307333	+	0.940252	0.92284
SOD1-1_Nam	necator_americanus.PRJNA72135	CladeV	SOD	P34697-D3	KI658261	4128	4658	-	0.75	109.62	58.96	Sod_Cu-3.5e-46	NECAME_17534	KI658261	4125	11845	-	1	0.379888
SOD3-1_Nam	necator_americanus.PRJNA72135	CladeV	SOD	P51547-D1	KI657500	9726	13382	+	1	269.37	79.67	Sod_Cu-2.2e-48	NECAME_16159	KI657500	9732	15326	+	0.974499	0.567941
SOD3-2_Nam	necator_americanus.PRJNA72135	CladeV	SOD	P51547-D2	KI658215	14859	19096	-	0.6995	150.3	60.63	Sod_Cu-8.4e-43	NECAME_17472	KI658215	14856	19252	-	0.942708	0.754167
SOD1-2_Nam	necator_americanus.PRJNA72135	CladeV	SOD	Q27666-D1	KI660191	66116	67217	+	1	274.43	93.04	CHRD-2.7e-05;Sod_Cu-6.2e-52	NECAME_11252	KI660191	65588	67220	+	1	0.883333
SOD1-3_Nam	necator_americanus.PRJNA72135	CladeV	SOD	Q27666-D2	KI661453	25	982	-	0.8113	240	93.8	CHRD-1.7e-05;Sod_Cu-1.8e-44	NECAME_18450	KI661453	31	1514	-	0.984496	0.858108
SOD1-4_Nam	necator_americanus.PRJNA72135	CladeV	SOD	Q27666-D3	KI658261	9582	10097	-	0.8239	129.38	61.07	Sod_Cu-1.4e-42	NECAME_17534	KI658261	4125	11845	-	0.74031	0.35568
Ctl-1_Ode	oesophagostomum_dentatum.PRJNA72579	CladeV	Cat	O61235-D1	OESDENDFT_Contig1344	9005	14001	-	0.8109	509.18	72.36	Catalase-5.9e-180	OESDEN_06159	OESDENDFT_Contig1344	8670	14256	-	0.957634	0.795485
Ctl-2_Ode	oesophagostomum_dentatum.PRJNA72579	CladeV	Cat	Q27487-D3	OESDENDFT_Contig46649	2	978	-	0.5	330.83	72.58	Catalase-7.9e-122	OESDEN_19332	OESDENDFT_Contig46649	1	873	-	0.685484	0.998043
PHGpx-1_Ode	oesophagostomum_dentatum.PRJNA72579	CladeV	GPX	O62327-D1	OESDENDFT_Contig738009	31	404	+	0.5644	98.14	73.63	AhpC-TSA-2.6e-05;DUF4174-5.9e-06;GSHPx-4.4e-10	OESDEN_21777	OESDENDFT_Contig738009	239	373	+	0.304348	1
PHGpx-2_Ode	oesophagostomum_dentatum.PRJNA72579	CladeV	GPX	O62327-D2	OESDENDFT_Contig4638	19880	20258	-	0.5706	100.02	72.83	AhpC-TSA-2.9e-05;DUF4174-5.7e-06;GSHPx-1.4e-10	NA
PHGpx-3_Ode	oesophagostomum_dentatum.PRJNA72579	CladeV	GPX	O62327-D3	OESDENDFT_Contig8098	108	439	+	0.5644	99.75	65.22	GSHPx-1e-09;Spore_Cse60-0.00091;Spore_Cse60-4.3e-05	OESDEN_12563	OESDENDFT_Contig8098	108	440	+	0.776596	1
NPHGpx_Ode	oesophagostomum_dentatum.PRJNA72579	CladeV	GPX	Q95003-D1	OESDENDFT_Contig535	51529	54059	-	0.8884	262.53	78.79	AhpC-TSA-8e-08;GSHPx-3.5e-36;Redoxin-7.9e-06	OESDEN_03844	OESDENDFT_Contig535	51526	55522	-	1	0.723636
Prx1-1_Ode	oesophagostomum_dentatum.PRJNA72579	CladeV	Prx	Q21824-D1	OESDENDFT_Contig1749	17832	18739	-	1	321.16	74.34	1-cysPrx_C-0.00048;1-cysPrx_C-4.8e-06;AhpC-TSA-2e-21;AhpC-TSA-8.6e-16;Redoxin-2.8e-14	OESDEN_06991	OESDENDFT_Contig1749	17829	18739	-	0.863118	1
Prx1-2_Ode	oesophagostomum_dentatum.PRJNA72579	CladeV	Prx	Q9NL98-D1	OESDENDFT_Contig3176	18967	22908	-	1	269.9	81.35	1-cysPrx_C-1.3e-17;AhpC-TSA-1e-42;Redoxin-1.1e-20	OESDEN_09082	OESDENDFT_Contig3176	18964	19686	-	0.77094	0.927984
SOD2_Ode	oesophagostomum_dentatum.PRJNA72579	CladeV	SOD	P31161-D1	OESDENDFT_Contig2647	1294	2194	-	0.9502	342.67	80.86	Sod_Fe_C-1.4e-39;Sod_Fe_N-3.4e-36	OESDEN_08385	OESDENDFT_Contig2647	1288	2281	-	0.953968	0.91896
SOD1-1_Ode	oesophagostomum_dentatum.PRJNA72579	CladeV	SOD	P41962-D12	OESDENDFT_Contig182	93696	94751	+	0.8354	115.55	59.54	Sod_Cu-1.5e-44	OESDEN_02110	OESDENDFT_Contig182	93265	94754	+	0.628788	0.68595
SOD1-2_Ode	oesophagostomum_dentatum.PRJNA72579	CladeV	SOD	P41962-D16	OESDENDFT_Contig20795	47	373	+	0.5253	75.57	55.42	Sod_Cu-7.2e-22	OESDEN_16149	OESDENDFT_Contig20795	119	376	+	0.541284	1
SOD1-3_Ode	oesophagostomum_dentatum.PRJNA72579	CladeV	SOD	P41962-D2	OESDENDFT_Contig182	58381	94751	+	0.8608	158.08	67.41	Sod_Cu-3.4e-47	OESDEN_02109	OESDENDFT_Contig182	67488	83010	+	0.374696	0.282051
SOD1-4_Ode	oesophagostomum_dentatum.PRJNA72579	CladeV	SOD	P41962-D3	OESDENDFT_Contig6704	498	1095	+	0.8228	143.46	64.34	Sod_Cu-7e-46	OESDEN_11813	OESDENDFT_Contig6704	105	5481	+	0.984615	0.649746
SOD1-5_Ode	oesophagostomum_dentatum.PRJNA72579	CladeV	SOD	P41962-D4	OESDENDFT_Contig736330	19	1616	+	0.8354	129.31	61.36	Sod_Cu-1.6e-42	OESDEN_21619	OESDENDFT_Contig736330	152	1619	+	0.544304	1
SOD1-6_Ode	oesophagostomum_dentatum.PRJNA72579	CladeV	SOD	P41962-D5	OESDENDFT_Contig738476	289	1643	+	0.7848	119.05	65.57	Sod_Cu-8.3e-43	OESDEN_21817	OESDENDFT_Contig738476	398	1646	+	0.704607	0.984848
SOD1-7_Ode	oesophagostomum_dentatum.PRJNA72579	CladeV	SOD	P41962-D6	OESDENDFT_Contig741504	1423	2462	+	0.8228	115.99	59.69	Sod_Cu-2.1e-43	OESDEN_22073	OESDENDFT_Contig741504	1550	2465	+	0.661538	1
SOD3_Ode	oesophagostomum_dentatum.PRJNA72579	CladeV	SOD	P51547-D1	OESDENDFT_Contig2715	6731	10013	+	1	283.37	84.07	Sod_Cu-4.7e-48	OESDEN_08502	OESDENDFT_Contig2715	6737	7209	+	0.650273	0.983471
SOD1-12_Ode	oesophagostomum_dentatum.PRJNA72579	CladeV	SOD	Q27666-D1	OESDENDFT_Contig287	23371	25179	+	1	271.92	89.87	Sod_Cu-4.8e-53	OESDEN_02771	OESDENDFT_Contig287	22925	25182	+	1	0.883333
SOD1-8_Ode	oesophagostomum_dentatum.PRJNA72579	CladeV	SOD	Q27666-D10	OESDENDFT_Contig182	106366	107602	+	0.8428	106.87	62.12	Sod_Cu-4.9e-41	OESDEN_02111	OESDENDFT_Contig182	104835	107605	+	0.75188	0.636943
SOD1-9_Ode	oesophagostomum_dentatum.PRJNA72579	CladeV	SOD	Q27666-D11	OESDENDFT_Contig287	1938	2383	+	0.673	92.75	57.01	Sod_Cu-1.3e-31	OESDEN_02770	OESDENDFT_Contig287	2029	2303	+	0.457944	1
SOD1-10_Ode	oesophagostomum_dentatum.PRJNA72579	CladeV	SOD	Q27666-D13	OESDENDFT_Contig597	71369	71786	+	0.6164	72.23	60.82	Sod_Cu-2.3e-31	OESDEN_04080	OESDENDFT_Contig597	71442	71956	+	0.491409	0.595833
SOD1-11_Ode	oesophagostomum_dentatum.PRJNA72579	CladeV	SOD	Q27666-D16	OESDENDFT_Contig36457	112	433	+	0.5283	89.64	62.65	Sod_Cu-2.1e-26	OESDEN_18533	OESDENDFT_Contig36457	67	436	+	1	0.848485
SOD1-13_Ode	oesophagostomum_dentatum.PRJNA72579	CladeV	SOD	Q27666-D4	OESDENDFT_Contig12364	787	1378	-	0.8428	134.73	64.18	Sod_Cu-1.3e-40	OESDEN_14170	OESDENDFT_Contig12364	784	3876	-	0.832298	0.911565
SOD1-14_Ode	oesophagostomum_dentatum.PRJNA72579	CladeV	SOD	Q27666-D7	OESDENDFT_Contig182	165288	165851	+	0.8176	125.21	60.47	Sod_Cu-7.8e-45	OESDEN_02114	OESDENDFT_Contig182	165426	165854	+	0.646154	1
SOD1-15_Ode	oesophagostomum_dentatum.PRJNA72579	CladeV	SOD	Q27666-D9	OESDENDFT_Contig597	49917	50501	+	0.8176	62.4	60	Sod_Cu-8.3e-36	OESDEN_04079	OESDENDFT_Contig597	50186	50504	+	0.624339	0.995781
Ctl-1_Pex	pristionchus_exspectatus.PRJEB6009	CladeV	Cat	P90682-D1	scaffold468	76200	79023	-	0.8318	268.41	59.73	Catalase-6.3e-129;Catalase-rel-6.5e-18;Cornifin-4e-06;DUF4058-0.00032;DUF4058-3e-05;DUF832-0.0008;DUF832-0.00098;NST1-6.7e-05;YpjP-0.00012;YpjP-0.00025	scaffold468-EXSNAP2012.21	scaffold468	75954	79259	-	0.700873	0.800499
Ctl-2_Pex	pristionchus_exspectatus.PRJEB6009	CladeV	Cat	Q27487-D2	scaffold97	150588	152389	+	0.81	365.08	72.94	Catalase-9.4e-173	scaffold97-EXSNAP2012.41	scaffold97	150488	153296	+	0.909739	0.767535
PHGpx-1_Pex	pristionchus_exspectatus.PRJEB6009	CladeV	GPX	O02621-D1	scaffold161	81073	81754	-	0.865	96.64	59.71	AhpC-TSA-0.00017;AhpC-TSA-4e-05;GSHPx-5.3e-36;UPF0236-3.7e-06	scaffold161-EXSNAP2012.23	scaffold161	81064	82022	-	0.952038	0.832285
PHGpx-2_Pex	pristionchus_exspectatus.PRJEB6009	CladeV	GPX	O62327-D4	scaffold6	50659	51161	-	0.638	103.59	69.23	GSHPx-1.1e-36	scaffold6-EXSNAP2012.14	scaffold6	50331	57898	-	0.983974	0.103159
NPHGpx_Pex	pristionchus_exspectatus.PRJEB6009	CladeV	GPX	Q95003-D1	scaffold5	341863	343284	+	0.8884	258.03	75.76	AhpC-TSA-1e-08;GSHPx-1.6e-35;Redoxin-7.6e-06	NA
Prx6_Pex	pristionchus_exspectatus.PRJEB6009	CladeV	Prx	O17433-D1	scaffold275	137490	139041	+	1	103.6	60.09	1-cysPrx_C-7e-12;AhpC-TSA-6.6e-29;AhpC-TSA_2-1e-07;Phage_TTP_11-2.8e-05;Redoxin-1.6e-14	scaffold275-EXSNAP2012.20	scaffold275	137502	139610	+	0.941003	0.957958
Prx1-1_Pex	pristionchus_exspectatus.PRJEB6009	CladeV	Prx	Q21824-D1	scaffold281	15034	15917	+	1	252.23	68.3	1-cysPrx_C-1.4e-14;AhpC-TSA-9.9e-39;Redoxin-3.3e-17	scaffold281-EXSNAP2012.6	scaffold281	15046	15920	+	0.982222	1
Prx1-2_Pex	pristionchus_exspectatus.PRJEB6009	CladeV	Prx	Q9NL98-D1	scaffold219	141351	142465	-	1	218.03	84.9	1-cysPrx_C-7.5e-16;AhpC-TSA-3.3e-46;Redoxin-1e-20	NA
SOD1-1_Pex	pristionchus_exspectatus.PRJEB6009	CladeV	SOD	A8XCP3-D2	scaffold10	431363	432797	-	0.75	178.18	84.33	Sod_Cu-5.5e-47	scaffold10-EXSNAP2012.80	scaffold10	431357	433791	-	0.97549	0.834382
SOD2_Pex	pristionchus_exspectatus.PRJEB6009	CladeV	SOD	P31161-D1	scaffold1168	26063	28119	+	0.8462	174.03	69.73	Sod_Fe_C-1.2e-39;Sod_Fe_N-9.4e-30	scaffold1168-EXSNAP2012.4	scaffold1168	25222	28249	+	0.991087	0.772222
SOD3-1_Pex	pristionchus_exspectatus.PRJEB6009	CladeV	SOD	P51547-D3	scaffold12	350789	351486	-	0.6721	79.57	52.85	Sod_Cu-1.9e-37	scaffold12-EXSNAP2012.73	scaffold12	350294	351665	-	0.769648	0.614719
SOD3-2_Pex	pristionchus_exspectatus.PRJEB6009	CladeV	SOD	P51547-D4	scaffold481	135	585	+	0.5628	63.59	52	Sod_Cu-1.2e-26	NA
SOD1-2_Pex	pristionchus_exspectatus.PRJEB6009	CladeV	SOD	Q27666-D1	scaffold131	210520	211194	-	1	167.93	73.25	Sod_Cu-4.5e-47	scaffold131-EXSNAP2012.46	scaffold131	210518	211194	-	0.705202	1
Ctl-1_PPa	pristionchus_pacificus.PRJNA12644	CladeV	Cat	Q27487-D1	PPA_ChrII	13221836	13224895	+	0.818	390.9	78.22	Catalase-1.6e-195	PPA18586	PPA_ChrII	13221501	13229614	+	0.949804	0.344425
Ctl-2_PPa	pristionchus_pacificus.PRJNA12644	CladeV	Cat	Q27487-D2	PPA_ChrIV	16348215	16349767	-	0.706	272.61	72.09	Catalase-4.2e-144	PPA03272	PPA_ChrIV	16347685	16349867	-	0.871134	0.725322
PHGpx-1_PPa	pristionchus_pacificus.PRJNA12644	CladeV	GPX	O02621-D2	PPA_ChrIV	11931918	11932471	+	0.865	88.64	56.12	AhpC-TSA-0.00094;GSHPx-5.2e-35;UPF0236-4.2e-06	PPA21459	PPA_ChrIV	11931674	11932480	+	0.995204	0.795019
PHGpx-2_PPa	pristionchus_pacificus.PRJNA12644	CladeV	GPX	O62327-D1	PPA_ChrII	12304888	12305380	-	0.638	105.59	70.19	GSHPx-1.1e-36	NA
NPHGpx_PPa	pristionchus_pacificus.PRJNA12644	CladeV	GPX	Q95003-D1	PPA_ChrX	15183381	15184846	-	0.8884	281.12	75.76	AhpC-TSA-8.5e-08;GSHPx-6e-34	PPA20636	PPA_ChrX	15183378	15184959	-	0.934211	0.906383
Prx6_PPa	pristionchus_pacificus.PRJNA12644	CladeV	Prx	O17433-D1	PPA_ChrI	29736523	29737987	-	1	103.1	59.19	1-cysPrx_C-4.5e-12;AhpC-TSA-1.1e-29;AhpC-TSA_2-8.8e-09;Phage_TTP_11-2.2e-05;Redoxin-1.9e-15	PPA38534	PPA_ChrI	29736477	29737975	-	0.982301	0.995516
Prx1-1_PPa	pristionchus_pacificus.PRJNA12644	CladeV	Prx	Q21824-D1	PPA_ChrIII	10640175	10641328	-	1	252.23	68.3	1-cysPrx_C-1.4e-14;AhpC-TSA-9.9e-39;Redoxin-3.3e-17	PPA11326	PPA_ChrIII	10640106	10641319	-	0.982222	1
Prx1-2_PPa	pristionchus_pacificus.PRJNA12644	CladeV	Prx	Q9NL98-D1	PPA_ChrII	9550870	9551871	-	1	218.03	84.9	1-cysPrx_C-7.5e-16;AhpC-TSA-3.3e-46;Redoxin-1e-20	PPA28346	PPA_ChrII	9550730	9551959	-	1	0.955446
SOD1-1_PPa	pristionchus_pacificus.PRJNA12644	CladeV	SOD	A8XCP3-D2	PPA_ChrX	3055840	3057263	-	0.7611	180.36	83.82	Sod_Cu-2.7e-47	PPA15889	PPA_ChrX	3055603	3058254	-	0.968599	0.840671
SOD2_PPa	pristionchus_pacificus.PRJNA12644	CladeV	SOD	P31161-D1	PPA_ChrV	3985487	3987624	+	0.8462	175.52	70.27	Sod_Fe_C-1.7e-39;Sod_Fe_N-9.4e-30	PPA01419	PPA_ChrV	3984120	3999436	+	0.925134	0.306195
SOD3-1_PPa	pristionchus_pacificus.PRJNA12644	CladeV	SOD	P34461-D1	PPA_ChrIII	5197381	5197987	+	0.552	76.11	58.82	Sod_Cu-3.2e-37	PPA05236	PPA_ChrIII	5196293	5198008	+	0.781421	0.538606
SOD3-2_PPa	pristionchus_pacificus.PRJNA12644	CladeV	SOD	P34461-D2	PPA_ChrIII	9835314	9836261	+	0.7059	72.73	54.84	Sod_Cu-1.1e-48	PPA10318	PPA_ChrIII	9835160	9836809	+	0.980769	0.689189
SOD1-2_PPa	pristionchus_pacificus.PRJNA12644	CladeV	SOD	Q27666-D1	PPA_ChrV	11964123	11964796	-	1	158.88	73.25	Sod_Cu-8.6e-51	NA
Ctl-1_Tci	teladorsagia_circumcincta.PRJNA72569	CladeV	Cat	O61235-D1	TELCIRDFT_Contig3676	10319	16594	-	0.7445	447.88	70.11	Catalase-9.1e-167	TELCIR_12436	TELCIRDFT_Contig3676	9935	16660	-	0.985586	0.808574
Ctl-2_Tci	teladorsagia_circumcincta.PRJNA72569	CladeV	Cat	Q27487-D1	TELCIRDFT_Contig6192	21988	26926	-	0.74	524	77.38	Catalase-1.2e-66;Catalase-1e-102	TELCIR_15207	TELCIRDFT_Contig6192	21708	24304	-	0.600509	0.833922
PHGpx-1_Tci	teladorsagia_circumcincta.PRJNA72569	CladeV	GPX	O02621-D2	TELCIRDFT_Contig266	80230	81490	-	1	158.06	63.58	AhpC-TSA-8.4e-06;AhpC-TSA-2e-05;GSHPx-2.4e-36;Redoxin-1.3e-07	TELCIR_03391	TELCIRDFT_Contig266	80218	82069	-	0.860941	0.762681
PHGpx-2_Tci	teladorsagia_circumcincta.PRJNA72569	CladeV	GPX	O02621-D3	TELCIRDFT_Contig6738	11689	12788	-	0.8712	158.02	71.63	AhpC-TSA-5.2e-05;AhpC-TSA-1.4e-05;GSHPx-1.6e-35;Redoxin-1e-06	TELCIR_15679	TELCIRDFT_Contig6738	11677	14155	-	0.988263	0.762681
PHGpx-3_Tci	teladorsagia_circumcincta.PRJNA72569	CladeV	GPX	O62327-D1	TELCIRDFT_Contig2390	26277	27072	-	0.7239	151.12	74.58	AhpC-TSA-0.00019;GSHPx-1.2e-33	TELCIR_10363	TELCIRDFT_Contig2390	26091	28422	-	0.590395	0.331746
PHGpx-4_Tci	teladorsagia_circumcincta.PRJNA72569	CladeV	GPX	O62327-D2	TELCIRDFT_Contig9592	8658	9631	+	0.8712	156.11	71.63	AhpC-TSA-5.7e-06;GSHPx-7.7e-35;Redoxin-7.7e-06	TELCIR_17577	TELCIRDFT_Contig9592	8655	9042	+	0.661972	0.862385
PHGpx-5_Tci	teladorsagia_circumcincta.PRJNA72569	CladeV	GPX	O62327-D4	TELCIRDFT_Contig2390	27260	27598	-	0.5767	132.84	74.47	AhpC-TSA-9.8e-06;GSHPx-3.5e-35	TELCIR_10363	TELCIRDFT_Contig2390	26091	28422	-	0.98227	0.439683
PHGpx-6_Tci	teladorsagia_circumcincta.PRJNA72569	CladeV	GPX	O62327-D6	TELCIRDFT_Contig3886	26766	30745	+	0.7423	112.55	59.5	AhpC-TSA-1.7e-05;GSHPx-4e-35	TELCIR_12698	TELCIRDFT_Contig3886	29369	32204	+	0.575758	0.710884
PHGpx-7_Tci	teladorsagia_circumcincta.PRJNA72569	CladeV	GPX	O62327-D7	TELCIRDFT_Contig19923	217	3963	+	0.7423	112.55	59.5	AhpC-TSA-1.7e-05;GSHPx-4e-35	TELCIR_20890	TELCIRDFT_Contig19923	44	378	+	0.399449	0.627706
NPHGpx_Tci	teladorsagia_circumcincta.PRJNA72569	CladeV	GPX	Q95003-D1	TELCIRDFT_Contig210	202488	210068	+	0.8929	266.35	80.2	AhpC-TSA-2.8e-08;GSHPx-4.2e-36;Redoxin-8.4e-06	TELCIR_02999	TELCIRDFT_Contig210	207292	210074	+	0.540404	0.990741
Prx1-1_Tci	teladorsagia_circumcincta.PRJNA72569	CladeV	Prx	Q21824-D1	TELCIRDFT_Contig204400	682	2473	+	1	316.06	77.43	1-cysPrx_C-4.8e-13;AhpC-TSA-5e-40;Redoxin-1.6e-17	TELCIR_23845	TELCIRDFT_Contig204400	682	2476	+	1	1
Prx1-2_Tci	teladorsagia_circumcincta.PRJNA72569	CladeV	Prx	Q9NL98-D1	TELCIRDFT_Contig25	90515	93826	-	1	254.23	78.87	1-cysPrx_C-1.7e-16;AhpC-TSA-3.4e-41;Redoxin-9.7e-18	TELCIR_00732	TELCIRDFT_Contig25	91065	94426	-	0.631841	0.940741
SOD2_Tci	teladorsagia_circumcincta.PRJNA72569	CladeV	SOD	P31161-D1	TELCIRDFT_Contig664	26107	26993	-	0.9005	339	83.84	Sod_Fe_C-3.5e-40;Sod_Fe_N-6e-37	TELCIR_05510	TELCIRDFT_Contig664	26104	27108	-	0.99665	0.922481
SOD3_Tci	teladorsagia_circumcincta.PRJNA72569	CladeV	SOD	P51547-D1	TELCIRDFT_Contig162	175704	182165	-	0.8525	276.91	86.54	Sod_Cu-2.7e-44	TELCIR_02574	TELCIRDFT_Contig162	166797	187311	-	0.874286	0.529412
SOD1_Tci	teladorsagia_circumcincta.PRJNA72569	CladeV	SOD	Q27666-D1	TELCIRDFT_Contig1	483728	486869	+	1	201.6	79.75	Sod_Cu-3.6e-45	TELCIR_00012	TELCIRDFT_Contig1	470157	513479	+	0.755814	0.503876
Ctl_Rha	rhabditophanes_kr3021.PRJEB1297	CladeIV	Cat	P90682-D1	RSKR_scaffold0000013	413165	414912	+	0.9353	648.3	61.66	Catalase-6.4e-194;Catalase-rel-6.3e-19	RSKR_0000605500.1	RSKR_scaffold0000013	413165	414924	+	1	0.994118
PHGpx-1_Rha	rhabditophanes_kr3021.PRJEB1297	CladeIV	GPX	O02621-D2	RSKR_contig0000011	26126	26684	+	0.9693	157.08	59.87	AhpC-TSA-3.8e-11;GSHPx-3.6e-40;Redoxin-1.3e-08;SCO1-SenC-3.9e-06	RSKR_0000326500.1	RSKR_contig0000011	26003	26687	+	1	0.79397
PHGpx-2_Rha	rhabditophanes_kr3021.PRJEB1297	CladeIV	GPX	O62327-D1	RSKR_scaffold0000014	517672	518119	-	0.8344	169.57	62.96	AhpC-TSA-1.1e-05;GSHPx-6.7e-31;Redoxin-1e-06	RSKR_0001043700.1	RSKR_scaffold0000014	517663	518233	-	0.987745	0.829218
PHGpx-3_Rha	rhabditophanes_kr3021.PRJEB1297	CladeIV	GPX	O62327-D3	RSKR_contig0000016	24653	25063	-	0.8466	181.5	57.66	AhpC-TSA-3e-07;GSHPx-1.4e-32;Redoxin-2e-05	RSKR_0001096400.1	RSKR_contig0000016	24650	25961	-	0.987835	0.381221
NPHGpx_Rha	rhabditophanes_kr3021.PRJEB1297	CladeIV	GPX	Q95003-D1	RSKR_scaffold0000001	3719860	3720459	+	0.8929	399.87	73	AhpC-TSA-4.2e-09;GSHPx-1.2e-38;Lipoprotein_15-1.4e-05;Redoxin-8.5e-06	RSKR_0000808400.1	RSKR_scaffold0000001	3719747	3720465	+	1	0.892857
Prx6_Rha	rhabditophanes_kr3021.PRJEB1297	CladeIV	Prx	O17433-D1	RSKR_scaffold0000009	189299	189997	+	1	331.48	61.37	1-cysPrx_C-2.1e-13;AhpC-TSA-1.1e-30;AhpC-TSA_2-2e-05;Redoxin-2.1e-15;Thioredoxin_8-3e-06	RSKR_0000342000.1	RSKR_scaffold0000009	189311	190000	+	0.982833	1
Prx1-1_Rha	rhabditophanes_kr3021.PRJEB1297	CladeIV	Prx	Q21824-D1	RSKR_scaffold0000001	2399356	2399958	-	0.8982	352.13	71.14	1-cysPrx_C-1.4e-14;AhpC-TSA-1.1e-39;Redoxin-1e-17	RSKR_0000782300.1	RSKR_scaffold0000001	2399353	2399997	-	1	0.939252
Prx1-2_Rha	rhabditophanes_kr3021.PRJEB1297	CladeIV	Prx	Q21824-D2	RSKR_scaffold0000003	230902	231649	+	1	346.25	71.23	1-cysPrx_C-8.7e-15;AhpC-TSA-9.5e-39;Redoxin-7.6e-16	RSKR_0000202600.1	RSKR_scaffold0000003	230899	231652	+	1	0.995475
Prx1-3_Rha	rhabditophanes_kr3021.PRJEB1297	CladeIV	Prx	Q9NL98-D1	RSKR_scaffold0000001	5970785	5971410	-	1	337.48	75.26	1-cysPrx_C-1.9e-15;AhpC-TSA-7.5e-42;Redoxin-2e-21	RSKR_0000850600.1	RSKR_scaffold0000001	5970779	5971416	-	1	0.984848
SOD2-1_Rha	rhabditophanes_kr3021.PRJEB1297	CladeIV	SOD	P31161-D1	RSKR_contig0000003	270044	270700	-	1	402.97	73.97	Sod_Fe_C-6e-40;Sod_Fe_N-2e-36	RSKR_0000618100.1	RSKR_contig0000003	270041	270743	-	0.937595	0.937595
SOD2-2_Rha	rhabditophanes_kr3021.PRJEB1297	CladeIV	SOD	P31161-D2	RSKR_scaffold0000006	38036	38653	-	0.9321	381.06	72.82	Sod_Fe_C-6e-37;Sod_Fe_N-3.4e-35	RSKR_0000015300.1	RSKR_scaffold0000006	37925	38784	-	1	0.795367
SOD3-1_Rha	rhabditophanes_kr3021.PRJEB1297	CladeIV	SOD	P51547-D1	RSKR_scaffold0000028	46845	47528	+	1	127.53	45.76	Sod_Cu-1.3e-45	RSKR_0000001800.1	RSKR_scaffold0000028	46854	47543	+	0.910615	0.976048
SOD3-2_Rha	rhabditophanes_kr3021.PRJEB1297	CladeIV	SOD	Q01137-D3	RSKR_contig0000043	39912	40181	+	0.5686	36.21	35.63	Sod_Cu-3.5e-13	RSKR_0001095000.1	RSKR_contig0000043	39794	40415	+	1	0.5
SOD1_Rha	rhabditophanes_kr3021.PRJEB1297	CladeIV	SOD	Q27666-D1	RSKR_scaffold0000025	295895	296368	+	1	279.95	75.32	Sod_Cu-3.8e-53	RSKR_0000056700.1	RSKR_scaffold0000025	295895	296371	+	1	1
Ctl_Nbr	nippostrongylus_brasiliensis.PRJNA328296	CladeV	Cat	Q27487-D1	FZSS01000593.1	117497	123751	-	0.804	562.05	78.89	na
PHGpx-1_Nbr	nippostrongylus_brasiliensis.PRJNA328296	CladeV	GPX	O02621-D1	FZSS01000658.1	36499	37698	+	0.7485	155.89	72.95	na
PHGpx-2_Nbr	nippostrongylus_brasiliensis.PRJNA328296	CladeV	GPX	O02621-D2	FZSS01001821.1	9229	10413	+	0.7485	155.89	72.95	na
PHGpx-3_Nbr	nippostrongylus_brasiliensis.PRJNA328296	CladeV	GPX	O62327-D3	FZSS01002500.1	146489	148653	-	0.7423	101.29	56.2	na
PHGpx-4_Nbr	nippostrongylus_brasiliensis.PRJNA328296	CladeV	GPX	O62327-D4	FZSS01002500.1	139086	141599	-	0.7362	103.99	59.17	na
PHGpx-5_Nbr	nippostrongylus_brasiliensis.PRJNA328296	CladeV	GPX	O62327-D5	FZSS01001862.1	4528	14398	-	0.6994	100.42	60.53	na
NPHGpx_Nbr	nippostrongylus_brasiliensis.PRJNA328296	CladeV	GPX	Q95003-D1	FZSS01000152.1	497906	505877	+	0.8884	260.56	79.29	na
Prx6_Nbr	nippostrongylus_brasiliensis.PRJNA328296	CladeV	Prx	O17433-D1	FZSS01002006.1	4229	5439	+	0.8596	151.77	60.2	na
Prx1-1_Nbr	nippostrongylus_brasiliensis.PRJNA328296	CladeV	Prx	Q21824-D1	FZSS01003244.1	16203	19313	-	1	316.05	75.22	na
Prx1-2_Nbr	nippostrongylus_brasiliensis.PRJNA328296	CladeV	Prx	Q21824-D2	FZSS01002479.1	56920	58465	-	1	316.05	75.22	na
Prx1-3_Nbr	nippostrongylus_brasiliensis.PRJNA328296	CladeV	Prx	Q9NL98-D1	FZSS01000286.1	416890	418418	+	1	278.39	82.9	na
SOD1-1_Nbr	nippostrongylus_brasiliensis.PRJNA328296	CladeV	SOD	P31161-D1	FZSS01002742.1	99809	100370	+	0.6697	260.49	85.81	na
SOD1-2_Nbr	nippostrongylus_brasiliensis.PRJNA328296	CladeV	SOD	P51547-D1	FZSS01000254.1	201416	204187	-	0.8525	259.86	84.62	na
SOD1-3_Nbr	nippostrongylus_brasiliensis.PRJNA328296	CladeV	SOD	Q27666-D1	FZSS01000074.1	12845	14119	-	1	273.43	93.04	na
SOD2_Nbr	nippostrongylus_brasiliensis.PRJNA328296	CladeV	SOD	Q27666-D2	FZSS01001029.1	63912	65456	+	1	268.44	91.77	na
SOD3_Nbr	nippostrongylus_brasiliensis.PRJNA328296	CladeV	SOD	Q27666-D3	FZSS01001168.1	91720	93426	+	1	251.54	92.99	na
Ctl_Acant	angiostrongylus_cantonensis.PRJNA350391	CladeV	Cat	Q27487-D1	scaffold10	1916449	1925529	+	0.806	570.24	78.2	Catalase-1.7e-195	Angca_05014	scaffold10	1910929	1927182	+	0.995854	0.749688
PHGpx-1_Acant	angiostrongylus_cantonensis.PRJNA350391	CladeV	GPX	O62327-D1	scaffold347	115255	115594	+	0.5767	124.84	70.21	Redoxin-1.3e-06;GSHPx-1.1e-36;AhpC-TSA-2.3e-07	NA	NA	NA	NA	NA	NA	NA
PHGpx-2_Acant	angiostrongylus_cantonensis.PRJNA350391	CladeV	GPX	O62327-D2	scaffold7	96902	98659	-	0.7301	111.08	62.18	GSHPx-1.8e-36;AhpC-TSA-2.3e-06	Angca_05117	scaffold7	94983	114601	-	0.991597	0.572816
NPHGpx_Acant	angiostrongylus_cantonensis.PRJNA350391	CladeV	GPX	Q95003-D1	scaffold150	728055	729831	+	0.8884	262.05	78.79	Redoxin-2e-05;GSHPx-2.5e-43;AhpC-TSA-6.2e-08	Angca_12979	scaffold150	727807	729825	+	0.98995	0.895455
Prx6_Acant	angiostrongylus_cantonensis.PRJNA350391	CladeV	Prx	O17433-D1	scaffold75	82309	84291	-	1	186.32	61.57	1-cysPrx_C-2.2e-06;Redoxin-2.1e-17;YdjO-1e-05;Thioredoxin_8-9.7e-06;AhpC-TSA_2-1.3e-06;AhpC-TSA-2.4e-31	Angca_04454	scaffold75	76126	85967	-	0.8722	0.95942
Prx1-1_Acant	angiostrongylus_cantonensis.PRJNA350391	CladeV	Prx	Q21824-D1	scaffold91	654506	656411	-	1	301.72	75.66	1-cysPrx_C-7.6e-13;Redoxin-2e-15;AhpC-TSA-6e-38	NA	NA	NA	NA	NA	0.0204678	0.00626398
Prx1-2_Acant	angiostrongylus_cantonensis.PRJNA350391	CladeV	Prx	Q9NL98-D1	scaffold142	239893	241025	+	1	268.4	80.31	1-cysPrx_C-1.4e-17;Redoxin-4.9e-21;AhpC-TSA-2.1e-44	Angca_13242	scaffold142	235336	241031	+	1	0.32392
SOD2_Acant	angiostrongylus_cantonensis.PRJNA350391	CladeV	SOD	P31161-D1	scaffold85	203659	206272	-	1	341.41	80.84	DUF2618-0.00015;Sod_Fe_N-1.3e-35;Sod_Fe_C-1.9e-39	Angca_08685	scaffold85	202064	211028	-	0.931783	0.871014
SOD3-1_Acant	angiostrongylus_cantonensis.PRJNA350391	CladeV	SOD	P41963-D3	scaffold156	7132	16821	-	0.6281	128.88	56.56	Sod_Cu-7.8e-43	Angca_03199	scaffold156	7141	16992	-	0.961749	0.761905
SOD3-4_Acant	angiostrongylus_cantonensis.PRJNA350391	CladeV	SOD	P51547-D1	scaffold94	78997	80219	-	0.6776	153.45	65.32	Sod_Cu-1.1e-43	Angca_05367	scaffold94	78997	80879	-	0.983871	0.685393
SOD3-2_Acant	angiostrongylus_cantonensis.PRJNA350391	CladeV	SOD	P51547-D10	scaffold94	37179	37655	-	0.6557	86.59	55.08	Sod_Cu-3.1e-32	NA	NA	NA	NA	NA	NA	NA
SOD3-3_Acant	angiostrongylus_cantonensis.PRJNA350391	CladeV	SOD	P51547-D11	scaffold10021	271	624	-	0.5082	92.77	62.37	Sod_Cu-1.2e-25	Angca_12643	scaffold10021	271	624	-	1	1
SOD3-5_Acant	angiostrongylus_cantonensis.PRJNA350391	CladeV	SOD	P51547-D3	scaffold94	84766	85592	+	0.8525	147.02	59.62	Sod_Cu-5e-42	Angca_13757	scaffold94	84426	85592	+	0.99789	0.890772
SOD3-6_Acant	angiostrongylus_cantonensis.PRJNA350391	CladeV	SOD	P51547-D4	scaffold94	19241	21180	-	0.8525	155	58.97	Sod_Cu-1e-42	Angca_13768	scaffold94	19149	21180	-	1	0.981366
SOD3-7_Acant	angiostrongylus_cantonensis.PRJNA350391	CladeV	SOD	P51547-D5	scaffold94	71783	72667	-	0.8525	142.02	58.33	Sod_Cu-1.1e-41	Angca_05371	scaffold94	71751	72667	-	1	0.963415
SOD3-8_Acant	angiostrongylus_cantonensis.PRJNA350391	CladeV	SOD	P51547-D6	scaffold94	23775	24414	-	0.8525	148.51	57.69	Sod_Cu-1.5e-43	Angca_13769	scaffold94	23775	24414	-	1	1
SOD3-9_Acant	angiostrongylus_cantonensis.PRJNA350391	CladeV	SOD	P51547-D7	scaffold94	32916	33389	+	0.6557	135.52	61.67	Sod_Cu-3.1e-40	Angca_12004	scaffold94	32457	33383	+	0.983607	0.674157
SOD3-10_Acant	angiostrongylus_cantonensis.PRJNA350391	CladeV	SOD	P51547-D8	scaffold94	93341	94021	-	0.6667	137.87	61.48	Sod_Cu-3e-40	Angca_05369	scaffold94	93341	94483	-	0.986559	0.695076
SOD1_Acant	angiostrongylus_cantonensis.PRJNA350391	CladeV	SOD	Q27666-D1	scaffold95	418354	422916	+	1	260.94	89.24	Sod_Cu-1.3e-49	Angca_05051	scaffold95	409654	422919	+	1	0.883333
na, not avaiable due to lack genome annotation
NA, absence
Gene name used in this study	Species and BioProject	Clade	Antioxidant Class	GeneID	Scaffold	Start	End	Strand
Ctl-1_Cel	caenorhabditis_elegans.PRJNA13758	CladeV	Cat	Y54G11A.6	II	14303612	14306329	-
Ctl-3_Cel	caenorhabditis_elegans.PRJNA13758	CladeV	Cat	Y54G11A.13a	II	14307854	14310779	-
Ctl-2_Cel	caenorhabditis_elegans.PRJNA13758	CladeV	Cat	Y54G11A.5	II	14299553	14302083	-
Gpx-1_Cel	caenorhabditis_elegans.PRJNA13758	CladeV	GPX	F26E4.12	I	9780287	9781418	+
Gpx-7_Cel	caenorhabditis_elegans.PRJNA13758	CladeV	GPX	R03G5.5a	X	7798955	7799780	-
Gpx-2_Cel	caenorhabditis_elegans.PRJNA13758	CladeV	GPX	R05H10.5b	II	14866716	14869482	+
Gpx-6_Cel	caenorhabditis_elegans.PRJNA13758	CladeV	GPX	T09A12.2b	IV	8222202	8223459	+
Gpx-8_Cel	caenorhabditis_elegans.PRJNA13758	CladeV	GPX	F55A3.5	I	10781442	10782890	-
Gpx-3_Cel	caenorhabditis_elegans.PRJNA13758	CladeV	GPX	C11E4.2	X	9587942	9588879	+
Gpx-4_Cel	caenorhabditis_elegans.PRJNA13758	CladeV	GPX	Y94H6A.4	IV	2673098	2675015	-
Gpx-5_Cel	caenorhabditis_elegans.PRJNA13758	CladeV	GPX	C11E4.1	X	9584664	9586344	+
Prdx-6_Cel	caenorhabditis_elegans.PRJNA13758	CladeV	Prx	Y38C1AA.11	IV	218551	220799	+
Prdx-3_Cel	caenorhabditis_elegans.PRJNA13758	CladeV	Prx	R07E5.2	III	4407444	4408437	+
Prdx-2_Cel	caenorhabditis_elegans.PRJNA13758	CladeV	Prx	F09E5.15c	II	5378423	5379632	+
Sod-2_Cel	caenorhabditis_elegans.PRJNA13758	CladeV	SOD	F10D11.1	I	8417124	8435811	+
Sod-4_Cel	caenorhabditis_elegans.PRJNA13758	CladeV	SOD	F55H2.1b	III	9497019	9500202	-
Sod-1_Cel	caenorhabditis_elegans.PRJNA13758	CladeV	SOD	C15F1.7a	II	6972712	6973892	-
Sod-5_Cel	caenorhabditis_elegans.PRJNA13758	CladeV	SOD	ZK430.3	II	4417683	4419131	+
Sod-3_Cel	caenorhabditis_elegans.PRJNA13758	CladeV	SOD	C08A9.1	X	17092718	17094223	+
