# Supplementary material for: Speciation and adaptive evolution reshape antioxidant enzymatic system diversity across the phylum Nematoda
Source: BMC Biol. 2020 Nov 26;18:181. doi: 10.1186/s12915-020-00896-z (PMC7694339; doi:10.1186/s12915-020-00896-z)
Supplement: Supplementary file 4 — Additional file 4:. Protein-coding transcript (cds) and Protein-coding transcript translation (pep) sequences, and GFF (gff) files of antioxidant enzymes in 58 nematodes. [file 12915_2020_896_MOESM4_ESM.zip]

Archive with 180 entries (175 files):
- Additional file 4-gff and sequences of re-annoted antioxidant enzymes in 58 nematodes/
- Additional file 4-gff and sequences of re-annoted antioxidant enzymes in 58 nematodes/58_nematodes_antioxidant_enzymes/
- Additional file 4-gff and sequences of re-annoted antioxidant enzymes in 58 nematodes/58_nematodes_antioxidant_enzymes/pep/
- Additional file 4-gff and sequences of re-annoted antioxidant enzymes in 58 nematodes/58_nematodes_antioxidant_enzymes/pep/acanthocheilonema_viteae.PRJEB4306.antioxidant.pep
- Additional file 4-gff and sequences of re-annoted antioxidant enzymes in 58 nematodes/58_nematodes_antioxidant_enzymes/pep/ancylostoma_caninum.PRJNA72585.antioxidant.pep
- Additional file 4-gff and sequences of re-annoted antioxidant enzymes in 58 nematodes/58_nematodes_antioxidant_enzymes/pep/ancylostoma_ceylanicum.PRJNA231479.antioxidant.pep
- Additional file 4-gff and sequences of re-annoted antioxidant enzymes in 58 nematodes/58_nematodes_antioxidant_enzymes/pep/ancylostoma_duodenale.PRJNA72581.antioxidant.pep
- Additional file 4-gff and sequences of re-annoted antioxidant enzymes in 58 nematodes/58_nematodes_antioxidant_enzymes/pep/angiostrongylus_cantonensis.PRJNA350391.antioxidant.pep
- Additional file 4-gff and sequences of re-annoted antioxidant enzymes in 58 nematodes/58_nematodes_antioxidant_enzymes/pep/angiostrongylus_costaricensis.PRJEB494.antioxidant.pep
- Additional file 4-gff and sequences of re-annoted antioxidant enzymes in 58 nematodes/58_nematodes_antioxidant_enzymes/pep/anisakis_simplex.PRJEB496.antioxidant.pep
- Additional file 4-gff and sequences of re-annoted antioxidant enzymes in 58 nematodes/58_nematodes_antioxidant_enzymes/pep/ascaris_lumbricoides.PRJEB4950.antioxidant.pep
- Additional file 4-gff and sequences of re-annoted antioxidant enzymes in 58 nematodes/58_nematodes_antioxidant_enzymes/pep/ascaris_suum.PRJNA80881.antioxidant.pep
- Additional file 4-gff and sequences of re-annoted antioxidant enzymes in 58 nematodes/58_nematodes_antioxidant_enzymes/pep/brugia_malayi.PRJNA10729.antioxidant.pep
- Additional file 4-gff and sequences of re-annoted antioxidant enzymes in 58 nematodes/58_nematodes_antioxidant_enzymes/pep/brugia_pahangi.PRJEB497.antioxidant.pep
- Additional file 4-gff and sequences of re-annoted antioxidant enzymes in 58 nematodes/58_nematodes_antioxidant_enzymes/pep/bursaphelenchus_xylophilus.PRJEA64437.antioxidant.pep
- Additional file 4-gff and sequences of re-annoted antioxidant enzymes in 58 nematodes/58_nematodes_antioxidant_enzymes/pep/dictyocaulus_viviparus.PRJNA72587.antioxidant.pep
- Additional file 4-gff and sequences of re-annoted antioxidant enzymes in 58 nematodes/58_nematodes_antioxidant_enzymes/pep/diploscapter_coronatus.PRJDB3143.antioxidant.pep
- Additional file 4-gff and sequences of re-annoted antioxidant enzymes in 58 nematodes/58_nematodes_antioxidant_enzymes/pep/dirofilaria_immitis.PRJEB1797.antioxidant.pep
- Additional file 4-gff and sequences of re-annoted antioxidant enzymes in 58 nematodes/58_nematodes_antioxidant_enzymes/pep/ditylenchus_destructor.PRJNA312427.antioxidant.pep
- Additional file 4-gff and sequences of re-annoted antioxidant enzymes in 58 nematodes/58_nematodes_antioxidant_enzymes/pep/dracunculus_medinensis.PRJEB500.antioxidant.pep
- Additional file 4-gff and sequences of re-annoted antioxidant enzymes in 58 nematodes/58_nematodes_antioxidant_enzymes/pep/elaeophora_elaphi.PRJEB502.antioxidant.pep
- Additional file 4-gff and sequences of re-annoted antioxidant enzymes in 58 nematodes/58_nematodes_antioxidant_enzymes/pep/enterobius_vermicularis.PRJEB503.antioxidant.pep
- Additional file 4-gff and sequences of re-annoted antioxidant enzymes in 58 nematodes/58_nematodes_antioxidant_enzymes/pep/globodera_pallida.PRJEB123.antioxidant.pep
- Additional file 4-gff and sequences of re-annoted antioxidant enzymes in 58 nematodes/58_nematodes_antioxidant_enzymes/pep/globodera_rostochiensis.PRJEB13504.antioxidant.pep
- Additional file 4-gff and sequences of re-annoted antioxidant enzymes in 58 nematodes/58_nematodes_antioxidant_enzymes/pep/haemonchus_contortus.PRJEB506.antioxidant.pep
- Additional file 4-gff and sequences of re-annoted antioxidant enzymes in 58 nematodes/58_nematodes_antioxidant_enzymes/pep/haemonchus_placei.PRJEB509.antioxidant.pep
- Additional file 4-gff and sequences of re-annoted antioxidant enzymes in 58 nematodes/58_nematodes_antioxidant_enzymes/pep/heligmosomoides_polygyrus.PRJEB15396.antioxidant.pep
- Additional file 4-gff and sequences of re-annoted antioxidant enzymes in 58 nematodes/58_nematodes_antioxidant_enzymes/pep/litomosoides_sigmodontis.PRJEB3075.antioxidant.pep
- Additional file 4-gff and sequences of re-annoted antioxidant enzymes in 58 nematodes/58_nematodes_antioxidant_enzymes/pep/loa_loa.PRJNA246086.antioxidant.pep
- Additional file 4-gff and sequences of re-annoted antioxidant enzymes in 58 nematodes/58_nematodes_antioxidant_enzymes/pep/meloidogyne_hapla.PRJNA29083.antioxidant.pep
- Additional file 4-gff and sequences of re-annoted antioxidant enzymes in 58 nematodes/58_nematodes_antioxidant_enzymes/pep/meloidogyne_incognita.PRJEA28837.antioxidant.pep
- Additional file 4-gff and sequences of re-annoted antioxidant enzymes in 58 nematodes/58_nematodes_antioxidant_enzymes/pep/necator_americanus.PRJNA72135.antioxidant.pep
- Additional file 4-gff and sequences of re-annoted antioxidant enzymes in 58 nematodes/58_nematodes_antioxidant_enzymes/pep/nippostrongylus_brasiliensis.PRJNA328296.antioxidant.pep
- Additional file 4-gff and sequences of re-annoted antioxidant enzymes in 58 nematodes/58_nematodes_antioxidant_enzymes/pep/oesophagostomum_dentatum.PRJNA72579.antioxidant.pep
- Additional file 4-gff and sequences of re-annoted antioxidant enzymes in 58 nematodes/58_nematodes_antioxidant_enzymes/pep/onchocerca_flexuosa.PRJEB512.antioxidant.pep
- Additional file 4-gff and sequences of re-annoted antioxidant enzymes in 58 nematodes/58_nematodes_antioxidant_enzymes/pep/onchocerca_ochengi.PRJEB1809.antioxidant.pep
- Additional file 4-gff and sequences of re-annoted antioxidant enzymes in 58 nematodes/58_nematodes_antioxidant_enzymes/pep/onchocerca_volvulus.PRJEB513.antioxidant.pep
- Additional file 4-gff and sequences of re-annoted antioxidant enzymes in 58 nematodes/58_nematodes_antioxidant_enzymes/pep/parascaris_univalens.PRJNA386823.antioxidant.pep
- Additional file 4-gff and sequences of re-annoted antioxidant enzymes in 58 nematodes/58_nematodes_antioxidant_enzymes/pep/parastrongyloides_trichosuri.PRJEB515.antioxidant.pep
- Additional file 4-gff and sequences of re-annoted antioxidant enzymes in 58 nematodes/58_nematodes_antioxidant_enzymes/pep/pristionchus_exspectatus.PRJEB6009.antioxidant.pep
- Additional file 4-gff and sequences of re-annoted antioxidant enzymes in 58 nematodes/58_nematodes_antioxidant_enzymes/pep/pristionchus_pacificus.PRJNA12644.antioxidant.pep
- Additional file 4-gff and sequences of re-annoted antioxidant enzymes in 58 nematodes/58_nematodes_antioxidant_enzymes/pep/rhabditophanes_kr3021.PRJEB1297.antioxidant.pep
- Additional file 4-gff and sequences of re-annoted antioxidant enzymes in 58 nematodes/58_nematodes_antioxidant_enzymes/pep/romanomermis_culicivorax.PRJEB1358.antioxidant.pep
- Additional file 4-gff and sequences of re-annoted antioxidant enzymes in 58 nematodes/58_nematodes_antioxidant_enzymes/pep/steinernema_carpocapsae.PRJNA202318.antioxidant.pep
- Additional file 4-gff and sequences of re-annoted antioxidant enzymes in 58 nematodes/58_nematodes_antioxidant_enzymes/pep/steinernema_feltiae.PRJNA204661.antioxidant.pep
- Additional file 4-gff and sequences of re-annoted antioxidant enzymes in 58 nematodes/58_nematodes_antioxidant_enzymes/pep/steinernema_glaseri.PRJNA204943.antioxidant.pep
- Additional file 4-gff and sequences of re-annoted antioxidant enzymes in 58 nematodes/58_nematodes_antioxidant_enzymes/pep/steinernema_monticolum.PRJNA205067.antioxidant.pep
- Additional file 4-gff and sequences of re-annoted antioxidant enzymes in 58 nematodes/58_nematodes_antioxidant_enzymes/pep/steinernema_scapterisci.PRJNA204942.antioxidant.pep
- Additional file 4-gff and sequences of re-annoted antioxidant enzymes in 58 nematodes/58_nematodes_antioxidant_enzymes/pep/strongyloides_papillosus.PRJEB525.antioxidant.pep
- Additional file 4-gff and sequences of re-annoted antioxidant enzymes in 58 nematodes/58_nematodes_antioxidant_enzymes/pep/strongyloides_ratti.PRJEB125.antioxidant.pep
- Additional file 4-gff and sequences of re-annoted antioxidant enzymes in 58 nematodes/58_nematodes_antioxidant_enzymes/pep/strongyloides_stercoralis.PRJEB528.antioxidant.pep
- Additional file 4-gff and sequences of re-annoted antioxidant enzymes in 58 nematodes/58_nematodes_antioxidant_enzymes/pep/strongyloides_venezuelensis.PRJEB530.antioxidant.pep
- Additional file 4-gff and sequences of re-annoted antioxidant enzymes in 58 nematodes/58_nematodes_antioxidant_enzymes/pep/syphacia_muris.PRJEB524.antioxidant.pep
- Additional file 4-gff and sequences of re-annoted antioxidant enzymes in 58 nematodes/58_nematodes_antioxidant_enzymes/pep/teladorsagia_circumcincta.PRJNA72569.antioxidant.pep
- Additional file 4-gff and sequences of re-annoted antioxidant enzymes in 58 nematodes/58_nematodes_antioxidant_enzymes/pep/thelazia_callipaeda.PRJEB1205.antioxidant.pep
- Additional file 4-gff and sequences of re-annoted antioxidant enzymes in 58 nematodes/58_nematodes_antioxidant_enzymes/pep/toxocara_canis.PRJNA248777.antioxidant.pep
- Additional file 4-gff and sequences of re-annoted antioxidant enzymes in 58 nematodes/58_nematodes_antioxidant_enzymes/pep/trichinella_spiralis.PRJNA12603.antioxidant.pep
- Additional file 4-gff and sequences of re-annoted antioxidant enzymes in 58 nematodes/58_nematodes_antioxidant_enzymes/pep/trichuris_muris.PRJEB126.antioxidant.pep
- Additional file 4-gff and sequences of re-annoted antioxidant enzymes in 58 nematodes/58_nematodes_antioxidant_enzymes/pep/trichuris_suis.PRJNA208416.antioxidant.pep
- Additional file 4-gff and sequences of re-annoted antioxidant enzymes in 58 nematodes/58_nematodes_antioxidant_enzymes/pep/trichuris_trichiura.PRJEB535.antioxidant.pep
- Additional file 4-gff and sequences of re-annoted antioxidant enzymes in 58 nematodes/58_nematodes_antioxidant_enzymes/pep/wuchereria_bancrofti.PRJNA275548.antioxidant.pep
- Additional file 4-gff and sequences of re-annoted antioxidant enzymes in 58 nematodes/58_nematodes_antioxidant_enzymes/cds/
- Additional file 4-gff and sequences of re-annoted antioxidant enzymes in 58 nematodes/58_nematodes_antioxidant_enzymes/cds/acanthocheilonema_viteae.PRJEB4306.antioxidant.cds
- Additional file 4-gff and sequences of re-annoted antioxidant enzymes in 58 nematodes/58_nematodes_antioxidant_enzymes/cds/ancylostoma_caninum.PRJNA72585.antioxidant.cds
- Additional file 4-gff and sequences of re-annoted antioxidant enzymes in 58 nematodes/58_nematodes_antioxidant_enzymes/cds/ancylostoma_ceylanicum.PRJNA231479.antioxidant.cds
- Additional file 4-gff and sequences of re-annoted antioxidant enzymes in 58 nematodes/58_nematodes_antioxidant_enzymes/cds/ancylostoma_duodenale.PRJNA72581.antioxidant.cds
- Additional file 4-gff and sequences of re-annoted antioxidant enzymes in 58 nematodes/58_nematodes_antioxidant_enzymes/cds/angiostrongylus_cantonensis.PRJNA350391.antioxidant.cds
- Additional file 4-gff and sequences of re-annoted antioxidant enzymes in 58 nematodes/58_nematodes_antioxidant_enzymes/cds/angiostrongylus_costaricensis.PRJEB494.antioxidant.cds
- Additional file 4-gff and sequences of re-annoted antioxidant enzymes in 58 nematodes/58_nematodes_antioxidant_enzymes/cds/anisakis_simplex.PRJEB496.antioxidant.cds
- Additional file 4-gff and sequences of re-annoted antioxidant enzymes in 58 nematodes/58_nematodes_antioxidant_enzymes/cds/ascaris_lumbricoides.PRJEB4950.antioxidant.cds
- Additional file 4-gff and sequences of re-annoted antioxidant enzymes in 58 nematodes/58_nematodes_antioxidant_enzymes/cds/ascaris_suum.PRJNA80881.antioxidant.cds
- Additional file 4-gff and sequences of re-annoted antioxidant enzymes in 58 nematodes/58_nematodes_antioxidant_enzymes/cds/brugia_malayi.PRJNA10729.antioxidant.cds
- Additional file 4-gff and sequences of re-annoted antioxidant enzymes in 58 nematodes/58_nematodes_antioxidant_enzymes/cds/brugia_pahangi.PRJEB497.antioxidant.cds
- Additional file 4-gff and sequences of re-annoted antioxidant enzymes in 58 nematodes/58_nematodes_antioxidant_enzymes/cds/bursaphelenchus_xylophilus.PRJEA64437.antioxidant.cds
- Additional file 4-gff and sequences of re-annoted antioxidant enzymes in 58 nematodes/58_nematodes_antioxidant_enzymes/cds/dictyocaulus_viviparus.PRJNA72587.antioxidant.cds
- Additional file 4-gff and sequences of re-annoted antioxidant enzymes in 58 nematodes/58_nematodes_antioxidant_enzymes/cds/diploscapter_coronatus.PRJDB3143.antioxidant.cds
- Additional file 4-gff and sequences of re-annoted antioxidant enzymes in 58 nematodes/58_nematodes_antioxidant_enzymes/cds/dirofilaria_immitis.PRJEB1797.antioxidant.cds
- Additional file 4-gff and sequences of re-annoted antioxidant enzymes in 58 nematodes/58_nematodes_antioxidant_enzymes/cds/ditylenchus_destructor.PRJNA312427.antioxidant.cds
- Additional file 4-gff and sequences of re-annoted antioxidant enzymes in 58 nematodes/58_nematodes_antioxidant_enzymes/cds/dracunculus_medinensis.PRJEB500.antioxidant.cds
- Additional file 4-gff and sequences of re-annoted antioxidant enzymes in 58 nematodes/58_nematodes_antioxidant_enzymes/cds/elaeophora_elaphi.PRJEB502.antioxidant.cds
- Additional file 4-gff and sequences of re-annoted antioxidant enzymes in 58 nematodes/58_nematodes_antioxidant_enzymes/cds/enterobius_vermicularis.PRJEB503.antioxidant.cds
- Additional file 4-gff and sequences of re-annoted antioxidant enzymes in 58 nematodes/58_nematodes_antioxidant_enzymes/cds/globodera_pallida.PRJEB123.antioxidant.cds
- Additional file 4-gff and sequences of re-annoted antioxidant enzymes in 58 nematodes/58_nematodes_antioxidant_enzymes/cds/globodera_rostochiensis.PRJEB13504.antioxidant.cds
- Additional file 4-gff and sequences of re-annoted antioxidant enzymes in 58 nematodes/58_nematodes_antioxidant_enzymes/cds/haemonchus_contortus.PRJEB506.antioxidant.cds
- Additional file 4-gff and sequences of re-annoted antioxidant enzymes in 58 nematodes/58_nematodes_antioxidant_enzymes/cds/haemonchus_placei.PRJEB509.antioxidant.cds
- Additional file 4-gff and sequences of re-annoted antioxidant enzymes in 58 nematodes/58_nematodes_antioxidant_enzymes/cds/heligmosomoides_polygyrus.PRJEB15396.antioxidant.cds
- Additional file 4-gff and sequences of re-annoted antioxidant enzymes in 58 nematodes/58_nematodes_antioxidant_enzymes/cds/litomosoides_sigmodontis.PRJEB3075.antioxidant.cds
- Additional file 4-gff and sequences of re-annoted antioxidant enzymes in 58 nematodes/58_nematodes_antioxidant_enzymes/cds/loa_loa.PRJNA246086.antioxidant.cds
- Additional file 4-gff and sequences of re-annoted antioxidant enzymes in 58 nematodes/58_nematodes_antioxidant_enzymes/cds/meloidogyne_hapla.PRJNA29083.antioxidant.cds
- Additional file 4-gff and sequences of re-annoted antioxidant enzymes in 58 nematodes/58_nematodes_antioxidant_enzymes/cds/meloidogyne_incognita.PRJEA28837.antioxidant.cds
- Additional file 4-gff and sequences of re-annoted antioxidant enzymes in 58 nematodes/58_nematodes_antioxidant_enzymes/cds/necator_americanus.PRJNA72135.antioxidant.cds
- Additional file 4-gff and sequences of re-annoted antioxidant enzymes in 58 nematodes/58_nematodes_antioxidant_enzymes/cds/nippostrongylus_brasiliensis.PRJNA328296.antioxidant.cds
- Additional file 4-gff and sequences of re-annoted antioxidant enzymes in 58 nematodes/58_nematodes_antioxidant_enzymes/cds/oesophagostomum_dentatum.PRJNA72579.antioxidant.cds
- Additional file 4-gff and sequences of re-annoted antioxidant enzymes in 58 nematodes/58_nematodes_antioxidant_enzymes/cds/onchocerca_flexuosa.PRJEB512.antioxidant.cds
- Additional file 4-gff and sequences of re-annoted antioxidant enzymes in 58 nematodes/58_nematodes_antioxidant_enzymes/cds/onchocerca_ochengi.PRJEB1809.antioxidant.cds
- Additional file 4-gff and sequences of re-annoted antioxidant enzymes in 58 nematodes/58_nematodes_antioxidant_enzymes/cds/onchocerca_volvulus.PRJEB513.antioxidant.cds
- Additional file 4-gff and sequences of re-annoted antioxidant enzymes in 58 nematodes/58_nematodes_antioxidant_enzymes/cds/parascaris_univalens.PRJNA386823.antioxidant.cds
- Additional file 4-gff and sequences of re-annoted antioxidant enzymes in 58 nematodes/58_nematodes_antioxidant_enzymes/cds/parastrongyloides_trichosuri.PRJEB515.antioxidant.cds
- Additional file 4-gff and sequences of re-annoted antioxidant enzymes in 58 nematodes/58_nematodes_antioxidant_enzymes/cds/pristionchus_exspectatus.PRJEB6009.antioxidant.cds
- Additional file 4-gff and sequences of re-annoted antioxidant enzymes in 58 nematodes/58_nematodes_antioxidant_enzymes/cds/pristionchus_pacificus.PRJNA12644.antioxidant.cds
- Additional file 4-gff and sequences of re-annoted antioxidant enzymes in 58 nematodes/58_nematodes_antioxidant_enzymes/cds/rhabditophanes_kr3021.PRJEB1297.antioxidant.cds
- Additional file 4-gff and sequences of re-annoted antioxidant enzymes in 58 nematodes/58_nematodes_antioxidant_enzymes/cds/romanomermis_culicivorax.PRJEB1358.antioxidant.cds
- Additional file 4-gff and sequences of re-annoted antioxidant enzymes in 58 nematodes/58_nematodes_antioxidant_enzymes/cds/steinernema_carpocapsae.PRJNA202318.antioxidant.cds
- Additional file 4-gff and sequences of re-annoted antioxidant enzymes in 58 nematodes/58_nematodes_antioxidant_enzymes/cds/steinernema_feltiae.PRJNA204661.antioxidant.cds
- Additional file 4-gff and sequences of re-annoted antioxidant enzymes in 58 nematodes/58_nematodes_antioxidant_enzymes/cds/steinernema_glaseri.PRJNA204943.antioxidant.cds
- Additional file 4-gff and sequences of re-annoted antioxidant enzymes in 58 nematodes/58_nematodes_antioxidant_enzymes/cds/steinernema_monticolum.PRJNA205067.antioxidant.cds
- Additional file 4-gff and sequences of re-annoted antioxidant enzymes in 58 nematodes/58_nematodes_antioxidant_enzymes/cds/steinernema_scapterisci.PRJNA204942.antioxidant.cds
- Additional file 4-gff and sequences of re-annoted antioxidant enzymes in 58 nematodes/58_nematodes_antioxidant_enzymes/cds/strongyloides_papillosus.PRJEB525.antioxidant.cds
- Additional file 4-gff and sequences of re-annoted antioxidant enzymes in 58 nematodes/58_nematodes_antioxidant_enzymes/cds/strongyloides_ratti.PRJEB125.antioxidant.cds
- Additional file 4-gff and sequences of re-annoted antioxidant enzymes in 58 nematodes/58_nematodes_antioxidant_enzymes/cds/strongyloides_stercoralis.PRJEB528.antioxidant.cds
- Additional file 4-gff and sequences of re-annoted antioxidant enzymes in 58 nematodes/58_nematodes_antioxidant_enzymes/cds/strongyloides_venezuelensis.PRJEB530.antioxidant.cds
- Additional file 4-gff and sequences of re-annoted antioxidant enzymes in 58 nematodes/58_nematodes_antioxidant_enzymes/cds/syphacia_muris.PRJEB524.antioxidant.cds
- Additional file 4-gff and sequences of re-annoted antioxidant enzymes in 58 nematodes/58_nematodes_antioxidant_enzymes/cds/teladorsagia_circumcincta.PRJNA72569.antioxidant.cds
- Additional file 4-gff and sequences of re-annoted antioxidant enzymes in 58 nematodes/58_nematodes_antioxidant_enzymes/cds/thelazia_callipaeda.PRJEB1205.antioxidant.cds
- Additional file 4-gff and sequences of re-annoted antioxidant enzymes in 58 nematodes/58_nematodes_antioxidant_enzymes/cds/toxocara_canis.PRJNA248777.antioxidant.cds
- Additional file 4-gff and sequences of re-annoted antioxidant enzymes in 58 nematodes/58_nematodes_antioxidant_enzymes/cds/trichinella_spiralis.PRJNA12603.antioxidant.cds
- Additional file 4-gff and sequences of re-annoted antioxidant enzymes in 58 nematodes/58_nematodes_antioxidant_enzymes/cds/trichuris_muris.PRJEB126.antioxidant.cds
- Additional file 4-gff and sequences of re-annoted antioxidant enzymes in 58 nematodes/58_nematodes_antioxidant_enzymes/cds/trichuris_suis.PRJNA208416.antioxidant.cds
- Additional file 4-gff and sequences of re-annoted antioxidant enzymes in 58 nematodes/58_nematodes_antioxidant_enzymes/cds/trichuris_trichiura.PRJEB535.antioxidant.cds
- Additional file 4-gff and sequences of re-annoted antioxidant enzymes in 58 nematodes/58_nematodes_antioxidant_enzymes/cds/wuchereria_bancrofti.PRJNA275548.antioxidant.cds
- Additional file 4-gff and sequences of re-annoted antioxidant enzymes in 58 nematodes/58_nematodes_antioxidant_enzymes/gff/
- Additional file 4-gff and sequences of re-annoted antioxidant enzymes in 58 nematodes/58_nematodes_antioxidant_enzymes/gff/acanthocheilonema_viteae.PRJEB4306.antioxidant.gff
- Additional file 4-gff and sequences of re-annoted antioxidant enzymes in 58 nematodes/58_nematodes_antioxidant_enzymes/gff/ancylostoma_caninum.PRJNA72585.antioxidant.gff
- Additional file 4-gff and sequences of re-annoted antioxidant enzymes in 58 nematodes/58_nematodes_antioxidant_enzymes/gff/ancylostoma_ceylanicum.PRJNA231479.antioxidant.gff
- Additional file 4-gff and sequences of re-annoted antioxidant enzymes in 58 nematodes/58_nematodes_antioxidant_enzymes/gff/ancylostoma_duodenale.PRJNA72581.antioxidant.gff
- Additional file 4-gff and sequences of re-annoted antioxidant enzymes in 58 nematodes/58_nematodes_antioxidant_enzymes/gff/angiostrongylus_cantonensis.PRJNA350391.antioxidant.gff
- Additional file 4-gff and sequences of re-annoted antioxidant enzymes in 58 nematodes/58_nematodes_antioxidant_enzymes/gff/angiostrongylus_costaricensis.PRJEB494.antioxidant.gff
- Additional file 4-gff and sequences of re-annoted antioxidant enzymes in 58 nematodes/58_nematodes_antioxidant_enzymes/gff/anisakis_simplex.PRJEB496.antioxidant.gff
- Additional file 4-gff and sequences of re-annoted antioxidant enzymes in 58 nematodes/58_nematodes_antioxidant_enzymes/gff/ascaris_lumbricoides.PRJEB4950.antioxidant.gff
- Additional file 4-gff and sequences of re-annoted antioxidant enzymes in 58 nematodes/58_nematodes_antioxidant_enzymes/gff/ascaris_suum.PRJNA80881.antioxidant.gff
- Additional file 4-gff and sequences of re-annoted antioxidant enzymes in 58 nematodes/58_nematodes_antioxidant_enzymes/gff/brugia_malayi.PRJNA10729.antioxidant.gff
- Additional file 4-gff and sequences of re-annoted antioxidant enzymes in 58 nematodes/58_nematodes_antioxidant_enzymes/gff/brugia_pahangi.PRJEB497.antioxidant.gff
- Additional file 4-gff and sequences of re-annoted antioxidant enzymes in 58 nematodes/58_nematodes_antioxidant_enzymes/gff/bursaphelenchus_xylophilus.PRJEA64437.antioxidant.gff
- Additional file 4-gff and sequences of re-annoted antioxidant enzymes in 58 nematodes/58_nematodes_antioxidant_enzymes/gff/dictyocaulus_viviparus.PRJNA72587.antioxidant.gff
- Additional file 4-gff and sequences of re-annoted antioxidant enzymes in 58 nematodes/58_nematodes_antioxidant_enzymes/gff/diploscapter_coronatus.PRJDB3143.antioxidant.gff
- Additional file 4-gff and sequences of re-annoted antioxidant enzymes in 58 nematodes/58_nematodes_antioxidant_enzymes/gff/dirofilaria_immitis.PRJEB1797.antioxidant.gff
- Additional file 4-gff and sequences of re-annoted antioxidant enzymes in 58 nematodes/58_nematodes_antioxidant_enzymes/gff/ditylenchus_destructor.PRJNA312427.antioxidant.gff
- Additional file 4-gff and sequences of re-annoted antioxidant enzymes in 58 nematodes/58_nematodes_antioxidant_enzymes/gff/dracunculus_medinensis.PRJEB500.antioxidant.gff
- Additional file 4-gff and sequences of re-annoted antioxidant enzymes in 58 nematodes/58_nematodes_antioxidant_enzymes/gff/elaeophora_elaphi.PRJEB502.antioxidant.gff
- Additional file 4-gff and sequences of re-annoted antioxidant enzymes in 58 nematodes/58_nematodes_antioxidant_enzymes/gff/enterobius_vermicularis.PRJEB503.antioxidant.gff
- Additional file 4-gff and sequences of re-annoted antioxidant enzymes in 58 nematodes/58_nematodes_antioxidant_enzymes/gff/globodera_pallida.PRJEB123.antioxidant.gff
- Additional file 4-gff and sequences of re-annoted antioxidant enzymes in 58 nematodes/58_nematodes_antioxidant_enzymes/gff/globodera_rostochiensis.PRJEB13504.antioxidant.gff
- Additional file 4-gff and sequences of re-annoted antioxidant enzymes in 58 nematodes/58_nematodes_antioxidant_enzymes/gff/haemonchus_contortus.PRJEB506.antioxidant.gff
- Additional file 4-gff and sequences of re-annoted antioxidant enzymes in 58 nematodes/58_nematodes_antioxidant_enzymes/gff/haemonchus_placei.PRJEB509.antioxidant.gff
- Additional file 4-gff and sequences of re-annoted antioxidant enzymes in 58 nematodes/58_nematodes_antioxidant_enzymes/gff/heligmosomoides_polygyrus.PRJEB15396.antioxidant.gff
- Additional file 4-gff and sequences of re-annoted antioxidant enzymes in 58 nematodes/58_nematodes_antioxidant_enzymes/gff/litomosoides_sigmodontis.PRJEB3075.antioxidant.gff
- Additional file 4-gff and sequences of re-annoted antioxidant enzymes in 58 nematodes/58_nematodes_antioxidant_enzymes/gff/loa_loa.PRJNA246086.antioxidant.gff
- Additional file 4-gff and sequences of re-annoted antioxidant enzymes in 58 nematodes/58_nematodes_antioxidant_enzymes/gff/meloidogyne_hapla.PRJNA29083.antioxidant.gff
- Additional file 4-gff and sequences of re-annoted antioxidant enzymes in 58 nematodes/58_nematodes_antioxidant_enzymes/gff/meloidogyne_incognita.PRJEA28837.antioxidant.gff
- Additional file 4-gff and sequences of re-annoted antioxidant enzymes in 58 nematodes/58_nematodes_antioxidant_enzymes/gff/necator_americanus.PRJNA72135.antioxidant.gff
- Additional file 4-gff and sequences of re-annoted antioxidant enzymes in 58 nematodes/58_nematodes_antioxidant_enzymes/gff/nippostrongylus_brasiliensis.PRJNA328296.antioxidant.gff
- Additional file 4-gff and sequences of re-annoted antioxidant enzymes in 58 nematodes/58_nematodes_antioxidant_enzymes/gff/oesophagostomum_dentatum.PRJNA72579.antioxidant.gff
- Additional file 4-gff and sequences of re-annoted antioxidant enzymes in 58 nematodes/58_nematodes_antioxidant_enzymes/gff/onchocerca_flexuosa.PRJEB512.antioxidant.gff
- Additional file 4-gff and sequences of re-annoted antioxidant enzymes in 58 nematodes/58_nematodes_antioxidant_enzymes/gff/onchocerca_ochengi.PRJEB1809.antioxidant.gff
- Additional file 4-gff and sequences of re-annoted antioxidant enzymes in 58 nematodes/58_nematodes_antioxidant_enzymes/gff/onchocerca_volvulus.PRJEB513.antioxidant.gff
- Additional file 4-gff and sequences of re-annoted antioxidant enzymes in 58 nematodes/58_nematodes_antioxidant_enzymes/gff/parascaris_univalens.PRJNA386823.antioxidant.gff
- Additional file 4-gff and sequences of re-annoted antioxidant enzymes in 58 nematodes/58_nematodes_antioxidant_enzymes/gff/parastrongyloides_trichosuri.PRJEB515.antioxidant.gff
- Additional file 4-gff and sequences of re-annoted antioxidant enzymes in 58 nematodes/58_nematodes_antioxidant_enzymes/gff/pristionchus_exspectatus.PRJEB6009.antioxidant.gff
- Additional file 4-gff and sequences of re-annoted antioxidant enzymes in 58 nematodes/58_nematodes_antioxidant_enzymes/gff/pristionchus_pacificus.PRJNA12644.antioxidant.gff
- Additional file 4-gff and sequences of re-annoted antioxidant enzymes in 58 nematodes/58_nematodes_antioxidant_enzymes/gff/rhabditophanes_kr3021.PRJEB1297.antioxidant.gff
- Additional file 4-gff and sequences of re-annoted antioxidant enzymes in 58 nematodes/58_nematodes_antioxidant_enzymes/gff/romanomermis_culicivorax.PRJEB1358.antioxidant.gff
- Additional file 4-gff and sequences of re-annoted antioxidant enzymes in 58 nematodes/58_nematodes_antioxidant_enzymes/gff/steinernema_carpocapsae.PRJNA202318.antioxidant.gff
- Additional file 4-gff and sequences of re-annoted antioxidant enzymes in 58 nematodes/58_nematodes_antioxidant_enzymes/gff/steinernema_feltiae.PRJNA204661.antioxidant.gff
- Additional file 4-gff and sequences of re-annoted antioxidant enzymes in 58 nematodes/58_nematodes_antioxidant_enzymes/gff/steinernema_glaseri.PRJNA204943.antioxidant.gff
- Additional file 4-gff and sequences of re-annoted antioxidant enzymes in 58 nematodes/58_nematodes_antioxidant_enzymes/gff/steinernema_monticolum.PRJNA205067.antioxidant.gff
- Additional file 4-gff and sequences of re-annoted antioxidant enzymes in 58 nematodes/58_nematodes_antioxidant_enzymes/gff/steinernema_scapterisci.PRJNA204942.antioxidant.gff
- Additional file 4-gff and sequences of re-annoted antioxidant enzymes in 58 nematodes/58_nematodes_antioxidant_enzymes/gff/strongyloides_papillosus.PRJEB525.antioxidant.gff
- Additional file 4-gff and sequences of re-annoted antioxidant enzymes in 58 nematodes/58_nematodes_antioxidant_enzymes/gff/strongyloides_ratti.PRJEB125.antioxidant.gff
- Additional file 4-gff and sequences of re-annoted antioxidant enzymes in 58 nematodes/58_nematodes_antioxidant_enzymes/gff/strongyloides_stercoralis.PRJEB528.antioxidant.gff
- Additional file 4-gff and sequences of re-annoted antioxidant enzymes in 58 nematodes/58_nematodes_antioxidant_enzymes/gff/strongyloides_venezuelensis.PRJEB530.antioxidant.gff
- Additional file 4-gff and sequences of re-annoted antioxidant enzymes in 58 nematodes/58_nematodes_antioxidant_enzymes/gff/syphacia_muris.PRJEB524.antioxidant.gff
- Additional file 4-gff and sequences of re-annoted antioxidant enzymes in 58 nematodes/58_nematodes_antioxidant_enzymes/gff/teladorsagia_circumcincta.PRJNA72569.antioxidant.gff
- Additional file 4-gff and sequences of re-annoted antioxidant enzymes in 58 nematodes/58_nematodes_antioxidant_enzymes/gff/thelazia_callipaeda.PRJEB1205.antioxidant.gff
- Additional file 4-gff and sequences of re-annoted antioxidant enzymes in 58 nematodes/58_nematodes_antioxidant_enzymes/gff/toxocara_canis.PRJNA248777.antioxidant.gff
- Additional file 4-gff and sequences of re-annoted antioxidant enzymes in 58 nematodes/58_nematodes_antioxidant_enzymes/gff/trichinella_spiralis.PRJNA12603.antioxidant.gff
- Additional file 4-gff and sequences of re-annoted antioxidant enzymes in 58 nematodes/58_nematodes_antioxidant_enzymes/gff/trichuris_muris.PRJEB126.antioxidant.gff
- Additional file 4-gff and sequences of re-annoted antioxidant enzymes in 58 nematodes/58_nematodes_antioxidant_enzymes/gff/trichuris_suis.PRJNA208416.antioxidant.gff
- Additional file 4-gff and sequences of re-annoted antioxidant enzymes in 58 nematodes/58_nematodes_antioxidant_enzymes/gff/trichuris_trichiura.PRJEB535.antioxidant.gff
- Additional file 4-gff and sequences of re-annoted antioxidant enzymes in 58 nematodes/58_nematodes_antioxidant_enzymes/gff/wuchereria_bancrofti.PRJNA275548.antioxidant.gff
- 12915_2020_896_MOESM4_ESM.xlsx
