# Supplementary material for: Speciation and adaptive evolution reshape antioxidant enzymatic system diversity across the phylum Nematoda
Source: BMC Biol. 2020 Nov 26;18:181. doi: 10.1186/s12915-020-00896-z (PMC7694339; doi:10.1186/s12915-020-00896-z)
Supplement: Supplementary file 4 — Additional file 4:. Protein-coding transcript (cds) and Protein-coding transcript translation (pep) sequences, and GFF (gff) files of antioxidant enzymes in 58 nematodes. [file 12915_2020_896_MOESM4_ESM.zip › Additional file 4-gff and sequences of re-annoted antioxidant enzymes in 58 nematodes/58_nematodes_antioxidant_enzymes/pep/acanthocheilonema_viteae.PRJEB4306.antioxidant.pep]

>PHGpx-1_Avi reannot_id=O02621-D2 origin_id=nAv.1.0.1.t06421-RA class=GPX
RNKVVLIVNVASHCGLTHSNYAQLKDLHDKYKEQGLAIAAFPCNQFASQE
PDDEEEIKRFVNETFNFEPDLYAKINVNGAEEHPLYTFLKSQKKGTLTDA
IKWNFTKFLINRRGEVVERYAPTTQPKNIEENIVKLLNEHI
>PHGpx-2_Avi reannot_id=O02621-D3 origin_id=nAv.1.0.1.t06425-RA class=GPX
RNKVVLIVNVASHCGLTHSNYAQLKDLHDKYKEQGLAIAAFPCNQFASQE
PDDEEEIKRFVNETFNFEPDLYAKINVNGAEEHPLYTFLKSQKKGTLTDA
IKWNFTKFLINRRGEVVERYAPTTQPKNIEENIVKLLNEHI
>PHGpx-3_Avi reannot_id=O62327-D1 origin_id=nAv.1.0.1.t02117-RA class=GPX
RGKPVVIVNVASQCGLATSNYTELKELMAHYKDEGLAIAAFPCNQFGGQE
PKCELEVKNFVAEKFHFEPDLYGKIDVNGKNTAPLFDFLKHEKGGLFGDN
IKWNFTKFLINREGHPV
>PHGpx-4_Avi reannot_id=O62327-D4 origin_id=nAv.1.0.1.t02117-RA class=GPX
KPVVIVNVASHCNLADVNYRELKQLQKFYRDKGLVVVFEQCEFVLLQEPG
CGADVKKSVKEKYHYEPDIYEKIEVNGENAHPLYNFLKEKQSGILSKRIK
WNFTKFLIDQDGHPVNKF
>NPHGpx_Avi reannot_id=P67878-D1 origin_id=nAv.1.0.1.t03887-RA class=GPX
PEVNKQSLKSLKPTQCEITNQTVYDFQVQILNGALKNLSEYRNKVLLIVN
VATFCAYTFQYEDFNPLLENNSNGTLTILAFPCNQFYLQEPAENHELLNG
LKYVRPGNGWEPHKNMHIFAKIDVNGDNQHSLYKFLKDNCPPTVPIIGKR
HELMYNPIGTNDVIWNFEKFLVDKKGHPRYRFHPESWVQATVVKPYIDEL
EREI
>Prx6_Avi reannot_id=O17433-D1 origin_id=nAv.1.0.1.t03731-RA class=Prx
MPTGILLGDKFPDFQAETNENFISSFHDWIGKDNWAILFSHPRDFTPVCT
TELARLVQLAPEFKKRNIKLIGLSCDSAQSHREWAADIIELCKMKSGDCG
TSCLGNKLPFPIIADEKRFLATKLGMMDPDERDEKGAALTARCLFIIGPD
KTLKLSILYPATTGRNFDEILRVVDSLQLTAVKQVATPVDWKNGDDCVVI
PTIDDNEAKKLFGEKINTVELPSGKSYLRLVEHPK
>Prx1-1_Avi reannot_id=P48822-D1 origin_id=nAv.1.0.1.t02572-RA class=Prx
AAASPLRRISAARLCTSSITLTGVRPLGPKNKAPDFSGTAVVNGNFKTIS
MKDYKGKWLIIFFYPLDFTFVCPTEITAFSDRCAEFQKLNAELVACSCDS
HFSHLAWVQTPRSEGGLGDMQIPVLADFNKDIANAFGVLDHETGISYRGL
FLIDPNGEIRHSLVNDLPVGRSVDEAFRTLKAFQFVEKHGEVCPANWSDD
KPTIKPGVKESKEYFRKVGGHT
>Prx1-2_Avi reannot_id=Q17172-D1 origin_id=nAv.1.0.1.t06334-RA class=Prx
MTLAGSKAFIGQPAPNFKTTAVMNGDFKEISLCQFKGKYVVLFFYPLDFT
FVCPTEIIAFSDRIAEFKQLDVAVMACSTDSHFSHLAWVNTDRKMGGLGP
MNIPILADTNHEISRAYGVLKEDDGIAYRGLFIIDPEGILRQITVNDLPV
GRSVDETLRLVQAFQFVDKHGEVCPANWHPGSETIKPGVKESKAYFQKH
>Prx1-3_Avi reannot_id=Q17172-D2 origin_id=nAv.1.0.1.t10124-RA class=Prx
MTLAGSKAFIGQPAPNFKTTAVMNGDFKEISLCQFKGKYVVLFFYPLDFT
FVCPTEIIAFSDRIAEFKQLDVAVMACSTDSHFSHLAWVNTDRKMGGLGP
MNIPILADTNHEISRAYGVLKEDDGIAYRGLFIIDPEGILRQITVNDLPV
GRSVDETLRLVQAFQFVDKHGEVCPANWHPGSETIKPGVKESKAYFQNH
>SOD1-1_Avi reannot_id=P41962-D1 origin_id=nAv.1.0.1.t01861-RA class=SOD
MSTNAIAVLRGNTVSGVIRFKQDKEGSPTIINGEIKGLTPGLHGFHIHQY
GDTTNGCISAGPHFNPHNKTHGGPTDEIRHVGDLGNIVAGADGTAHIDIS
DKQVQLLGPNSIIGRSIVVHADEDDLGKGVGDKKNESLKTGNAGARVACG
IVAIGADS
>SOD1-like_Avi reannot_id=P41962-D2 origin_id=nAv.1.0.1.t01860-RA class=SOD
DNKSSPVMINGKISGLTPGLHGFHIHQYGDMTNGCISAGAHFNPFGKTHS
GPTDQVKHIGDLGNIKAGADGIAHINISSNYIKLSGPISIIGRSLVVHAM
EDDLGKGIGDKREESLKTGNAGSRVTCGIIGIADSI
>SOD2_Avi reannot_id=P41981-D1 origin_id=nAv.1.0.1.t10078-RA class=SOD
MNLIIGVANRLLIGKNYGLSLRQLKHTLPDLPYDYGALEPIVSAEIMKVH
HGKHHAAYVNALNQAEEKVKEALAKGLRRAVVAGTKLMNFNAGGHINHSL
FWEGLTTVKDSGEPSSELMTAIKNDFGCLETMKDKLSAKTIAIQGSGWGW
LAYDKEMKRLQLACCPNQDLLQPTTGLIPLFCIDVWEHAYYLQYKNVRPD
FVKAIWKIANWKIISDRYVKAKG
