# Supplementary material for: Speciation and adaptive evolution reshape antioxidant enzymatic system diversity across the phylum Nematoda
Source: BMC Biol. 2020 Nov 26;18:181. doi: 10.1186/s12915-020-00896-z (PMC7694339; doi:10.1186/s12915-020-00896-z)
Supplement: Supplementary file 4 — Additional file 4:. Protein-coding transcript (cds) and Protein-coding transcript translation (pep) sequences, and GFF (gff) files of antioxidant enzymes in 58 nematodes. [file 12915_2020_896_MOESM4_ESM.zip › Additional file 4-gff and sequences of re-annoted antioxidant enzymes in 58 nematodes/58_nematodes_antioxidant_enzymes/pep/ancylostoma_caninum.PRJNA72585.antioxidant.pep]

>Ctl-1_Acani reannot_id=Q27487-D1 origin_id=ANCCAN_15764 class=Cat
RGPLLMEDVVFLDEMAHFDRERIPERVVHAKGGGAHGYFEVTHDISKYCK
ADLFNKVGKQTPVFARFSTVGGESGSPDTARDPRGFAVKFYTEEGNWDLV
GNNTPIFFIRDPIQFPNFIHTQKRNPQTHLKDPNMVWDFWGLRPESTHQV
MFLMSDRGTPDGFRHMNGYGSHTFKLVNAEGTPVYCKFHWKPQKIKNLMA
DEAARLCGEDPDYAIRDLYNAIERGDYPTWNLFIQVMTFEEAEKWPMNPF
DVTKVWPHGEFPLIPVGKMVLNRNPRNYFAEVEQAAFCPAHVVPGVEFSP
DKMLQGRLFSYTDTHFHRLGTNYMQLPINCPYRARAHNTQRDGPACFDNQ
GEAPNYFPNSFNGHVECPRSAKSRYTVTGDVTRHESINDDNFEQPRIFWQ
KV
>Ctl-2_Acani reannot_id=Q27487-D3 origin_id=ANCCAN_28528 class=Cat
GGEAGSADTARDPRGFAVKFYTEEGNWDLVGNNTPIFFIRDPIMFPNFIH
TQKRNPQTHLKDANMMWDFWGLRPESTHQVMFLMSDRGTPDGFRHMNGYG
SHTFKLVNAEGTPVYCKFHWKPPKIKNLMADEAARLGGEDPDYAIRDLYN
AIERGDYPTWNFYIQVMTFEQAEKWPMNPFDVTKVWPHGEFPLIPVGKMV
LNKNPKNYFAEVEQAAFCPAHVVPGVEFSPDKMLQGRLFSYTDTHFHRLG
TNYMQLPINCPYRARAHNTQRDGPACFDNQ
>PHGpx-1_Acani reannot_id=O02621-D1 origin_id=ANCCAN_20308 class=GPX
AHSIYQFTVKDADGKDVSLEKYKGKVVVVVNVASQCGLTNSNYTQLKELL
DKYKPQGLEVAAFPCNQFGGQEPACELDIKNFVQDKFKFEPDLYAKVDVN
GDKADPLFKFLKKEKVYEVLEMVESLTTQQHVNFQGGTLIDAIKWNFTKF
LVDKEGNVVKRY
>PHGpx-2_Acani reannot_id=O02621-D2 origin_id=ANCCAN_09393 class=GPX
AHSIYQFTVKDADGKDVSLEKYKGKVVVVVNVASQCGLTNANYTQLKELL
DKYKPQGLEVAAFPCNQFGGQEPACELDIKNFVQDKFKFEPDLYAKVDVN
GDKADPLFKFLKKEKGGTLIDAIKWNFTKFLVDKEGNVVKRY
>NPHGpx_Acani reannot_id=Q95003-D1 origin_id=ANCCAN_01307 class=GPX
IDETTRWSQCKDVNQSIYDFQMETLQGQFTDLSQYKGQVLLIINVATFCA
YTQQYTDFNPLIEKYANSGFTILAFPCNQFYLQVRIDSMNDCNRTVQLGL
KGKFSQEPAENHELMNGIMYVRPGNGWKPHQNLHIYGKIDVNGENHHPLY
EFLKESCPQTVEKIGKTGELMYNPVRANDITWNFEKFLIDRQGRPRFRFH
PTAWSHGDVVQPFIEQLLNESS
>Prx6_Acani reannot_id=O17433-D1 origin_id=ANCCAN_00416 class=Prx
SWAILFSHPADFTPVCTTELARAAQLAEKFQERNVQMIALSCDSPESHRG
WINDIVAYAKDPNSSTLFQDDGFPFEIIADEDRKLAVELGMLDPAEKDSK
GMPLTARAVFIIDPSKKLRAQILYPATTGRNFEYV
>Prx1-1_Acani reannot_id=Q21824-D1 origin_id=ANCCAN_03702 class=Prx
MLRNAIRAVSRSAVAVQSVRRLSSTPILQAVRPLGPKCKLPDFEGTAVVD
GDFKAISAKDYKGKWLIIFFYPLDFTFVCPTEIIAFGDRVEEFRKLGCEV
VACSCDSHFSHLAWTQTPRKEGGLGDMKIPILSDFNKKIARNFGVLDEEA
GVSFRGLFLIDPNGDVRHTTCNDLPVGRSVDEALRVLKAFQFVEKHGEVC
PADWHDDSPTIKPGVKDSKEYFSKVNK
>Prx1-2_Acani reannot_id=Q9NL98-D1 origin_id=ANCCAN_29684 class=Prx
MSKAFIGKPAPDFATKAVFDGDFVDVKLSDYKGKYVVLFFYPLDFTFVCP
TEIIAFSDRFPEFKNLNVAVLACSTDSVFSHLAWINTPRKHGGLGDMKIP
VLADTNHQIAKDYGVLKDDEGIAYRGLFIIDPKGILRQITINDLPVGRSV
DETLRLVQAFQYTDKHGEVCPAGWTPGKDTIKPAVKESKEYFNKA
>Prx1-3_Acani reannot_id=Q9NL98-D2 origin_id=ANCCAN_22156 class=Prx
MSKAFIGKPAPDFATKAVFDGDFVDVKLSDYKGKYVVLFFYPLDFTFVCP
TEIIAFSDRFPEFKNLNVAVLACSTDSVFSHLAWINTPRKHGGLGDMKIP
VLADTNHQIAKDYGVLKDDEGIAYRGLFIIDPKGILRQITINDLPVGRSV
DETLRLVQAFQYTDKHGEVCPAGWTPGKDTIKPAVKESKEYFNKA
>SOD3-1_Acani reannot_id=P51547-D1 origin_id=ANCCAN_16619 class=SOD
IVMLSEIFLISAIIGTVHVHSVECASEVLKARAYIFEAVKGGNPTKTIGI
VDLTQIGTFVKLNGTVSGLKPGVHGFHIHEKGDLGNGCVAAAGHFNPHKM
MHGAPDDSNRHVGDLGNVNTPENGDTVISISDSVISLTGQHNVIGRAIVI
HADPDDLGRGNSELSKTTGNAGARVACGVIGIL
>SOD3-2_Acani reannot_id=P51547-D2 origin_id=ANCCAN_18290 class=SOD
KRMFLKLLLISAVIYLCSSDENRPLEAKTVTEARARIFRAVSRGKPHPRL
GLVRFRQRGNRVKIIGIVFGLKTGSHGFHIHVNGSLGNGCKDAGAHYNPL
NQDHGAPNDTARHVGDLGNIHTTEHGITWIKMDDSKISLNGAHSIVGRTV
VIHANPDDLGRGDSPESRKTGNAGTRVACGIIEPI
>SOD3-3_Acani reannot_id=P51547-D3 origin_id=ANCCAN_17826 class=SOD
KKMFLKLLLISAVIYLCSSDENRPLKAKTVKEARAMIFRAVPHGKPFPRV
GLVRFRQRGNMVKIIGIVFGLKTGFHGFHIHMNSGLGNGCLDAGAHYNPF
NVTHGAPNDAVRHVGDLGNIYTAKHGITWIKTYDSKISLSGEHSIVGRTV
VIHADPDDLGRGDSESKKTGNAGMRVACGIIEPI
>SOD3-4_Acani reannot_id=P51547-D4 origin_id=ANCCAN_17825 class=SOD
QIRGTVSGLTPGLHGFHVHETGDLGNGCLASGPHYNPTNMVHGGPMDTIR
HVGDLGNINTPASGDTVIDITDNVISLTGPQSIVGRAIVIHADPDDLNRG
NAPTSNTTGNSGARVACGVIRLI
>SOD3-5_Acani reannot_id=P51547-D5 origin_id=ANCCAN_18291 class=SOD
SMFLEILLLFAVIHSSTNCQGGGRPPSQVTRARAIIFRAVPGGNPTMRIG
SITFRQSGRTVTIRGTVSGLTPGLHGFHVHETGDLGNGCLASGPHYNPTN
MVHGGPMDTIRHVGDLGTSTHRGDTVIDITDNVISLTGPQSIVGRAIVIH
ADPDDLNRGNAPTSNTTGNSGARVACGVIRLI
>SOD3-6_Acani reannot_id=P51547-D6 origin_id=ANCCAN_16621 class=SOD
IQLTGTVSGLTPGLHGMHIHEFGSLGNGCNAAGMHFNPTNMRHGGLMDAI
RHVGDLGNIVANANGVATIDITDTIISLRSGSSNDVVGRAMVIHADPDDL
GRGNSPLSGTTGNSGPRVACGIIRRV
>SOD3-7_Acani reannot_id=P51547-D7 origin_id=ANCCAN_22044 class=SOD
IQLTGTVSGLTPGLHGMHIHEFGSLGNGCNAAGMHFNPTNMRHGGLMDAI
RHVGDLGNIVANANGVATIDITDTIISLRSGSSNDVVGRAMVIHADPDDL
GRGNSPLSGTTGNSGPRVACGIIRRV
>SOD1-1_Acani reannot_id=Q27666-D1 origin_id=ANCCAN_15690 class=SOD
MSNRAVAVLRGDAGVTGTVWFSQDKESDPCVIKGEIKGLTPGLHGFHVHQ
YGDSTNGCISAGPHFNPFNKTHGGPKDEVRHAGDLGNVEAGSDGVARFEI
KDHIVKIHGENTVVGRSLVVHAGTDDLGKGEGDKKEESLKTGNAGARSAC
GVIAIAAPQ
>SOD1-2_Acani reannot_id=Q27666-D2 origin_id=ANCCAN_24483 class=SOD
MSNRAVAVLRGDAGVTGTVWFSQDKESDPCVIKGEIKGLTPGLHGFHVHQ
YGDSTNGCISAGPHFNPFNKTHGGPKDEVRHAGDLGNVEAGSDGVARFEI
KDHIVKIHGENTVVGRSLVVHAGTDDLGKGEGDKKEESLKTGNAGARSAC
GVIAIAAPQ
>SOD1-3_Acani reannot_id=Q27666-D3 origin_id=ANCCAN_24482 class=SOD
SNRAVAVIRGENVSGTVWFTQGKESDPCLIQGEIKGLTPGLHGFHVHQYG
NLSGGCISAGPHFNPFNKTHGGPMDEHRHVGDLGSIEAGADGVARFEIKD
HMVKLHGKDSVIGRAVVVHAGTDDLGKGTADRRTESLKTGNAGARLACGV
IGIAAP
>SOD1-4_Acani reannot_id=Q27666-D4 origin_id=ANCCAN_15692 class=SOD
SNRAVAVIRGENVNGTVWFTQGKESDPCLIQGEIKGLTPGLHGFHVHQYG
NLSGGCISAGPHFNPYNKTHGGPMDENRHIGDLGSIEAGADGVARFRIKD
HMVKLHGKNSVIGRAVVVHAGTDDLGKGTADKRTESLKTGNAGARLACGV
IGIAAP
>SOD1-5_Acani reannot_id=Q27666-D5 origin_id=ANCCAN_05778 class=SOD
SSQRAVAVLRGNGGLNGTVWFLPSQQGGRITVKADIRGLRPNARHGFHIH
QLGDLTNGCTSAGPHYNPAGNTHGGPSDTVRHVGDLGNIQANSLGVARFW
LRDNLVMTGGMQSIIGRAVVLHANVDDLGRGTGAQREESLRTGNAGARIA
CGVIGIAS
