# Supplementary material for: Speciation and adaptive evolution reshape antioxidant enzymatic system diversity across the phylum Nematoda
Source: BMC Biol. 2020 Nov 26;18:181. doi: 10.1186/s12915-020-00896-z (PMC7694339; doi:10.1186/s12915-020-00896-z)
Supplement: Supplementary file 4 — Additional file 4:. Protein-coding transcript (cds) and Protein-coding transcript translation (pep) sequences, and GFF (gff) files of antioxidant enzymes in 58 nematodes. [file 12915_2020_896_MOESM4_ESM.zip › Additional file 4-gff and sequences of re-annoted antioxidant enzymes in 58 nematodes/58_nematodes_antioxidant_enzymes/pep/ancylostoma_ceylanicum.PRJNA231479.antioxidant.pep]

>Ctl_Ace reannot_id=Q27487-D1 origin_id=Acey_s0494.g2447.t2 class=Cat
KPKVITMSNGAPIHNKTNVKTAGPRGPLLVEDVVFMDEMAHFDRERIPER
VVHAKGGGAHGYFEVTHDITKYCKADLFNKVGKQTPVFARFSTVGGEAGS
ADTARDPRGFAVKFYTEEGNWDLVGNNTPIFFIRDPIQFPNFIHTQKRNP
QTHLKDANMMWDFWGLRPESTHQVMFLMSDRGTPDGFRHMNGYGSHTFKL
VNAEGTPVYCKFHWKPPKIKNLMADEAARLGGEDPDYAIRDLYNAIERGD
YPTWNFFIQVMTFEQAEKWPMNPFDVTKVWPHGEFPLIPVGKMVLNRNPK
NYFAEVEQAAFSPAHVVPGVEFSPDKMLQGRLFSYTDTHFHRLGTNYMHL
PINCPYRARAHNTQRDGPSCFDNQGDAPNYFPNSFNGHVECPRSAESKYT
VTGDVTRHESVNDDNFEQPRVFWQKV
>PHGpx-1_Ace reannot_id=O02621-D1 origin_id=Acey_s0069.g396.t2 class=GPX
AHSIYQFKVKDADGKEVSLDKYKGKVVVVVNVASQCGLTNSNYTQLKELL
DKYKSQGLEVAAFPCNQFGGQEPACELDIKNFVADKFKFEPDLYAKVDVN
GDKADPLFKFLKKEKVCEMLEVLKSNRYQEQWEKFQGGTLIDAIKWNFTK
FLVDKEGNVVKRYGPTTEPKEMVKEIEELLSKNP
>PHGpx-2_Ace reannot_id=O62327-D2 origin_id=Acey_s0196.g1537.t1 class=GPX
FRGQVVIVVNVASYCGFTNNHYTELKTLQQKYYDQGLRVAAFPCNQFGAQ
EPSCEADIKKFVKETFRYEPDMYSKVDVNGDNADPFWTFLKTEQGGTLID
AIKWNFTKFLVNRKGYVVKR
>NPHGpx_Ace reannot_id=Q95003-D1 origin_id=Acey_s0429.g1302.t1 class=GPX
IDETTRWSQCKDVNQSIYDFQMETLQGQFTDLSQYKGQVLLIINVATFCA
YTQQYTDFNPLIEKYANAGFTILAFPCNQFYLQEPAENHELMNGIMYVRP
GNGWKPHQNLHIYGKIDVNGENHHPLYEFLKESCPQTVEKIGKTGELMYN
PVRANDITWNFEKFLIDRQGRPRFRFHPTAWSHGDVVQPFIEQLLNESS
>Prx1_Ace reannot_id=Q21824-D1 origin_id=Acey_s0005.g2723.t1 class=Prx
MLRNAIRAVSRSTVAVQSARRLSSTPILQSVRPLGPKCKLPDFEGTAVVD
GDFKAISAKDYKGKWLIIFFYPLDFTFVCPTEIIAFGDRVEEFRKLGCEV
VACSCDSHFSHLAWTQTPRKEGGLGDMKIPILADFNKKIARNFGVLDEES
GVSFRGLFLVDPNGDVRHTTCNDLPVGRSVDEALRVLKAFQYVEKHGEVC
PADWHDDSPTIKPGVKDSKEYFNKVNK
>SOD2_Ace reannot_id=P31161-D1 origin_id=Acey_s0913.g3023.t1 class=SOD
FQQHALYRFCLSRGLYPFRVRAKHSLPDLPYDYNALEPVICSEIMQLHHQ
KHHATYVNNLNVCEEKIHEALSKGNIKEAIALQPALKFNGGGHINHTIFW
TNLAKDGGEPSADLMAAIKRDFGSLEKMQESLSTATIAVQGSGWGWLGFC
PKAKKLKVATCANQDPLEPTTGLIPLFGIDVWEHAYYLQYKNVRPDYVKA
IWKIANWKNVSERFAKAQQ
>SOD3-1_Ace reannot_id=P51547-D1 origin_id=Acey_s0898.g2935.t1 class=SOD
IAMFSEILLISAILGTVHVSKVDCASEVLKARAYIFEAVKGGNPSKAIGI
VDLTQIGTFVKVSSVPGKLVHFPKNMLEIQLNGTVSGLKPGVHGFHIHEK
GDLGNGCVAAAGHFNPHKMMHGAPDDSNRHVGDLGNVNTPDQGDTVISIS
DSVISLTGQHNVIGRAIVIHADPDDLGRGNSELSKTTGNSGARVACGVIG
IL
>SOD3-2_Ace reannot_id=P51547-D2 origin_id=Acey_s0009.g506.t1 class=SOD
LNMYPEILVLLAVIHSSTNCGAGGRPPSQVTRARAIIFRAVTGGNPTERI
GSINFRQSGRTVTLRGTVSGLTPGLHGFHVHETGDLGNGCLASGPHYNPT
NVVHGGPMDTVRHVGDLGNINTPASGDTVIDITDNIISLTGPQSIVGRAV
VIHADPDDLGRGNAPTSNTTGNSGARVACGVIRLL
>SOD3-3_Ace reannot_id=P51547-D4 origin_id=Acey_s0898.g2932.t3 class=SOD
IQITGTVRGLTPGEHGMHIHEFGSLGNGCNAAGMHFNPTNMRHGGLTSAI
RHVGDLGNIVANANGVATIDITDTIISLRSGSPNDVVGRALVIHADRDDL
GLGNSPLSGTTGNSGPRVACGIIRRI
>SOD1-1_Ace reannot_id=Q27666-D1 origin_id=Acey_s0202.g1766.t2 class=SOD
MSNRAVAVLRGDAGVTGTVWFSQDKESDPCVIKGEIKGLSPGLHGFHVHQ
YGDSTNGCISAGPHFNPFNKTHGGPKDEVRHVGDLGNVEAGADGVAHFEI
TDHMVKIHGEHTVVGRSLVVHAGTDDLGKGVGDKKEESLKTGNAGARSAC
GVIAIAAPQ
>SOD1-2_Ace reannot_id=Q27666-D2 origin_id=Acey_s0202.g1764.t1 class=SOD
ASNRAVAVVRGDGINGTIWFTQDRETDPCLIQGVIQGLPPGHRGFHVHQY
GDLSRGCISAGPHFNPFNKTHGGPNLNLENLEIKFKKFCFKDRNRHTGDL
GSIVVGADGVARFNITDYMVKIHGKNSVIGRAVVVHAGTDDLGRGTGHRR
AESLRTGNAGARIACGVIGIAAPL
>SOD1-3_Ace reannot_id=Q27666-D5 origin_id=Acey_s0335.g2873.t2 class=SOD
FSDRAVAVLRGTSGINGTVWFLQDRAGGPITIKGDIRGFPRAGHHGFHVH
QLGDLTNGCISAGPHYNPGNNNHGGPSDNVRHVGDLGNIQADNFGVARFW
LRDSQVMIGGMQSVIGRAVVVHANVDDLGRGVGAAQAESLRTGNAGARLA
CGVIGIAA
