# Supplementary material for: Speciation and adaptive evolution reshape antioxidant enzymatic system diversity across the phylum Nematoda
Source: BMC Biol. 2020 Nov 26;18:181. doi: 10.1186/s12915-020-00896-z (PMC7694339; doi:10.1186/s12915-020-00896-z)
Supplement: Supplementary file 4 — Additional file 4:. Protein-coding transcript (cds) and Protein-coding transcript translation (pep) sequences, and GFF (gff) files of antioxidant enzymes in 58 nematodes. [file 12915_2020_896_MOESM4_ESM.zip › Additional file 4-gff and sequences of re-annoted antioxidant enzymes in 58 nematodes/58_nematodes_antioxidant_enzymes/pep/ancylostoma_duodenale.PRJNA72581.antioxidant.pep]

>Ctl-1_Adu reannot_id=Q27487-D1 origin_id=ANCDUO_09357 class=Cat
KPKVITMSNGAPIHDKTNVKTAGPRGPLLMEDVVFLDEMAHFDRERIPER
VVHAKGGGAHGYFEVTHDITKYCKADLFNKVGKQTPVFARFSTVGKTRFP
YSSSVRSSMVVQFSSFKVGNNTPIFFIRDPIQFPNFIHTQKRNPQTHLKD
PNMVWDFWGLRPESTHQVMFLMSDRGTPDGFRHMNGYGSHTFKLVNAEGT
PVYCKFHWKPQKIKNLMADEAARLCGEDPDYAIRDLYNAIERGDYPTWNF
FIQVMTFEQAEKWPMNPFDVTKVWPHGEFPLIPVGKMVLNRNPKNYFAEV
EQSAFSPAHVVPGVEFSPDKMLQGRLFSYTDTHFHRLGTNYLHLPINCPY
RARAHNTQRDGPACFDNQGDAPNYFPNSFNGHVECPRSAESKYTVTGDVA
RHESANDDNFEQPRVFWQKV
>Ctl-2_Adu reannot_id=Q27487-D2 origin_id=ANCDUO_23200 class=Cat
GGEAGSADTARDPRGFAVKFYTEEGNWDLVGNNTPIFFIRDPIMFPNFIH
TQKRNPQTHLKDANMMWDFWGLRPESTHQVMFLMSDRGTPDGFRHMNGYG
SHTFKMVNAEGTPVYCKFHWKPPKIKNLMADEAARLGGEDPDYAIRDLYN
AIERGDYPTWSLFIQVMTFEEAEKWPMNPFDVTKVWPHGEFPLIPVGKMV
LNKNPKNYFAEVEQAAFCPAHVVPGVEFSPDKMLQGRLFSYTDTHFHRLG
TNYMQLPINCPYRARAHNTQRDGPACFDNQGEAPNYFPNSFNGHVECPRS
AESKYTTTGDVTRHESINDDNFEQPRVFWQKVSEFRTRLC
>Ctl-3_Adu reannot_id=Q27487-D3 origin_id=ANCDUO_23296 class=Cat
GGEAGSPDTARDPRGFAVKFYTEEGNWDLVGNNTPIFFIRDPIQFPNFIH
TQKRNPQTHLKDPNMVWDFWGLRPESTHQVMFLMSDRGTPDGFRHMNGYG
SHTFKMVNAEGTPVYCKFHWKPQKIKNLMADEAARLCGEDPDYAIRDLYN
AIERGDYPTWNLFIQVMTFEQAEKWPMNPFDVTKVWPHGEFPLIPVGKMV
LNRNPKNYFAEVEQSAFSPAHVVPGVEFSPDKMLQGRLFSYTDTHFHRLG
TNYLHLPINCPYRARAHNTQRDGPACFDNQGDAPNYFPNSFNGHVECPRS
AESKYTVTGDVARHESANDDNFEQPRVFWQKVSEFG
>Ctl-4_Adu reannot_id=Q27487-D4 origin_id=ANCDUO_12240 class=Cat
IQFPNFIHTQKRNPQTHLKDPNMVWDFWGLRPESTHQVMFLMSDRGTPDG
FRHMNGYGSHTFKMVNAEGTPIYCKFHWKPPKIKNLMADEAARLGGEDPD
YAIRDLYNAIERGDYPTWNLFIQVMTFEQAEKWPMNPFDVTKVWPHGEFP
LIPVGKMVLNKNPKNYFAEVEQAAFCPAHVVPGVEFSPDKMLQGRLFSYT
DTHFHRLGTNYMQLPINCPYRARAHNTQRDGPACFDNQGEAPNYFPNSFN
GHVECPRSAESKYTTTGDVTRHESINDDNFEQPRVFWQKV
>PHGpx-1_Adu reannot_id=O02621-D1 origin_id=ANCDUO_11436 class=GPX
AHSIYQFTVKDADGKDVSLEKYKGKVVVVVNVASQCGLTNSNYTQLKELL
DKYKPQGLEVAAFPCNQFGGQEPACELDIKNFVNDKFKFEPDLYAKVDVN
GDKADPLFKFLKKEKGGTLIDAIKWNFTKFLVDREGNVVKRY
>PHGpx-2_Adu reannot_id=O02621-D2 origin_id=ANCDUO_13928 class=GPX
AHSIYQFTVKDADGKDVSLEKYKGKVVVVVNVASQCGLTNSNYTQLKELL
DKYKPQGLEVAAFPCNQFGGQEPACELDIKNFVNDKFKFEPDLYAKVDVN
GDKADPLFKFLKKEKGGTLIDAIKWNFTKFLVDKEGKVVKRY
>PHGpx-3_Adu reannot_id=O02621-D3 origin_id=ANCDUO_11436 class=GPX
AHSIYQFTVKDADGKDVSLEKYKGKVVVVVNVASQCGLTNSNYTQLKELL
DKYKPQGLEVAAFPCNQFGGQEPACELDIKNFVNDKFKFEPDLYAKIDVN
GDKADPLFKFLKKEK
>PHGpx-4_Adu reannot_id=O62327-D4 origin_id=ANCDUO_08017 class=GPX
FRGKVVIVVNVASYCGYTNNHYTELKTLQEKYYDQGLRVAAFPCNQFGAQ
EPSCEADIKKFVKETFRYEPDMYSKVDVNGENADPFWTFLKTEQGGTLID
AIKWNFTKFLVSRKGYVVKR
>NPHGpx_Adu reannot_id=Q95003-D1 origin_id=ANCDUO_02119 class=GPX
IDETTRWSQCKDVNQSIYDFQMETLQGQFTDLSQYKGQVLLIINVATFCA
YTQQYTDFNPLIEKYANSGFTILAFPCNQFYLQVRMGGMNDCNKTGQLRR
KEKILQEPAENHELMNGIMYVRPGNGWKPHQNLHIYGKIDVNGENHHPLY
EFLKESCPQTVEKIGKTSELMYNPVRANDITWNFEKFLIDRQGRPRFRFH
PTAWSHGEVVQPFIEQLLNESS
>Prx6_Adu reannot_id=O17433-D1 origin_id=ANCDUO_21320 class=Prx
SWAILFSHPADFTPVCTTELARAAQLAEKFQERNVQMIALSCDSPESHRG
WINDIVAYAKDPNVTSKRVTLLEGDGFPFEIIADEDRKLAVELGMLDPAE
KDSKGMPLTARAVFIIDPSKKLRAQILYPATTGRNFEYV
>Prx1-1_Adu reannot_id=Q21824-D1 origin_id=ANCDUO_04180 class=Prx
MLRNAIRAVSRSAVAVHSVRRLSSTPILQAVRPLGPKCKLPDFEGTAVVD
GDFKAISAKDYKGKWLIIFFYPLDFTFVCPTEIIAFGDRVEEFRKLGCEV
VACSCDSHFSHLAWTQTPRKEGGLGDMKIPILSDFNKKIARNFGVLDEEA
GVSFRGLFLIDPNGEVRHTTCNDLPVGRSVDEALRVLKAFQFVEKHGEVC
PADWHDDSPTIKPGVKDSKEYFSKVNK
>Prx1-2_Adu reannot_id=Q9NL98-D1 origin_id=ANCDUO_09672 class=Prx
FKSITLIFVVLTLLILFSTFVCPTEIIAFSDRFPEFKNLNVAVLACSTDS
VFSHLAWINTPRKHGGLGDMKIPVLADTNHQIAKDYGVLKDDEGIAYRGL
FIIDPKGILRQITINDLPVGRSVDETLRLVQAFQYTDKHGEVCPAGWTPG
KDTIKPAVKESKEYFSKA
>SOD2_Adu reannot_id=P31161-D1 origin_id=ANCDUO_09443 class=SOD
VRAKHSLPDLPYDYNALEPVICNEIMQLHHQKHHATYVNNLNICEEKIHE
ALSKGNIKEAIALQPALKFNGGGHINHTIFWTNLAKDGGEPSAELMAAIK
RDFGSLEKMQENLSTATIAVQGSGWGWLGYCPKGKKLKVATCANQDPLEP
TTGLIPLFGIDVWEHAYYLQYKNVRPDYVKAIWKIANWKNVSERFAKAQQ
>SOD3_Adu reannot_id=P51547-D1 origin_id=ANCDUO_10817 class=SOD
SMFLEILLLFAVIHSSTNCQGGGRPPSQVTRARAIILRAVPGGNPTERIG
SVTFRQTGRTVTIRGTVSGLTPGLHGFHVHETGDLGNGCLASGPHYNPTN
MVHGGPMDTIRHVGDLGNINTP
>SOD1-1_Adu reannot_id=Q27666-D1 origin_id=ANCDUO_22013 class=SOD
IKGLSPGLHGFHVHQFGDSTNGCISAGPHFNPFNKTHGGPKDEVRHVGDL
GNVEAGADGVAHFEITDHMVKIHGEHTVVGRSLVVHAGTDDLGKGVGDKK
EESLKTGNAGARSACGVIAIAAPQ
>SOD1-2_Adu reannot_id=Q27666-D2 origin_id=ANCDUO_14288 class=SOD
SNRAVAVLRGQTVTGRVVFTQERESDPCRIQGEIKGLTPGLHGFHVHQYG
DLTKDCISTGPHFNPFNKTHGGPTASFEDKNRHNGDLGSIKADADGVARF
NITDSMVTIHGKNSVIGRAVVVHADIDDLGKGTGDRRKESLKTGNAGARL
ACGVIGIAAPQ
>SOD1-3_Adu reannot_id=Q27666-D3 origin_id=ANCDUO_15971 class=SOD
SNRAVAVLRGPIVNGTVVFTQEKESDPCRIQGEIKGLTPGLHGFHVHQYG
DLTNGCTSTGSHFNPFNKTHGGPRDENRHNGDLGSIEAGPDGVARFNITD
PMVKLHGKNSVIGRAVVVHANVDDLGKGKGSRRKESLKTGNAGARLACGV
IGIAQ
>SOD1-4_Adu reannot_id=Q27666-D4 origin_id=ANCDUO_27261 class=SOD
FSERAVAVLKGNNGVTGTVWFLQRRAGGPIRVKVDVRGLRPNSRHGFHVH
QLGDLTNGCTSAGPHYNPGNNNHGGPTDPIRHVGDLGNIVSNSRGIARVW
LRDNQVMIDGMKSVIGRAVVVHANVDDLGEKMVFILLAVVSSASVGRGTG
AQREESLRTGNAGPRLACGVIGIAS
