# Supplementary material for: Speciation and adaptive evolution reshape antioxidant enzymatic system diversity across the phylum Nematoda
Source: BMC Biol. 2020 Nov 26;18:181. doi: 10.1186/s12915-020-00896-z (PMC7694339; doi:10.1186/s12915-020-00896-z)
Supplement: Supplementary file 4 — Additional file 4:. Protein-coding transcript (cds) and Protein-coding transcript translation (pep) sequences, and GFF (gff) files of antioxidant enzymes in 58 nematodes. [file 12915_2020_896_MOESM4_ESM.zip › Additional file 4-gff and sequences of re-annoted antioxidant enzymes in 58 nematodes/58_nematodes_antioxidant_enzymes/pep/angiostrongylus_cantonensis.PRJNA350391.antioxidant.pep]

>Ctl_Acant reannot_id=Q27487-D1 origin_id=Angca_05014 class=Cat
RGPMLMQDVIYMDEMAHFDRERIPERVVHAKGAGAHGYFEVTHNISKYCK
AEVFSSIGKQTPCFVRFSTVGGESGSADTVRDPRGFAIKFYTEEGNWDLV
GNNTPIFFIRDPIQFPNFIHTQKRNPQTHLKDANMMWDFWGLRPESTHQV
MFLMSDRGTPDGYRFMNGYGSHTFKLVNSDGKAVYCKFHLKPKEIKNLSA
AEAARLAGEDPDYSIRDLYNAIERGDYPQWTFYIQVMTFEQAERWPMNPF
DVTKVWPHGEFPLIPVGKLVLNRNPKNYFAEVEQAAFCPAHVVPGIEFSP
DKMLQGRLFSYTDTHFHRLGTNYNQLPINCPYRARAHNTQRDGAATFDNQ
GNAPNYFPNSFNGGMECPRAVESRWSVSGDVERHESINDCNFDQPREFWT
KV
>PHGpx-1_Acant reannot_id=O62327-D1 origin_id=NA class=GPX
FRGKVVVVVNVASQCGLANSNYTQLKELLDKYKSQGLEVAAFPCNQFGSQ
EPACELDIKNFVGNKFSFEPDLYAKINVNGDNADPLYKFLKKQK
>PHGpx-2_Acant reannot_id=O62327-D2 origin_id=Angca_05117 class=GPX
RGQVVIIVNVASKCGYTSGHYKELKAIQDKYYEQGLRVAAFPCNQFGGQE
PACEIDIKKFVKETFDYEPELYAKVKVNGDDADPLWKFLKTEQHGTLIDA
IKWNFTKFLVDRKGHVVKR
>NPHGpx_Acant reannot_id=Q95003-D1 origin_id=Angca_12979 class=GPX
IDETTRWSQCKDLNQSIYDFQVETLQGEFTDLSQYKGQVLLIINVATFCA
YTQQYTDFNPLIEKNVNGGFTILAFPCNQFYLQEPAENHELMNGIMYVRP
GNGWKPHQNLHIYGKIDVNGENHHPLYEFLKESCPQTVEKIGKTDELMYN
PVRAHDITWNFEKFLIDRKGRPRFRFHPTAWSHGDVIQPFINQLMNESP
>Prx6_Acant reannot_id=O17433-D1 origin_id=Angca_04454 class=Prx
FQKRMKLGDTFPTFSAVTNLGKIKDFHDWIGNSFSWVILFSHPADFTPVC
TTELARAVQLAEKFEERQVQMIALSCDSAESHRSWIRDILAYAEYDKCFS
CSVNNFPFEIIADENRRLATELGMLDPKEKDSAGIPLTARAVFIIDPKKK
LRAQILYPATTGRNFDEILRVIDSLQLTDRMPVSHCFLLRSLLQFLQDYI
CEVATPEGWNSAKEACMVQPSVSMSEAEELFAEVDTVPLPSGKPYLRRVQ
IIE
>Prx1-1_Acant reannot_id=Q21824-D1 origin_id=NA class=Prx
MIRSVLRGASLSALGLRSARQLSTSAVLQAVRPLGPKCKVPDFEGTAVVD
GDFKVAISSKDFSGKWLLFFFYPLDFTFVCPTEIIAFGDRAKDFRALGCE
VVACSCDSHFSHLAWTQTPRKDGGLGDMNIPILADFNKKIARNFGVLDEE
AGVSFRGLFLIDPEGVVRHTVCNDLPVGRSVDEALRTLKAFQYVQKHGEV
CPADWHDDSPTIKPGVKDSKEYFNKVNK
>Prx1-2_Acant reannot_id=Q9NL98-D1 origin_id=Angca_13242 class=Prx
MSKALIGKPAPDFNTKAVYGGDFVDVKLSDYRGKYLVLFFYPMDFTFVCP
TEIIAFSDRFEEFKNIGVSVLACSTDSVFSHLAWINTPRKHGGLGEMKIP
VLADTNHQIAKDYGVLKDDEGIAYRGLFIIDPKGILRQITVNDLPVGRSV
DETLRLVQAFQFVDKHGEVCPAGWTPGKETIKPGVKDSKEYFNKV
>SOD2_Acant reannot_id=P31161-D1 origin_id=Angca_08685 class=SOD
ELEKTRNCFNYSIFRTRAKHSLPDLPYDYNALEPVICSEIMQLHHQKHHA
TYVNNLNVCEEKIHSALSKGNVKDAIALQPALKFNGGGHINHSIFWTNLA
KDGGEPSAELLTAVKNDFGSLEKMQELLSAATIAVQGSGWGWLGYCPNGK
RLKIATCANQDPLEPTTGLIPLFGIDVWEHAYYLQYKNVRPDYVKAIWKI
VNWKNVSERFAKAKQ
>SOD3-1_Acant reannot_id=P41963-D3 origin_id=Angca_03199 class=SOD
VSGRVSGLTPGLHGMHVHQNGNLGNGCLAAGDHYNPFNMNHGSPNARVRH
VGDLGNIVAGEDGVSNIYVVDKVMMLTGPQSVVGRALVIHARRDDLGLGN
SPLSLTTGDSGGRVLCGLIVMT
>SOD3-4_Acant reannot_id=P51547-D1 origin_id=Angca_05367 class=SOD
IQITGIVKGLTPGLHGFHVHEKGDLGNGCANAGGHYNPLNMDHGAPYDSY
RHIGDLGNIFTSYGGFTMISITDSIAKLDGPYSVAGRAIVIHSDADDLGR
GNSPESKKTGNAGSRVACGVITVL
>SOD3-2_Acant reannot_id=P51547-D10 origin_id=NA class=SOD
GALTGLPPDDHGFHVHEFGDLSNGCLGEGLHCNSFRSPHGGPDDPPSSRH
VGDLGNIMTPASPSLYFVPTAFIIHESLVTFTGNRGIVRRAIVPHKKDDL
GRGGDAESRKTGNAGARIACGIIGYT
>SOD3-3_Acant reannot_id=P51547-D11 origin_id=Angca_12643 class=SOD
VPKASALIFKAVTGGNPTESIGTIDLMELNGVVTINGSVTGLPPGPHGFH
VHEFGSLGNGCIAAGLHFNPFRSDHGGPDDPPSRRHVGDLGNLMT
>SOD3-5_Acant reannot_id=P51547-D3 origin_id=Angca_13757 class=SOD
VPRARALIFQAVSGGNPTTALGVLDLTERRGVVTITGNVSGLPVGPHGFH
VHEFGDLGNGCLAAGDHYNPFRVNHGGPKNSRHKRHVGDLGNIVTPATGP
TVINIRDSLIAFTGIRGIVGRAFAIHANRDDLGTGGNEGSLTTGNAGARL
ACGIIGYI
>SOD3-6_Acant reannot_id=P51547-D4 origin_id=Angca_13768 class=SOD
VSKARAIIYQAVAGGNPSTAIGVLDVKQCRGVMTINGTVSGLPPGLHGFH
VHEYGDLGNGCLAAGNHYNPFKRNHGGPKSLSSRRHVGDLGSIMTPATGS
TPINIRDTLTTFSGIRGIVGRAFVIHANVDDLGNGGNEGSRTTGNAGSRL
ACGIISFV
>SOD3-7_Acant reannot_id=P51547-D5 origin_id=Angca_05371 class=SOD
VPRARALIYRAVTGGNPSTAIGVLDLTERNGVVTIIGSVDGLPPGQHGFH
VHEFGDVGNGCLAAGNHFNPLRSDHGSPVNSPSRRHVGDLGNIMTPVNDS
TLIDIQDSLIAFTGTRGIIGRAFAIHANVDDLGTGGNEGSRTTGNAGSRL
ACGIIGYV
>SOD3-8_Acant reannot_id=P51547-D6 origin_id=Angca_13769 class=SOD
VPQARALMFQAVPGGNPTNLLGVIDITELNGVVTMIGSLTGLPPGPHGFH
VHEYGDLGNGCLASGAHFNPYRSDHGGPANPPSSRHVGDLGNIVTPANGP
TPINVKDPLMTFTGNRGIIGRAFVIHANPDDLGTAGNDGSRTVGNAGARL
ACGIIGYI
>SOD3-9_Acant reannot_id=P51547-D7 origin_id=Angca_12004 class=SOD
GNLTGLTPGLHGFHAHEFGDLGNGCLAAGAHYNPFAVTHGGPNDSPLRRH
VGDLGNILTPKKGPTTFTIQDFLITFTGPRGIVGRSFVVHELRDDLGRGG
NAGSLSTGNSGRRVACGVIGYA
>SOD3-10_Acant reannot_id=P51547-D8 origin_id=Angca_05369 class=SOD
ISGSVNGLPPGPHAIHVHEFGDLSNGCLATGAHYNPFRSDHGSQENPPSA
RHVGDLGNIVTPPSGPTPINIEDSLITFTGRRGIVGRAFVIHERVDDLGR
GGDAGSRTVGNAGARLACGVIGYV
>SOD1_Acant reannot_id=Q27666-D1 origin_id=Angca_05051 class=SOD
MSNRAVAVLRGDAGVTGTVWLTQDKESDPCVIKGEIKGLTPGLHGFHVHQ
YGDSTNGCISAGPHFNPFSKTHGGPNDATRHVGDLGNVEAGPDGVASFEI
KDHLVKIHGEHSVIGRSLVVHVGTDDLGKGVGEKKDESLKTGNAGARAAC
GVIAIAAPQ
