# Supplementary material for: Speciation and adaptive evolution reshape antioxidant enzymatic system diversity across the phylum Nematoda
Source: BMC Biol. 2020 Nov 26;18:181. doi: 10.1186/s12915-020-00896-z (PMC7694339; doi:10.1186/s12915-020-00896-z)
Supplement: Supplementary file 4 — Additional file 4:. Protein-coding transcript (cds) and Protein-coding transcript translation (pep) sequences, and GFF (gff) files of antioxidant enzymes in 58 nematodes. [file 12915_2020_896_MOESM4_ESM.zip › Additional file 4-gff and sequences of re-annoted antioxidant enzymes in 58 nematodes/58_nematodes_antioxidant_enzymes/pep/angiostrongylus_costaricensis.PRJEB494.antioxidant.pep]

>Ctl_Aco reannot_id=Q27487-D1 origin_id=ACOC_0001332701-mRNA-1 class=Cat
LFNYFRERIKLIKQFAGGESGSADTVRDPRGFAIKFYTGEGNWDLVGNNT
PIFFIRDPIQFPNFIHTQKRNPQTHLKDANMMWDFWGLRPESTHQVMFLM
SDRGTPDGYRFMNGYGSHTFKLVNSDGKAVYCKFHLKPKEIKNLSAAEAA
RLAGEDPDYSIRDLYNAIERGDYPQWTFYIQVMTFEQAERWPMNPFDVTK
IWPHGEFPLIPVGKLVLNRNPKNYFAEVEQAAFCPAHVVPGIEFSPDKML
QGRLFSYTDTHFHRLGTNYNQLPINCPYRARAHNTQRDGAATFDNQ
>PHGpx_Aco reannot_id=O02621-D1 origin_id=ACOC_0000958001-mRNA-1 class=GPX
LLYEYDINEAPCDIKDINCRRFRGKVVVVVNVASQCGLANSNYTQIKELL
DKYKSQGLEVAAFPCNQFGGQEPACELDIKNFVENKFSFEPDLYAKVDVN
GDNADPLYKFLKKQK
>NPHGpx_Aco reannot_id=Q95003-D1 origin_id=ACOC_0000834501-mRNA-1 class=GPX
IDETTRWSQCKDLNQSIYDFQVETLQGEFTDLSQYKGQVLLIINVATFCA
YTQQYTDFNPLIEKNVNGGFTILAFPCNQFYLQEPAENHELMNGIMYVRP
GNGWKPHQNLHIYGKIDVNGENHHPLYEFLKESCPQTVEKIGKTDELMYN
PVRAHDITWNFEKFLIDRKGRPRFRFHPTAWSHGDVIQPFINQLMNESP
>Prx6_Aco reannot_id=O17433-D1 origin_id=ACOC_0001295001-mRNA-1 class=Prx
FQKRMKLGDTFPAFSAVTNLGKIEDFHDWMGNSFSWAILFSHPADFTPVC
TTELARAVQLAEKFEERQVQMIALSCDSAESHRSWIRDILADKICIMLSL
VICRMCYKCFSCSVNNFPFEIIADEDRRLATELGMLDPAEKDSAGIPLTA
RAVFIIDPKKKLRAQILYPATTGRNFDEILRIIDSLQLTDRMPVSHCFPL
RSLLEFLQDYICEVATPEGWNSAKEACMVQPSVSMSEAEELFEEVDTVPL
PSGKPYLRRVHIIE
>Prx1-1_Aco reannot_id=Q21824-D1 origin_id=ACOC_0000988301-mRNA-1 class=Prx
MIRSVLRGSSRSALGLRSARQLSITAALKAVRPLGPKCKVPDFEGTAVVD
GDFKAISSKDFSGKWLLFFFYPLDFTFVCPTEIIAFGDRAKDFRALGCEV
VACSCDSHFSHLAWTQTPRKDGGLGEMDIPILADFNKKIARNFGVLDEEA
GVSFRGLFLIDPEGVVRHTVCNDLPVGRSVDEALRTLKAFQYVEKHGEVC
PADWHDDSPTIKPGVKDSKEYFNKVNK
>Prx1-2_Aco reannot_id=Q9NL98-D1 origin_id=ACOC_0001176501-mRNA-1 class=Prx
MSKALIGKPAPDFNTKAVYGGDFVDVKLSDYRGKYLVLFFYPMDFTFVCP
TEIIAFSDRFEEFKNIGVSVLACSTDSVFSHLAWINTPRKHGGLGEMKIP
VLADTNHQIAKDYGVLKDDEGIAYRGLFIIDPKGILRQITVNDLPVGRSV
DETLRLVQAFQFVDKHGEVCPAGWTPGKETIKPGVENSKEYFNKV
>SOD2_Aco reannot_id=P31161-D1 origin_id=ACOC_0001242201-mRNA-1 class=SOD
GIFRARAKHSLPDLPYDYNALEPVICSEIMQLHHQKHHATYVNNLNVCEE
KIHSALSKGNVKDAIALQPALKFNGGGHINHSIFWTNLAKDGGEPSAELM
TAIKNDFGSLEKMQELLSAATIAVQGSGWGWLGYCPNGKRLKIATCANQD
PLEPTTGLIPLFGIDVWEHAYYLQYKNVRPDYVKAIWKIVNWKNVSERFA
KAKQ
>SOD3-1_Aco reannot_id=P41963-D2 origin_id=ACOC_0000340201-mRNA-1 class=SOD
VSGRVSGLTPGLHGMHVHQNGDLGNGCLAAGDHYNPSSMTHGSPTARVRH
VGDLGNIVAGPDGVANINVVDTVMRLNGPQSVLGRALVIHAMRDDLGVGN
SPLSLTTGDSGARVLCGIIVMT
>SOD3-2_Aco reannot_id=P51547-D1 origin_id=ACOC_0001196501-mRNA-1 class=SOD
VPRASALIFKAVTGGNPTESIGTIDLMELNGVVTINGSVTGLPPGPHGFH
VHEFGSLGNGCLAAGVHFNPFRSDHGGPNDPPSRRHVGDLGNLMTPASGQ
TPIDIRDSLLTFSGNRGVIGRSFVIHAREDDLGRGGDVGSRTVGNSGARL
ACGIIGIV
>SOD3-3_Aco reannot_id=P51547-D2 origin_id=ACOC_0000263401-mRNA-1 class=SOD
VPRARALIYRAVTGGNPSTAIGVLDLTERNGVVTIIGSVDGLSPGPHGFH
VHEFGDLGNGCLAAGNHFNPLRSDHGSPVNPPSRRHVGDLGNIMTPANDS
TMIDIQDSLIAFTGTRGIVGRAFAIHANVDDLGTGGNEGSRTTGNAGSRL
ACGIIGYV
>SOD3-4_Aco reannot_id=P51547-D3 origin_id=ACOC_0001318501-mRNA-1 class=SOD
VPQARALMFQAVPGGNPTNTIGVIDITEVNGVVTMVGSLTGLPPGPHGFH
VHEYGDLGNGCLASGAHFNPYRSDHGGPANPPSSRHVGDLGNIVTPANGP
TPINVRDSLMKFTGNRGIVGRAFVIHANPDDLGTAGNDGSRTVGNAGARL
ACGIIGYI
>SOD3-5_Aco reannot_id=P51547-D4 origin_id=ACOC_0001320401-mRNA-1 class=SOD
VVQIIGSVNGLPPGPHAIHVHEFGDLGNGCLATGAHYNPFGSDHGSPADP
PSARHVGDLGSIMTPASGPTPINIEDSLITFTGRRGVVGRAFVIHERVDD
LGRGGDAGSRTVGNAGARLACGVIGYV
>SOD3-6_Aco reannot_id=P51547-D5 origin_id=ACOC_0001318301-mRNA-1 class=SOD
KARAIMFKAIPGGHPTSVIGVIDMTEQNGTVTIIGNLTGLTPGLHGFHAH
EFGDLGNGCLAAGAHYNPFAAPHGGPNDPPLRRHVGDLGNILTPRKGPTT
FVIQDFLITFTGPRGIVGRSFVVHEQRDDLGRGGDAGSLSTGNSGRRVAC
GVIGYV
>SOD3-7_Aco reannot_id=P51547-D6 origin_id=ACOC_0000340201-mRNA-1 class=SOD
IQINGSVSGLTPGLHGIHIHERGNLGNGCLDAGGHYNPTNNPHGAPSDRI
RHVGDLGNLITPDSGNTPISIRDTVVRLDGVQSVIGRALVIHAAGDDLNR
GLSPQSSVTGNAGGRVSCGIIEIV
>SOD3-8_Aco reannot_id=P51547-D8 origin_id=ACOC_0000263201-mRNA-1 class=SOD
IQITGTVKGLTPGLHGFHVHEKGDLGNGCANAGGHYNPLSMQHGSPYDND
RHIGDLGNIFTSYGGFTMISITDSVAKLDGPYSVAGRAIVIHSDADDLGR
GNSPESKKTGNAGSRVACGVITVL
>SOD3-9_Aco reannot_id=P51547-D9 origin_id=ACOC_0000263601-mRNA-1 class=SOD
GASTGLLPGDHGFHVHEFGDLSNRRLGAGLQYNLFISPHGGQDDPPPSTH
VGDLGNIMTPASGPTTFVIHDSFVTFTGNRGIVERAIVVHEKKDDLGRGR
DAESRRTGNAGARIACGIV
>SOD1_Aco reannot_id=Q27666-D1 origin_id=ACOC_0000264301-mRNA-1 class=SOD
QDKESDPCLIKGEIKGLTPGLHGFHVHQYGDATNGCISAGPHFNPFSKTH
GGPNDSTRHVGDLGNVEAGPDGVASFEIKDHLVKIHGEHSVIGRSLVVHA
GTDDLGKGVGEKKEESLKTGNAGARAACGVIAIAATQ
