# Supplementary material for: Speciation and adaptive evolution reshape antioxidant enzymatic system diversity across the phylum Nematoda
Source: BMC Biol. 2020 Nov 26;18:181. doi: 10.1186/s12915-020-00896-z (PMC7694339; doi:10.1186/s12915-020-00896-z)
Supplement: Supplementary file 4 — Additional file 4:. Protein-coding transcript (cds) and Protein-coding transcript translation (pep) sequences, and GFF (gff) files of antioxidant enzymes in 58 nematodes. [file 12915_2020_896_MOESM4_ESM.zip › Additional file 4-gff and sequences of re-annoted antioxidant enzymes in 58 nematodes/58_nematodes_antioxidant_enzymes/pep/anisakis_simplex.PRJEB496.antioxidant.pep]

>Ctl_Asi reannot_id=P90682-D1 origin_id=ASIM_0000059801-mRNA-1 class=Cat
KPFVLTTSNGAPIFEKKASLTIGPRGPILLQDVIYMDEMAHFDRERIPER
VVHAKGGGAHGYFEVTHDITKYCKADLFSEIGKKTPVFMRFSTVGGEAGS
ADTERDPRGFATKFYTEEGNWDLVGNNTPIFFIRDPIFFPNFIHTQKRNP
VTHLKDPNMVWDFFSLRPESTHQSMFLFSDRGTPDGFRHMNGYGSHTFKL
VNQDGQAVYCKFHMKTAQGIRNLSADLARRLAGEDPDYSIRDLYDNIEHG
NYPMWNFMIQVMTFEEAAQNKFNPFDVTKVWSHKQFPLIPVGKIVLNKNP
SNYFAEVEQCAFAPSHVVPGIEFSPDRMLQGRLFAYPDTQFHRLGPNYVQ
LPVNCPYRARVHNTQRDGLAALGDNQGGLPAYHPNSFNGAVERKDVRESV
WPISGDVNRYDDGDEDNYSQPREFWTKVL
>PHGpx-1_Asi reannot_id=O02621-D1 origin_id=ASIM_0001556901-mRNA-1 class=GPX
KTIYDFTVKDAEGQDVSLEKYKGKVVLIVNVASKCGLTSSNYAQLKELLD
KYNDKGLVIAAFPCNQFGGQEPSCEIDIRNFVKDSFKFEPDLYAKIDVNG
SKADPLYVFLKKEQGGTLFDAIKWNFTKFLIDANG
>PHGpx-2_Asi reannot_id=O02621-D3 origin_id=ASIM_0001268201-mRNA-1 class=GPX
RGKVLMIVNVASQCGLTNSNYHQMKVLLNKYKAKGFEIAAFPCNQFAGQE
PDSEAQIKKFVRETFDFEPDLYSKINVNGADEHPLYTYLKNAQHGTFIDA
IKWNFTKFLVNKSGYVIQRYAPTTEPLSIEEDINKLLNDRS
>PHGpx-3_Asi reannot_id=O62327-D2 origin_id=ASIM_0001179801-mRNA-1 class=GPX
RGHTLIIVNVASDCGLTNSNYTELKEVLEKYRDSGLRVAAFPCNQFGNQE
PGCELDIKEFVNKKYAFEPDLFAKIDVNGENAHPLYKFLKAEQGGTLTNS
IKWNFTKFLVDKEGHVVKRYGPQTNPKKMVKDIEVVLNGGKL
>PHGpx-4_Asi reannot_id=Q00277-D3 origin_id=ASIM_0001567501-mRNA-1 class=GPX
RGYPVLIVNVASRCGHTLKNYTQMKEILEKYHSQGLRIALFPCNQFGSQE
PGASAEVKKRILDKYGMSAADIYEKISVNGAKAHPFYKFLKAQQGDNEPI
KWNFAKFLVDKNG
>NPHGpx_Asi reannot_id=Q95003-D1 origin_id=ASIM_0001385901-mRNA-1 class=GPX
AVVDETSRWTQCRLSNQSIYDFQVQQLDGKFTDLSKYRGQVLLIINVATF
CAFTQQYLDFNPLIEQNKRTTFKILAFPCNQFALQEPSENHELLNGIRYV
RPGNGWKPHSNLHIFGKLQVNGENNHPLYEFVKDQCPQTVNRIGKRDELM
YDPIRPSDITWNFEKFLVDRQGKVRFRFHPTAWSHGDVVQPFIQQLANER
AR
>Prx1-1_Asi reannot_id=Q21824-D1 origin_id=ASIM_0000187501-mRNA-1 class=Prx
RSLSAASALARQQSKAAFSTSRLLLGVRPLGPMCNVPEFKGTAVVDGDFK
TISAKDYQGKWLIVFFYPLDFTFVCPTEIIAFNDRAPEFKKLGAELVACS
CDSHFSHLAWVMTPRKDGGLGEMQIPLLSDFNKKIADSFGVLDFESGVAY
RGLFLIDPKGMIRHATVNDLPVGRSVDEALRVLKAFQFVEKHGEVCPANW
HEEEPTIKPDVKGSKEYFNKVNK
>Prx1-2_Asi reannot_id=Q9NL98-D1 origin_id=ASIM_0001779501-mRNA-1 class=Prx
MSKAFIGKPAPAFTATAVIDGDFKTVSLSDYKGKYVVLFFYPMDFTFVCP
TEIIAFSERAEEFKKLGCAVLAASTDSQFTHLAWINTPRKQGGLGPMHIP
ILADTNHEMSREYGVLKEDDGIAYRGLFIIDPKGVLRQITINDLPVGRSV
DETMRLIQAFQFVDKHGEVCPANWTPGKDTIKPGVKESKAYFEKH
>Prx1-3_Asi reannot_id=Q9NL98-D2 origin_id=ASIM_0001764701-mRNA-1 class=Prx
MTKAFIGRPAPPFTADAVVNGDFKTISLNDYKGAYLVLFFYPADFTFVCP
TEIIAFSDRLDEFKALKCAVVAASTDSKFSHFAWISQPRKEGGLGDMRIP
VMADPTQQISRDYGVLKEDEGVAYRGLFIIDGKGIIRQITINDLPIGRSV
DETVRLIQALQYTDEHGEVCPAGWKPGQDTMKADPKGSKKYFAKQ
>SOD3-1_Asi reannot_id=P51547-D1 origin_id=ASIM_0001660201-mRNA-1 class=SOD
LFKIKGTLQGLSPGLHGFHVHEKGDIGNGCVAAGGHFNPSNKTHGAPDDI
ERHVGDLGNIEANEAGVANVSIEDSVISLRGPYSVIGRAIVVHEKADDLG
RGNTPASKTTGDAGARVACGIIGTD
>SOD3-2_Asi reannot_id=P51547-D2 origin_id=ASIM_0001338601-mRNA-1 class=SOD
TMLQITGTLKGLTPGKHGFHVHERGDIGNGCLDAGGHYNPLRQLHGGPND
LRRHVGDLGNIIANENGEVTLDETYDDLTLSGPHSIIGRAIVIHEGADDL
GKGGDKGSMTTGNAGPRVACGVIAIA
>SOD3-3_Asi reannot_id=P51547-D3 origin_id=ASIM_0000336001-mRNA-1 class=SOD
LLQINGTLKGLTPGKHGFHVHERGDIGNGCIDAGGHYNPRGQPHGGPDDL
QKHVGDLGNIIANQNGEVKLDVTFKRLSLIRFHSIVGRAIVIHEGTDDLG
RGGDEGSRIAGNAGARVACGVIGIV
>SOD3-4_Asi reannot_id=Q01137-D3 origin_id=ASIM_0001406701-mRNA-1 class=SOD
INGMLTGFSQGQHGFHVHESGDLGRGCLDALAHYNPFTKDHGAPGQFFRS
IRHVGDLGNLMADRNGNIVILNTFLRVGLFGANSILGRGLVVHANRDDLG
LGGDQGSRTTGNAGGRVACGVIGRVVS
>SOD1_Asi reannot_id=Q27666-D1 origin_id=ASIM_0001379001-mRNA-1 class=SOD
FFLKGKEGEPTTVKGKITGLSPGLHGFHVHQYGDTTNGCISAGPHFNPFN
KTHAGPEDATRHVGDLGNVKADANGVAEFEIVDKLVQIHGANSVIGRSLV
VHVGEDDLGKGTGDKKEESLKTGNAGARAACGVIAVAAPC
