# Supplementary material for: Speciation and adaptive evolution reshape antioxidant enzymatic system diversity across the phylum Nematoda
Source: BMC Biol. 2020 Nov 26;18:181. doi: 10.1186/s12915-020-00896-z (PMC7694339; doi:10.1186/s12915-020-00896-z)
Supplement: Supplementary file 4 — Additional file 4:. Protein-coding transcript (cds) and Protein-coding transcript translation (pep) sequences, and GFF (gff) files of antioxidant enzymes in 58 nematodes. [file 12915_2020_896_MOESM4_ESM.zip › Additional file 4-gff and sequences of re-annoted antioxidant enzymes in 58 nematodes/58_nematodes_antioxidant_enzymes/pep/ascaris_lumbricoides.PRJEB4950.antioxidant.pep]

>Ctl_Alu reannot_id=P90682-D1 origin_id=ALUE_0001195101-mRNA-1 class=Cat
MPQTKGKPHEEQLEQYKNSQTKPFVLTTSNGAPIFNKKASLTVGPRGPLL
LQDVVFMDEMAHFDRERIPERVVHAKGGGAHGFFEVTDDITKYCKADVFS
TIGKRTPIFIRFSTVGGELGSADTQRDPRGFAIKFYTEEGNWDLVGNNTP
IFFIRDPIFFPNFIHTQKRNPVTHLKDPNMMWDFFSLRPETTHQVMILFG
DRGIPDGFRHMDGFGSHTFKLVNKDGNAVYCKFHIKTAQGIRNLPPDVAI
KLAGEDPDYSIRDLYDSIENGNYPVWRLMIQVMTFEEAANYRFNPFDITK
VWSHKEFPLIPVGKIVLNKNPTNYFAEVEQIAFAPSHVVPGIEFSPDKML
QGRLFAYTDTQFHRLGPNYVQLPINCPYRSRAHNTQRDGCFALDDNQGIE
DFFYPRGMPAYHPNSFNGAIERTDVKESAWSVSGDVDRFNGDDEDNFSQP
RDLWLKVMDEAERARLVDNIADSLKYCKAESKNDGFEYQNIPEITSSSIF
LKFFLTSIYEKRLYNNAKLQREEEAEFNAKESVMMPCAIDDRMKNISNLA
KYCKY
>PHGpx-1_Alu reannot_id=O02621-D2 origin_id=ALUE_0000732301-mRNA-1 class=GPX
EVIRSSFRGKVLLIVNVASQCGLTNSNYHQMKVLLDKYRSQGFEIAAFPC
NQFAGQEPDDEMHIKDFIKKTFDFEPDLYAKINVNGADEHPLFTYLKHQQ
GGTIIDAIKWNFTKFLVNRHGRVV
>PHGpx-2_Alu reannot_id=O02621-D3 origin_id=ALUE_0002312701-mRNA-1 class=GPX
FRGKVVLIVNVASKCGLASSNYAELKELLDKYADKGLVIATFPCNQFGGQ
QEPDCVVKDKFKFEPDLYGKIDVNGSHADPLFAFLKKEQGGIFFDAIKWN
FTKFLIDTNGRPVR
>PHGpx-3_Alu reannot_id=O02621-D4 origin_id=ALUE_0002098201-mRNA-1 class=GPX
RGHPVLIVNVASRCGHTKKNYTQLKELYDKYKEQGLRIATFPCNQFGGQE
PGVAAEIKRNIAEKYGFEPDFYAKIAVNGAGADPLYKFLKNEQGNNEAVK
WNFAKFLVDKDGYVV
>PHGpx-4_Alu reannot_id=O62327-D1 origin_id=ALUE_0000349101-mRNA-1 class=GPX
FRGYAVIIVNVASECGFTKSNYTQLKEVLEKYRDSGLRIAAFPCNQFGGQ
EPGCELDIKEFVTKKYEFEPDLYGKVEVNGNNAHPLYKFLKEEQGGTITN
AIKWNFTKFLVDRDGHVV
>PHGpx-5_Alu reannot_id=O62327-D5 origin_id=ALUE_0001354501-mRNA-1 class=GPX
FRGKVVLIVNVASKCGLASSNYAELKELLDKYADKGLVIATFPCNQFGGQ
QEPDCEVDIRNFVKDKFKFEPDLYGKIDVNGSHADPLFAFLKKEQ
>NPHGpx_Alu reannot_id=Q95003-D1 origin_id=ALUE_0001558401-mRNA-1 class=GPX
VDETTRWSQCRLSNQSIYDFQVQTLRGEFTDLAKYRGQVLLIVNVATFCA
YTQQYLDFTPLIEQNKRSGFTILAFPCNQFYLQEPAENHELMNGIMYVRP
GNGWKPHRNLHIFGKLEVNGENNHPLYEFMKDLCPQTVNKIGKREELMYN
PIRPNDITWNFEKFLVDRQGKVRFRFHPTAWSHGDVVQPFIQQLVNERAR
>Prx6_Alu reannot_id=O17433-D1 origin_id=ALUE_0000741601-mRNA-1 class=Prx
NWAILFSHPHDFTPVCTTELARAAQLYAEFNKRNVKMIALSCDSAQSHRE
WIPDICAYCKAMCGDYVKGCCANDQLPFPIIADESRILAKKLGMIDPVEK
DCKGDPVTARCVFVIGPERTLKLSILYPATTGRNFDEILRVVDSLQLTAQ
KNVATPVDWKAGDCCVVSPSMSDEAAKATFGSDMKTVKLPSGKHYLRMVP
HPK
>Prx1-1_Alu reannot_id=Q21824-D1 origin_id=ALUE_0002086101-mRNA-1 class=Prx
FQGTAVVDGDFKTVSAKDYKGKWLIVFFYPLDFTFVCPTEIIAFNDRSQE
FKKLGAELIACSCDSQFSHLAWIQTPRKDGGLGEMQIPLLSDFNKKIADS
FGVLDHDVGVSYRGLFLIDPKGVIRHTTVNDLPVGRSVDEALRVLKAFQF
VEKHGEVCPANWHDDEPTIKPDVKGAKEYFNKVNK
>Prx1-2_Alu reannot_id=Q9NL98-D1 origin_id=ALUE_0000722201-mRNA-1 class=Prx
MSKAVIGKPAPAFTATAVVDGDFKSISLSDYKGKYVVLFFYPMDFTFVCP
TEIIAFSEHVGEFKKLGVEVLAASTDSQFSHLAWINTPRKQGGLGEMKIP
IISDNNHQISRDYGVLKEDDGIAYRGLFIIDPKGILRQITINDLPVGRSV
TETLRLVQAFQFVDKHGEVCPAGWTPGADTIKPGVKESKAYFQKH
>Prx1-3_Alu reannot_id=Q9NL98-D2 origin_id=ALUE_0000722401-mRNA-1 class=Prx
MSKAVIGHPAPAFTATAVVDGDFKTISLSDYKGQYVVLFFYPMDFTFVCP
TEIIAFSEHMEEFKKLGVAVLAASTDSQFSHLAWINTPRKQGGLGEMKIP
IISDNNHQISRDYGVLKEDDGIAYRGLFIIDPHGILRQITINDLPVGRSV
SETLRLVQAFQFVDEHGEVCPAGWTPGADTIKPGVKESKAYFEKH
>SOD2_Alu reannot_id=P31161-D1 origin_id=ALUE_0000768201-mRNA-1 class=SOD
ASRTKHTLPDLPYDYNALEPIISADILRVHHQKHHATYVNNLNQAEEGLH
EALAKGDTKKAIACAHALKFNGGGHINHSIYWTNLAKDGGEPSPELLAQI
KKDFGSLQSMQEKLSALSIAVQGSGWGWLGYNKALKRLELAATANQDILE
QTTGLIPLFTIDVWEHAYYLQYKNVRADYAKAIWKVANWKNVDERYKKAL
Q
>SOD3_Alu reannot_id=P51547-D1 origin_id=ALUE_0001841701-mRNA-1 class=SOD
INGTLHGLSPGLHGFHVHDKGDIGDGCKAAGAHFNPTNKSHGAPTDFERH
VGDLGNIEASEAGVAHISIEDSLVSLHGPYSIIGRTIVVHERADDLGRGN
TEASRTTGDSGARVACGIIGIV
>SOD1_Alu reannot_id=Q27666-D1 origin_id=ALUE_0000422401-mRNA-1 class=SOD
KSKEDEPTILKGEISGLTPGLHGFHVHEYGDMTNGCISAGAHFNPFKKTH
GGPTDEERHIGDLGNVEADANGIAKFQIVDKLVQLHGKYSVIGRSMVVHV
GEDDLGKGTGDKKEESLKTGNAGARAACGVIAVAAPC
