# Supplementary material for: Speciation and adaptive evolution reshape antioxidant enzymatic system diversity across the phylum Nematoda
Source: BMC Biol. 2020 Nov 26;18:181. doi: 10.1186/s12915-020-00896-z (PMC7694339; doi:10.1186/s12915-020-00896-z)
Supplement: Supplementary file 4 — Additional file 4:. Protein-coding transcript (cds) and Protein-coding transcript translation (pep) sequences, and GFF (gff) files of antioxidant enzymes in 58 nematodes. [file 12915_2020_896_MOESM4_ESM.zip › Additional file 4-gff and sequences of re-annoted antioxidant enzymes in 58 nematodes/58_nematodes_antioxidant_enzymes/pep/ascaris_suum.PRJNA80881.antioxidant.pep]

>Ctl_Asu reannot_id=P90682-D1 origin_id=GS_13761 class=Cat
MPQTKGKPHEEQLEQYKNSQTKPFVLTTSNGAPIFNKKASLTVGPRGPLL
LQDVVFLDEMAHFDRERIPERVVHAKGGGAHGFFEVTDDITKYCKADVFS
TIGKRTPIFIRFSTVGGELGSADTQRDPRGFAIKFYTEEGNWDLVGNNTP
IFFIRDPIFFPNFIHTQKRNPVTHLKDPNMMWDFFSLRPETTHQVMILFG
DRGIPDGFRHMDGFGSHTFKLVNKDGNAVYCKFHIKTAQGIRNLPPDVAI
KLAGEDPDYSIRDLYDSIENGNYPVWRLMIQVMTFEEAANYRFNPFDITK
VWSHKEFPLIPVGKIVLNKNPTNYFAEVEQIAFAPSHVIPGIEFSPDKML
QGRLFAYPDTQFHRLGPNYVQLPINCPYRSRAHNTQRDGCSALDDNQGNT
EIYFGTFIVLYTSIEDFFYSLLSELHGGICVFRLLNLCIAPVMDETERAR
LVDNIADSLKNCKAFIQERAINNFTQVHQDFGNALRNALQKANEAMQKKR
EEEAEFNAKESVMMPCAIDDRMKNISNLAKYCKY
>PHGpx-1_Asu reannot_id=O02621-D1 origin_id=GS_14433 class=GPX
FRGKVVLIVNVASKCGLASSNYAELKELLDKYADKGLVIATFPCNQFGGQ
QEPDCEVDIRNFVKDKFKFEPDLYGKIDVNGSHADPLFAFLKKEQGGIFF
DAIKWNFTKFLIDTNGRPVR
>PHGpx-2_Asu reannot_id=O02621-D3 origin_id=GS_07529 class=GPX
EVIRSSFRGKVLLIVNVASQCGLTNSNYHQMKVLLDKYRSQGFEIAAFPC
NQFAGQEPDDEMHIKDFIKKTFDFEPDLYAKINVNGADEHPLFTYLKHQQ
GGTIIDAIKWNFTKFLVNRHGRVV
>PHGpx-3_Asu reannot_id=O02621-D4 origin_id=GS_09796 class=GPX
RGHPVLIVNVASRCGHTKKNYTQLKELYDKYKEQGLRIATFPCNQFGGQE
PGVAAEIKRNIAEKYGFEPDFYAKIAVNGAGADPLYKFLKNEQGNNEAIT
WNFAKFLVDKDGYVV
>PHGpx-4_Asu reannot_id=O62327-D1 origin_id=GS_20899 class=GPX
FRGYAVIIVNVASECGFTKSNYTQLKEVLEKYRDSGLRIAAFPCNQFGGQ
EPGCELDIKEFVTKKYEFEPDLYGKVEVNGNNAHPLYKFLKEEQGGTITN
AIKWNFTKFLVDRDGHVV
>NPHGpx_Asu reannot_id=Q95003-D1 origin_id=GS_16987 class=GPX
VDETTRWSQCRLSNQSIYDFQVQTLRGEFTDLAKYRGQVLLIVNVATFCA
YTQQYLDFTPLIEQNKRSGFTILAFPCNQFYLQEPAENHELMNGIMYVRP
GNGWKPHRNLHIFGKLEVNGENNHPLYEFMKDLCPQTVNKIGKREELMYN
PIRPNDITWNFEKFLVDRQGKVRFRFHPTAWSHGDVVQPFIQQLVNERAR
>Prx6_Asu reannot_id=O17433-D1 origin_id=GS_02733 class=Prx
NWAILFSHPHDFTPVCTTELARAAQLYAEFNKRNVKMIALSCDSAQSHRE
WIPDICAYCKAMCGDYVKGCCANDQLPFPIIADESRILAKKLGMIDPVEK
DCKGDPVTARCVFVIGPERTLKLSILYPATTGRNFDEILRVVDSLQLTAQ
KNVATPVDWKAGDCCVVSPSMSDEAAKATFGSDMKTVKLPSGKHYLRMVP
HPK
>Prx1-1_Asu reannot_id=Q21824-D1 origin_id=GS_03436 class=Prx
FQGTAVVDGDFKTVSAKDYKGKWLIVFFYPLDFTFVCPTEIIAFNDRSQE
FKKLGAELIACSCDSQFSHLAWIQTPRKDGGLGEMQIPLLSDFNKKIADS
FGVLDHDVGVSYRGLFLIDPKGVIRHTTVNDLPVGRSVDEALRVLKAFQF
VEKHGEVCPANWHDDEPTIKPDVKGAKEYFNKVNK
>Prx1-2_Asu reannot_id=Q9NL98-D1 origin_id=GS_23521 class=Prx
MSKAVIGKPAPEFTATAVVDGDFKSISLSDYKGKYVVLFFYPMDFTFVCP
TEIIAFSEHVGEFKKLGVEVLAASTDSQFSHLAWINTPRKQGGLGEMKIP
IISDNNHQISRDYGVLKGDDGIAYRGLFIIDPKGILRQITINDLPVGRSV
TETLRLVQAFQFVDKHGEVCPAGWTPGADTIKPGVKESKAYFQKH
>Prx1-3_Asu reannot_id=Q9NL98-D2 origin_id=GS_21096 class=Prx
MSKAVIGHPAPAFTATAVVDGDFKTISLSDYKGQYVVLFFYPMDFTFVCP
TEIIAFSEHMEEFKKLGVAVLAASTDSQFSHLAWINTPRKQGGLGEMKIP
IISDNNHQISRDYGVLKEDDGIAYRGLFIIDPHGILRQITINDLPVGRSV
SETLRLVQAFQFVDEHGEVCPAGWTPGADTIKPGVKESKAYFEKH
>SOD2_Asu reannot_id=P31161-D1 origin_id=GS_03358 class=SOD
ASRTKHTLPDLPYDYNALEPIISADILRVHHQKHHATYVNNLNQAEEGLH
EALAKGDTKKAIACAHALKFNGGGHINHSIYWTNLAKDGGEPSPELLAQI
KKDFGSLQSMQEKLSALSIAVQGSGWGWLGYNKALKRLELAATANQDILE
QTTGLIPLFTIDVWEHAYYLQYKNVRADYAKAIWKVANWKNVDERYKKAL
Q
>SOD3_Asu reannot_id=P51547-D1 origin_id=GS_08490 class=SOD
INGTLHGLSPGLHGFHVHEKGDIGDGCKAAGAHFNPTNKSHGAPTDFERH
VGDLGNIEASQAGVAHISIEDSLVSLHGPYSIIGRTIVVHERADDLGRGN
TEASRTTGDSGARVACGIIGIV
>SOD1_Asu reannot_id=Q27666-D2 origin_id=GS_11776 class=SOD
SAGAHFNPFKKTHGGPTDEERHIGDLGNVEADANGIAKFQIVDKLVQLHG
KYSVIGRSMVVHVGEDDLGKGTGDKKEESLKTGNAGARAACGVIAVAAPC
