# Supplementary material for: Speciation and adaptive evolution reshape antioxidant enzymatic system diversity across the phylum Nematoda
Source: BMC Biol. 2020 Nov 26;18:181. doi: 10.1186/s12915-020-00896-z (PMC7694339; doi:10.1186/s12915-020-00896-z)
Supplement: Supplementary file 4 — Additional file 4:. Protein-coding transcript (cds) and Protein-coding transcript translation (pep) sequences, and GFF (gff) files of antioxidant enzymes in 58 nematodes. [file 12915_2020_896_MOESM4_ESM.zip › Additional file 4-gff and sequences of re-annoted antioxidant enzymes in 58 nematodes/58_nematodes_antioxidant_enzymes/pep/brugia_malayi.PRJNA10729.antioxidant.pep]

>PHGpx-1_Bma reannot_id=O02621-D2 origin_id=Bm18099 class=GPX
LNTIYQFQVRDINGAEVSLNRYRNKVVLIVNVASQCGLTHSNYAQLKNLH
DKYKEQGLAIAAFPCNQFASQEPGNEMEIKHFIKETFNFEPDLYAKINVN
GAEEHPLYKFLKSQKSGTLIDAIKWNFTKFLINRHGKVVERYAPTVQPND
IEEDIVKLLNEHV
>PHGpx-2_Bma reannot_id=O62327-D1 origin_id=Bm5237 class=GPX
RGKPVVIVNVASQCGLTNSNYTELKELMEHYKDKGLAIAAFPCNQFGGQE
PKCELEVKNFVANKFHFEPDLYGKIDVNGKNAAPLFDFLKHAKGGLFGDN
IKWNFTKFLIDQEGHPV
>NPHGpx_Bma reannot_id=P67878-D1 origin_id=Bm2151 class=GPX
MSAQLLILSHMVLLQLIVAQLGPKIGKQFLKPKQCEITNQTVYDFQVQML
NGAQKSLAEYRNKVLLIVNVATYCAYTMQYRDFNPILESNSNGTLNILGF
PCNQFYLQEPAENHELLSGLKYVRPGHGWEPHKNMHIFGKLEVNGENDHP
LYKFLKERCPPTVPVIGKRHQLIYDPIGTNDVIWNFEKFLVDKKGRPRYR
FHPENWVQGTAVKPYIDELEREI
>Prx6_Bma reannot_id=O17433-D1 origin_id=Bm6417 class=Prx
MSKGILLGDKFPDFQAETSESFISSFHDWIGKDSWAILFSHPRDFTPVCT
TELARLVQLEPEFKKRNVKLIGLSCDSVQSHRKWADDIIELCRMKSGDSN
TCCSGNKLPFPIIADDNRSLASKLGMMDPDECDEKGAALTARCLFIIGPE
KTLKLSILYPATTGRNFDEILRVVDSLQLTATKLVATPVDWQNGDDCVVV
PTINDNEAKKLFGEKINTVELPSGKRYLRMVEHPK
>Prx1-1_Bma reannot_id=P48822-D1 origin_id=Bm13772 class=Prx
ILTSFQASVSPLRQILASQLCTSSITLAGIRPLGPKNKAPDFSGTAVVNG
DFKTISMKDYKGKWLILFFYPLDFTFVCPTEITAFSDRCAEFQKLNTELI
ACSCDSHFSHLAWIQTPRSEGGLGDMKIPVLADFNKDIANAFGVLDHETG
ISYRGLFLIDPSGEIRHSLVNDLSVGRSVDEAFRTLKAFQFVEKHGEVCP
ANWSDDKPTIKPGIKESKEYFKKVDGHT
>Prx1-2_Bma reannot_id=P48822-D2 origin_id=Bm5279 class=Prx
FQGTAVVNGDFKTISMKDYKGKWLILFFYPLDFTFVCPTEITAFSDRCAE
FQKLNTELIACSCDSHFSHLAWIQTPRSEGGLGDMKIPVLADFNKDIANA
FGVLDHETGISYRGLFLIDPSGEIRHSLVNDLSVGRSVDEAFRTLKAFQF
VEKHGEVCPANWSDDKPTIKPGIKESKEYFKKVDGHT
>Prx1-3_Bma reannot_id=P48822-D3 origin_id=Bm9232 class=Prx
TFVCPTEITAFSDRCAEFQKLNTELIACSCDSHFSHLAWIQTPRSEGGLG
DMKIPVLADFNKDIANAFGVLDHETGISYRGLFLIDPSGEIRHSLVNDLS
VGRSVDEAFRTLKAFQFVEKHGEVCPANWSDDKPTIKPGIKESKEYFKKV
DGHT
>Prx1-4_Bma reannot_id=Q17172-D1 origin_id=Bm3226 class=Prx
MTLAGSKAFIGQPAPNFKTTAVVNGDFKEISLGQFKGKYVVLFFYPLDFT
FVCPTEIIAFSDRIAEFKQLDVAVMACSTDSHFSHLAWVNTDRKMGGLGQ
MNIPILADTNHVISRAYGVLKEDDGIAYRGLFIIDPKGILRQITINDLPV
GRSVDETLRLIQAFQFVDKHGEVCPANWHPGSETIKPGVKESKAYFEKH
>SOD1-1_Bma reannot_id=P41962-D1 origin_id=Bm13727 class=SOD
MSANAIAVLRGDNVNGIIRFKQEKEGSPTTISGEIKGLTPGLHGFHVHQY
GDTTNGCISAGPHFNPYNKTHGGPTDEMRHVGDLGNIVAGADGTAHIDIS
DKHVQLLGPNSIIGRSIVVHADQDDLGKGVGDKKDESLKTGNAGARVACG
IVAVGAAS
>SOD1-like_Bma reannot_id=P41963-D1 origin_id=Bm11557 class=SOD
IMTASFVIFLSHIIFITYATSNQRYFKPNMQNNTTITIRRTITTTATAIA
ILHSDNGNVNGTIHFQQGKNSTTISGEIKGLTPGLHGFHVHQYGDTTNGC
ISAGPHFNPYNKTHGDPTDEMRHVGDLGNIVAGADGTAHIDISDKHVQLL
GPNSIIGRSIVVHADQDDLGKGVGNKKDESLKTGNAGGRVACGIVAISA
>SOD2_Bma reannot_id=P41981-D1 origin_id=Bm13778 class=SOD
MNLIVGVAGRILVSKNYGLNLRQLKHTLPDLPYDYGALEPVLSAEIMKVH
HGKHHVAYVNALNQAEEKVKEALAKRDVQAVVAATKLMNFNAGGHINHTL
FWEGLTTIKDSGEPNSELMSAIKKDFGSLEMMEDKLSAKTIAIQGSGWGW
LAYDKEMKRLQLACCPNQDILQSTTGLIPLFCIDVWEHAYYLQYKNVRPD
FVKAIWKIANWKVISDRYVKAKG
