# Supplementary material for: Speciation and adaptive evolution reshape antioxidant enzymatic system diversity across the phylum Nematoda
Source: BMC Biol. 2020 Nov 26;18:181. doi: 10.1186/s12915-020-00896-z (PMC7694339; doi:10.1186/s12915-020-00896-z)
Supplement: Supplementary file 4 — Additional file 4:. Protein-coding transcript (cds) and Protein-coding transcript translation (pep) sequences, and GFF (gff) files of antioxidant enzymes in 58 nematodes. [file 12915_2020_896_MOESM4_ESM.zip › Additional file 4-gff and sequences of re-annoted antioxidant enzymes in 58 nematodes/58_nematodes_antioxidant_enzymes/pep/brugia_pahangi.PRJEB497.antioxidant.pep]

>PHGpx-1_Bpa reannot_id=O02621-D2 origin_id=BPAG_0000460601-mRNA-1 class=GPX
YRNKVVLIVNVASQCGLTHSNYAQLKNLHDKYKEQGLAIAAFPCNQFASQ
EPGNEMEIKRFVKEMFNFEPDLYAKINVNEPEEHPLYTFLKNQKGGTLID
AIKWNFTKFLIDRHGKVVERYAPTVQPNDIEEDIVKLLNEHV
>PHGpx-2_Bpa reannot_id=O02621-D3 origin_id=BPAG_0000498701-mRNA-1 class=GPX
YRNKVVLIVNVASQCGLTHSNYAQLKNLHDKYKEQGLAIAAFPCNQFASQ
EPGNEMEIKRFVKEMFNFEPDLYAKINVNEPEEHPLYTFLKSQKGGTLID
AIKWNFTKFLINRYGKVVERYAPTVQPNDIEEDIVKLLNEHV
>PHGpx-3_Bpa reannot_id=O62327-D2 origin_id=BPAG_0000095301-mRNA-1 class=GPX
RGKPVVIVNVASQCGLTNSNYTELKELMEHYKDKGLAIAAFPCNQFGGQE
PKCELEVKNFVANKFHFEPDLYGKIDVNGKNTAPLFDFLKHAKGGLFGDN
IKWNFTKFLIDQEGHPV
>NPHGpx_Bpa reannot_id=P67878-D1 origin_id=BPAG_0000897501-mRNA-1 class=GPX
MSAQLLILSHMVLLQLIVAQLGPKIGKQFLKPKQCEITNQTVYDFQVQML
NGAQKSLAEYRNKVLLIVNVATYCAYTMQYRDFNPILESNSNGTLNILGF
PCNQFYLQEPAENHELLSGLKYVRPGHGWEPHKNMHIFGKLEVNGENDHP
LYKFLKERCPPTVPVIGKRHQLIYDPIGTNDVIWNFEKFLVDKKGRPRYR
FHPENWVQGTAVKPYIDELEREI
>Prx6_Bpa reannot_id=O17433-D1 origin_id=BPAG_0001116901-mRNA-1 class=Prx
MSKGILLGDKFPDFQAETSESFISSFHDWIGKDSWAILFSHPRDFTPVCT
TELARLVQLEPEFKKRNVKLIGLSCDSVQSHRKWADDIIELCRMKSGDSN
TYCSGNKLPFPIIADDNRSLASKLGMMDPDECDEKGAALTARCLFIIGPE
KTLKLSILYPATTGRNFDEILRVVDSLQLTATKLVATPVDWQNGDDCVVV
PTIDDNEAKKLFGEKINTVELPSGKRYLRMVEHPK
>Prx1-1_Bpa reannot_id=P48822-D1 origin_id=BPAG_0001396601-mRNA-1 class=Prx
ASVSPLRLILANQLCTSSVTLAGVRPLGPKNKAPDFSGTAVVNGDFKTIS
MKDYKGKWLILFFYPLDFTFVCPTEITAFSDRCAEFQKLNTELIACSCDS
HFSHLAWIQTPRSEGGLGDMKIPVLADFNKDIANAFGVLDHETGISYRGL
FLIDPSGEIRHSLVNDLSVGRSVDEAFRTLKAFQFVEKHGEVCPANWSDD
KPTIKPGIKESKEYFKKVDGHT
>Prx1-2_Bpa reannot_id=P48822-D2 origin_id=BPAG_0000993501-mRNA-1 class=Prx
FQGTAVVNGDFKTISMKDYKGKWLILFFYPLDFTFVCPTEITAFSDRCAE
FQKLNTELIACSCDSHFSHLAWIQTPRSEGGLGDMKIPVLADFNKDIANA
FGVLDHETGISYRGLFLIDPSGEIRHSLVNDLSVGRSVDEAFRTLKAFQF
VEKHGEVCPANWSDDKPTIKPGIKESKEYFKKVDGHT
>Prx1-3_Bpa reannot_id=Q17172-D1 origin_id=BPAG_0000155401-mRNA-1 class=Prx
MTLAGSKAFIGQPAPNFKTTAVVNGDFKEISLGQFKGKYVVLFFYPLDFT
FVCPTEIIAFSDRIAEFKQLDVAVMACSTDSHFSHLAWVNTDRKMGGLGQ
MNIPILADTNHVISRAYGVLKEDDGIAYRGLFIIDPKGILRQITINDLPV
GRSVDETLRLIQAFQFVDKHGEVCPANWHPGSETIKPGVKESKAYFEKH
>SOD1-1_Bpa reannot_id=P41962-D1 origin_id=BPAG_0000446101-mRNA-1 class=SOD
MSANAIAVLRGDNVSGIIRFKQEKEGSPTTISGEIKGLTPGLHGFHVHQY
GDTTNGCISAGPHFNPYNKTHGGPTDEMRHVGDLGNIVAGADGTAHIDIS
DKHVQLLGPNSIIGRSLVVHADQDDLGKGVGDKKDESLKTGNAGGRVACG
IVAISA
>SOD1-2_Bpa reannot_id=P41962-D2 origin_id=BPAG_0000648101-mRNA-1 class=SOD
FLKEKEGSPTTISGEIKGLTPGLHGFHVHQYGDTTNGCISAGPHFNPYNK
THGGPTDEMRHVGDLGNIVAGADGTAHIDISDKHVQLLGPNSIIGRSIVV
HADQDDLGKGVGDKKDESLKTGNAGGRVACGIVAISA
>SOD1-like-1_Bpa reannot_id=P41963-D1 origin_id=BPAG_0000548801-mRNA-1 class=SOD
MMIASFAIFLSHIIFITYATSNQRYFKPNMHNNMTITIRRTITKTATAIA
VLHSDNGNINGTIHFQQDKNSTTISGEIKGLTPGLHGFHVHQYGDTTNGC
ISAGPHFNPYNKTHGDPT
>SOD1-like-2_Bpa reannot_id=P41963-D3 origin_id=BPAG_0000662001-mRNA-1 class=SOD
DKNSTTISGEIKGLTPGLHGFHVHQYGDTTNGCISAGPHFNPYNKTHGDP
TDEMRHVGDLGNIVAGADGTAHIDISDKHVQLLGPNSIIGRSLVVHADQD
DLGKGVGDKKDESLKTGNAGARVACGIVAVSA
>SOD2_Bpa reannot_id=P41981-D1 origin_id=BPAG_0001310201-mRNA-1 class=SOD
MNLIIGVAGRLLVSKNYGLNLRQLKHTLPDLPYDYGALEPILSAEIMKVH
HGKHHVAYVNALNQAEEKVKEALAKRDVQAVVAATKLMNFNAGGHINHTL
FWEGLTTVKDSGEPNSELMSAIKKDFGSLEMMKDKLSAKTIAIQGSGWGW
LAYDKEMKRLQLACCPNQDILQSTTGLIPLFCIDVWEHAYYLQYKNVRPD
FVKAIWKIANWKVISDRYVKAKG
