# Supplementary material for: Speciation and adaptive evolution reshape antioxidant enzymatic system diversity across the phylum Nematoda
Source: BMC Biol. 2020 Nov 26;18:181. doi: 10.1186/s12915-020-00896-z (PMC7694339; doi:10.1186/s12915-020-00896-z)
Supplement: Supplementary file 4 — Additional file 4:. Protein-coding transcript (cds) and Protein-coding transcript translation (pep) sequences, and GFF (gff) files of antioxidant enzymes in 58 nematodes. [file 12915_2020_896_MOESM4_ESM.zip › Additional file 4-gff and sequences of re-annoted antioxidant enzymes in 58 nematodes/58_nematodes_antioxidant_enzymes/pep/bursaphelenchus_xylophilus.PRJEA64437.antioxidant.pep]

>Ctl-1_Bxy reannot_id=P90682-D1 origin_id=BXY_1745800.1 class=Cat
MANNKKTAENQLEEYRKKNRPEEMRTSYGAPISSRTASITAGPRGPLLIQ
DAVFLDELAHFDRERIPERVVHAKGVGAHGYFEVTHDITKYTKACIFAEI
GKKTPMFLRFSTVGNGSADTARDPRGFAMKFYTEEGNWDLVGNNTPIFFI
RDPILFPSFIHTQKRNPATHLKDPNMVWDFFSLRPEAMHQFMFLFGDRGT
PDGVRFMNGYGSHTFKLVNAKGEAVWCKFHAKTAQGIKNLSSAEAEKLTG
TDPDYSIRDLYNAIERGDYPQWNFFIQVMTFEQADKFRWNPFDLTKVWPH
SEFPLIPVGKFVLNRNPANYFAEVEQAAFSPAHVIPGIDFSPDKMLQGRL
FSYTDTHYHRLGPNYNQLPINCPYKTRVRNIQRDGLMAYSTNQGSAPNFH
PTSFNGTVTRGPPEHKWTVSGEVGRYETGGEDNYSQPKIFWEKVLDEGAR
ARLVQNIVDSLSGATDAVQDRCVVHFNRVHEDFGRAVSDGLK
>Ctl-2_Bxy reannot_id=Q27487-D2 origin_id=BXY_1386500.1 class=Cat
KSERMTTSYGVPMPTRTAVLTAGRRGPMLLQDHFFLDELQRFDRERNPER
VVHAKGAGAHGYLEITHDITQYSRASVFSKVGKKTPMFIRFSTVGGERGS
ADTARDPRGFAMKFYTDDGIWDLVGNNTPIFFIRDPILFPSFIHTQKRNP
ATNLKDPNMVFDFMSLRPETLHQFMFLFSDRGTPDGFRHMDGFGSHTYKL
INEKNEGFWVKFHFKTSQGIKNLSVEEAGRLAGDDPDYATRDLYNAIESG
NYPEWKFYIQVMKESEAAGCPFNPFDLTKVWPHKDYPLIPVGKIVLNKNP
NNYYAEVEQAAFAPAHIVPGIDFSPDKMLQGRIFSYTDTQLHRLGPNFQQ
LPINCPFSKPPQNIQRDGPMCLFKQGGEPNYYPNSFGNTPEPENKEQDLT
HKFEVNGVVHRWETRDEDNYTQPRLFWEKVLDEPSRDRLCENLAGPLSKC
VPHVQERSIKEFTKVHPDFGNQVRHLICQSAKGKG
>PHGpx-1_Bxy reannot_id=O02621-D1 origin_id=BXY_0829200.1 class=GPX
FRGKVVIIVNTASHCGFTNSNYAQLKELLDKYKSQGLEVAAFPCNQFGRQ
EPGCNADIKNFVKDNFKFDPDLYDKIDVNGKNAHPLFAYLKENAPGFLFN
AIKWNFTKFLVNRKGKVIARYAPTTKPLDMVKDIEKALAEEA
>PHGpx-2_Bxy reannot_id=O02621-D2 origin_id=BXY_0502500.1 class=GPX
FRGKVVIIVNTASQCGLTNSNYTQLNEILDKYKKDGLEIAAFPCNQFGGQ
EPGCDADIKSFVHEKFKFDPDLYSKIDVNGDNAHPLWKFLKEKQGGTLFD
AIKWNFTKFLVNRKGEVINRYGPQTEPKSMIKDIEKALAESP
>PHGpx-3_Bxy reannot_id=O02621-D3 origin_id=BXY_0294100.1 class=GPX
SFFSGKVLIVVNVASECGLTKANYEQLSELNQKYKNRGLDIAVFPCNQFK
NQEPLPAIKVKHNVSYKYNFNPDFYEKIDVNGPNAHPLWKFLKEKVNLTD
VKWNFTKFLINRQGDIIDVYGPKFEPKNMESDIVQALEKT
>NPHGpx-1_Bxy reannot_id=Q95003-D1 origin_id=BXY_1646000.1 class=GPX
IDETTRWSKCNGVNQSIYDFNVETLQGEFTDLSQYKGQVLLVINVATFCA
YTQQYTDFNPLIEKNRANGNDFTILAFPCNQFYLQEPAENHELLNGIMHV
RPGNGWRPHRNLHIYGKVEVNGANHHPLYEFLKDTCPQTVVQIGKRDELI
YNPIRVNDITWNFEKFLIDRQGRPRYRFHPTAWSHGEVVQPFVEKLLKEK
AE
>NPHGpx-2_Bxy reannot_id=Q95003-D2 origin_id=BXY_0590100.1 class=GPX
IDETTRWTKCWPTNMTIYDFSVQKLDGDYIDLNQYRGKVLLIVNVATFCA
YTQQYMDFNPLLESNGDNLTILAFPCNQFALQEPAENHEIMNGITHVRPG
NRFKPHRNLQIYGKLEVNGKDEHPLYEFLKSHCPPTVNQIGKREELMYNP
IKANDITWNFEKFLVDKEGRVRFRFHPTAWVHGDVLKPYIQQLLTEPRP
>Prx6_Bxy reannot_id=O17433-D1 origin_id=BXY_0973500.1 class=Prx
QTMSVRLGKTFPEFSCQTCSGPIPSFHEWIGNSWAILFSHPADFTPVCTT
ELARVAQLAPEFALRNVKLIAVSVDSAESHQHWIKDIVSFGNVAADGEIV
KKLDENAFPYPIIDDSDRKLIELLGMEDPDEVNRSGMPLAARAVFIIGPD
KRLKLSILYPATTGRNFDEIIRVVDSLQLTASQPVATPADWHPGDSCMVV
PNLDNEEAHRRFGEIRALPVPSGRNYLRMANPR
>Prx1-1_Bxy reannot_id=Q21824-D1 origin_id=BXY_1527700.1 class=Prx
GTAVVDGEFKQISYTDYAGKWLLIFFYPLDFTFVCPTEIIAFSDRVDEFK
KLGCEVVACSCDSQFSHLAWVKQPRNEGGLGDMKIPILSDFTKKTTKSFG
ILEPDLGVSFRGLFIVDPNGKIRHSLVNDLPVGRSVDEALRTLKAFQFFE
KHGEVCPAGWEEGGETINTASPKEYFSKINK
>Prx1-2_Bxy reannot_id=Q9NL98-D1 origin_id=BXY_1749900.1 class=Prx
MSKAFIGKPAPEFTAEAVVDGDFKTVSLKDYRGKYVVLFFYPLDFTFVCP
TEIIAFSEAADQFRKLGVEVLAASTDSKFSHLAWINQPRKHGGLGEMKIP
VIADTNHKISRDYGVLKEDEGIAFRGLFIIDGHGTLRQITINDLPVGRSV
EETLRLVQAFQYTDKHGEVCPAGWQPGHDTIKPDVKKSHEYFNKH
>Prx1-3_Bxy reannot_id=Q9NL98-D2 origin_id=BXY_0426700.1 class=Prx
MPKAFIGQPAPEFTADAVVDGDFKTVSLRDYRGKYVVLFFYPLDFTFVCP
TEIIAFSEAADQFRQLGVELLAASCDTKFSHLAWINQPRKHGGLGEMKIP
VIADPNHRISRDYGVLIEEAGIAFRGLFIIDGNGILRQVTINDLPVGRSV
EETLRLIQAFQYTDKHGEVCPAGWQPGHDTIKPDVKKSHEYFNKH
>SOD3_Bxy reannot_id=P34461-D2 origin_id=BXY_0353300.1 class=SOD
YFQITGKLSGLPPGPHGFHIHEKSDLTNNCLNTGGHFNPFEKDHGAPSDE
ERHAGDLGNIVVKDDGTVDIAVEDHLASLAGKTNVLNHAVVVHEKADDLG
KGGDAGSKKTGNAGSRLACGVIG
>SOD2_Bxy reannot_id=P41977-D1 origin_id=BXY_0662400.1 class=SOD
MMRQSLLSASRLVGATRDKHVLPDLPYDYGALEPVISAEIMQLHHQKHHA
TYVNNLNQAEEKSHEALAKGDLRTAIALQGALKFNGGGHINHSIFWTNLS
KDGGEPTGELLAQIKRDFGSVEKLQERLSAATVAVQGSGWGWLGYNKTDK
RLQIATCANQDPLE
>SOD1_Bxy reannot_id=Q27666-D1 origin_id=BXY_1769700.1 class=SOD
MSNRAVAILQGDSNVSGVVWFTQVVQVDGEIKGLTPGKHGFHVHQWGDRT
NGCISAGPHFNPFKKTHAGPQDSDRHAGDLGNVEADASGVAKFSFVDKVI
SLSGETNVVGRSLVIHAGEDDLGRGQGDKKEESLKTGNAGARAACGVIGL
AEPQ
