# Supplementary material for: Speciation and adaptive evolution reshape antioxidant enzymatic system diversity across the phylum Nematoda
Source: BMC Biol. 2020 Nov 26;18:181. doi: 10.1186/s12915-020-00896-z (PMC7694339; doi:10.1186/s12915-020-00896-z)
Supplement: Supplementary file 4 — Additional file 4:. Protein-coding transcript (cds) and Protein-coding transcript translation (pep) sequences, and GFF (gff) files of antioxidant enzymes in 58 nematodes. [file 12915_2020_896_MOESM4_ESM.zip › Additional file 4-gff and sequences of re-annoted antioxidant enzymes in 58 nematodes/58_nematodes_antioxidant_enzymes/pep/dictyocaulus_viviparus.PRJNA72587.antioxidant.pep]

>Ctl_Dvi reannot_id=Q27487-D1 origin_id=DICVIV_01150 class=Cat
FQRPRVLTTSNGSPIYDKTNVLTVGPRUGPMLMQDVVFMDEMAHFDRERI
PERVVHAKGAGKAHGYFEVTHSITKYCKADIFSSVGKQTPCFVRFSTVGG
ESGSADTVRDPRGFAVKFYTEEGNWDLVGNNTPIFFIRDPLQFPNFIHTQ
KRNPQTHLKDANMMWDFWSLRPESTHQVMFLMSDRGTPDGYRFMNGYGSH
TFKLVNSDRNAVYCKFHFKAEIRNLSSSEAERLAGEDPDYAIRDLYNAIE
RGDYPQWNFYIQVMTFDQAEKWPMNPFDVTKVWPHGEFPLIPVGKLVLNR
NPKNYFAEVEQSAFCPAHVVPGIEFSPDKMLQGRIFSYTDTHFHRLGTNY
IHLPINCPYRSRAHNTQRDGGACYDNQGNAPNYFPNSFNGGMECPRARES
KWSLVGDIDRHESIHEDNFEQPREFWTKV
>PHGpx_Dvi reannot_id=O62327-D1 origin_id=DICVIV_11856 class=GPX
RGQVVIIVNVASKCGYTDTNYKELKSLQSKYYSHGLRVAAFPCNQFGGQE
PACEIDIKKFVKETYDYEPDIYAKVKVNGKDADPFWKFLKMEQGGTLIDA
IKWNFTKFLVNRKGYVVKR
>NPHGpx_Dvi reannot_id=Q95003-D1 origin_id=DICVIV_12345 class=GPX
IDETTRWSQCRDVNQSIYDFQMETLQGQFTDLSQYKGQVLLIINVATFCA
YTQQYTDFNPLIEKNVNGGFTILAFPCNQFYLQEPAENHELMNGIMYVRP
GNGWKPHQNLHIYGKIDVNGENHHPLYEFLKESCPQTVEKIGKTDELMYN
PVRANDITWNFEKFLIDRKGRPRFRFHPTAWTHGDVVQPFIEQLMNESS
>Prx6_Dvi reannot_id=O17433-D1 origin_id=DICVIV_08927 class=Prx
FQHKMKLGDKFPAFKAKTNIGIIEDFHEWMGDSWAILFSHPADFTPVCTT
ELARAVQLAERFNERGVRMIALSCDSPESHQRWISDIIAYADVPHIALIF
FSAENFPFEIIADEDRKLATELGMLDPAEKDGAGIPLTARAVFIIDPKKQ
LRAQILYPATTGRNFEEILRVVDSLQLTDRLPVATPEGWNSENETCMVQP
SVPTSEAEKCFGRVDTVPMPSGKSYLRKVHIN
>Prx1-1_Dvi reannot_id=Q21824-D1 origin_id=DICVIV_02741 class=Prx
MIRKIIGAASRSSVVFTSRNLTVTPLLRSVRPLGPTCKLPEFEGTAVIDG
DFKVISSKEFNGKWLVFFFYPLDFTFVCPTEIIAFGDRANEFRDLGCEVV
ACSCDSHFSHLAWVQTPRKDGGLGDMNIPILADFNKKIARNFGVLDEEAG
VSYRGLFLIDPNGSIRHTVCNDLPVGRSVDEALRVLKAFQFVEKHGEVCP
ADWHDDSPTIKPGVKDSKEYFSKVNK
>Prx1-2_Dvi reannot_id=Q9NL98-D1 origin_id=DICVIV_02457 class=Prx
MSKAVIGKPAPDFNAKAVFAGDFVDIKLSDYRGKYLVLFFYPLDFTFVCP
TEIIAFSDRNEEFKNIGVQVLACSTDSIFSHLAWINTPRKYGGLGDMNIP
VLADTNHQICKDYGVLKDDEGIAYRGLFIIDPKGILRQITINDLPVGRSV
DETLRLVQAFQFVDKVYFLFITFLNTLNSKENLIRIIFQHGEVCPAGWTP
GKDTIKPDIKNSKEYFGKV
>SOD2_Dvi reannot_id=P31161-D1 origin_id=DICVIV_11000 class=SOD
VRAKHSLPDLPYDYNALEPVICNEIMQIHHQKHHATYVNNLNICEEKIHD
ALSKGNIKEAIALQPALKFNGGGHINHSIFWTNLAKDGGEPSNELMTAIK
NDFGSLEKLQTDLSSATVAVQGSGWGWLGYCPAAKRLKIATCANQDPLEP
TTGLIPLFGIDVWEHAYYLQYKNVRPDYVKAIWKIVNWKNVSERFAKAAK
>SOD3-1_Dvi reannot_id=P51547-D1 origin_id=DICVIV_07221 class=SOD
VVKARAYMFEAVPDGDPQKLIGIIDFVQYRSLVKLNGTVSGLKSGLHGFH
VHEKGNLANGCLAAGGHYNPYKLMHGAPSDSNRHVGDLGNIVTSANGETV
ISISDPVITLNGYHSVIGRAVVIHADADDLGLGRSEMSKSTGNSGARVAC
GVIGIV
>SOD3-2_Dvi reannot_id=P51547-D2 origin_id=DICVIV_07220 class=SOD
ITGRLSGLPPGLHGFHVHEYGDLGDGCNAAGLHYNPFMMEHGGPDSAVRH
LGDLGNIYTQSDGMTTVSITDTKVTLNGRYSVIGRAFVIHAQRDDLGLGT
APTSKTTGDSGSRIACGVIGIA
>SOD1_Dvi reannot_id=Q27666-D1 origin_id=DICVIV_07267 class=SOD
STNRAVAVLRGDAGVTGTVWFTQNKESDPCVIKGEIKGLTPGLHGFHVHQ
YGDSTNGCISAGPHFNPFNKTHGGPKDDTRHVGDLGNVEAGADGVAHFEI
TDHLVKIHGEHTVVGRSLVVHAGTDDLGKGVGEKREESLKTGNAGARSAC
GVIAIAAPQ
