# Supplementary material for: Speciation and adaptive evolution reshape antioxidant enzymatic system diversity across the phylum Nematoda
Source: BMC Biol. 2020 Nov 26;18:181. doi: 10.1186/s12915-020-00896-z (PMC7694339; doi:10.1186/s12915-020-00896-z)
Supplement: Supplementary file 4 — Additional file 4:. Protein-coding transcript (cds) and Protein-coding transcript translation (pep) sequences, and GFF (gff) files of antioxidant enzymes in 58 nematodes. [file 12915_2020_896_MOESM4_ESM.zip › Additional file 4-gff and sequences of re-annoted antioxidant enzymes in 58 nematodes/58_nematodes_antioxidant_enzymes/pep/diploscapter_coronatus.PRJDB3143.antioxidant.pep]

>Ctl-1_Dco reannot_id=Q27487-D1 origin_id=DCO_009136 class=Cat
KPGILTTSNGAPIYTKTAVLTAGARGPMLMQDVVYMDEMAHFDRERIPER
VVHAKGAGAHGYFEVTHDITQYCKADMFSRIGKQTPCFFRFSTVGGEAGS
ADTARDPRGFAMKFYTEEGNWDLVGNNTPIFFIRDPIHFPNFIHTQKRNP
QTHLKDANAIFDFWGHRPEAIHQVMFLFSDRGTPDGHRHMNGYGSHTFKL
VNKDGKAVYCKFHLKTDQGIRNLPADKAAQLMSDDPDYSIRDLFNSIERG
DYPSWKFYIQVMTFEQAEKSELNPFDVTKVWPHGEFPLIPVGKVVLNRNP
KNYFAEVEQSAFCPAHIVPGIEFSPDKMLQGRIFSYTDTHFHRLGPNYIQ
LPINCPFRARIHNMQRDGLMAIHNQDNAPNYHPNSFNGPTERKDVQDHVW
KVTGDVMRYETGDDHNYEQPRLFWTKILDEAHRDRLVHNLYMGLKDCHDF
IVERMIHHFTQV
>Ctl-2_Dco reannot_id=Q27487-D2 origin_id=DCO_009135 class=Cat
KPGVLTTSNGAPIYTKTAVLTAGARGPMLMQDVVYMDEMAHFDRERIPER
VVHAKGAGTTKTSSKKEIVDSGAHGYFEVTHDITQYCKADMFSRVGKQTP
CFFRFSTVGGEAGSADTARDPRGFAMKFYTEEGNWDLVGNNTPIFFIRDP
IHFPNFIHTQKRNPQTHLKDANAMFDFWVHRPEAIHQVMFLFSDRGTPDG
HRHMNGYGSHTFKLANKDGKAVYCKFHLKTDQGIRNLPADKAAQLMSEDP
DYSIRDLFNSIERGDYPSWKFYIQVMTFEQAEKSELNPFDVTKVWPHGEF
PLIPVGKVVLNRNPKNYFAEVEQSAFCPAHVVPGIEFSPDKMLQGRIFSY
TDTHFHRLGPNYIQLPINCPFRARIHNMQRDGLMAIHNQDNAPNYHPNSF
NGPTERKDVQDHVWKVTGDVMRYETGDDHNYEQPRLFWTKILDEAHRDRL
VHNLYMALKDCHDFIVEGMIHHFTQV
>PHGpx-1_Dco reannot_id=O02621-D1 origin_id=DCO_021201 class=GPX
VSSVYDFKVKDSDGKDVNLGDKYKDKVLIIVNVASECGLTNSNYTQLKVL
LDKYKSKGLEVAAFPCNQFGGQEPACELDIKNFVQNKFNFEPDLYSKVDV
NGDKADELWKYLKSEKGGFLIDAIKWNFTKFLVDREGNVVKRYGPKEEPH
TMEDDIKKLLDGSKL
>PHGpx-2_Dco reannot_id=O02621-D5 origin_id=DCO_021202 class=GPX
FRDKVLIIVNVASECGLTNSNYTQLKVLLDKYKSKGLEVAAFPCNQFGGQ
EPACELDIKNFVQNKFNFEPDLYSKVDVNGDKADELWKYLKSEKGGFLID
AIKWNFTKFLVDREGNVVKRYGPKEEPHTMEDDIKKLLDGSKL
>PHGpx-3_Dco reannot_id=O62327-D2 origin_id=DCO_020844 class=GPX
RGQVVIIVNVASQCGFTNSNYRELKELHDKYHEQGLRVACFPCNQFGGQE
PECELDIAGFVKSKFDYEPDLYAKIKVNGDSADPFWSWLKKEQGGVLLDA
IKWNFTKFLVNRKGHVVARF
>PHGpx-4_Dco reannot_id=O62327-D4 origin_id=DCO_020843 class=GPX
RGQVVIVVNVASQCGFTNANYRELKELHDKYHEQGLRVACFPCNQFGGQE
PECELDIAGFVKSKFDYEPDLYAKIKVNGDSADPFWSWLKKEQGGVLLDA
IKWNFTKFLVNRKGHVVSRF
>NPHGpx-1_Dco reannot_id=Q95003-D1 origin_id=DCO_019742 class=GPX
VDETTRWTQCKESNQSIYDFQLETLQGEFTDLSQYKGQVLLVVNVATFCA
YTQQYTDFNPLIERFADRGFSLLGFPCNQFYLQEPAENHELMNGIMYVRP
GNGWKPHQNLHIYGKLEVNGENQHPYYEFLKETCPQTVDRIGNPNELMYT
PIKASDITWNFEKFLIDKKGRPRFRFHPTAWSHGEVVVPFIEQLMAESS
>NPHGpx-2_Dco reannot_id=Q95003-D2 origin_id=DCO_019741 class=GPX
VDETTRWAQCKEANQSIYDFQLETLQGEFTDLSQYKGQVLLVVNVATFCA
YTQQYTDFNPLIERFADRGFSLLGFPCNQFYLQEPAENHELMNGIMYVRP
GNGWKPHQNLHIYGKLEVNGENQHPYYEFLKETCPQTVDRIGNPNELMYT
PIKASDITWNFEKFLIDKKGRPRFRFHPTAWSHGEVVVPFIEQLMAESA
>Prx6-1_Dco reannot_id=O17433-D1 origin_id=DCO_019458 class=Prx
SAQIMRLGEIFPDFAATTDKGGFDSFHKWIGDEHWAIMFSHPADFTPVCT
TELSRATQLADEFASRHVKMIALSCDSAEAHRGWIPDIRSYARIEAHKSK
QLINQELYFPFEIIADSDRKLAKQLDMIDPDEVAHIPLFPLFIGYVLPFQ
LDSAGLPLTARAVFFIDPAKKLRAQILYPATTGRDFHEILRVIDSLQLTA
KMPVATPEGWRVGDECMVQPWLPADDAEQRFGKNSIRTVDLPSGRPYLRF
AKPPS
>Prx6-2_Dco reannot_id=P52570-D2 origin_id=DCO_019457 class=Prx
GEVFPDFAATTDKGGFDSFHKWIGDEHWTIMFSHPADFTPVCTTELSRAA
QLADECVILTLQSNSWAFRFASRHVKMIALSCDSAEAHRGWIPDIRSYAR
IETHKEFPFEIITDSDRKLAKQLDMIDPDELDSTGLPLTARAVFFIDPTK
KLRAQILYPATTGRDFHEILRVIDSLQLTAKMPVATPEGWRVGDECMVQP
WLPAGDAEQRFGKNSIRTVDLPSGRPYLRFTKPPS
>Prx1-1_Dco reannot_id=Q9NL98-D1 origin_id=DCO_020385 class=Prx
MSKAFIGKPAPDFKTQAVVDGDFVEVKLSDYKGKYLVIFFYPLDFTFVCP
TEIIAFSDRFKEFKDLGVNVLAVSTDSVFSHLAWINTPRKHGGLGEMSIP
VLADTNHQISRDYGVLKEDEGIAYRGLFIIDPNGILRQITVNDLPVGRSV
DETLRLVQAFQFVDKHGEVCPAGWTPGKETIKPGVKDSQ
>Prx1-2_Dco reannot_id=Q9NL98-D2 origin_id=DCO_019081 class=Prx
YSKAFIGQPAPDFKTQAVVGDEFVEVKLSDYKGKYLVVFFYPLDFTFVCP
TEIIAFSDRFKEFSALNTEVLAVSTDSVFSHLAWINTPRKDGGLGEMNIP
VLSDLNHQISRDYGVLKDDAGIAFRGLFIIDPKGILRQITVNDLPVGRSV
DETLRLVQAFQFVDKHGEVCPAGWTPGKETIKPSVKNSKVHFSLL
>Prx1-3_Dco reannot_id=Q9NL98-D3 origin_id=DCO_019082 class=Prx
YSKAFIGQPAPDFKTQAVVGDEFVEVKLADYKGKYLVVFFYPLDFTFVCP
TEIIAFSDRFKEFSALNTEVLAVSTDSVFSHLAWINTPRKDGGLGEMNIP
VLSDLSHQISRDYGVLKDDAGIAFRGLFIIDPKGILRQITVNDLPVGRSV
DETLRLVQAFQFVDKHGEVCPAGWTPGKETIKPSIKNSKVHFSLL
>Prx1-4_Dco reannot_id=Q9NL98-D5 origin_id=DCO_020386 class=Prx
MSKAFIGKPAPDFKTQAVVDGDFVEVKLSDYKGKYLVVFFYPLDFTFVCP
TEIIAFSDRFKEFKDLGVNVLAVSTDSVFSHLAWINTPRKHGGLGEMNIP
VLADTNHQISRDYGVLKEDEGIAYRGLFIIDPNGILRQITVNDLPVGRSV
DETLRLVQAFQFVDKHGEVCPAGWTPGKETIKPGVKDSQVKN
>SOD1-1_Dco reannot_id=A8XCP3-D1 origin_id=DCO_021359 class=SOD
QVEASSKMSNRAVAVLRGDQGVTGAIWFTQKTESEPLTIKGEITGLAPGK
HGFHIHQYGDSTNGCTSAGPHFNPFGKTHGGPCCEVRHVGDLGNVIAEAD
GVAHINMTDKLTTLYGQNSIVGRSLVVHAGEDDLGKGEGDKKEESLKTGN
AGARLACGVIALAAPQ
>SOD2-1_Dco reannot_id=P31161-D1 origin_id=DCO_019659 class=SOD
SASRSKHTLPDLAYDYNALEPVISAEIMQLHHQKHHATYVNNLNTLEEKL
AEAVSKGNVKEQIALGPGLRFNGGGHINHAIFWTNLAKDGGEPSADAGFN
DIFQKDFGSLEKMQETMSASTVAVQGSGWGWLGYCPKSKSLRIATCPNQD
PLEPTTGLIPLFGIDVWEHAYYLQYKNVRPDYVKAIWKIANWKNVSERFA
KATG
>SOD2-2_Dco reannot_id=P31161-D2 origin_id=DCO_019660 class=SOD
LSSFSASRSKHTLPDLAYDYNALEPVISAEIMQLHHQKHHATYVNNLNTL
EEKLAEAVSKGNVKEQIALGPGLRFNGGGHINHAIFWTNLAKDGGEPIFQ
KDFGSLEKMQETMSASTVAVQGSGWGWLGYCPKSKSLRIATCPNQDPLEP
TTGLVPLFGIDVWEHAYYLQYKNVRPDYVKAIWKIANWKNVSERFAKATG
>SOD3-1_Dco reannot_id=P34461-D2 origin_id=DCO_020543 class=SOD
INGSLTGLPPGIHGFHIHETGSTDQGCAAAGAHYNPMQMNHGGPNDMVRH
IGDLGNIQTPASGPTPINVLDSIASLSGNFSIIGRSVVVHEKPDDLGKGG
TEDSLKTGSAGARIACGVIG
>SOD3-4_Dco reannot_id=P34461-D4 origin_id=DCO_021627 class=SOD
QGDIGNGCLNAGGHYNPSGKNHGAPTDADRHVGDLGNNKGRNIAFQTSGT
VNVDITDTVASLTGPISVMGRGIVLHQNPDDLGKGNSPDSKTTGNAGPRI
GCGVIG
>SOD3-2_Dco reannot_id=P51547-D2 origin_id=DCO_021628 class=SOD
ENVNARCYLYNAVAGGVGNQLMGTLDLVQTGQQLRVFSFFFFILSVFQIQ
INGTITGAMPAGLHGFHIHEKANIGNGCLNAGAHYNPSGKNHGAPTDTDR
HVGDLGNVQADTSGTINVDITDTVASLTGPISVMGRGIVLHQNPDDLGKG
NSPDSKTTGNAGPRIGCGVIGYA
>SOD3-3_Dco reannot_id=P51547-D3 origin_id=DCO_020544 class=SOD
INGSLTGLSPGIHGFHIHETGSTDQGCAAAGAHYNPMQMNHGGPNDMIRH
IGDLGNIQTPASGPTPINVLDSTASLSGNFSIIGRSVVVHEKPDDLGKGG
TEDSLKTGSAGARIACGVIGIY
>SOD1-2_Dco reannot_id=Q27666-D2 origin_id=DCO_021360 class=SOD
MSNRAVAVLRGDQGVTGAIWFTQKTESEPLTIKGEITGLAPGKHGFHIHQ
YGDSTNGCTSAGPHFNPFGKTHGGPCCEVRHVGDLGNVIAEADGVAHIDM
TDKLATLYGQNSIVGRSLVVHAGEDDLGKGEGDKKEESLKTGNAGARLAC
GVIALAAPQ
