# Supplementary material for: Speciation and adaptive evolution reshape antioxidant enzymatic system diversity across the phylum Nematoda
Source: BMC Biol. 2020 Nov 26;18:181. doi: 10.1186/s12915-020-00896-z (PMC7694339; doi:10.1186/s12915-020-00896-z)
Supplement: Supplementary file 4 — Additional file 4:. Protein-coding transcript (cds) and Protein-coding transcript translation (pep) sequences, and GFF (gff) files of antioxidant enzymes in 58 nematodes. [file 12915_2020_896_MOESM4_ESM.zip › Additional file 4-gff and sequences of re-annoted antioxidant enzymes in 58 nematodes/58_nematodes_antioxidant_enzymes/pep/dirofilaria_immitis.PRJEB1797.antioxidant.pep]

>PHGpx-1_Dim reannot_id=O02621-D2 origin_id=nDi.2.2.2.t04659 class=GPX
RNKVVLIVNVASNCGLTQTNYAQLKDLHDKYKEQGLAIAAFPCNQFASQE
PGNEEEIKHFVKKTFNFEPDLYAKINVNGPEEHSLYTFLKSQKGGYMLDA
IKWNFTKFLINRQGEVVERYAPTVQPKDIEDDIVKLLNKHI
>PHGpx-2_Dim reannot_id=O62327-D1 origin_id=nDi.2.2.2.t09886 class=GPX
RGKPVVIVNVASECGLTNSNYTELKQLMEHYKDKGLAIAAFPCNQFGGQE
PKCELEVKNFVADKFHFEPDLYAKIDVNGKNTAPLFDFLKHAKGGLFGDN
IKWNFTKFLIDQEGHPV
>PHGpx-3_Dim reannot_id=O62327-D3 origin_id=nDi.2.2.2.t09885 class=GPX
RGKPLIIVNVASQCDFADTNYRELKELQKLFKDKELAVAAFPCNQFGSQE
PGCGVDVKEGVKEKYHYEPDIYDKIEVNGGNAHPLYNFLKEKQGGSFGNR
IKWNFTKFLIDQNGHPV
>NPHGpx_Dim reannot_id=P52033-D1 origin_id=nDi.2.2.2.t02595 class=GPX
MFIQLLILSYAILLQLIATQVADKQLPNLTKQCEPTSQTIYDFHVPTLDG
SEKSLAEYRGKVLLLVNVATYCAYTFQYNDFNPMLENNSNGTLKILAFPC
NQFLLQEPAENHELLNGLKYVRPGNGWEPHGNMHIFGKVEVNGDDHHPLY
KFLKEHCPQTVPIIGDRHQLMYNPIGTNDIIWNFEKFLIDKKGHPRYRFH
PSAWVQGSVIAPFIDELEREI
>Prx1-1_Dim reannot_id=P48822-D1 origin_id=nDi.2.2.2.t03672 class=Prx
AAASPFRQMFTARFCTSSITLTGVRPLGPKNKVPDFSGTAVINGDFKTIN
VKDYKGKWLIIFFYPLDFTFVCPTEIIAFNDRCSEFRKLNAELIACSCDS
HFSHLAWTQTPRSEGGLGDMQIPVLADFNKDIANAFGVLDHETGISYRGL
FLIDPNGEIRHSLVNDLPVGRSVDEALRTLKAFQFVEKHGEVCPANWSDD
KPTIKPGVKESKEYFRKVGGGA
>Prx1-2_Dim reannot_id=Q17172-D1 origin_id=nDi.2.2.2.t06574 class=Prx
MTLAGSKAFIGQPAPNFKTTAVVNGDFKEISLCQFKGKYVVLFFYPLDFT
FVCPTEIIAFSDRIAEFKKLDVAVMACSTDSHFSHLAWINTDRKMGGLGQ
MNIPILADTNHTISRAYGVLKEDDGIAYRGLFIIDPKGILRQITINDLPV
GRSVDETLRLIQAFQFVDNHGEVCPANWQPGSEAIKPGVKESKAYFEKH
>Prx1-3_Dim reannot_id=Q17172-D2 origin_id=nDi.2.2.2.t06575 class=Prx
MTLAGSKAFIGQPAPNFKTTAVVNGDFKEISLCQFKGKYVVLFFYPLDFT
FVCPTEIIAFSDRIAEFKKLDVAVMACSTDSHFSHLAWINTDRKMGGLGQ
MNIPILADTNHTISRAYGVLKEDDGIAYRGLFIIDPEGILRQITVNDLPV
GRSVDETLRLIQAFQFVDKHGEVCPANWHPGSETIKPGVKESKAYFEKH
>SOD1_Dim reannot_id=P24706-D1 origin_id=nDi.2.2.2.t10268 class=SOD
MSASAIAVLRGDAVSGIIRFKQDKEGFPTTVNGEIKGLTPGLHGFHIHQF
GDTTNGCVSAGPHFNPHNKTHGGPTDEIRHVGDLGNIEAGADGTAHIDIS
DQHIQLLGPNSIIGRSIVVHADQDDLGKGVGEKKDESLKTGNAGARVACG
IIAISS
>SOD1-like_Dim reannot_id=P41974-D1 origin_id=nDi.2.2.2.t11865 class=SOD
FLQNNRASATTIYGTINGLTPGLHGFHIHQYGDQTNGCTSAAAHYNPFEK
THGSPTDNIKHIGDLGNIKAGADGVANVNIISNHIQLSGPLSVIGRSLVV
HANPDDLGKGNGDAREESLKTGNAGSRIVCSIIGIAPST
>SOD2_Dim reannot_id=P41981-D1 origin_id=nDi.2.2.2.t08399 class=SOD
MNMIIGVAGRLLIGKNYGLNVRQLKHTLPDLPYDYGALEPILSAEIMQVH
HGKHHAAYVNALNQAEEKVKEALIKGDTQTAVTATKLMNFNAGGHINHTM
FWEGLTGVKDSGEPNSELMTAIKKDFGSFETMKDKLKYTKWLQSMQLHMP
FIRNILGLIPLFCIDVWEHAYYLQYKNVRPDFVKAIWKIANWKIISDRYV
KARG
