# Supplementary material for: Speciation and adaptive evolution reshape antioxidant enzymatic system diversity across the phylum Nematoda
Source: BMC Biol. 2020 Nov 26;18:181. doi: 10.1186/s12915-020-00896-z (PMC7694339; doi:10.1186/s12915-020-00896-z)
Supplement: Supplementary file 4 — Additional file 4:. Protein-coding transcript (cds) and Protein-coding transcript translation (pep) sequences, and GFF (gff) files of antioxidant enzymes in 58 nematodes. [file 12915_2020_896_MOESM4_ESM.zip › Additional file 4-gff and sequences of re-annoted antioxidant enzymes in 58 nematodes/58_nematodes_antioxidant_enzymes/pep/ditylenchus_destructor.PRJNA312427.antioxidant.pep]

>Ctl_Dde reannot_id=P90682-D1 origin_id=Dd_07707 class=Cat
PEVMQTSNGAPVWSHTAALTVGRMGPMLMQDVVYIDSITQFDRERIPERV
VHAKGMGAHGFFEVTHDITKYCKADLFNEIGKKTPLFIRFSSVGTERGGP
DTVRDLRGFAMKFYTEEGNWDLVGNNTPIFFIRDPMMFPAFIHTLKPNPV
TNTKHPNPFFDFCSLRPETMHQLLWMHGDRGTPDGFRHMNGYGSHTFKMV
NKQGVPVYCKFHIKTKQGIKHLTSDEARKYNGDDPDYATRDLYEAIDRGD
YPEWEFSIQQLIVLLKKFLIAFDLTKIWYHKDYPLIPVGRIVLNRNVKNY
FAEVEQAAFCPAHVVPGIEFSPDKMLQGRLLSYMDTQYHRIGKNYIQLPI
NCPYRAPPVRNMHTDGAMNLTDNQDGAPTWNPNSFHGPVEKGEEVRESRW
SISGDVDRFDTSNEDNYEQPRLFFEKVLDDPQRVRLVENLCGSLVLCAPL
IQQRCISEFDKVSPTLGQMVRDELSR
>PHGpx-1_Dde reannot_id=O02621-D1 origin_id=Dd_07201 class=GPX
DLRGKALIVVNVASECGLANSNYTQLKDVLEKYKTEGLEVAAFPCNQFNN
QEPGCEIDIRNSVREKYSFEPDLYSKVDVNGKNQHPIYEFLKKEQGGFMF
DAIKWNFTKFLVDRQGHVVKRYGPNTDPKTIIPDIEAVLSKSA
>PHGpx-2_Dde reannot_id=O62327-D2 origin_id=Dd_07716 class=GPX
IHNLSGKALLVVNVASQCGFTNSNYTQLKEILDTHKEKGLEVAAFPCNQF
GGQEPACEVDIRAFVKDKFNFEPDLYAKIDVNGKNEDPLYKFLKKEKGGT
LIDAIKWNFTKFLVDKQGHVVNRY
>NPHGpx-1_Dde reannot_id=Q95003-D1 origin_id=Dd_03505 class=GPX
FSVSTLDGQMTDLKKYKGEVLLIVNVATFCAYTQQYLDFNAMLEKYSADK
MKILAFPCNQFYLQEPAENHEILETIQHVRPGKNFRPHNNLSIFGKLEVN
GAGHHSLYEFLKNVCPQTVSQIGATNELMYSPIRSNDITWNFEKFLVDRQ
GRPRFRFHPTAWNSGQVLDPFLHQLLAEKEL
>NPHGpx-2_Dde reannot_id=Q95003-D2 origin_id=Dd_02046 class=GPX
TFIAYTQQYTDFNPLIEKNRENGKEFTILAFPCNQFYLQEPAENHEILNG
IVHVRPGNGWHPHRNLHIYGIVSSPNEGYIFTLGKLEVNGQNHHPLYEFL
KDSCPQTVVQIGKRDELIYNPIRVNDVTWNFEKFLVDKKGRPRYRFHPTA
WSHGEIVQPFIEKLQAE
>Prx1-1_Dde reannot_id=Q21824-D1 origin_id=Dd_01990 class=Prx
MFKSIASKLMPAVTYAGKHPQLDLLRFASTVRPLGPKNKVPEFQGNAVVN
GEFKTISYKDYEKKWLIVFFYPLDFTFVCPTEIIAFSDKAKEFRALNCEV
VACSCDSHFSHLAWCKTPRNEGGLGNMEIPVLSDFSKKVAREFGVLDEES
GLSYRGLFLIDPNGDIRHTVVNDLPVGRSVTEAMRVLKAFQFTDKHGEVC
PADWEEDKPTINVKSPKDYFSKANK
>Prx1-2_Dde reannot_id=Q9NL98-D1 origin_id=Dd_09400 class=Prx
MAKAFIGKPAPDFTADAVVDGDFKSVSLSDYKGKYVVLFFYPLDFTFVCP
TEIIAFSDRVEEFKVSNQFFYITILLFFRHLEWISKPRKQGGLGEMNIPV
LADTNHKISRDYGVLKEDEGIAYRGLFIIDPKGVLRQITINDLPVGRSVD
ETLRLVQAFQYVEKHGEVCPAGWTPGKDTIKPDPKGSQQYFGKQ
>SOD2_Dde reannot_id=P31161-D1 origin_id=Dd_12895 class=SOD
RFKHVLPDLPYDYGALEPVISAEIMRLHHQKHHATYVNNLNVAEEKCHEA
LQKGDVRAAITLQGALKFNGGGHINHSIFWTNLCKDGGEPSGELLEQIKR
DFGSLETLQEKLSAASTAVQGSGLRFTLSKPKLTFLFPGWGWLGNKADKR
LQIATCANQDPLETTGLCPLFGIDVWEHAYYLQYKNVRPDYVKAIWKIAN
WKNVDERYQNAKK
>SOD1-1_Dde reannot_id=P41962-D2 origin_id=Dd_02517 class=SOD
EKEGDPVVIKGEISGLTEGPHGFHVHQYGDSTNGCTSAGPHFNPHNKTHG
GPEAEIRHVGDLGNVIAGSDGVAKFEFTDALIQLNGQNSIVGRCLVVHAN
MDDLGLGEGDNKEESLKTGNAGARVACGIVGIAANS
>SOD3_Dde reannot_id=P51547-D1 origin_id=Dd_00081 class=SOD
SIFQVNGTIAGLTPGDHGFHVHVYGAYGKACAEAGPHFNPDKVNHGGPND
SERHVGDLGNIHAGVYGSVLIDIKDSKVSLNGRNSAVGRAVVVHAKPDDL
GKGGAPDSKSTGAAGARLACGIIGIT
>SOD1-2_Dde reannot_id=Q27666-D1 origin_id=Dd_00703 class=SOD
MSNRAVAVLRGDSDAKGVVWFTQEKEGTPTTVKGEISGLSPGLHGFHVHV
YGDSTNGCVTAGPHLNPFNKTHGGPQDDNRHVGDLGNVEAGSDGVAKFEF
QDKLIQLAGQNSIVGRSLVVHAGVDDLGKGVGEKQEESLKTGNAGARLAC
GVIGLAAPQ
