# Supplementary material for: Speciation and adaptive evolution reshape antioxidant enzymatic system diversity across the phylum Nematoda
Source: BMC Biol. 2020 Nov 26;18:181. doi: 10.1186/s12915-020-00896-z (PMC7694339; doi:10.1186/s12915-020-00896-z)
Supplement: Supplementary file 4 — Additional file 4:. Protein-coding transcript (cds) and Protein-coding transcript translation (pep) sequences, and GFF (gff) files of antioxidant enzymes in 58 nematodes. [file 12915_2020_896_MOESM4_ESM.zip › Additional file 4-gff and sequences of re-annoted antioxidant enzymes in 58 nematodes/58_nematodes_antioxidant_enzymes/pep/dracunculus_medinensis.PRJEB500.antioxidant.pep]

>Ctl_Dme reannot_id=P90682-D1 origin_id=DME_0000369701-mRNA-1 class=Cat
ITTSNGVPIFNKNASLTVGRHGPMLMQDVVYMNEMAHFVRERIPERVVHA
KGAGAHGVFTVTNDISKYCKASLFAEVGKQTDVFVRFSTVGGELGSADTL
RDPRGFAIKFYTEDGNWDLVGNNTPVFFIRDPILFPSFIHTQKRNPVTHL
KDANMVWDFFSLRPESTHQMMILFSDRGIPDGYRFMNGYGSHTFKLINNE
GKQVYCKLHVKSAQGIRNLTTEEAKRLASEDPDYSIRDLYDSIEEGNFPK
WNLMIQVMTFKEAERCKFNPFDVTKVWSHKDYPLIPVGQIVLNRNPTNYF
AFTEQSAFSPSHVVPGINFSPDRMLQGRLFAYTDAHFHRLGPNYIQLPVN
CPYRSQPQNCQRDGFMTFAVNEGHGAPNYHPSSFSEIKQCPKTKEESWYI
AGDVDRYDDGDDDNFTQPRDFWLNVLDDNARTRLVNNIADSLKECVLFVQ
NRTIKNLMQVHESFGNAVKERIKKLNISVQE
>PHGpx_Dme reannot_id=O02621-D1 origin_id=DME_0000024201-mRNA-1 class=GPX
KKTIYDFKVKNAEGEEVSLEKYRGKVVIIVNVASKCGLTNSNYADLKALL
DKYKGSGLEIAAFPCNQFGGQEPACEVDIRNFIKEKFLFEPDLYAKVDVN
GSNAEPLFNFLKTEQGGFLVDAIKWNFTKFLINKEGKPVKRYAPTVKPRD
FENDIEQLLRE
>NPHGpx_Dme reannot_id=Q95003-D1 origin_id=DME_0000519301-mRNA-1 class=GPX
RWTKCESSNRTIYDFEVEDLEGQRRDLNEYRGKILLIINVATFCAFTKQY
LDFNPLIEANSDINLEILAFPCNQFGLQEPAENHEILNGLMHVRPGHGWK
PHKNLHIYGKVKVNGDDQHPLFEFLKDSCPQTVKTIGKPSEMMYEPIRAN
DITWNFEKFLIDKNGIVRYRFHPTAWKNGDIVQKFIQTLANNKQT
>Prx1-1_Dme reannot_id=Q21824-D1 origin_id=DME_0000147701-mRNA-1 class=Prx
STSPTAFGIRPLGPKNKVPSFSGTAVVDGDFKTIKVDDYKGKWLIVFFYP
LDFTFVCPTEIIAFSDRSPEFRKLNAEIIACSCDSHFSHLAWTHTPRKDG
GLGKMEIPLLADFNKQIADSFGVLDHQLGVSYRGLFLIDPNGEIRHSLVN
DLPVGRSVDEALRILKAFQFVEKHGEVCPADWEENEPTIKPDVSSSKEYF
NKVNK
>Prx1-2_Dme reannot_id=Q9NL98-D1 origin_id=DME_0000614501-mRNA-1 class=Prx
MSQAFIGKPAPNFTTEAVINGDFKTISLSDFKGKYVVLFFYPLDFTFVCP
TEIIAFSDRYEEFRKLDVVVLACSTDSKFSHLAWINQPRKLGGLGEMNIP
ILADTNHSISRAYGVLKEDEGIAYRGLFIIAPDGILRQITINDLPVGRSV
SETLRLVQAFKYVDTHGEVCPAGWNPGNDTIVPKIVESKAYFAKH
>Prx1-3_Dme reannot_id=Q9NL98-D2 origin_id=DME_0000614601-mRNA-1 class=Prx
MAQAFVGKPAPNFTTEAVINGDFKTISLSDFRGKYVVLFFYPLDFTFVCP
TEIIAFSDRYEEFRKLDVVVLACSTDSKFSHLAWINQPRKLGGLGEMNIP
VLADTNHSISRAYGVLKEDEGIAYRGLFIIAPDGILRQITINDLPVGRSV
CETLRLVQAFKYVDTHGEVCPAGWNPGNDTIVPKVKDSKAYFSKH
>Prx1-4_Dme reannot_id=Q9NL98-D3 origin_id=DME_0000814101-mRNA-1 class=Prx
MSKAFIGKPAPSFSAEAVVDEDFKKISLSDYKGKYLVLFFYPADFTFVCP
TEIIAFSDRFDEFEALNCAVVAASTDTKFSHFAWIQTPRKKGGLGNMRIP
IIADQTQRIAKDYGVLKEDEGVCYRGLFIIDGKGIIRQITINDLPIGRSV
DEIIRLIQALQYTDAHGEVCPAGWKPGKDAIKPNAIDSKEYFEKQ
>SOD2_Dme reannot_id=P31161-D1 origin_id=DME_0000419401-mRNA-1 class=SOD
IRNKHTLPDLSYDYGELEPVLSAEIMKIHHQKHHAAYVNNLNIAEEKVQE
SLAKGDVKSAIIHAAAMRFHGGGHVNHSIFWTMLAKHGGEPDKDLMEIIK
KDFGSLESMQDKVNAAAVAVQGSGWGWLAYDKVMNRLQVAVTMNQDVLES
TTGLIPLFGIDVWEHAYYLQYKNVRADYVKEIWKIANWKNINERYQKAIQ
>SOD1_Dme reannot_id=P34697-D1 origin_id=DME_0000946601-mRNA-1 class=SOD
ENEGCPTMIEGHISGLSQGQHGFHIHQYGDSRKGCDSAGPHFNPFGKTHG
GPQDEVRHVGDLGNIVADANGVANIKMSDHLIQLHGVNSVIGRAMVVHAG
IDDLGKGTGDKLEESKKTGNAGARVACGVIALAAGQ
>SOD3-1_Dme reannot_id=P41962-D2 origin_id=DME_0000946701-mRNA-1 class=SOD
EREAAPTIITGFVTGLTPGEHGFHIHLVGDLSRNCLAAGPHYNPFSEMHG
SPFNPMRHAGDLGNIVAGPTGFAPVSITAPLVQLRGPVSVIGRTLVVHMN
RDDLGLGTGAAQAESKLTGNAGRRIGCGII
>SOD3-2_Dme reannot_id=P41962-D3 origin_id=DME_0001088601-mRNA-1 class=SOD
QNKENAPTIITGQIRGLSPGKHAFHIHEHGDLSRDCLAAGPPYNPINETH
GGPLNRMRHVSNLGNVFANVNGIATIYITAPLIQLRGPISVIGRTIVVHM
NSDDLGLGTTEAQATSQLTGNAGQRIGCGVIKRRFGY
