# Supplementary material for: Speciation and adaptive evolution reshape antioxidant enzymatic system diversity across the phylum Nematoda
Source: BMC Biol. 2020 Nov 26;18:181. doi: 10.1186/s12915-020-00896-z (PMC7694339; doi:10.1186/s12915-020-00896-z)
Supplement: Supplementary file 4 — Additional file 4:. Protein-coding transcript (cds) and Protein-coding transcript translation (pep) sequences, and GFF (gff) files of antioxidant enzymes in 58 nematodes. [file 12915_2020_896_MOESM4_ESM.zip › Additional file 4-gff and sequences of re-annoted antioxidant enzymes in 58 nematodes/58_nematodes_antioxidant_enzymes/pep/elaeophora_elaphi.PRJEB502.antioxidant.pep]

>PHGpx-1_Eel reannot_id=O02621-D2 origin_id=EEL_0000475301-mRNA-1 class=GPX
RGKVVLIVNVASQCGLTHSNYAQLKELHDKYKEQGLAITAFPCNQFASQE
PGSEEEIKRFVKETFNFEPDLFAKINVNGADEHPLYTFLKSQKKGTLVDA
IKWNFTKFLINRRGAVVERYAPTTQPKDIEEDIVKLLNEHV
>PHGpx-2_Eel reannot_id=O62327-D1 origin_id=EEL_0000223701-mRNA-1 class=GPX
FRGKPVVIVNVASQCGLTNSNYTELKELVEHYKDKGLAVAAFPCNQFGGQ
EPKCELEVKNFVAEKFHFEPDLYGKIDVNGKNAAPLFDFLKHEKGGLFGD
NIKWNFTKFLIDQEGHPV
>PHGpx-3_Eel reannot_id=O62327-D3 origin_id=EEL_0000223701-mRNA-1 class=GPX
IIIIVNVASQCNLANTNYKELEQLQKFYKDKGLAVVAFPCNQFGSQEVGC
EADVKKNVEQKYHYEPDIYEUIEVNGENAHPLYNFUKEKQGGIFGKKIKW
NFTKFLIDQDGHPVKKF
>NPHGpx_Eel reannot_id=P67878-D1 origin_id=EEL_0000542301-mRNA-1 class=GPX
MFAQLFILSYAALLQLIAAQLGPKVGKQFLKPTQCEITNQTIYDFQVQTL
GGAQKSLSEYRNKVLLIVNVATYCAYTLQYKDFNPLLDHNSNGTLNILAF
PCNQFYLQEPAENHELLNGLKYVRPGNGWEPHRNMHIFGKLNVNGDTQHP
LYKFLKERCPPTQSIIGKRHELMYNPIATTDVTWNFEKFLIDKRGRPRYR
FHPESWIQGTAIKPYINELEHEM
>Prx6_Eel reannot_id=O17433-D1 origin_id=EEL_0000610801-mRNA-1 class=Prx
MSKGILLGDKFPDFQAETSENFISSFHDWIGKDSWAILFSHPRDFTPVCT
TELARLVQLVPEFKKRNVKLIGLSCDSAQSHREWAADIIGLCKMKSGDGD
ISCSGNKLPFPVIADENRSLATKLGMMDPDERDENDAALTARCLFIIGPE
KTLKLSILYPATTGRNFDEILRIVDSLQLTAVKKVATPVDWKHGDDCVVL
PTIDDNEAKKLFGEKINTVELPSGKRYLRMVAHPK
>Prx1-1_Eel reannot_id=P48822-D1 origin_id=EEL_0000892501-mRNA-1 class=Prx
ATASPIHRMSVVRLFTSSVTLTSVRPLGPKNKAPDFSGTAVVNGDFKTIS
MKDYKGKWLIMFFYPLDFTFVCPTEIIAFSDRWAEFQKLNTELIACSCDS
HFSHLAWIQTPRSEGGLGDMQIPVLADFNKDIANAFGVLDHETGISYRGL
FLIDPNGEIRHSLVNDLPVGRSVDEALRTLKAFQFVEKHGEVCPANWSDD
KPTIKPGVKESKEYFKKVGGNT
>Prx1-2_Eel reannot_id=Q17172-D1 origin_id=EEL_0000687901-mRNA-1 class=Prx
MTLAGSKAFIGQPAPNFKTTAVVNGDFKEISLCQFKGKYVVLFFYPLDFT
FVCPTEIIAFSDRIAEFKQLDVSVMACSTDSHFSHLAWVNTSRXXXISKA
YGVLKEDDGIAYRGLFIIDPKGILRQITVNDLPVGRSVDETLRLVQAFQF
VDKHGEVCPANWQPGSETIKPGIKESKAYFEKH
>Prx1-3_Eel reannot_id=Q17172-D2 origin_id=EEL_0000687801-mRNA-1 class=Prx
MTLAGSKAFIGQPAPNFKTTAVVNGDFKEISLCQFKGKYVVLFFYPLDFT
FVCPTEIIAFSDRIAEFKKLDVVVLACSTDSHFSHLAWINTERXXXISKA
YGVLKEDDGVAYRGLFIIDPEGILRQITVNDLPVGRSVDETLRLVQAFQF
VDKHGEVCPANWQPGSDTIKPEVKGSKAYFEKQ
>SOD1_Eel reannot_id=P41962-D1 origin_id=EEL_0000302301-mRNA-1 class=SOD
FFKDKEGSPTTIMGEIKGLTPGLHGFHIHQYGDTTNGCVSAGPHFNPYNK
THGGPTDETRHVGDLGNIVAGADGTAHIDISDKHIQLSGPNSIIGRSIVV
HADQDDLGKGIGDKKDESLKTGNAGARVACGIVAIGAAS
>SOD1-like_Eel reannot_id=P41962-D2 origin_id=EEL_0000238801-mRNA-1 class=SOD
QDNKSLPTIVSGEISGLTPGLHGFHIHQYGDQTNGCISAGPHFNPYNKTH
GGPTDRMKHIGDLGNIQAGNDGIAHINFTADHIKLSGPVSIIGRSVVVHT
KHDDFGKGVGELMEESLKTGNAGERIACGIVGIAAST
>SOD2_Eel reannot_id=P41981-D1 origin_id=EEL_0000641101-mRNA-1 class=SOD
MNLIIGIADRLLLGKNYGSSLRRLKHTLPDLPYDYGALEPVVSAEIMQVH
HGKHHAAYVNALNLAEEKVKEALAKGNMQAAVAGTKLMNFNAGGHINHSF
FWEGLTAVKDSGEPNSELMAAIKKDFGSLEAMKERLSAKTIAIQGSGWGW
LAYDKEMKRLQLACCPNQDLLEPTTGLIPLFCIDVWEHAYYLQYKNIRPD
FVKAVWKIANWKIISDRYIKAKR
