# Supplementary material for: Speciation and adaptive evolution reshape antioxidant enzymatic system diversity across the phylum Nematoda
Source: BMC Biol. 2020 Nov 26;18:181. doi: 10.1186/s12915-020-00896-z (PMC7694339; doi:10.1186/s12915-020-00896-z)
Supplement: Supplementary file 4 — Additional file 4:. Protein-coding transcript (cds) and Protein-coding transcript translation (pep) sequences, and GFF (gff) files of antioxidant enzymes in 58 nematodes. [file 12915_2020_896_MOESM4_ESM.zip › Additional file 4-gff and sequences of re-annoted antioxidant enzymes in 58 nematodes/58_nematodes_antioxidant_enzymes/pep/enterobius_vermicularis.PRJEB503.antioxidant.pep]

>Ctl_Eve reannot_id=P90682-D1 origin_id=EVEC_0000464301-mRNA-1 class=Cat
PQTMTTSSGRPISDKNNILTAGARGPMLMEDVIYYDEIAHFDRERIPERV
VHAKGAGAHGYFEVTNDITKYCKANIFCEVGKKTPLFIRFSTVASEKGGA
DTVRDPRGFAIKFYTDEGNWDLVGNNTPVFFVRDPLKFPNFIHAVKRNPV
SNLRDTNAFFDFVSLCPESTHQMMILFSDRGIPDGFRFMNGYGSHTFKLV
NEECQTVFCKFHIKTKNVKNLTPEKATMLAGSDPDYAVRDLFNAIAKGEY
PTWTMYIQVMTNEQAAASPFNPFDITKVWPHKEYPLIEVGKITLDRNPRN
YFAEVEQVAFAPARIVPGIEFSPDKMLQGRLIAYPDTQFHRLGPNYMQIP
INCPYKTHVANTQIDGNMVYISSENRPPYHPNTCNGPVERKDAAESSYFV
SGSVSRYDSSDDDNFSQPRVFWMKVLDDGARERLVKNLAVALNECEEMVA
ERAITVFGQVHDDFGSMLRAEL
>PHGpx_Eve reannot_id=O02621-D1 origin_id=EVEC_0000981901-mRNA-1 class=GPX
LKDYRGKVVLIVNGASQCGFTESNYRQLKILYEKYHQRGLKIAVFPCNQF
AGQEPGDGRSVKEFIRDNYGFEPDVYEKINVNGADEHPLFTYLKNQQSGF
ITDHIKWNFTKFLISRQGNVVR
>NPHGpx-1_Eve reannot_id=Q95003-D1 origin_id=EVEC_0000123101-mRNA-1 class=GPX
VDESSRYSTCKETTQTIYDFRVQTLNNDYVDLSRYRGKLLLIVNVATFCA
YTQQYLDFNPMLERNNKSDLYIAAFPCNQFYLQEPALNHEIMNGVMYVRP
GNGWRPHKKLHIYGKVEVNGNKQHPLFEFLKNQCPQTVDTIGKRDELMYD
VIRPNDITWNFEKFLVDRNGVVRYRFHPTAWEKGETVQRHVDHLAS
>NPHGpx-2_Eve reannot_id=Q95003-D2 origin_id=EVEC_0000123201-mRNA-1 class=GPX
VNEASRYSQCAEPNRTIYDFRVLTLNNETMDLSQYRGQVLLIVNVATFCS
FTMQYLDFAPLLEQNMQSGFTILAFPCNQFALQEPARDDELLNAIRYVRP
GNNFQPHQNLHIFGKIEVNGENEHQLYSHLKACFNYYCYNTNFCPQTVDT
LGKREYMMWDPVKASDITWNFEKFLVDRRGRVRYRFHPTAWGNGEVVQAF
IRQLSAEPA
>NPHGpx-3_Eve reannot_id=Q95003-D3 origin_id=EVEC_0000123301-mRNA-1 class=GPX
AAGSQVLQHTVQFHTNLTQNRTAVLQNRYSICFPTNRTVYNVVVEQINGT
FMDLSAFRGKLLLVVNVATYSEHTNQYVDFNTLLQEYGGHRLKILAFPCN
QFYYAEPGNNNEIIDGITHVRPGKNFTLHPDIHVFSKIDVNGNEQHALYN
FLEAQCPQTIKQLTRRADLTYDPVKITDVTDNFEKFLLDKHGRPRYRFHA
TSWLNGTVIRKYIDKLLVEP
>Prx1-1_Eve reannot_id=P48822-D1 origin_id=EVEC_0000368201-mRNA-1 class=Prx
FQGTALVNGDFKTISAKDYKGKWLIVFFYPMDFTFVCPTEIIAFNDRAGE
FEKLNAGVVACSCDSQFSHLAWTQVPRNEGGLGDMKIPILADFNKKIAES
FGVLCPDSGAAFRGLFLIDPNGEIRHTLVNDFPVGRSVDEALRILKAFQF
VEKHGEVCPANWEEGEATIKPDVEGSKSYFSKAN
>Prx1-3_Eve reannot_id=Q9NL98-D1 origin_id=EVEC_0001208201-mRNA-1 class=Prx
MSVKVQIGAPAPNFTTEGVVDGSFKKISLSDYKGKWVVLFFYPLDFTFVC
PTEIIAFSDRIEEFRKLNVQPIAASTDSKFSHLAWIERPRTDGGLGKMNI
PVIEDTNHSISRAYGVLKEDEGVAYRGLFIIDPRGVLRQITINDMPVGRS
VDETIRLVQAFQYVEEHGEVCPAGWKPGSATIKPDVQQSKEYFRKS
>Prx1-4_Eve reannot_id=Q9NL98-D2 origin_id=EVEC_0000080301-mRNA-1 class=Prx
MSVKVQIGAPAPAFTTEGVVNGRFKKISLADYKGSWVVLFFYPLDFTFVC
PTEIIAFSDRFDEFQKLNVQPIAASTDSKFSHLAWIERSRNEGGLGKMNI
PVIEDTNHSISRAYGVLKEDEGVAYRYGLFIIDPRGILRQITINDMPVGR
SVDETIRLIQAFQFVEEHGEVCPAGWKPGGATIKPNVQQSKEYFKNK
>Prx1-2_Eve reannot_id=Q9NL98-D4 origin_id=EVEC_0000882101-mRNA-1 class=Prx
MGRAMVGKPAPEFSADSVSDLDFTTVSLSDYNGRYIILLFYPNDFSRICS
AELLAFSNEMDQFKALGCSILAISTDSKFAHFAWSSQPTNVGGVNGIRYP
LCADKNYMISREYGVMNEDEGTSHRGLFVIDSAGVIRFMSVNDLCIERSV
DEVIRIVSAIQYADKYGTV
>SOD2_Eve reannot_id=P31161-D1 origin_id=EVEC_0000635901-mRNA-1 class=SOD
FLSRSLELSPRAFRVPLLVSTKLKHTLPDLPYDYGDLEPIISASLLQVHH
KKHHLTYVNNLNQAEEQLCEAAAKGCVKSVTKFAGAVKFNGGGHLNHSIF
WTNLAKDGGEPCGEVLEAIKKDFGSVEKMEELLSNKTIAVQGSGWGWLGY
NKETKHLELAVTFNQDTLEATTGLVPLFGIDVWEHAYYLQYKNVRADFVK
AIWKIANWKNIEERYKSAKH
>SOD1_Eve reannot_id=P41962-D1 origin_id=EVEC_0001101901-mRNA-1 class=SOD
EKEGGVTEVEGQIEGLKPGKHGFHIHQYGDLTQGCVSAGPHFNPFNKTHG
GPEDATRHVGDLGNVEANADGVAKFKMSSDLIQLSGVTSVVGRSVVVHEN
EDDLGRGVGDKKEESLKTGNAGGRLACSVIGLMAPK
