# Supplementary material for: Speciation and adaptive evolution reshape antioxidant enzymatic system diversity across the phylum Nematoda
Source: BMC Biol. 2020 Nov 26;18:181. doi: 10.1186/s12915-020-00896-z (PMC7694339; doi:10.1186/s12915-020-00896-z)
Supplement: Supplementary file 4 — Additional file 4:. Protein-coding transcript (cds) and Protein-coding transcript translation (pep) sequences, and GFF (gff) files of antioxidant enzymes in 58 nematodes. [file 12915_2020_896_MOESM4_ESM.zip › Additional file 4-gff and sequences of re-annoted antioxidant enzymes in 58 nematodes/58_nematodes_antioxidant_enzymes/pep/globodera_pallida.PRJEB123.antioxidant.pep]

>Ctl_Gpa reannot_id=P90682-D1 origin_id=GPLIN_000244200 class=Cat
VLTMSNGAPIYNKNAVLTVGPRGPMLLQDIVYMDEMGHFDRERIPERVVH
AKGGGAHGYFEVTSKDITKYSKAALFSEVGKRTPLFIRFSSVGGEAGSAD
TARDPRGFAIKFYTEEGNWDLVGNNTPIFFIRDPLLFPNFIHTQKRNPIT
HLKDPEMMWDFWTLRPEALHQVMFLFSDRGTPDGFRHMNGYGSHTFKLVD
NSGKAVYCKFHIKTRQGIKNLSAEKALQLSAEDPDYAIRDLYNAIASGDF
PQWDFFIQVMTFEEAAQYRWNPFDLTKVWPHGDFPLIPCGRIVLNRNPQN
YFAEVEQSAFAPARIVPGIEFSPDKMLQGRLFSYPDTQFHRLGPNFMKLP
INCPYRTRVRNTQIDGSACFDDNRDGAPVYHPNSYGGPEEVATVCESVFS
ISGDVERYNTGDDDNFAQPALFWEKVLDEDHRKRLVSNLGGSLKMTSQSV
QERAVRKFTKVSPDLGRALQKELEKGTQ
>PHGpx_Gpa reannot_id=O02621-D1 origin_id=GPLIN_000443700 class=GPX
QKSIYDFSAKDIDGLDTSFEKYRGKVLVVVNVASQCGFTDSNYTQLKQLL
DKYKEKGLEIAAFPCNQFNNQEPGCGIDIKEFVNKKYNFVPDLYDKIDVN
GDNEHPIYKYLKSARGGLLGFDGIKWNFTKFLIDKDGKVVERFSPTKEPK
NFEADVEKL
>NPHGpx_Gpa reannot_id=Q95003-D1 origin_id=GPLIN_001153000 class=GPX
FSVLTLDGQTTDLQKYKGHILLVVNVATFCAYTQQYNDFGPLLDENAQMK
IVGFPCNQFYLQEPAENHELINGGAELHPNLHLFGKLEVNGEGQHPLYEF
LKESCPQTVAFISRRDSRLDRALVGIPHFSIFRNFEKFLLDRQGRPRFRF
HPT
>Prx6_Gpa reannot_id=O17433-D1 origin_id=GPLIN_000345500 class=Prx
MLLGEQFPDFAADTSNGKLDSFHQWMGADSWAVLFSHPADFTPVCTTELA
RAAQLATAFAQRRVKMIALSCDTAETHRQWTEDIAAYANGNVSAGEGGAP
RIKPGPFWHFHKQIMPSISPRSGADFPFPIIADNERVLATKFGMVDPLND
DAAGVPLTVRAVFIVDPKKRLRLSILYPASTGRNFDEILRVIDSLQLSDN
FMVATPEGWK
>Prx1-1_Gpa reannot_id=Q21824-D1 origin_id=GPLIN_000206600 class=Prx
GQAIVNAEMKTISYDDYKGKWLVFFFYPLDFTFVCPTEIIAFSDRIAEFK
QHDCEVIACSCDSQFSHLAWVNTPRTDGGLGKMDIPVLSDFSKKIAADFG
VLDKDTGLSYRGLFLVDPNGMVRHCLVNDLPVGRSVDEALRILKAFQFFE
KHGEVCPADWEEGDDSIDVKSPKEYFKKQQK
>Prx1-2_Gpa reannot_id=Q9NL98-D1 origin_id=GPLIN_000672300 class=Prx
AGRAHIGKPAPDFTVEAVVDHDFQTVSLSDFKGKYVVLIFYPEDFSFVCP
TEITAFSDRSDEFANINTQLLACSTDSKFWHYFQILUIFRIMCRLLNFHH
IFSHFEWISKPRKQGGLGEMKIPVLADRNQRISRDYGVLKEETGSAFRGF
FIIDTEGILRQITINDFVVGRCIDETLRLVQAFQFTDEHGEVCPVNWRPG
QKTIKPDCKKSKENFDQD
>Prx1-3_Gpa reannot_id=Q9NL98-D2 origin_id=GPLIN_000672400 class=Prx
AGRAHIGKPAPDFTVEAVVDHDFQTISLSDFKGKYVVLIFYPEDLRVFTN
ILSFVCPTEITAFSDRSDEFANINTQLLACSTDSKFWHKLCWISKPRKQG
GLGEMKIPVLADRNQRISRDYGVLKEETGSAFRGFFIIDTEGILRQITIN
DFVVGRCIDETLRLVQAFQFTDEHGEVCPVNWRPGQKTIKPDCKKSKENF
DQD
>SOD2_Gpa reannot_id=P31161-D1 origin_id=GPLIN_000288300 class=SOD
YDYNALEPVISAEIMQLHHQKHHATYVNALNAAEEKTQEALAKGLPNDDF
QDVDLICVLFHLVGDVRSAIQLQPLLKFNGGGHINHSILWTVLAKDSGGG
PGEELLKAIERDFGSLQKMQEKVGTAAVGVQGSGWSWLGYNKELKRLQVA
VCANQDPLEPTTGLVPLFGIDVWEHAYYLQYKNVRPDYVKAVWKVANWKN
VEERYMNALK
>SOD1-1_Gpa reannot_id=P34697-D1 origin_id=GPLIN_001135600 class=SOD
ELGDLTNGCATAGPHFNPTNKSHGGPNDSTRHVGDLGNVNAGADGVAQIE
FTDNVVALNGPYSIVGRTLGVHKLEDDFGCGSGEKQQESKITGNAGPCLA
CGVIGIISGL
>SOD1-2_Gpa reannot_id=P34697-D2 origin_id=GPLIN_000327100 class=SOD
ELGDLTNGCATAGPHFNPTNKSHGGPNDSTRHVGDLGNVNAGADGVAQIE
FTDNVVALNGPYSIVGRTLGVHKLEDDFGCGSGEKQQESKITGNAGPCLA
CGVIGFVSGL
>SOD1-4_Gpa reannot_id=P34697-D9 origin_id=NA class=SOD
EVAITGQISGLSPGAHGFHVHEFNDISNANGCSTGGPHLNPINKSHGGPS
GEFRHVRLLGNVHAGADGVAKFGFTGSGISLSGPHNIVGRTLVVHKLEDV
LG
>SOD1-3_Gpa reannot_id=P41962-D1 origin_id=GPLIN_000647400 class=SOD
DKEDGPVTIQGEIKGLAPGLHGFHVHVYGDLTNGCTSAGPHFNPTNKTHG
GPNDEVRHVGDLGNVHAGADGVAKIEFSDKVIALTGPHNIVGRTLVVHKL
EDDLGRGVGDSEKESKTTGNAGPRLACGVIGMGAP
>SOD1-5_Gpa reannot_id=P41962-D7 origin_id=GPLIN_001135600 class=SOD
FLKYDQNNPSTPVTIVGQISGLSSGGHGFHIHELGDLSNGRATAGPHFNP
TNKSHGGHVGDRRHIGDLGNVTPGSDGVAKIDFSGHGISLSGPNNIVGRT
LAVTAEKDDLG
>SOD1-6_Gpa reannot_id=P41962-D9 origin_id=GPLIN_000327100 class=SOD
TPVTIVGQISGLSSGGHGFHIHELGDLTNGCATAGTHFNPTNKSHGGHVG
DRRHIGDLGNVTPGSDGVARINFSGHGISLSGTNNIVGRTLAVTAEKDDL
G
>SOD3-1_Gpa reannot_id=Q01137-D3 origin_id=GPLIN_000150100 class=SOD
INGLSAGDHGFHFHQFGDLSKACMAAGAHFNPHGKRHGAPNAAERHVGDL
GNVVANVSVVGPSGCSPPPFPVQAEGVAVVDIRDHVVALNGVNNVVGRAL
VVHDKGDDLGLGGNEESTKTGNAGKRFGCGVVGVLKE
>SOD3-2_Gpa reannot_id=Q01137-D9 origin_id=GPLIN_000385400 class=SOD
CAGAGAHFNPHNKKHGAPDATERHVGDLGNLVANAHGVAVVNIHDHMVTL
NNNGVNSVVGRALVLHEKKDDLGLAANEESLKTGNSGKRVACGLVGIIKE
>SOD1-7_Gpa reannot_id=Q27666-D4 origin_id=GPLIN_000762000 class=SOD
DSMTTPVTITGQISGLSPGAHGFHVHEFGDLRNGSTAGPHFNPINKSHGG
PSGEFRHVRLLGNVHAGADGVAKFEFTGSGISLSGAHNIVGRTLVVH
