# Supplementary material for: Speciation and adaptive evolution reshape antioxidant enzymatic system diversity across the phylum Nematoda
Source: BMC Biol. 2020 Nov 26;18:181. doi: 10.1186/s12915-020-00896-z (PMC7694339; doi:10.1186/s12915-020-00896-z)
Supplement: Supplementary file 4 — Additional file 4:. Protein-coding transcript (cds) and Protein-coding transcript translation (pep) sequences, and GFF (gff) files of antioxidant enzymes in 58 nematodes. [file 12915_2020_896_MOESM4_ESM.zip › Additional file 4-gff and sequences of re-annoted antioxidant enzymes in 58 nematodes/58_nematodes_antioxidant_enzymes/pep/globodera_rostochiensis.PRJEB13504.antioxidant.pep]

>Ctl_Gro reannot_id=P90682-D1 origin_id=GROS_g04386.t1 class=Cat
VLTMSNGAPIYNKNAVLTVGPRGPMLLQDVVYMDEMGHFDRERIPERVVH
AKGGGAHGYFEVTNKDITKYSKAALFSEVGKRTPLFIRFSSVGGEAGSAD
TARDPRGFAIKFYTEEGNWDLVGNNTPIFFIRDPFLFPNFIHTQKRNPIT
HLKDPEMMWDFWTLRPEALHQVMFLFSDRGTPDGFRHMNGYGSHTFKLVD
NMGKAVYCKFHIKTRQGIKNLSAEKALQLSAEDPVVYVVNDHLEVLLKDY
AIRDLYNAIASGDFPQWDFFIQVMTFEEASHFRWNPFDLTKVWPHGDFPL
IPCGRIVLNRNPQNYFAEVEQSAFAPSRIVPGIEFSPDKMLQGNSKAEAR
ICSSCPSGRLFSYPDTQFHRLGPNFMKLPINCPYRTRVRNTQIDGSACFD
DNRDGAPVYHPNSYGGPKEVATARESVFSISGDVERYNTGDDDNYAQPAL
FWEKVEFDEFFSIRIHLFQVLDEDHRKRLVSNLGGSLKMTSQSVQERAVR
EFTKVSPDLGRALQKELEKGNQ
>PHGpx_Gro reannot_id=O02621-D1 origin_id=GROS_g03317.t1 class=GPX
KKSIYDFSAKDIDGLDTSFEKYRGKVLLVVNVASQCGFTDSNYTQLKQLL
DKYKEKGLEIAAFPCNQFSNQEPGCGIDIKEFVNKKYNFVPDLYDKIDVN
GDNEHPIYKYLKSAQGGILGFDGIKWNFTK
>NPHGpx-1_Gro reannot_id=Q95003-D1 origin_id=GROS_g01811.t1 class=GPX
FSVLTLDGQTTDLQKYKGHILLVVNVATFCAYTQQYNDFGPLLDENAQMK
IVGFPCNQFYLQEPAENHELINGIVHVRPGNNFTSFSCLLIILFTFLFCF
KKVHPNLHIFGKLEVNGEGQHPLYEFLKESCPQTV
>NPHGpx-2_Gro reannot_id=Q95003-D2 origin_id=GROS_g02490.t1 class=GPX
VDETTRWSKCKPEQNMTIYDFEVETLDGKFNNLEQYKGQIVLLINVATFC
AFTQQYLDFNPFLEHNHANGVKLAILAFPCNQFHLQEPAENHEILNGVMH
VRPGDGWKPHANLHIHGKLEVNGANAHPMYDFLRDACPQTVTMLGIKESM
FYNPITVNDITWNFEKFLIDADGIPRYRFHPTNW
>NPHGpx-3_Gro reannot_id=Q95003-D3 origin_id=GROS_g04155.t1 class=GPX
QVDTLDGNYTNLEKFKGQVLLVINVATFCAYTQQYIDFNPLIEKNIANGN
QFSILAFPCNQFYLQEPAENHEIMNGITHVRPGNGWKPHPRLNIYGKLEV
NGANQHPLYEFLKDSCPQTVPQIGKREELMYNPIRVNDITWNFEKFLIDS
EGRPRFRFHPTAWSHGEVVQVLIRQNPKN
>Prx6_Gro reannot_id=O17433-D1 origin_id=GROS_g08475.t1 class=Prx
MLLGEQFPDFAAETSNGKMDSFHQWIGADSWAVLFSHPADFTPVCTTELA
RAAQLATEFAKRRVKMIALSCDTAAKTMPSSSPRSGADFPFPIIADNERV
LATKFGMVDPLNDDAAGVPLTVRAVFIVDPEKRLRLSILYPASTGRNFDE
ILRVIDSLQLSDNFMVATPEGWKVSEQSIVL
>Prx1-1_Gro reannot_id=Q21824-D1 origin_id=GROS_g07026.t1 class=Prx
GQAIVDAEMKTISYDDYKGKWLVFFFYPLDFTFVCPTEIIAFSDRIAEFK
QHDCEVIACSCDSQFSHLAWVNTPRTDGGLGKMDIPVLSDFSKKIAADFG
VLDKDTGLSYRGLFLVDPNGMVRHCLVNDLPVGRSVDEALRILKAFQFYE
KHGEVCPADWEEGDDSIDVKSPKEYFKKQQK
>Prx1-2_Gro reannot_id=Q9NL98-D1 origin_id=GROS_g01193.t1 class=Prx
NSKAFIGKPAPKFSADAVVNGDFKTISLDDYKGKYVVLFFYPLDFTFVCP
TEIIAFSDRADEFKKIDTQLIACSTDSKFSHLEWINKPRKHGGLGEMKIP
VLADTNHKISRDYGVLMEEAGIAFRGLFIIDDKGILRQITINDLPVGRST
LRLVQAFKYTDTHGEVCPANWQPGEDTIKPDPEGSQTFFGKK
>Prx1-3_Gro reannot_id=Q9NL98-D2 origin_id=GROS_g03630.t1 class=Prx
AGRAHIGKPAPDFTVEAVVDHDFQTVSLSDFKGKYVVLIFYPEDFSFVCP
TEITAFSDRSDEFANINTQLLACSTDSKFNYFYEFLELCWISKPRKQGGL
GEMKIPVLADRNQRISRDYGVLKEETGSAYRGFFIIDTKGILRQITINDF
SVGRCIDETLRLVQAFQFTDEHGEVCPVNWRPGQKTIKPDCKKSKENFDQ
D
>SOD2_Gro reannot_id=P31161-D1 origin_id=GROS_g05491.t1 class=SOD
YDYNALEPVISAEIMQLHHQKHHATYVNALNAVEEKTQEALAKGDVRSAI
QLQPLLKFNGGGHINHSILWTVLAKDSGGGPGKELLKAIERDFGSLQKMQ
EKVGTAAVGVQGSGWSWLGYNKELKRLQVAVCANQDPLEPTTGLVPLFGI
DVWEHAYYLQYKNVRPDYVKAVWKVANWKNVEERYMNALK
>SOD1-1_Gro reannot_id=P41962-D1 origin_id=GROS_g12697.t1 class=SOD
TPVAIMGQICGLPPGAHGFHVHEFCARSNGCSSAGPHFNPTNNDHGGPND
STRHVGDLGNVHAGADGVAKIDFTDKLISLSGPYNIVERALVVHKLEDDL
GRGVGEKQLESKKTGNAGPCLACGMIVMGASS
>SOD1-2_Gro reannot_id=P41962-D2 origin_id=GROS_g01830.t1 class=SOD
DKEDGPVTIQGEIKGLAPGLHGFHVHVYGDLTNGCTSAGPHFNPTNKTHG
GPNDEVRHVGDLGNVHAGADGVAKIEFSDKVIALTGPHNIVGRTLVVHKL
EDDLGRGVGDSEKESKTTGNAGPRLACGVIGMGAP
>SOD1-3_Gro reannot_id=P41962-D3 origin_id=GROS_g03552.t1 class=SOD
PVAVTGQISGLSPGAHGFHVHEFGDLSNGCSTAGPHFNPTNKNHGGPSDS
TRHVGDLGNVHAGPDGLAKIEFIDKVISLAGPHNIVGRALVVHQMEDDLG
RGVGEKQQESKMTGNAGHRLACGVIGMSS
>SOD1-4_Gro reannot_id=P41962-D7 origin_id=GROS_g09448.t1 class=SOD
ITGRISGLSPGGHGFHVHEFGDLSKGCVTAGPHFNPTNKNHGGAVGDRRH
IGDLGNVTPGSDGVARFDFLGHGISLSGPHNIVGRTLAVHAEKDD
>SOD3-1_Gro reannot_id=Q01137-D2 origin_id=GROS_g02149.t1 class=SOD
INGLSAGDHGFHFHQFGDLSKACMGAGAHFNPHGKRHGAPNAAERHVGDL
GNVVANADGVAVVDIRDHLVALNGVNSVVGRALVVHDKGDDLGLGGNEES
AKTGNAGKRFGCGVVGILKE
>SOD3-2_Gro reannot_id=Q01137-D5 origin_id=GROS_g10871.t1 class=SOD
CAGAGAHFNPHNKKHGAPDATERHVGDLGNLVANAHGVAVVNIRDHMVTL
NNGVNSVVGRALVLHEKKDDLGLAANEESLKTGNSGKRVACGLVGIIKE
>SOD1-5_Gro reannot_id=Q27666-D4 origin_id=GROS_g10480.t1 class=SOD
DSVSTQVAITGQINGLSPGAHGFHVHESGDLSNRCATAGPHFNPTKKSHG
GPIVTLRHVGLLGHVHAGADGVAKFGFTHSSHNIVARTLVVHKLEDVLG
