# Supplementary material for: Speciation and adaptive evolution reshape antioxidant enzymatic system diversity across the phylum Nematoda
Source: BMC Biol. 2020 Nov 26;18:181. doi: 10.1186/s12915-020-00896-z (PMC7694339; doi:10.1186/s12915-020-00896-z)
Supplement: Supplementary file 4 — Additional file 4:. Protein-coding transcript (cds) and Protein-coding transcript translation (pep) sequences, and GFF (gff) files of antioxidant enzymes in 58 nematodes. [file 12915_2020_896_MOESM4_ESM.zip › Additional file 4-gff and sequences of re-annoted antioxidant enzymes in 58 nematodes/58_nematodes_antioxidant_enzymes/pep/haemonchus_contortus.PRJEB506.antioxidant.pep]

>PHGpx-1_Hco reannot_id=O62327-D1 origin_id=HCOI01331800.t1 class=GPX
FRGKVLIIVNVASQCGLTNSNYTQFKELLDKYKSQGLEVAAFPCNQFGGQ
EPACEIDIKNFVANKFNFEPDLYAKVNVNGDNADPLFKYLKKEQGGTMFD
AIKWNFTKFLVDREGNVVKRFGPTTEPKDMVKDIEKLLASGT
>PHGpx-2_Hco reannot_id=O62327-D2 origin_id=HCOI00620700.t1 class=GPX
PIFFFRGQVVIIVNVASKCGYTKNHYTELKALHDKYHDQGLRVAAFPCNQ
FGGQEPACEADILKFVKDTYNYEPDLYAKVKVNGAEADPFWQFLKKEQGG
TLINAIKWNFTKFLINRKGYVVKR
>PHGpx-3_Hco reannot_id=O62327-D3 origin_id=HCOI02049800.t1 class=GPX
FRGQVVIVVNVASKCGYTKNHYTELKALHDKYHDQGLRVAAFPCNQFGGQ
EPACEAEILKFVKDTYNYEPDLYAKVKVNGAEADPFWQFLKKEQGGTLIN
AIKWNFTKFLINRKGYVVKR
>NPHGpx_Hco reannot_id=Q95003-D1 origin_id=HCOI00560900.t1 class=GPX
ITFYQLLSLDILKGIVCCSGPKMVDETTRWSQCKDVNQSIYDFQMETLQG
QFTDLSQYKGQVLLIINVATFCAYTQQYTDFNPLIEKNVNGGFTILAFPC
NQFYLQEPAENHELMNGIMYVRPGNGWKPHQNLHIYGKIDVNGENHHPLY
EFLKESCPQTVEKIGKTDELMYNPVRANDITWNFEKFLIDRQGRPRFRFH
PTAWSHGDVVQPFIEQLLNEDPD
>Prx6_Hco reannot_id=O17433-D1 origin_id=HCOI00958500.t1 class=Prx
FFRAMKLGETFPAFSATTNLGKIENFHEWMGDNSWALLFSHPADYTPVCT
TELARAAQLAEQFHDRNVQMIALSCDSAESHRGWINDIVAYANSPVIKST
QMSRLGESFPFEIIADKDRSLATALGMLDPAEKDSKGMPLTARAVFIIDP
KKQLRAQILYPATTGRNFEYVFIPIVSNLYSFFRTVATPEGWKGLAQSCM
VQPNVPADKANEIFGKVNTMSLPSGKSYLRKVDLVD
>Prx1-1_Hco reannot_id=Q21824-D1 origin_id=HCOI00763900.t1 class=Prx
MLRSAIRAVSRTAGAVQAVRGLSVSPILQTVRPLGPMCKLPEFKGTAVVD
GDFKVISSNDYNGKWLIIFFYPLDFTFVCPTEIIAFGDRAKEFRDLGCEV
VACSCDSHFSHLAWVQTPRKEGGLGDMNIPVLSDFNKKIARNFGVLDEET
GLSYRGLFLIDPNGNVRHTTCNDLPVGRSVDEALRVLKAFQFVEKHGEVC
PADWHDDSPTIKPGVKDSKEYFSKVNK
>Prx1-2_Hco reannot_id=Q21824-D2 origin_id=HCOI00489000.t1 class=Prx
MLRNAIRAVSRTAGAVQAARGLSVSPILQTVRPLGPMCKLPEFKGTAVVD
GDFKVISSNDYNGKWLIIFFYPLDFTFVCPTEIIAFGDRAKEFRDLGCEV
VACSCDSHFSHLAWVQTPRKEGGLGDMNIPVLSDFNKKIARNFGVLDEET
GLSYRGLFLIDPNGNVRHTTCNDLPVGRSVDEALRVLKAFQFVEKHGEVC
PADWHDDSPTIKPGVKDSKEYFSKVNK
>Prx1-3_Hco reannot_id=Q9NL98-D1 origin_id=HCOI00398300.t1 class=Prx
MSKAFIGKPAPDFATKAVYNGDFIDVKLSDYKGKYTVLFFYPLDFTFVCP
TEIIAFSDRVEEFKKIDAAVLACSTDSVFSHLAWINTPRKHGGLGDMKIP
VLADTNHQISKDYGVLKDDEGIAYRGAFGSIYLEAFILDFEVVQIYISGL
FIIDPKGILRQITINDLPVGRSVDETLRLVQAFQYVDKHGEVCPAGWTPG
KETIKPRVKESQEYFSKA
>SOD2_Hco reannot_id=P31161-D1 origin_id=HCOI02177000.t1 class=SOD
RAKHTLPDLPYDYNALEPVICNEIMQIHHQKHHATYVNNLNTCEEKIHEA
LSKGNIKEAIALQPALKFNGGGHINHSIFWTNLAKDGGEPSKELMDAIKR
DFGSLEKMQEKMSAATIAVQGSGWGWLGYCPVAKRLKIQTCANQDPLEPT
TGLIPLFGIDVWEHAYYLQYKNVRPDYVKAIWKIANWKNISERFANAQH
>SOD3-1_Hco reannot_id=P51547-D1 origin_id=HCOI00957400.t1 class=SOD
MTMLQQILLISVIIGTVHVHEVDCANEVLKARAYIFEAVKGGNPAKTVGI
IDLVQTGTLVKMNGSVSGLQPGLHGFHIHEKGDLGNGCLAAGAHFNPHKM
MHGAPEDSNRHVGDLGNIETPKTGDTPILISDSVISLTGQHNVIGRAIVI
HADMDDLGRGTSELSKTTGNAGARVACGVIGIL
>SOD3-2_Hco reannot_id=P51547-D2 origin_id=HCOI01346400.t1 class=SOD
MTMLQQILLISVIIGTVHVHEVDCANEVLKARAYIFEAVKGGDPAKTVGI
IDLVQTGTLVKMNGSVSGLQPGLHGFHIHEKGDLGNGCLAAGAHFNPHKM
MHGAPEDSNRHVGDLGNIETPVSG
>SOD1_Hco reannot_id=Q27666-D1 origin_id=HCOI00117100.t1 class=SOD
MSNRAVAVLRGDPGVTGTVWFSQDKESDPCVIKGEIKGLTPGLHGFHVHQ
YGDSTNGCTSAGPHFNPFNKTHGGPKDDVRHVGDLGNVEAGADGVAHFEI
KDHLVKIHGEHTVVGRSLVVHAGTDDLGKGVGEKKEESLKTGNAGARVAC
GVIATAAPQ
