# Supplementary material for: Speciation and adaptive evolution reshape antioxidant enzymatic system diversity across the phylum Nematoda
Source: BMC Biol. 2020 Nov 26;18:181. doi: 10.1186/s12915-020-00896-z (PMC7694339; doi:10.1186/s12915-020-00896-z)
Supplement: Supplementary file 4 — Additional file 4:. Protein-coding transcript (cds) and Protein-coding transcript translation (pep) sequences, and GFF (gff) files of antioxidant enzymes in 58 nematodes. [file 12915_2020_896_MOESM4_ESM.zip › Additional file 4-gff and sequences of re-annoted antioxidant enzymes in 58 nematodes/58_nematodes_antioxidant_enzymes/pep/haemonchus_placei.PRJEB509.antioxidant.pep]

>Ctl-1_Hpl reannot_id=O61235-D2 origin_id=HPLM_0001696701-mRNA-1 class=Cat
SGAHGIFEVTHDITKYCKARMFSEIGKQTPCFVRFSTVAGESGSADTARD
PRGFAIKFYTEEGNWDMVGNNTPIFFVRDPIQFPSFIHALKRNPQTHQRD
PNALFDFFGLRPESTHQVMFLMSDRGTPDGFRFMHGYGSNTFKLVNDKGE
AVYCKFHFRVRFDSLNCYSRYSIKEKPTFQAPKIKNLSAADAARLAGEDP
DYAIHDLYNAIEKGDFPQWKLFIQVGHPITVYETKKRFRLQVMTFEQAAK
WPMNPFDVTKVWPHGAFPLIPVGTMTLNRNPKNYFAEVEQAAFCPAHVVP
GIEFSPDKMLQGRIFSYPDTQFYRLGTNYTHLPINCPYRVRPHNVQRDGE
ACYDSQGNAPNYFPNSFNGHIECPEAADSRWSVAGEVARHESITEDNFVQ
PRVFWEKV
>Ctl-2_Hpl reannot_id=Q27487-D1 origin_id=HPLM_0002173201-mRNA-1 class=Cat
QDVVFMDEMAHFDRERIPERVVHAKGGGAHGMFEVTHDITKYCKADIFSK
IGKQTPCFARFSTVGGESGSADTARDPRGFAVKFYTEEGNWDLVGNNTPI
FFIRDPMQFPNFIHTQKRNPQTHLKDPDMMWDFWGLRPESTHQVMFLMSD
RGTPDGFRFMNGYGSHTFKLVNAKGEPVYCKFHFKVCHVIKNLSAEDAAR
LSGEDPDYSIRDLYNAIERGDFPQWKLHIQVMTFEQAERWRLNPFDVTKV
WPHSEFPLIPVGTMTLNRNPKNYFAEVEQAAFSPAHVVPGIEFSPDKMLQ
GRLFSYTDTHFHRLGPNYNQLPINCPFRARAHNTQRDGAACYDNQGNAPN
YFPNSFNGGVECPRSAESRWSTTGDVARHESIDENNFEQPRLFWEKVLE
>Ctl-3_Hpl reannot_id=Q27487-D2 origin_id=HPLM_0001696601-mRNA-1 class=Cat
RGPLLMQDVVYMDEMAHFDRERIPERVVHAKGGGAHGVFEVTHDITKYCK
AEIFSKIGKQTPCFVRFSTVAGELGSADTARDPRGFAVKFYTEEGNWDLV
GNNTPIFFIRDPLQFPNFIHTQKRNPQTHLKDPDMQWDFWGLRPESTHQV
MFLMSDRGTPDGFRFMNGYGSHTFKMVNARGEPVYCKFHFKPPKIKNLSA
ADAARLAGEDPDYAIRDLFNAIERGDFPSWKLYIQVGFPLDVLSTIYPKT
YFQVMTFEQAEKWPMNPFDVTKVWPHGEFPLIPVGTMTLNRNPKNYFAEV
EQAAFCPAHVVPGIEFSPDKMLQGRLFSYTDTHFHRLGPNYIQLPINCPF
RARAHNAQRDGFAAYNNQENAPNYFPNSFNGGVECPKALESKWKVTGDVA
RHESIDDNNFEQPRVFWEKV
>Ctl-4_Hpl reannot_id=Q27487-D3 origin_id=HPLM_0001696601-mRNA-1 class=Cat
KPKVMTTSNGAPIANKTNVLTVGPRGPMLMQDVVFMDEMAHFDRERIPER
VVHAKGGGAHGMFEVTHDITKYCKADIFSKIGKQTPCFARFSTVGGESGS
ADTARDPRGFAVKFYTEEGNWDLVGNNTPIFFIRDPMQFPNFIHTQKRNP
QTHLKDPDMMWDFWGLRPESTHQVMFLMSDRGTPDGFRFMNGYGSHTFKL
VNAKGEPVYCKFHFKVCHVIKNLSAEDAARLSGEDPDYSIRDLYNAIERG
DFPQWKLHIQVMTFEQAERWRLNPFDVTKVWPHSEFPLIPVGTMTLNRNP
KNYFAEVEQAAFSPAHVVPGIEFSPDKMLQGRLFSYTDTHFHRLGPNYNQ
LPINCPFRARAHNTQRDGAACYDNQGNAPNYFPNSFNGGVECPRSVESRW
NTTGDVARHESIDENNFEQPRLFWEKVL
>PHGpx-1_Hpl reannot_id=O02621-D1 origin_id=HPLM_0000870301-mRNA-1 class=GPX
FRGKVLIIVNVASQCGLTNSNYTQFKELLDKYKSQGLEVAAFPCNQFGGQ
EPACEVDIKNFVANKFNFEPDLYAKVNVNGDNADPLFKYLKKEQGGTMFD
AIKWNFTKFLVDREGKVVKRFGPTTEPKDMVKDIEKLLASGT
>PHGpx-2_Hpl reannot_id=O62327-D2 origin_id=HPLM_0001175701-mRNA-1 class=GPX
FRGQVVIIVNVASKCGYTKNHYTELKALHDKYHDQGLRVAAFPCNQFGGQ
EPACEAEILKFVKDTYNYEPDLYAKVKVNGAEADPFWQFLKKEQGGTLIN
AIKWNFTKFLINRKGYVVKR
>NPHGpx_Hpl reannot_id=Q95003-D1 origin_id=HPLM_0000575401-mRNA-1 class=GPX
IAGDITFYQQLSLNIHKGITCRSGPKMVDETTRWSQCKDVNQSIYDFQME
TLQGQFTDLSQYKGQVLLIINVATFCAYTQQYTDFNPLIEKNVNGGFTIL
AFPCNQFYLQEPAENHELMNGIMYVRPGNGWKPHQNLHIYGKIDVNGENH
HPLYEFLKESCPQTVEKIGKTDELMYNPVRANDITWNFEKFLIDRQGRPR
FRFHPTAWSHGDVVQPFIEQLLNEDPD
>Prx6_Hpl reannot_id=O17433-D1 origin_id=HPLM_0000955601-mRNA-1 class=Prx
SWAILFSHPADYTPVCTTELARAAQLAEQFHDRNVQMIALSCDSAESHRG
WINDIVAYANTPVITSTQMLRLGESFPFEIIADEDRSLATALGMLDPAEM
DSKGMPLTARAVFIIDPKKQLRAQILYPATTGRNFDEILRIIDSMQLADR
LPVATPEGWKGLAESCMVQPNVPSDKADELFGKVNTISLPSGKSYLRKVD
LVD
>Prx1-1_Hpl reannot_id=Q21824-D1 origin_id=HPLM_0001975201-mRNA-1 class=Prx
MLRSAIRAVSRTAGAVQAVRGLSVSPILQTVRPLGPMCKLPEFKGTAVVD
GDFKVISSNDYNGKWLIIFFYPLDFTFVCPTEIIAFGDRAKEFRDLGCEV
VACSCDSHFSHLAWVQTPRKEGGLGDMNIPVLSDFNKKIARNFGVLDEET
GLSYRGLFLIDPNGNVRHTTCNDLPVGRSVDEALRVLKAFQFVEKHGEVC
PADWHDDAPTIKPGVKDSKEYFSKVNK
>Prx1-2_Hpl reannot_id=Q9NL98-D1 origin_id=HPLM_0001735001-mRNA-1 class=Prx
MSKAFIGKPAPDFATKAVYNGDFIDVKLSDYKGKYTVLFFYPLDFTFVCP
TEIIAFSDRVEEFKKIDAAVLACSTDSVFSHLAWINTPRKHGGLGDMKIP
VLADTNHQISKDYGVLKDDEGIAYRGAAAYISRRLFIIDPKGILRQITIN
DLPVGRSVDETLRLVQAFQYVDKHGEVCPAGWTPGKETIKPRVKESQEYF
SKA
>SOD2_Hpl reannot_id=P31161-D1 origin_id=HPLM_0002107601-mRNA-1 class=SOD
RAKHTLPDLPYDYNALEPVICNEIMQIHHQKHHATYVNNLNTCEEKIHEA
LSKGNIKEAIALQPALKFNGGGHINHSIFWTNLAKDGGEPSKELMDAIKR
DFGSLEKMQEKMSAATIAVQGSGWGWLGYCPVAKRLKIQTCANQDPLEPT
TGLIPLFGIDVWEHAYYLQYKNVRPDYVKAIWKIANWKNISERFANAQH
>SOD3_Hpl reannot_id=P51547-D1 origin_id=HPLM_0001698601-mRNA-1 class=SOD
MTMLQQILLISVIIGTVHVHEVDCANEVLKARAYIFEAVKGGNPAKTVGV
IDLVQTGTLVKMNGSVSGLQPGLHGFHIHEKGDLGNGCLAAGAHFNPHKM
MHGAPEDSNRHVGDLGNIETPVSGISLMLL
>SOD1_Hpl reannot_id=Q27666-D1 origin_id=HPLM_0000965001-mRNA-1 class=SOD
MSNRAVAVLRGDPGVTGTVWFSQDKESDPCVIKGEIKGLTPGLHGFHVHQ
YGDSTNGCTSAGPHFNPFNKTHGGPKDDVRHVGDLGNVEAGADGVAHFEI
KDHLVKIHGEHTVVGRSLVVHAGTDDLGKGVGEKKEESLKTGNAGARVAC
GVIATAAPQ
