# Supplementary material for: Speciation and adaptive evolution reshape antioxidant enzymatic system diversity across the phylum Nematoda
Source: BMC Biol. 2020 Nov 26;18:181. doi: 10.1186/s12915-020-00896-z (PMC7694339; doi:10.1186/s12915-020-00896-z)
Supplement: Supplementary file 4 — Additional file 4:. Protein-coding transcript (cds) and Protein-coding transcript translation (pep) sequences, and GFF (gff) files of antioxidant enzymes in 58 nematodes. [file 12915_2020_896_MOESM4_ESM.zip › Additional file 4-gff and sequences of re-annoted antioxidant enzymes in 58 nematodes/58_nematodes_antioxidant_enzymes/pep/heligmosomoides_polygyrus.PRJEB15396.antioxidant.pep]

>Ctl_Hpo reannot_id=Q27487-D1 origin_id=HPOL_0001593701-mRNA-1 class=Cat
RGPLLMQDVVFMNEMAHFDRERIPERVVHAKGGGAHGIFEVTHDITKYCK
ADIFSKVGKQTPCFVRFSTVGGESGSADTARDPRGFAVKFYTEEGNWDLV
GNNTPIFFIRDPIQFPNFIHTQKRNPQTHLKDMDMMWDFFSLRPESTHQV
MFLFSDRGTPDGFRFMNGYGSHTFKMVNADGVAVYCKFHFKPQKIKNLMA
AEAGRLAGEDPDYAIRDLYNAIERGEYPQWKFYIQVMTFEQAEKWPMNPF
DVTKVWPHCDFPLIPVGTMTLNRNPKNYFAEVEQSAFCPAHVVPGIEFSP
DKMLQGRLFSYTDTHFHRLGTNYIQLPINCPYRARAHNTQRDGAASYDNQ
GNAPNYFPNSFNGGVECPRSAESKWSVSGDVARHESINEDNFEQPRMFWE
KVLQS
>PHGpx_Hpo reannot_id=O62327-D1 origin_id=HPOL_0000804501-mRNA-1 class=GPX
LLSFRGKVVVIVNVASQCGLTNANYTQFKELLDKYKSQGLEIAAFPCNQF
GGQEPACELDIKNFQTSKFSFEPDLYAKIDVNGDHADPLYKFLKKQQGGT
IFDAIKWNFTKFLVDRNGKVVKR
>NPHGpx_Hpo reannot_id=Q95003-D1 origin_id=HPOL_0001216601-mRNA-1 class=GPX
TILAYTQQYTDFNPLIEKNVNGGFTILAFPCNQFYLQEPAENHELMNGIM
YVRPGNGWKPHQNLHVYGKIDVNGENHHPLYEFLKETCPQTVEKIGKTSE
LMYNPVRANDITWNFEKFLIDRKGRPRFRFHPTAWSHGDVVQPFIDQLMN
ESD
>Prx6_Hpo reannot_id=O17433-D1 origin_id=HPOL_0002042001-mRNA-1 class=Prx
FSSEMKLGDIFPAFSATTNLGKIENFHEWVGNSWAILFSHPADYTPVCTT
ELARAALLAEQFHDRNVQMIAISCDSAESHRGWIKDIVAYANSPVLTSTA
QLCCILAFLDENFPFEIIADEERELATALGMLDPAEKDSNGMPLTARAVF
IVDPKKQLRAQILYPATTGRNFEYVISHLSKLAFHIQVATPEGWKSVSEA
CMVQPSVGASKAEELFGKVDTLPLPSGKPYLRKVNLVD
>Prx1-1_Hpo reannot_id=Q21824-D1 origin_id=HPOL_0000712701-mRNA-1 class=Prx
MLRNAIRAASRSALALQSARRLSATPILQAVRPLGPKCKLPEFETTAVVD
GDFKSISSKDYNGKWLIIFFYPLDFTFVCPTEIIAFGDRAEEFRKLGCEV
VTCSCDSHFSHLAWVQTPRKEGGLGDMDIPILSDFNKKIARSFGVLDEES
GLSYRGLFLIDPNGDVRHTTCNDLPVGRSVDEALRVLKAFQFVEKHGEVC
PADWHDDSPTIKPGVKDSKEYFNKVNK
>Prx1-2_Hpo reannot_id=Q21824-D2 origin_id=HPOL_0000348301-mRNA-1 class=Prx
MLRNAIRAATRSALALQSARRLSATPILQAVRPLGPKCKLPEFETTAVVD
GDFKSISSKDYNGKWLIIFFYPLDFTFVCPTEIIAFGDRAEEFRKLGCEV
VTCSCDSHFSHLAWVQTPRKEGGLGDMDIPILSDFNKKIARSFGVLDEES
GLSYRGLFLIDPNGDVRHTTCNDLPVGRSVDEALRVLKAFQFVEKHGEVC
PADWHDDSPTIKPGVKDSKEYFNKVNK
>Prx1-3_Hpo reannot_id=Q9NL98-D1 origin_id=HPOL_0000410401-mRNA-1 class=Prx
MSKAFIGKPAPDFTAKAVFDSDFVDVKLSDYKGKYVVLFFYPLDFTFVCP
TEIIAFSDRVEDFKKIDVAVLACSTDSVFSHLAWINTPRKHGGLGDMKIP
VLADTNHQIAKDYGVLKEDEGIAYRGKFFLRLFIIDPKGVLRQITINDLP
VGRSVDETLRLVQAFQYVDKHGEVCPAGWTPGKDTIKPGVKDSKEYFSKA
>SOD2_Hpo reannot_id=P31161-D1 origin_id=HPOL_0001308801-mRNA-1 class=SOD
RAKHSLPDLPYDYNALEPVICNEIMQIHHQKHHATYVNNLNACEEKIHEA
LSKGNIKEAIALQPALKFNGGGHINHSIFWTNLSKDGGEPSSELMAAIKR
DFGSLEKMQDALSTSTIAVQGSGWGWLGYCPVGKRLRIATCANQDPLEPT
TGLIPLFGIDVWEHAYYLQYKNVRPDYVKAIWKIANWKNISERFAKAQH
>SOD3_Hpo reannot_id=P51547-D1 origin_id=HPOL_0001486101-mRNA-1 class=SOD
VIKARAYIFEAVKGGNPSKTIGVIDLTQVGTLVKLNGSVTGLKPGLHGFH
IHEKGDLGNGCLASGAHFNPHKLMHGAPDDSNRHVGDLGNINAPASTLSA
SGDTPISISDSVIALSGQHDVIGRAIVIHSDADDLGRGSSELSKTTGNAG
SRVACGVIGIL
>SOD1-1_Hpo reannot_id=Q27666-D1 origin_id=HPOL_0000814201-mRNA-1 class=SOD
MSNRAVAVLRGDPGVTGTVWFSQDKESDPCVIKGEIKGLTPGLHGFHVHQ
YGDSTNGCISAGPHFNPFNKTHGGPKDEVRHVGDLGNVEAGSDGVAHFEI
TDNLVKIHGEHSVIGRSLVVHAGTDDLGKGVGEKKDESLKTGNAGARTAC
GVIAVAAPQ
>SOD1-2_Hpo reannot_id=Q27666-D2 origin_id=NA class=SOD
MSNRAVAVLRGDPGVTGTVWFSQDKESDPCVIKGEIKGLTPGLHGFHVHQ
YGDSTNGCISAGPHFNPFNKTGGPKDEVRHVGDLGNVEAGSDGVAHFEIT
DNLAKIHGEHSVIGRSLVVHAGTDDLGKGVGKKKDESLKTGNAGARTACG
VIAVAAPQ
