# Supplementary material for: Speciation and adaptive evolution reshape antioxidant enzymatic system diversity across the phylum Nematoda
Source: BMC Biol. 2020 Nov 26;18:181. doi: 10.1186/s12915-020-00896-z (PMC7694339; doi:10.1186/s12915-020-00896-z)
Supplement: Supplementary file 4 — Additional file 4:. Protein-coding transcript (cds) and Protein-coding transcript translation (pep) sequences, and GFF (gff) files of antioxidant enzymes in 58 nematodes. [file 12915_2020_896_MOESM4_ESM.zip › Additional file 4-gff and sequences of re-annoted antioxidant enzymes in 58 nematodes/58_nematodes_antioxidant_enzymes/pep/litomosoides_sigmodontis.PRJEB3075.antioxidant.pep]

>PHGpx-1_Lsi reannot_id=O02621-D1 origin_id=nLs.2.1.2.t02124-RA class=GPX
YRNRVVLIVNVASQCGLTHSNYAQLKDLHDKYKEQGLAIVAFPCNQFASQ
EPGNAEEIKRFVKETFDFEPDLYAKINVNGAEEHPLYTFLKSQKGGTLID
AIKWNFTKFLINRRGEVVKRYDPMVQPKDIEEDIVKLLNDHV
>PHGpx-2_Lsi reannot_id=O62327-D2 origin_id=nLs.2.1.2.t04687-RA class=GPX
RGKPVVIVNVASQCGLTNSNYAELKELMEHYRDKGLAIAAFPCNQFGGQE
PKCELEVKNFVAEKFHFEPDLYAKIDVNGKNAAPLFDFLKHEKGGLFGDN
IKWNFTKFLIDRDGHPV
>Prx6-1_Lsi reannot_id=O17433-D1 origin_id=nLs.2.1.2.t01675-RA class=Prx
MSKGILLGDKFPDFQAETNEDFISSFHDWIGKDSWAILFSHPRDFTPVCT
TELARLVQLAPEFKKRNVKLIGLSCDSIQSHREWAADILKVSKMKSGDCG
NSCSEKKLPFPIIADENRALAIKLGMMDPEERDEKGAALTARCLFIIGPE
KTLKLSILYPATTGRNFDEILRVIDSLQLTVTKKVATPVDWKDGDDCVVI
PTIDDNEAKKLFGEKINTVELPSGKRYLRMVPHPK
>Prx6-2_Lsi reannot_id=O17433-D2 origin_id=nLs.2.1.2.t01680-RA class=Prx
MSKGILLGDKFPDFQAETNEDFISSFHDWIGKDSWAILFSHPRDFTPVCT
TELARLVQLAPEFKKRNVKLIGLSCDSIQSHREWAADILKVSKMKSGDCG
NSCSEKKLPFPIIADENRALAIKLGMMDPEERDEKGAALTARCLFIIGPE
KTLKLSILYPATTGRNFDEILRVIDSLQLTVTKKVATPVDWKDGDDCVVI
PTIDDNEAKKLFGEKINTVELPSGKRYLRMVPHPK
>Prx1_Lsi reannot_id=P48822-D1 origin_id=nLs.2.1.2.t01344-RA class=Prx
TAAFPLRQISRARLCTSSIALSGVRPLGPKNKAPDFSGTAVVNGEFKTIS
MNDYKGKWLIMFFYPLDFTFVCPTEIIAFSDRCADFQKLNTELIACSCDS
HFSHLAWTQTPRSEGGLGDMQIPVLADFNKDIANAFGVLDHETGISYRGL
FLIDPNGEIRHSLVNDLPVGRSVDEAFRILKAFQFVEKHGEVCPANWSDD
KPTIKPGVKESKEYFKKVGGHT
>SOD1_Lsi reannot_id=P41962-D1 origin_id=nLs.2.1.2.t03292-RA class=SOD
MSANAIAVLRGDAVSGIIRFKQEKEGAPTAINGEIKGLTPGSHGFHIHQY
GDTTNGCVSAGPHFNPYNKTHGGPTDEIRHVGDLGNIVAGADGIAHIDIS
DKQIQLMGPNSIIGRSIVVHADQDDLGKGVGNKKEESLKTGNAGARVACA
IVAISAAP
>SOD1-like_Lsi reannot_id=P41974-D1 origin_id=nLs.2.1.2.t03293-RA class=SOD
NFQRNVRNDVAKMKAIAILRGDTVNGIIYFQQDNKNLPTRISGEISGLTP
GLHGFHIHEYGDTRNSCRCAGGHFNPFGKTHGGPTDRIRHIGDLGNIKTG
SDGIAYVNIISNYIKLSGPISIVGRALVVHANEDDFGKGVGDQKEESLRT
GNAGGRIACAIIGITPAT
>SOD2_Lsi reannot_id=P41981-D1 origin_id=nLs.2.1.2.t00597-RA class=SOD
MNMVIGAAGRLLVGKNYGLSLRLKHTLPDLPYDYGALEPIVSAEIMKVHH
GKHHAAYVNALNQAEEKVKEALAKGDMQSAVAGTKLMNFNAGGHINHSMF
WEGLTAVKDSGEPNSELMTAIKKDFGCLETMQDQLSAKTIAIQGSGWGWL
AYDKEMKRLQLACCPNQDLLQPTTGLIPLFCIDVWEHAYYLQYKNVRPDF
VKAIWKIANWEVISDRYLKAKG
