# Supplementary material for: Speciation and adaptive evolution reshape antioxidant enzymatic system diversity across the phylum Nematoda
Source: BMC Biol. 2020 Nov 26;18:181. doi: 10.1186/s12915-020-00896-z (PMC7694339; doi:10.1186/s12915-020-00896-z)
Supplement: Supplementary file 4 — Additional file 4:. Protein-coding transcript (cds) and Protein-coding transcript translation (pep) sequences, and GFF (gff) files of antioxidant enzymes in 58 nematodes. [file 12915_2020_896_MOESM4_ESM.zip › Additional file 4-gff and sequences of re-annoted antioxidant enzymes in 58 nematodes/58_nematodes_antioxidant_enzymes/pep/loa_loa.PRJNA246086.antioxidant.pep]

>PHGpx-1_Llo reannot_id=O02621-D2 origin_id=EN70_11441 class=GPX
KVVLIVNVASQCGLTHSNYAQLKDLHDKYKEQGLAIAAFPCNQFASQEPG
NENEIKRFVKETFNFEPDLYAKIDVNGANEHPLYTFLKNQKGGTLTDAIK
WNFTKFLVSRRGKVVERYAPTVQPKDIEKDIVKLLNEYV
>PHGpx-2_Llo reannot_id=O62327-D1 origin_id=EN70_9382 class=GPX
RGKPVVIVNVASQCGLTNSNYTELKELMEHYKDKGLAVAAFPCNQFGGQE
PKCELEVKSFVADKFHFEPDLYGKIDVNGKNAAPLFDFLKHEKGGLFGDN
IKWNFTKFLIDQEGHPV
>PHGpx-3_Llo reannot_id=O62327-D2 origin_id=EN70_9383 class=GPX
YRGKPVVIVNVASQCKLADSNYRELKELQKFYKDEGLVVAAFPCNQFGSQ
EPSDGVDIKKSVKEKYHYEPDIYAKIEVNGENTHPLYNFLKEKQGGTFGK
KIKWNFTKFLIDQDGHPVNIF
>NPHGpx_Llo reannot_id=P67878-D1 origin_id=EN70_887 class=GPX
MFSQFLFLSHAVLWQLVATQMDMKADKQFLKPKRCEISNQTIYDFQVPTL
TGTQKSLAEYRNKVLLLVNVATYCAYTLQYKDFNPILDNNSNGTLNILAF
PCNQFFLQEPAENHELLNGLKYVRPGHGWEPHKNMHIFGKIEVNGENNHP
LYKFLKERCPPTVPIIGKRHELMYDPIGTNDVIWNFEKFLVDKKGRPRYR
FHPESWIQGTAIKPYVDELEREN
>Prx6_Llo reannot_id=O17433-D1 origin_id=EN70_4849 class=Prx
MSKGILLGEKFPDFQAETSESFISSFHDWIGENSWAILFSHPRDFTPVCT
TELARLVQLAPEFKKRNVKLIGLSCDSAQSHREWADDIIALCKMKFGDCG
ACSSGNKLPFPIIADENRSLATKLGMMDPDERDEKGAALTARCLFIIGPE
KTLKLSILYPATTGRNFDEILRVVDSLQLTAVKLVATPVDWKSGDECVVI
PTIDDNEAKKLFGGTINTVELPSGKHYLRMVPHPK
>Prx1-1_Llo reannot_id=P48822-D1 origin_id=EN70_11407 class=Prx
AVASPLHQMFTARFCTSSIMLTGVRPLGPKNKAPDFSGTAVVNGDFKTIS
MKDYKGKWLILFFYPLDFTFVCPTEITAFSDRYAEFQKLNAELIACSCDS
HFSHLAWTQVPRSEGGLGDMQIPVLADFNKDIANAFGVLDHETGISYRGL
FLIDPNGEIRHTLVNDLSVGRSVDEAFRTLKAFQFVEKHGEVCPANWSDD
KPTIKPGVRESKEYFKKLTVMH
>Prx1-2_Llo reannot_id=Q17172-D1 origin_id=EN70_8690 class=Prx
MTLAGSKAFIGQPAPTFKTTAVLNGDFKEISLSQYKGKYVVLFFYPLDFT
FVCPTEIIAFSDRIAEFKQLDVAVMACSTDSHFSHLAWVNTDRKMGGLGQ
MNIPILSDTNHAISRAYGVLKEDDGIAYRGLFIIDPNGILRQITVNDLPV
GRSVDETLRLIQAFQFVDKHGEVCPANWHPGSETIKPGVKESKAYFEKH
>SOD1_Llo reannot_id=P41962-D1 origin_id=EN70_9246 class=SOD
INMNAIAVLRGDTVSGIIRFKQDKESSPTAINGEIKGLTPGLHGFHVHQY
GDTTNGCISAGPHFNPHNKTHGGPTDEIRHVGDLGNIVAGADGTAHIDMS
DKHVQLSGPNSIIGRSIVVHADQDDLGKGTGDKKDESLKTGNAGARVACG
IVALSATS
>SOD1-like_Llo reannot_id=P41962-D2 origin_id=EN70_9247 class=SOD
PTIINGEIKGLTPGLHGFHVHEYGDTTNGCISAGAHFNPCNKTHGGPTDE
VKHIGDLGNIEAGYDGIARVNITTKHAKLLGPLSIIGRSIIVHADQDDFG
RGVGNAMQESLKTGNAGKRVACGIIGIAADN
>SOD2_Llo reannot_id=P41981-D1 origin_id=EN70_7510 class=SOD
MNLIIGVAGRLLVCKNYGLSLQRLKHTLPDLPYDYGALEPILSAEIMKVH
HSKHHVAYVNALNQAEEKVKEALAKGNMQAVVAATKLMNFNAGGHINHTL
FWEGLTTVKDSGEPSSELMTAIKKDFGSLETMRDKLSTKTIAIQGSGWGW
LAYDKEMRRLQLACCPNQDILQSTTGLIPLFCIDVWEHAYYLQYKNVRPD
FVKAIWKIANWKVISDRYAKAMR
