# Supplementary material for: Speciation and adaptive evolution reshape antioxidant enzymatic system diversity across the phylum Nematoda
Source: BMC Biol. 2020 Nov 26;18:181. doi: 10.1186/s12915-020-00896-z (PMC7694339; doi:10.1186/s12915-020-00896-z)
Supplement: Supplementary file 4 — Additional file 4:. Protein-coding transcript (cds) and Protein-coding transcript translation (pep) sequences, and GFF (gff) files of antioxidant enzymes in 58 nematodes. [file 12915_2020_896_MOESM4_ESM.zip › Additional file 4-gff and sequences of re-annoted antioxidant enzymes in 58 nematodes/58_nematodes_antioxidant_enzymes/pep/meloidogyne_hapla.PRJNA29083.antioxidant.pep]

>Ctl-1_Mha reannot_id=P90682-D1 origin_id=NA class=Cat
ILTMSNGAPIFNKNAVLTVGQRGPLLMQDVVYMDEMAHFDRERIPERVVH
AKGAGAHGYFEVTNDISKYCKAAIFNQIGKRTPLFIRFSSVGGERGSADT
VRDPRGFAIKFYTEEGNWDLVGNNTPIFFIRDPFLFPNFIHTQKRNPVTH
LKDPEMMWDFWSLRPESLHQVMFLFSDRGIPDGYRHMNGYGSHAFKLVNK
DGQAVYCKFHAKTSQGIKNLPVEKAQQLASEDPDYGLRDLYNSIENGQFP
KWDFFVQIMSFEEAANFKWNPFDLTKVWPHKEFPLIPVGHIVLNRNPKNY
FAEVEQAAFAPSRIVPGIEFSPDKMLQGRLFSYPDTQFHRLGPNFMKLPI
NCPFRTRVRNTQVDGWHCSDENQNGAPVYHPNSFNGPTELAAAQESVWPA
TGDVNRYNTKDDSNYDQPATFWEKV
>Ctl-2_Mha reannot_id=P90682-D2 origin_id=MhA1_Contig30.frz3.fgene3 class=Cat
ILTASNGMPVPSLTESLTVGRRGPTLLQDFVLLDNLFHFDRERIPERVVH
AVGAAAFGEFVVTNDVTQYTKMDMLKKVGQRTPCFFRFSTVGGRAGSADV
ARDPRGFAMKYYTDEGNFDLVGNNLPVFFIRDAIQFPAFVHTQKLNPVTN
LGDATAMWDFLSLTPESMAMIMRVFSDLGTPDGFRKMDGFGVHAYVLENA
KGERVYCKFHMISRQGHVNLTAEQATLLAGTDPGYSTRDLYNAIARGDYP
KWDMKIQVMTFDQAAKLSFNPFDATKLWPEKNFPLINVGTVTLNRNPENY
FQDVEQAAFDPARMVPGILPSPDKLLQGKRLFSYQDTQFYRLGANHMLLP
VNCPYKFKYANVQRDGSARPDKNGGGVPNYFPNSFGGYKVAGVENTWTLE
NATVGRYKQDADFFFQPTDFW
>Ctl-3_Mha reannot_id=P90682-D3 origin_id=MhA1_Contig438.frz3.gene16 class=Cat
IMTTSHGSLIETRTAVLTAGERGPMLLQDQVYLDELMKFDRERIPERVVH
AKGAAAFGFFVVTNDITKYTKASIFAKIGKRTPCFFRFSTVAGEKGSSDL
MRDPRGFAMKYYTDEGNWDLVGNNSPIFFIRDPILFPSFIHSQKRNPKTN
LHDANMVWDFVSLRPEAINMIMRIFSDLGTPDGFRKMHGFGTNTFKLVNA
NGTAVYCKFKLESVQGVHNLTAERAAKLASEVPDYSTRDLYNAIARGDFP
KWNFKIQKVMTFEQAAKYRYNPFDATKTWSEAEFPLIPVGQVTLNRNPTN
FFAQVEQAAFDPARMVRGIEASPDKLLQGISKNRRSPLKTNFFKGRLFSY
MDTQHHRLGPNHMILPVNKPLKNAENTQRDGSNQFGENGGDSPNYYPNSF
RGPEPTGKYAQESRFILEREIVGRFESGDDDNYSQPADMWRNV
>PHGpx_Mha reannot_id=O02621-D1 origin_id=MhA1_Contig271.frz3.gene31 class=GPX
RGRVVLMVNVASECGFTKTNYPQMKVLLEKYKDQGLSVACFPCNQFNGQE
PGTNEEIKKFINEKFNFYPDLYAKIDVNGKSAHPLWEFLKHEKHGTLIDA
IKWNFTKFLVDKNGIPVSRHAPTDEPEKLEPEIKKLLAS
>NPHGpx_Mha reannot_id=Q95003-D1 origin_id=MhA1_Contig520.frz3.gene27 class=GPX
VETLEGEFKDLSAYKGQPLLVVNVATFCAYTQQYIDFNPLIEKNLANGEQ
FTILAFPCNQFYLQEPAENHEIMNGIKYVRPGNGWKPHKNLHIYGKLEVN
GANQHPLYEFLKDSCPQTVTQIGKREELMYNPIKVFLSENWIKIILKIIF
RRPRYRFHPTAWSHGQVV
>Prx6_Mha reannot_id=O17433-D1 origin_id=MhA1_Contig962.frz3.gene5 class=Prx
FTKMLLLGNQFPDFSADTSVGKIESFHQWIGENWAILFSHPSDFTPVCTT
ELARAAQLAPEFASRNTKLIALSCNSVQSHLSWLDDIVEYNNKYYGKIGQ
KQHSTDTEISNFPFPIIADENRHLATKLGMLDPLNLDISGIPLTVRAVFF
IDPQKRLRLSILYPASTGRNFE
>Prx1-1_Mha reannot_id=Q21824-D1 origin_id=MhA1_Contig1575.frz3.gene6 class=Prx
DYQYAGKWLIFFFYPLDFTFVCPTEVFFLNSFILFFFLKKIIAFSDRFKE
FRNKGAELIACSCDSHFSHLAWVNTSREDGGLGKMNIPILSDYNKQIATD
FGVLDKSTGIPYRGLFIIDQKGLIRHTLVNDLPIGRSVDEALRILNALKY
FEEHGEVCPADWEEGDDTIDVKSPKDYFKKHSG
>Prx1-2_Mha reannot_id=Q9NL98-D1 origin_id=NA class=Prx
SGQAKIGKLAPEFTTDAVVDSDFKTVSLSDYKGKYVVLFFYPLDFTFVCP
TEIIAFSERSGDFNKINVQLLACSTDSKFSHFEWINKPRKEGGLGEMKIP
VLADRNMKIARDYGVLKEDEGIAYRGLFIIDPKGILRQITINDLPVGRSV
DETLRLVQAFQYTDKHGEVCPANWKPGSDTIKPDPNKSKEYFGKQ
>Prx1-3_Mha reannot_id=Q9NL98-D2 origin_id=NA class=Prx
SGQAKIGKLAPEFTTDAVVDSDFKTVSLSDYKGKYVVLFFYPLDFTFVCP
TEIIAFSERSGDFNKINVQLLACSTDSKFSHFEWINKPRKEGGLGEMKIP
VLADRNMKIARDYGVLKEDEGIAYRGLFIIDPKGILRQITINDLPVGRSV
DETLRLVQAFQYTDKHGEVCPANWKPGSDTIKPDPNKSKEYFGKQ
>SOD2_Mha reannot_id=P31161-D1 origin_id=MhA1_Contig1330.frz3.gene6 class=SOD
RFKHALPDLPYDYNALEPVISAEIMKIHHQKHHATYVNNLNVTEEKIQEA
LANGDIRSAIQLQSVLKFNGGGHINHCIFWTNLCNDGGEPSGKLLQAINR
DFGSLQGLQDRLNAIAIAVQGSGWGWLGYNKIDKRLELACCQNQDPLEPT
TGLVPLFGIDVWEHAYYLQYKNVRADYVKAIWKIADWKNIEERYESAQT
>SOD1_Mha reannot_id=P34697-D1 origin_id=MhA1_Contig1603.frz3.gene4 class=SOD
GFHVHAYGDLTNGCVSAGPHYNPTNMTHGGPQDEVRHVGDLGNVHAKEDG
VAKIDFEDTKISLVGPTAIVGRTLVVHALEDDLGRGTDDKAEESKKTGNA
GPRLACGVIGLAPPQ
>SOD3_Mha reannot_id=P41962-D2 origin_id=NA class=SOD
INGTLRGLPPGLHGFHVHQFGDLSQLCTGAGLHFNPHKRHHGAPTDVERH
VGDLGNIQADEDGVAIIRIRDRYMTFEGVNSIIGRGLLLHEKVDDLGRGG
NDESLKTGNAGARFGCGVIGVRAEN
