# Supplementary material for: Speciation and adaptive evolution reshape antioxidant enzymatic system diversity across the phylum Nematoda
Source: BMC Biol. 2020 Nov 26;18:181. doi: 10.1186/s12915-020-00896-z (PMC7694339; doi:10.1186/s12915-020-00896-z)
Supplement: Supplementary file 4 — Additional file 4:. Protein-coding transcript (cds) and Protein-coding transcript translation (pep) sequences, and GFF (gff) files of antioxidant enzymes in 58 nematodes. [file 12915_2020_896_MOESM4_ESM.zip › Additional file 4-gff and sequences of re-annoted antioxidant enzymes in 58 nematodes/58_nematodes_antioxidant_enzymes/pep/meloidogyne_incognita.PRJEA28837.antioxidant.pep]

>Ctl-1_Min reannot_id=P90682-D1 origin_id=Minc15471 class=Cat
MTTSHGSLIETRTAVLTAGKRGPMLLQDSVFLDELMKFDRERIPERVVHA
KGAAAFGFFVVTNDITKYTKASIFAKIGKRTPCFFRFSTVAGEKGSSDLL
RDPRGFAMKYFTDEGNWDLVGNNAPIFFIRDPILFPSFIHSQKRNPRTNL
HDPNMVWDFVSLRPEAINMILRIFSDLGTPDGFRKMHGFGTNTFKLVNAN
GTAVYCKFKLESVQGVHNLTAEKAAKLAQEDPDYSTRDLFNAIERGDFPK
WIFKIQQVMTFEQAAKYRYNPFDATKTWSEAEFPLITVGQVTLNKNPTNF
FAQVEQAAFDPARMVRGIEASPDKLLQGRLFSYMDTHHHRLGPNHMLLPI
NRPLKPAENTQRDGLNQFGENGGDSPNYYPNSFRGPEPTGKAAQESQFVL
EKEIVARFESGDDDNYSQPADMWKNV
>Ctl-2_Min reannot_id=P90682-D2 origin_id=Minc10184 class=Cat
VLTASNGMPVPSLTDSLTVGPRGPTLLQDFVLLDNLFTFDRERIPERVVH
AVGAAAFGEFVVTNDVTKYTKMDMLKKINQTTPVFVRFSTVGGRAGSADT
ARDPRGFAVKFYTEVGNWDLVGNNLPVFFINDAIKFPAFVHTQKLNPQTN
LADATMTWDFLSLNQESMNMIMRVFSDLGTPDGFRKMDGFGVHAFVLVNA
KDEKVYCKFHWISQQGHANLTADQATLLAGTNPGYSTGDLYNAIARGDFP
KWDLKIQVMTDQQAAKLPFNPVDPTKIWSQKDFPLIDVGTMTLNRNPENY
FRDVEQAAFDPARMVEGVLPSTDKLLQGKRLFSYQDTQFYRLGANHMLLP
VNCPYKFRYANVQRDGAVRLDKNGGGSPNYFPNSFGGYRIAGVQSSWNVE
NSTVGRYKQAEDYFVQPAEYW
>Ctl-3_Min reannot_id=Q27487-D1 origin_id=Minc14241 class=Cat
KIDTMTTSHGSLIETRTAVLTAGKRGPMLLQDSVFLDELMKFDRERIPER
VVHAKGAAAFGYFDVTHDITKYTKASIFAKIGKRTSCFFRFSTVAGEKGS
SDLLRDPRGFAMKYFTDEGNWDLVGNNAPIFFIRDPILFPSFIHSQKRNP
RTNLHDPNMVWDFVSLRPEAINMILRIFSDLGTPDGFRKMNGFGTNTFKL
VNANGTAVYCKFKLESVQGVHNLTAEKAAKLAQEDPDYSTRDLFNAIERG
DFPKWIFKIQVMTFEQAAKYRYNPFDATKTWSEAEFPLITVGQVTLNKNP
TNFFAQVEQAAFDPARMVRGIEASPDKLLQGRLFSYMDTHHHRLGPNHML
LPINRPLKPAENTQRDGLNQFGENGGDSPNYYPNSFKGPEPTGKAAQESQ
FVLEKEIVARFESGDDDNYSQPADMWKNV
>PHGpx-1_Min reannot_id=O62327-D1 origin_id=Minc05863a class=GPX
LKNFLRGRVVLIVNVASECGFTKTNYPQMKVLLEKYKDKGLSVACFPCNQ
FNSQEPGTNQEIKKFINEKFNFFPDLYAKIDVNGKNAHPLWEFLKHEQHG
TLIDAIKWNFTKFLVNKQGIPVSRHAPTDEPEKLEPEIKKLLEE
>PHGpx-2_Min reannot_id=O62327-D2 origin_id=Minc03573 class=GPX
LKNFLRGRVVLIVNVASECGFTKTNYPQMKVLLEKYKDKGLSIACFPCNQ
FNSQEPGTNQEIKKFINEKFNFFPDLYAKIDVNGKNAHPLWEFLKHEQHG
TLIDAIKWNFTKFLVNKQGIPVSRHAPTDEPEKLEPEIKKLLEE
>Prx6_Min reannot_id=O17433-D1 origin_id=Minc04610a class=Prx
LLLGNQFPDFSADTSVGRIESFHNWIGENWAILFSHPSDFTPVCTTELAR
AAQLSTEFASRNTKLIALSCNSVQSHLSWLNDIIEYNNKYCGKIGQRQHF
KEDTENNLNVDNFPFPIIADENRHLATKLGMLDPLNLDSISGIPLTVRAV
FFIDPQKRLRLSILYPASTGRNFE
>Prx1-2_Min reannot_id=Q21824-D4 origin_id=Minc11766 class=Prx
KIIAFSERCEEFQDLGAELIACSCDSHFSHLAWVNTKRENGGLGKMEIPI
LSDYNKQIATDFGVLDKSTGIPYRGLFIIDQKGLIRHTLVNDLPIGRSVD
EAYRVLSALKYFEEHGE
>Prx1-3_Min reannot_id=Q21824-D5 origin_id=Minc13944 class=Prx
KIIAFSERCEEFQDLGAELIACSCDSHFSHLAWVNTKRENGGLGKMEIPI
LSDYNKQIATDFGVLDKSTGIPYRGLFIIDQKGLIRHTLVNDLPIGRSVD
EAYRVLSALKYFEEHGE
>Prx1-1_Min reannot_id=Q9NL98-D1 origin_id=Minc02762a class=Prx
YGKAKIGKLAPEFTADAVVDSDFKTVSLSDYKGKYVVLFFYPLDFTFVCP
TEIIAFSERSGDFTKINVQLLACSTDSKFSHFEWINKPRKEGGLGEMKIP
VLSDRNMKIARDYGVLKEDEGIAYRGLFIIDPKGILRQITINDLPVGRSV
DETLRLVQAFQYTDKHGEVCPANWKPGSDTIKPDPNKSKEYFGKQ
>Prx1-4_Min reannot_id=Q9NL98-D2 origin_id=Minc14393 class=Prx
YGKAKIGKLAPEFTTDAVVDSDFKTISLSDYKGKYVVLFFYPLDFTFVCP
TEIIAFSERSSDFTEINVQLLACSTDSKFSHFEWINKPRKEGGLGEMKIP
VLSDRNMKIARDYGVLKEDEGIAYRGLFIIDPKGILRQITINDLPVGRSV
DETLRLVQAFQYTDKHGEVCPANWKPGSDTIKPDPNKSKEYFGKQ
>Prx1-5_Min reannot_id=Q9NL98-D3 origin_id=Minc14397 class=Prx
YGKAKIGKLAPEFTTDAVVDSDFKTISLSDYKGKYVVLFFYPLDFTFVCP
TEIIAFSERSSDFTEINVQLLACSTDSKFSHFEWINKPRKEGGLGEMKIP
VLSDRNMKIARDYGVLKENEGIAYRGLFIIDPKGILRQITINDLPVGRSV
DETLRLVQAFQYTDKHGEFCPANWKPGSDTIKPDPNKSKEYFGKQ
>SOD2_Min reannot_id=P31161-D1 origin_id=Minc12173 class=SOD
RFKHALPDLPYDYNALEPVISAEIMKIHHQKHHGLSVGFNLYFFIFSATY
VNNLNMTEEKIQEALAKGLFYFFKFYSLFLGDIRSVIQLQSALKFNGGGH
INHSIFWTNLCKDGGEPSGKLLQAINRDFGSLQVLQARLNAIAIAVQGSG
WGWLGYNKIDKRLEVACCPNQDPLEPTTGLVPLFGIDVWEHAYYLQYKNV
RADYVNAIWKIADWKNIEERYESAQT
>SOD1-1_Min reannot_id=P41962-D1 origin_id=Minc08678 class=SOD
EKEGSPTRIEGEITGLSPGLHGFHVHAYGDLTNGCVSAGPHYNPTNMTHG
GPLDEVRHVGDLGNVHANEDGIAEIDFKDGKISLVGLTAIVGRTLVVHAL
EDDLGRGTDDKAEESKKTGNAGPRLACGVIGLAAVP
>SOD1-2_Min reannot_id=P41962-D2 origin_id=Minc05992 class=SOD
KEKEGSPTRIEGEITGLSPGLHGFHVHAYGDLTNGCVSAGPHYNPTNMTH
GGPLDEVRHVGDLGNVHANEDGVAAIDFKDGKISLVGPTAIVGRTLVVHA
LEDDLGRGTDDKAEESKKTGNAGPRLACGVIGLAAVP
