# Supplementary material for: Speciation and adaptive evolution reshape antioxidant enzymatic system diversity across the phylum Nematoda
Source: BMC Biol. 2020 Nov 26;18:181. doi: 10.1186/s12915-020-00896-z (PMC7694339; doi:10.1186/s12915-020-00896-z)
Supplement: Supplementary file 4 — Additional file 4:. Protein-coding transcript (cds) and Protein-coding transcript translation (pep) sequences, and GFF (gff) files of antioxidant enzymes in 58 nematodes. [file 12915_2020_896_MOESM4_ESM.zip › Additional file 4-gff and sequences of re-annoted antioxidant enzymes in 58 nematodes/58_nematodes_antioxidant_enzymes/pep/necator_americanus.PRJNA72135.antioxidant.pep]

>Ctl_Nam reannot_id=Q27487-D1 origin_id=NECAME_15400 class=Cat
FQRPKVITTSNGAPINNKTNVLTVGPRGPLLMQDVVFMDEMAHFDRERIP
ERVVHAKGGGAHGYFEVTHDITKYCKADLFNKVGKQTPVFVRFSTVGGES
GSADTARDPRGFAVKFYTEEGNWDLVGNNTPIFFIRDPILFPNFIHTQKR
NPQTHLKDANMMWDFWGLRPESTHQVMFLMSDRGTPDGFRHMNGYGSHTF
KLVNAEGNPVYCKFHFKPQKIRNLMADEAARLSGEDPDYAIRDLFNAIER
GDYPMWNFFIQVMTFEQAEKSTMNPFDVTKVWPHGEYPLIPVGKMVLNRN
PKNYFAEVEQAAFSPAHVVPGIEFSPDKMLQGRLFSYTDTHFHRLGTNYV
QLPINCPYRARAHNTQRDGPASYDNQGQTIMMCWKSSFYCCMYFFRWRCL
GDAPNYFPNSFNGHVECPRSAESKWRASGDVQRHESITSDNFEQPRAFWR
KV
>PHGpx-1_Nam reannot_id=O62327-D1 origin_id=NECAME_07917 class=GPX
SIFRGKVVVIVNVASKCGLTNSNYTQMKELLDKYKSQGLEVAAFPCNQFG
GQEPACEIDIKNFVADKFKFEPDLYHKIDVNGDKADPLYKFLKKEQGGTL
VDAIKWNFTKFLVNREGKVIKRYAPTTEPKDMVKDLESVLNENS
>PHGpx-2_Nam reannot_id=O62327-D2 origin_id=NECAME_13355 class=GPX
SLFRGQVVIVVNVASYCGYTNNHYTELKQLQEKYYDQGLRIAAFPCNQFG
SQEPSPEADIKRFVKETFRYEPDMYSKIDVNGDNADPFWQFLKSEQGGTL
IDAIKWNFTKFLINRKGYVVKR
>NPHGpx_Nam reannot_id=Q95003-D1 origin_id=NECAME_03309 class=GPX
IDETTRWSQCKDVNQSIYDFQMETLQGQFTDLSQYKGQVLLLINVATFCA
YTQQYTDFNPLIEKNVNGGFTILAFPCNQFYLQEPAENHELMNGIMYVRP
GNGWKPHQNLHIYGKIDVNGENHHPLYEFLKESCPQTVEKIGKTNELMYN
PVRANDITWNFEKFLIDRQGRPRFRFHPTAWSHGDVVQPFIDQLMNESP
>Prx1-1_Nam reannot_id=Q21824-D1 origin_id=NECAME_06328 class=Prx
MLRSAIRAVSKSAVAVQSVRRLSSTPILQAVRPLGPKCKLPDFEGTAVVD
GDFKVISAKDYKGKWLIIFFYPLDFTFVCPTEIIAFGDRAEEFRKLGCEV
RQFFGSFLMFPYPPNVKVVACSCDSHFSHLAWTETPRKEGGLGEMKIPIL
ADFNKKIARNFGVLDEESGVSFRGLFLFDPNGDVRHTTCNDLPVGRSVDE
ALRVLKAFQYVEKHGEVCPADWHDDSPTIKPGVKDSKEYFNKVNK
>Prx1-2_Nam reannot_id=Q9NL98-D1 origin_id=NECAME_06664 class=Prx
MSKAFIGKPAPDFAVKAVLDGDFVDVKLSDYKGKYVVLFFYPLDFTFVCP
TEIIAFSDRVAEFKNLNVAVLACSTDSVFSHLAWVNTPRKHGGLGEMKIP
ILADTNHQIAKDYGVLKEDEGIAYRGLFIIDPKGILRQITVNDLPVGRSV
DETLRLVQAFQYTDKHGEVCPAGWTPGKDTIKPGVKDSKEYFNKA
>SOD2_Nam reannot_id=P31161-D1 origin_id=NECAME_04374 class=SOD
INKFLLKILYFSRVRAKHSLPDLPYDYNALEPVICTEIMQLHHQKHHATY
VNNLNACEEKIHEALSKGNIKEAIALQPALKFNGGGHINHSIFWTNLAKD
GGEPSAELMTAIKRDFGSLEKMQESLSTATIAVQGSGWGWLGYCPKQKKL
KVATCANQDPLEPTTGLIPLFGIDVWEHAYYLQYKNVRPDYVKAIWKIAN
WKNISERFAKAK
>SOD1-1_Nam reannot_id=P34697-D3 origin_id=NECAME_17534 class=SOD
RSKYDPVTIEGTIIGFKPNTRHGFHIHEFGDLTNGCASAGPHYNPFGENH
GAPEDYMRHIGDLGSVRAEANGVANILKNDDQVTLYGKHSVVGRAFVVHD
LPDDLGKGTGDKKAESLRTGNAGARLACGVIGIAKD
>SOD3-1_Nam reannot_id=P51547-D1 origin_id=NECAME_16159 class=SOD
SSMFSEILLISAIIGTVQVSNVECTNEVIKARAYIFEAVKGGNPSKTIGI
IDLTQIGTLVKLNGTVSGLKPGVHGFHVHEKGDLGNGCISAGGHFNPHKM
THGAPDDSNRHVGDLGNVITSEHGETVISISDSVVALTGQHNVIGRAIVI
HADPDDLGRGTSELSKTTGNAGARVACGVIGIL
>SOD3-2_Nam reannot_id=P51547-D2 origin_id=NECAME_17472 class=SOD
TGCTFQIRGRVRGLSPGLHGTHVHESGDLGNGCLAAGAHFNPTNMVHGGP
TDAIRHVGDLGNIAAGVNGVSDIDITDRVLQLTGSNGAVGRAFVIHSDVD
DLGRGGAPTSNTTGNSGSRVACGVVRLV
>SOD1-2_Nam reannot_id=Q27666-D1 origin_id=NECAME_11252 class=SOD
MSNRAVAVLRGDAGVTGTVWFSQDKESDPCVIKGEIKGLTPGLHGFHVHQ
YGDSTNGCISAGPHFNPFNKTHGGPKDEVRHVGDLGNVEAGSDGVARFEI
KDNMVKIHGEHTVVGRSLVVHAGTDDLGKGVGEKQEESLKTGNAGARSAC
GVIAIAAPQ
>SOD1-3_Nam reannot_id=Q27666-D2 origin_id=NECAME_18450 class=SOD
MSNRAVAVLRGDAGVTGTVWFSQDKESDPCVIKGEIKGLTPGLHGFHVHQ
YGDSTNGCISAGPHFNPFNKTHGGPKDEVRHVGDLGNVEAGSDGVARFEI
KDNMVKIHGEHTVVGRSLVVHAGTDDLGE
>SOD1-4_Nam reannot_id=Q27666-D3 origin_id=NECAME_17534 class=SOD
DHVTIEGMITGLKPNSKHGFHIHEFGDLTNGCASAGSHYNPFGKNHGGPK
VVLLSLLLIFHYVFELRNSPVEDSDRHIGDLGSITADANGVANFLTYDNK
VTLHGKHSVVGRAFVVHELDDDLGENLCIIILLFPKQFTVSGRGSGSKKE
ESLKTGNAGARLACGIIGIAKD
