# Supplementary material for: Speciation and adaptive evolution reshape antioxidant enzymatic system diversity across the phylum Nematoda
Source: BMC Biol. 2020 Nov 26;18:181. doi: 10.1186/s12915-020-00896-z (PMC7694339; doi:10.1186/s12915-020-00896-z)
Supplement: Supplementary file 4 — Additional file 4:. Protein-coding transcript (cds) and Protein-coding transcript translation (pep) sequences, and GFF (gff) files of antioxidant enzymes in 58 nematodes. [file 12915_2020_896_MOESM4_ESM.zip › Additional file 4-gff and sequences of re-annoted antioxidant enzymes in 58 nematodes/58_nematodes_antioxidant_enzymes/pep/nippostrongylus_brasiliensis.PRJNA328296.antioxidant.pep]

>Ctl_Nbr reannot_id=Q27487-D1 origin_id=NA class=Cat
GPMLMQDVVFMDEMAHFDRERIPERVVHAKGAGAHGYFEVTHDITKYCKA
DIFSKVGKQTPCFVRFSTVGGEAGSADTARDPRGFAVKFYTEEGNWDIVG
NNTPIFFIRDPIQFPNFIHTQKRNPQTHLKDADMMWDFWGLRPESTHQVM
FLMSDRGTPDGYRFMNGYGSHTFKLVNADGEPVYCKFHFKAQKIKNLSAA
DAGRLAGEDPDYAIRDLFNAIERGDFPQWNFHIQVMTFDEAEKVPFNPFD
VTKVWPHREFPLIPVGKMVLNRNPKNYFAEVEQSAFCPAHVVPGIEFSPD
KMLQGRLFSYTDTHFHRLGTNYIHLPINCPYRARAHNTQRDGAACYDNQG
NAPNYFPNSFNGGVECPRTKESKWSVSGDVDRHESITEDNFTQPREFWLK
V
>PHGpx-1_Nbr reannot_id=O02621-D1 origin_id=NA class=GPX
FRGKVVVIVNVASQCGLTNSNYTQLKELLDKYKSKGLEVAAFPCNQFGGQ
EPACELDIKNFVNDKFKFEPDLYAKVNVNGDNADPLYKFLKKEQGGTVFD
AIKWNFTKFLVDREGKVVKRLG
>PHGpx-2_Nbr reannot_id=O02621-D2 origin_id=NA class=GPX
FRGKVVVIVNVASQCGLTNSNYTQLKELLDKYKSKGLEVAAFPCNQFGGQ
EPACELDIKNFVHDKFKFEPDLYAKVNVNGDNADPLYKFLKKEQGGTVFD
AIKWNFTKFLVDREGKVVKRLG
>PHGpx-3_Nbr reannot_id=O62327-D3 origin_id=NA class=GPX
NFRGQVVIVVNVASQCGFTDNHYTELKELQDKYYSDGLRVAAFPCNQFGS
QEPGSEAEIIKFVRKQYDYEPDLYAKVNVNGEDADQFWEFLKKEQGGTII
DAIKWNFTKFLIDRKGYVIKR
>PHGpx-4_Nbr reannot_id=O62327-D4 origin_id=NA class=GPX
YRGLVVMVVNVASQCGFTKTNYTEFKVLLDTYHSKGLRIAAFPCNQFKAQ
EPACEIEIVKNVKEKYGCEPDIYGKINVNGEDADPFWVFLKKEQGGFLTD
AIKWNFTKFLVNRRGEVVKR
>PHGpx-5_Nbr reannot_id=O62327-D5 origin_id=NA class=GPX
NFRGQVVIVVNVASQCGFTDNHYTELKELQDKYYSDGLRVAAFPCNQFGS
QEPACEIEIVKNVKEKYGCEPDIYGKINVNGEDADPFWVFLKKEQGGFLT
DAIKWNFTKFLVNR
>NPHGpx_Nbr reannot_id=Q95003-D1 origin_id=NA class=GPX
VDETTRWSQCKDVNQSIYDFQMETLQGQFTDLSQYKGQVLLIINVATFCA
YTQQYTDFNPLIEKNVNDGFTILAFPCNQFYLQEPAENHELMNGIMYVRP
GNGWKPHQNLHVYGKIDVNGENHHPLYEFLKERPESCPQTVEKIGKTDEL
MYNPVRANDITWNFEKFLIDRKGRPRFRFHPTAWSHGDVVQPFIDQLKNE
PV
>Prx6_Nbr reannot_id=O17433-D1 origin_id=NA class=Prx
SWAILFSHPADYTPVCTTELARAALLAEKFHDRNVQMIALSCDSAESHRG
WIKDIVAFCRLKKLNRGIISLLHDSYVAFAGDGFPFEIIADENRELAVAL
GMLDPSEKDSNGMPLTARAVFIIDPKKQLRAQILYPASTGRNFDEILRVI
DSIQLSERMPVATPEGWKNVSDKCMVQPSVSTAKAEEILGKVDTIPLPSG
KSYLRTAK
>Prx1-1_Nbr reannot_id=Q21824-D1 origin_id=NA class=Prx
MFRNVIRAVSQSTAVIQSVRKLSNTTVLQAVRPLGPKCKLPEFESTAVVD
GDFKVVSSNDYKGKWLIIFFYPLDFTFVCPTEIIAFGDRANEFRQLGCEV
VTCSCDSHFSHLAWVQTPRKEGGLGDMNIPILSDFNKKIARNFGVLDEES
GVSFRGLFLIDPNGDIRHTTCNDLPVGRSVDEALRVLKAFQFVEKHGEVC
PADWHDDSPTIKPGVKDSKEYFNKVNK
>Prx1-2_Nbr reannot_id=Q21824-D2 origin_id=NA class=Prx
MFRNVIRAVSQSTAVIQSVRKLSNTTVLQAVRPLGPKCKLPEFESTAVVD
GDFKVVSSNDYKGKWLIIFFYPLDFTFVCPTEIIAFGDRANEFRQLGCEV
VTCSCDSHFSHLAWVQTPRKEGGLGDMNIPILSDFNKKIARNFGVLDEES
GVSFRGLFLIDPNGDIRHTTCNDLPVGRSVDEALRVLKAFQFVEKHGEVC
PADWHDDSPTIKPGVKDSKEYFNKVNK
>Prx1-3_Nbr reannot_id=Q9NL98-D1 origin_id=NA class=Prx
MSKAFIGKPAPEFVTKAVYDGDFKDVKLSDYKGKYVVLFFYPLDFTFVCP
TEIIAFSDRFEEFKKIDVAVLACSTDSVFSHLAWINTPRKHGGLGDMKIP
VLADTNHQIAKDYGVLKEDEGIAYRGLFIIDPKGILRQITVNDLPVGRSV
DETLRLVQAFQFVDKHGEVCPAGWTPGKDTIKPGVKDSKEYFSKA
>SOD1-1_Nbr reannot_id=P31161-D1 origin_id=NA class=SOD
SLGNIKEAIALQPALKFNGGGHINHSIFWTNLAKDGGEPSAELLTAIKRD
FGSLEKMQDMLSNATIAVQGSGWGWLGYCPVGKRLKIATCANQDPLEPTT
GLIPLFGIDVWEHAYYLQYKNVRPDYVKAIWKIANWKNISERYEKAQH
>SOD1-2_Nbr reannot_id=P51547-D1 origin_id=NA class=SOD
VLKARAYIFAAVKGGAPGETIGVIDLTQIGTLVKLNGTVSGLRPGLHGFH
IHEKGDLGNGCLASAAHFNPHKMMHGAPDDSNRHVGDLGNINTPETGDTV
ISIQDSVISLTGQHNVLGRAIVIHSDPDDLGRGSSELSKTTGNAGSRVAC
GVIGIL
>SOD1-3_Nbr reannot_id=Q27666-D1 origin_id=NA class=SOD
MSNRAVAVLRGDAGVTGTVWFSQDKESDPCVIKGEIKGLSPGLHGFHVHQ
YGDSTNGCISAGPHFNPFNKTHGGPKDEVRHVGDLGNVEAGADGVAHFEI
TDHMVKIHGVNTVVGRSLVVHAGTDDLGKGVGEKKEESLKTGNAGARSAC
GVIAIAAPQ
>SOD2_Nbr reannot_id=Q27666-D2 origin_id=NA class=SOD
MSNRAVAVLRGDAGVTGTVWFSQDKESDPCVIKGEIKGLSPGLHGFHVHQ
YGDSTNGCISAGPHFNPFNKTHGGPKDEVRHVGDLGNVEAGADGVAHFEI
TDHMVKIHGVNTVVGRSLVVHAGTDDLGKGVGEKKEESLKTGNAGARSAC
GVIAIALPS
>SOD3_Nbr reannot_id=Q27666-D3 origin_id=NA class=SOD
MSNRAVAVLRGDAGVTGTVWFSQDKESDPCVIKGEIKGLSPGLHGFHVHQ
YGDSTNGCISAGPHFNPFNKTHGGPKDEVRHVGDLGNVEAGADGVAHFEI
TDHMVKIHGVNTVVGRSLVVHAGTDDLGKGGEKKEESLKTGNAGARSACG
VIAIAAPQ
