# Supplementary material for: Speciation and adaptive evolution reshape antioxidant enzymatic system diversity across the phylum Nematoda
Source: BMC Biol. 2020 Nov 26;18:181. doi: 10.1186/s12915-020-00896-z (PMC7694339; doi:10.1186/s12915-020-00896-z)
Supplement: Supplementary file 4 — Additional file 4:. Protein-coding transcript (cds) and Protein-coding transcript translation (pep) sequences, and GFF (gff) files of antioxidant enzymes in 58 nematodes. [file 12915_2020_896_MOESM4_ESM.zip › Additional file 4-gff and sequences of re-annoted antioxidant enzymes in 58 nematodes/58_nematodes_antioxidant_enzymes/pep/oesophagostomum_dentatum.PRJNA72579.antioxidant.pep]

>Ctl-1_Ode reannot_id=O61235-D1 origin_id=OESDEN_06159 class=Cat
RGPALLQDVILMDELAHFDRERIPERVVHAKGAGAYGYFEVTYDITKYCK
AKLFDKVGKQTPVFARFSTVAGEAGSADTLRDPRGFAIKFYTEEGNWDLV
GNNTPIFFVRDSFQFPNFIHALKRNPQTHLRDFNTVWDFWGLRPESTHQV
SQDLSGRSWEISQLQVLFLFSDRGTPDGYRFMNGYGSHAFKMVNADGEAV
YCKFHFHAKEIKNLMADEAARLAGVDPDYSTRDLFNAIENEDYPEWQLFI
QVMTFEQAEKWPMNPFDLTKVWPHGEFPLIPVGKLVINRNPRNYFAEVEQ
VSFSPSHVVPGIEFSPDKMLQGRLFSYPDAAFHRLGPNFMQLPINCPYRS
RQHNTQRDGLACFDGQADAPNYFPNSFNGHKECPCSGESKFHVTGDVDRH
EFDDDHFEQPRIFYTKV
>Ctl-2_Ode reannot_id=Q27487-D3 origin_id=OESDEN_19332 class=Cat
VGNNTPIFFIRDPMFFPSFIHTQKRNPQTHLKDPNMMWDFCGLRPETIHQ
LLFLFSDRGTPDGYRFMNGYGSHAYKMANANGDQFYVKFHFHAKKIKNLM
ADEAARLAGEDPDYAIRDLFNAIEGDFPEWTLSIQIMTFEEAEKWPMNPF
DLTKVWPHSEFPLIPVGKLVLNRNPKNYFAEVEQAAFSPSHVIPGIDFSP
DKMLQGRLFSYPDTHFHRLGPNFMQIPVNCPYRSRPHNVQRDGLACFD
>PHGpx-1_Ode reannot_id=O62327-D1 origin_id=OESDEN_21777 class=GPX
EPACELDIKNFVADKFKFEPDLYAKIDVNGDNAAPLYKFLKKEKGGTLID
AIKWNFTKFLVDKDGKVVKRYAPTTEPKDMVKEIEALLAQGP
>PHGpx-2_Ode reannot_id=O62327-D2 origin_id=NA class=GPX
QEPACELDIKNFVADKFKFEPDLYAKVDVNGDNAAPLYKFLKKEKGGTLI
DAIKWNFTKFLVDKDGKVVKRYAPTTEPKDMVKEIEALLAQGP
>PHGpx-3_Ode reannot_id=O62327-D3 origin_id=OESDEN_12563 class=GPX
EPACELDIKNFVADKFKFEPDLYAKVDVNGDNAAPLYKFLKKEKGGTLID
AIKWNFTKFLVDKDGKVVKRRVHTLERSNLKLYCFSDMLLQQSL
>NPHGpx_Ode reannot_id=Q95003-D1 origin_id=OESDEN_03844 class=GPX
IDETTRWSQCKDVNQSIYDFQMETLQGQFTDLSQYKGQVLLIINVATFCA
YTQQYTDFNPLIEKNVNGGFTILAFPCNQFYLQEPAENHELMNGIMYVRP
GNGWKPHQNLHIYGKIDVNGENHHPLYEFLKESCPQTVEKIGKTNELMYN
PVRANDITWNFEKFLIDRQGRPRFRFHPTAWSHGDVVQPFIDQLMNESA
>Prx1-1_Ode reannot_id=Q21824-D1 origin_id=OESDEN_06991 class=Prx
MLRNVVRALSQSATALQSARPLSTTAILQNVRPLGPKCKIPEFQGTAVVD
GEFKTISSKDYKGKWLILFFYPLDFTFVCPTEIIAFGDRAEEFRKLGCEV
RIIFEANFITIFYTLLQVVACSCDSHFSHLAWTETPRKEGGLGDMKIPIL
ADFNKKIARSFGVLDEDAGVAFRGLFLFDPNGEVRHTTCNDLPVGRSVDE
ALRVLKAFQFVEKHGEVSVQLIFLCKIHFIVNFKVCPADWHDDSPTIKPG
VKDSKDYFQKVNK
>Prx1-2_Ode reannot_id=Q9NL98-D1 origin_id=OESDEN_09082 class=Prx
MSKAFIGKPAPEFVAKAVVDGDFVDVKLHDYKGKYVVLFFYPMDFTFVCP
TEIIAFSDKVAEFKNINTVVLACSTDSVFSHLAWINTPRKHGGLGDMKIP
VLADTNHQIAKDYGVLKEDEGIAYRGLFIIDTKGILRQITVNDLPVGRSV
DETLRLVQAFQYTDKHGEVCPAGWTPGKDTIKPQVKESQEYFSKH
>SOD2_Ode reannot_id=P31161-D1 origin_id=OESDEN_08385 class=SOD
VINPFEITLRVRAKHTLPDLPYDYNALEPVICTEIMQLHHQKHHATYVNG
LNMCEEKIHEALSKGNIKEAIALQPALKFNGGGHINHSIFWTNLAKDGGE
PSSELMSAIKRDFGSLEKMKESLSASTIAVQGSGWGWLGYCPKGKVLKIA
TCPNQDPLEATTGLIPLFGIDVWEHAYYLQYKNVRPDYVKAIWKIANWKN
ISERFANAQK
>SOD1-1_Ode reannot_id=P41962-D12 origin_id=OESDEN_02110 class=SOD
SKTFIIAEISNLTEGAHGFHIHQYGDLTDGCISTGPHFNPFGKKHGGPED
KNRHIGDLGNIVADKHGVAYKTFWTKAVTLFGKYSVVGRSFVVHALSDDL
GKGKGNQTQESLITGNAGARLACGVIGLAPRS
>SOD1-2_Ode reannot_id=P41962-D16 origin_id=OESDEN_16149 class=SOD
DNHRHVGDLGNIEADERGVARFHLMSGRVRILGPNSVVGRSFVVHANEDD
LGKQIVNFVLKIFQKKTEIEIRINEIPGRGQGDQRPESLRTGNAGARLGC
GVIGLALRT
>SOD1-3_Ode reannot_id=P41962-D2 origin_id=OESDEN_02109 class=SOD
ENETSPCLITGDIRGLNKSGVHGFHIHQYGDLTNGCTSAGPHFNPLNKTH
GGPLDNVRHLGDLGNIVAGKDGFAYIDIWDKRVRILGPNNVIGRSVVVHA
NEDDLGKGKGNQTQESLITGNAGARLACGVIGLAPRS
>SOD1-4_Ode reannot_id=P41962-D3 origin_id=OESDEN_11813 class=SOD
THIIGEIEGLAPGLHGFHVHELGDLTDGCTSTGPHFNPGNRPHGGPTDNI
RHIGDLGSIEADEDGVARFSIRDRRVKILGPNSVIGRSFVVHADADDLGR
GQGDKRPESIRTGNAGARLACGVIGRAAVI
>SOD1-5_Ode reannot_id=P41962-D4 origin_id=OESDEN_21619 class=SOD
SPCFIIAEIQNLTEGAHGFHIHQYGDLTNGCISTGPHFNPLGRNHGGLES
RVRHVGDLGNIVANRRGVAYTTLFTRRVTLFGANSVIGRSFVVHANEDDL
GKQIINFALKMSQKEIEIGSRINEILGKGQGDQRPESLRTGNAGARLACG
VIGRTARS
>SOD1-6_Ode reannot_id=P41962-D5 origin_id=OESDEN_21817 class=SOD
IDGLAPGRHGVHIHEYGDLTDGCNSTGPHYNPGKRRHGGPKDKRHVGDLG
NIVANNDSFAYVDIWDKRVRIIGPNNVIGRSVVVHANEDDLGKGTGDKKE
ESLKTGNAGARLACGVIGRAAHS
>SOD1-7_Ode reannot_id=P41962-D6 origin_id=OESDEN_22073 class=SOD
TFIVAEIWNLTEGAHGFHIHQYGDLTNGCISTGSHFNPFARNHGGPESRV
RHVGDLGNIVANGSGVAYGTFWTRGVTLFGRNSVLGRSFVVHALPDDLGK
GQGDQRPESLRTGNAGARLACGVIGLAPRS
>SOD3_Ode reannot_id=P51547-D1 origin_id=OESDEN_08502 class=SOD
ARMFSEILLVSAIIGTVQVSNVDCANEVLKARTYIFEAVKGGNPQKTIGI
IDLTQVGTLVKMNGTVSGLKPGVHGFHIHEKGDLGNGCMNAGAHFNPHKM
MHGAPDDSNRHVGDLGNINTPESGDTVISISDSVIALTGQHNVIGRAIVI
HADPDDLGRGNSELSKTTGNAGARVACGVIGIL
>SOD1-12_Ode reannot_id=Q27666-D1 origin_id=OESDEN_02771 class=SOD
MSSRAVAVMRGDPGVTGTIWFNQAKESDPCVIKGEIKGLTPGLHGFHVHQ
YGDSTNGCTSAGPHFNPFNKTHGGPKDEVRHVGDLGNVEAGSDGVAHFEF
KDHMVKIHGEHSVVGRSLVVHAGTDDLGKGVDDKQEESLKTGNAGARVAC
GVIALAAPE
>SOD1-8_Ode reannot_id=Q27666-D10 origin_id=OESDEN_02111 class=SOD
ESGPCFIYGEIFDLKPGLHGFHVHQFGDLTDVCTSTGPHFNPGNRHHGGL
TDDLRHVGDLGNIEADEAGIAFPIQDKRIKILGQRSIIGRSFVVHADPDD
LGKGEGDQRHESLRTGNAGARVACRVIGRLTRT
>SOD1-9_Ode reannot_id=Q27666-D11 origin_id=OESDEN_02770 class=SOD
ESTKCHIIGVIEGLAPGSHGFHIHQLFDLTDGCASVGPHFNPGNRHHGGL
TDNVRHVGGLGNIEADRDSVARLRITSRRVRIFGQYSVVGRSFVFTEDAD
DLGKQTG
>SOD1-10_Ode reannot_id=Q27666-D13 origin_id=OESDEN_04080 class=SOD
IIGEIEGLAPGPHGFHIHHPGDLTDGCASVGPHFNPGNRHHEGPDNVRHV
GDLGNIEADRDDVARFRITSRRVRMLDQHSGVGRSFVVTEDADDLGK
>SOD1-11_Ode reannot_id=Q27666-D16 origin_id=OESDEN_18533 class=SOD
QDEKRHIGDLGSITADPDGIAHFEFWDKKVSIYGENSVIGRSVVVHAGTD
DLGRGEGDRKEESLKTGNAGARLACGVIGIATRK
>SOD1-13_Ode reannot_id=Q27666-D4 origin_id=OESDEN_14170 class=SOD
ESTECHIIGEIEGLAPGFHGFHIHQLGDLTDGCTSVGPHFNPGNRHHAGP
MDNLRHVGDLGNIEANRDGVARFHIKSRRVKILGQHSVVGRSFVVTEDAD
DLGKQIVICINRNVSKKRVEIDTRIKKISGKGQGPQRQESLRTGNAGAPL
ACGVIGRAARA
>SOD1-14_Ode reannot_id=Q27666-D7 origin_id=OESDEN_02114 class=SOD
CHIIGEIEGLAPGLHGFHIHQFGDLTDGCTSVGPHFNPGNRHHAGPMDNL
RHVGDLGNIEADRDGVARFHIRSSRVRILGPYSVIGRSFVVHEDPDDLGR
GQGARRQESLRTGNSGDRLACGVIGRVPHN
>SOD1-15_Ode reannot_id=Q27666-D9 origin_id=OESDEN_04079 class=SOD
CHIIGEIESLAPGPHGFHIHQLGDLTDACASVGPHFNPGNRHHWGPDNVR
HVGDLGNIGDGVARFSMRSRRVRILGQNSVVGRSFVVTEDADDLGKGQGH
QRQESLRTGNAGDRLACGVTGRAARV
