# Supplementary material for: Speciation and adaptive evolution reshape antioxidant enzymatic system diversity across the phylum Nematoda
Source: BMC Biol. 2020 Nov 26;18:181. doi: 10.1186/s12915-020-00896-z (PMC7694339; doi:10.1186/s12915-020-00896-z)
Supplement: Supplementary file 4 — Additional file 4:. Protein-coding transcript (cds) and Protein-coding transcript translation (pep) sequences, and GFF (gff) files of antioxidant enzymes in 58 nematodes. [file 12915_2020_896_MOESM4_ESM.zip › Additional file 4-gff and sequences of re-annoted antioxidant enzymes in 58 nematodes/58_nematodes_antioxidant_enzymes/pep/onchocerca_flexuosa.PRJEB512.antioxidant.pep]

>PHGpx_Ofl reannot_id=O02621-D1 origin_id=OFLC_0001534101-mRNA-1 class=GPX
RNKVVLIVNVASECGLTHINYVQLKDLHDKYKEQGFAVAAFPCNQFGSQE
PGNEEEIKRFVKETFDFEPDLYAKINVNGPEEDPLYTFLKTQKGGTLLDA
IKWN
>Prx1_Ofl reannot_id=P48822-D1 origin_id=OFLC_0001238501-mRNA-1 class=Prx
AAASPFRQILTSRFCTSSVALAGVRPLGPKNKAPDFSGTAVVNGDFKTIS
MKDYKGKWLIIFFYPLDFTFVCPTEIIAFNDRCSEFRKLNAELIACSCDS
HFSHLAWTQTPRSEGGLGDMQIPVLADFNKDIANAFGVLDHEAGISYRGL
FLIDPNGEIRHSLVNDLPVGRSVDEALRTLKAFQFVEKHGEVCPANWSDD
KPTIKPGIKESKEYFNKVN
>SOD1_Ofl reannot_id=P24706-D2 origin_id=NA class=SOD
DEIRHVGDLGNIEAGADGTAHINISDQHIQLLGPNSIIGRSIVVHADQDD
LGKGVGEKKDESLKTGNAGARVACGIIAIGAAS
>SOD2_Ofl reannot_id=P41981-D1 origin_id=OFLC_0001451801-mRNA-1 class=SOD
MNLIIGIAGRLLVGKNYGLNIQRLKHVLPDLPYDYGALEPVLSAEIMQVH
HGKHHAAYVNALNQAEEKVKEALAKGDTQAAVAGTKLMNFNTGGHINHTL
FWEGLTAVKDSGEPNSELMTAIKKDFGSLETMIDKLNAKTIAIQGSGWGW
LAYDKEMKRLQLACCPNQDLLEPTTG
>SOD1-like_Ofl reannot_id=Q07449-D1 origin_id=OFLC_0000672901-mRNA-1 class=SOD
GMHDDGMRRAVAVLRGDTVSGIIYFQQDSRASPTTISGRIIGLTPGLHGF
HIHQYGDQTRNCTSAAGHYNPFGKTHGAPSNTEKHVGDLGNIEAGANGVA
DINIASNQIQLSGPLSIIGRSLVVHAKPDDLGQGMGSMRDESLKTGNAGA
RVACAIVGIAPVS
