# Supplementary material for: Speciation and adaptive evolution reshape antioxidant enzymatic system diversity across the phylum Nematoda
Source: BMC Biol. 2020 Nov 26;18:181. doi: 10.1186/s12915-020-00896-z (PMC7694339; doi:10.1186/s12915-020-00896-z)
Supplement: Supplementary file 4 — Additional file 4:. Protein-coding transcript (cds) and Protein-coding transcript translation (pep) sequences, and GFF (gff) files of antioxidant enzymes in 58 nematodes. [file 12915_2020_896_MOESM4_ESM.zip › Additional file 4-gff and sequences of re-annoted antioxidant enzymes in 58 nematodes/58_nematodes_antioxidant_enzymes/pep/onchocerca_ochengi.PRJEB1809.antioxidant.pep]

>PHGpx-1_Ooc reannot_id=O02621-D2 origin_id=nOo.2.0.1.t07699-RA class=GPX
RNKVVLIVNVASECGLTHINYVQLKDLHDKYKERGFAVAAFPCNQFGSQE
PGNEEEIKRYVKETFDFEPDLYAKINVNGPKEDPLYTFLKTQKGDTPLNT
IKWNFTKFLINKRGEVV
>PHGpx-2_Ooc reannot_id=O62327-D1 origin_id=nOo.2.0.1.t08104-RA class=GPX
FRGKPVVIVNVASQCGLTNSNYTELKQLMEHYKDKGLAIAAFPCNQFGGQ
EPKCELEVKNFVADKFHFEPDLYAKIDVNGKNAAPLFDFLKHEKGGLFGD
NIKWNFTKFLIDREGHVV
>Prx1-1_Ooc reannot_id=P48822-D1 origin_id=nOo.2.0.1.t02155-RA class=Prx
AAASPFHRILTSRFCTSSVALAGVRPLGPKNKAPDFSGTAVVNGDFKTIT
LKDYKGKWLIMFFYPLDFTFVCPTEIIAFNDRCSEFRKLNAELIACSCDS
HFSHLAWTQTPRSEGGLGDMQIPVLADFNKDIANAFGVLDHEAGISYRGL
FLIDPNGEIRHSLVNDLPVGRSVDEALRTLKAFQFVEKHGEVCPANWSDD
KPTIKPGIKESKEYFKKVNDRT
>Prx6_Ooc reannot_id=P52570-D1 origin_id=nOo.2.0.1.t00340-RA class=Prx
MSKGILLGDKFPDFQAETNEGFISSFYDWIGKDSWAILFSHPRDFTPVCT
TELARLVQLAPEFKKRNVKLIGLSCDSADSHSKWADDILALYKMKCVDCD
SEKKLPYPIIADEDRSLATELGMMDPDERDEKGNTLTARCVFIIGSDKTL
KLSILYPATTGRNFDEILRVVDSLQLTAVKLVATPVDWKDGDDCVVLPTI
DDNEAKKLFGEKIHTIDLPSGKHYLRMVPHPK
>Prx1-2_Ooc reannot_id=Q17172-D1 origin_id=nOo.2.0.1.t08778-RA class=Prx
MTLAGSKAFIGQPAPNFKTTAVVNGDFKEISLNQFKGKYVVLFFYPLDFT
FVCPTEIIAFSDRISEFKKLDVAVMACSTDSHFSHLAWVNTDRKMGGLGQ
MNIPILADTNHAISKAYGVLKEDEGIAYRGLFIIDPEGILRQITVNDLPV
GRSVDETLRLIQAFQFVDKHGEVCPANWQPGSDTIKPGVKESKAFFEKQ
>Prx1-3_Ooc reannot_id=Q17172-D2 origin_id=nOo.2.0.1.t10285-RA class=Prx
MTLAGSKAFIGQPAPNFKTTAVVNGDFKEISLNQFKGKYVVLFFYPLDFT
FVCPTEIIAFSDRISEFKKLDVAVMACSTDSHFSHLAWVNTDRKMGGLGQ
MNIPILADTNHAISKAYGVLKEDEGIAYRGLFIIDSKGILRQITVNDLPV
GRSVDETLRLIQAFQFVDNHGEVCPANWQPGSETIKPEVKESKEYFGKH
>SOD1_Ooc reannot_id=P24706-D1 origin_id=nOo.2.0.1.t08919-RA class=SOD
MSTNAIAVLRGDTVSGIIRFKQDKEGLPTTVTGEVKGLTPGLHGFHIHQY
GDTTNGCISAGPHFNPYNKTHGDRTDEIRHVGDLGNIEAGADGTAHISIS
DQHIQLLGPNSIIGRSIVVHADQDDLGKGVGAKKDESLKTGNAGARVACG
IVAIGAAS
>SOD2_Ooc reannot_id=P41981-D1 origin_id=nOo.2.0.1.t07135-RA class=SOD
MNLIIGVAGRLLVGKNYCLNTQRLKHVLPDLPYDYGALEPILSAEIMQVH
HGKHHAAYVNALNQAEEKVKEALAKGDTQAAVAGTKLMNFNTGGHINHTL
FWEGLTAVKNSGEPNSELMTAIKKDFGSLETMIDKLNAKTIAIQGSGWGW
LAYDKEMKRLQLACCPNQDLLEPTTGLIPLFCIDVWEHAYYLQYKNLRPD
FVKAIWKIANWKIISDRYIKARG
>SOD1-like_Ooc reannot_id=Q07449-D1 origin_id=nOo.2.0.1.t08918-RA class=SOD
QDSGGSITTISGSVSGLTPGLHGFHVHQYGDQTNGCTSAGGHYNPYGKTH
GDPNDRIKHIGDLGNIVAGANGVAEVYINSYHIKLRGPLSVIGRSLVVHE
NPDDLGQGTGSMREESLKTGNAGSRLACAVIGIAAVS
