# Supplementary material for: Speciation and adaptive evolution reshape antioxidant enzymatic system diversity across the phylum Nematoda
Source: BMC Biol. 2020 Nov 26;18:181. doi: 10.1186/s12915-020-00896-z (PMC7694339; doi:10.1186/s12915-020-00896-z)
Supplement: Supplementary file 4 — Additional file 4:. Protein-coding transcript (cds) and Protein-coding transcript translation (pep) sequences, and GFF (gff) files of antioxidant enzymes in 58 nematodes. [file 12915_2020_896_MOESM4_ESM.zip › Additional file 4-gff and sequences of re-annoted antioxidant enzymes in 58 nematodes/58_nematodes_antioxidant_enzymes/pep/onchocerca_volvulus.PRJEB513.antioxidant.pep]

>PHGpx-1_Ovo reannot_id=O02621-D2 origin_id=OVOC2208 class=GPX
RNKVVLIVNVASECGLTHINYVQLKDLHDKYKERGFAVAAFPCNQFGSQE
PGNEEEIKRYVKETFDFEPDLYAKINVNGPKEDPLYTFLKTQKGDTPLNT
IKWNFTKFLINKRGEVV
>PHGpx-2_Ovo reannot_id=O62327-D1 origin_id=OVOC53 class=GPX
FRGKPVVIVNVASQCGLTNSNYTELKQLMEHYKDKGLAIAAFPCNQFGGQ
EPKCELEVKNFVADKFHFEPDLYAKIDVNGKNAAPLFDFLKHEKGGLFGD
NIKWNFTKFLIDREGHVV
>PHGpx-3_Ovo reannot_id=O62327-D3 origin_id=OVOC53 class=GPX
EGSPVIIVNVALQCNLADINYKKLKELQKFYKNKGLVVAFQCNQFGSQEP
SCEVDVUKSVKEKYRYEPDIYDKIELNGEDAYPSYKFLKEKQVGIFSNKI
EWNFTKFLIDQNGHPVNK
>Prx1-1_Ovo reannot_id=P48822-D1 origin_id=OVOC4328 class=Prx
AAASPFHRILTSRFCTSSVALAGVRPLGPKNKAPDFSGTAVVNGDFKTIS
LKDYKGKWLIMFFYPLDFTFVCPTEIIAFNDRCSEFRKLNAELIACSCDS
HFSHLAWTQTPRSEGGLGDMQIPVLADFNKDIANAFGVLDHEAGISYRGL
FLIDPNGEIRHSLVNDLPVGRSVDEALRTLKAFQFVEKHGEVCPANWSDD
KPTIKPGIKESKEYFKKVNDRT
>Prx6_Ovo reannot_id=P52570-D1 origin_id=OVOC2641 class=Prx
MSKGILLGDKFPDFQAETNEGFISSFYDWIGKDSWAILFSHPRDFTPVCT
TELARLVQLAPEFKKRNVKLIGLSCDSADSHSKWADDILALYKMKCVGCD
SEKKLPYPIIADEDRSLATELGMMDPDERDEKGNTLTARCVFIIGSDKTL
KLSILYPATTGRNFDEILRVVDSLQLTAVKLVATPVDWKDGDDCVVLPTI
DDNEAKKLFGEKIHTIDLPSGKHYLRMVPHPK
>Prx1-2_Ovo reannot_id=Q17172-D1 origin_id=OVOC9752 class=Prx
MTLAGSKAFIGQPAPNFKTTAVVNGDFKEISLNQFKGKYVVLFFYPLDFT
FVCPTEIIAFSDRISEFKKLDVAVMACSTDSHFSHLAWVNTDRKMGGLGQ
MNIPILADTNHAISKAYGVLKEDEGIAYRGLFIIDPEGILRQITVNDLPV
GRSVDETLRLIQAFQFVDKHGEVCPANWQPGSDTIKPGVKESKAFFEKQ
>Prx1-3_Ovo reannot_id=Q17172-D2 origin_id=OVOC9752 class=Prx
MTLAGSKAFIGQPAPNFKTTAVVNGDFKEISLNQFKGKYVVLFFYPLDFT
FVCPTEIIAFSDRISEFKKLDVAVMACSTDSHFSHLAWVNTDRKMGGLGQ
MNIPILADTNHAISKAYGVLKEDEGIAYRGLFIIDSKGILRQITVNDLPV
GRSVDETLRLVQAFQFVDNHGEVCPANWQPGSETIKPEVKESKEYFGKH
>SOD1_Ovo reannot_id=P24706-D1 origin_id=OVOC11517 class=SOD
MSTNAIAVLRGDTVSGIIRFKQDKEGLPTTVTGEVKGLTPGLHGFHIHQY
GDTTNGCISAGPHFNPYNKTHGDRTDEIRHVGDLGNIEAGADGTAHISIS
DQHIQLLGPNSIIGRSIVVHADQDDLGKGVGAKKDESLKTGNAGARVACG
IVAIGAAS
>SOD2_Ovo reannot_id=P41981-D1 origin_id=OVOC1096a class=SOD
MNLIIGVAGRLLVGKNYCLNTQRLKHVLPDLPYDYGALEPILSAEIMQVH
HGKHHAAYVNALNQAEEKVKEALAKGDTQAAVAGTKLMNFNTGGHINHTL
FWEGLTAVKNSGEPNSELMTAIKKDFGSLETMIDKLNAKTIAIQGSGWGW
LAYDKEMKRLQLACCPNQDLLEPTTGLIPLFCIDVWEHAYYLQYKNLRPD
FVKAIWKIANWKIISDRYIKARG
>SOD1-like_Ovo reannot_id=Q07449-D1 origin_id=OVOC11516 class=SOD
MINSFIVIFLSFLIFINYANLVYVEATHVYGRRSHSNGMHGNGARRAVAV
LRGDAGVSGIIYFQQDSGGSITTISGSVSGLTPGLHGFHVHQYGDQTNGC
TSAGGHYNPYGKTHGDPNDRIKHIGDLGNIVAGANGVAEVYINSYHIKLR
GPLSVIGRSLVVHENPDDLGQGTGNMREESLKTGNAGSRLACAVIGIAAV
S
