# Supplementary material for: Speciation and adaptive evolution reshape antioxidant enzymatic system diversity across the phylum Nematoda
Source: BMC Biol. 2020 Nov 26;18:181. doi: 10.1186/s12915-020-00896-z (PMC7694339; doi:10.1186/s12915-020-00896-z)
Supplement: Supplementary file 4 — Additional file 4:. Protein-coding transcript (cds) and Protein-coding transcript translation (pep) sequences, and GFF (gff) files of antioxidant enzymes in 58 nematodes. [file 12915_2020_896_MOESM4_ESM.zip › Additional file 4-gff and sequences of re-annoted antioxidant enzymes in 58 nematodes/58_nematodes_antioxidant_enzymes/pep/parascaris_univalens.PRJNA386823.antioxidant.pep]

>Ctl_Pun reannot_id=P90682-D1 origin_id=PgR187_g005_t01 class=Cat
KPFVLTTSNGAPIFNKKASLTIGARGPLLLQDVVFMDEMAHFDRERIPER
VVHAKGGGAHGFFEVTDDIRKYCKADVFNTIGKRTPIFVRFSTVGGELGS
ADTQRDPRGFAIKFYTEEGNWDLVGNNTPIFFIRDPIFFPNFIHTQKRNP
VTHLKDPNMMWDFFSLRPESTHQVMILFGDRGIPDGFRHMHGFGSHTFKM
VNKDGNAVYCKFHIKTEQGIRNLPPDVAVKLAGEDPDYSIRDLYDSIESG
NYPVWRLMIQVMTFEEAASYRFNPFDITKVWSHKEFPLIPVGKIVLNKNP
TNYFAEVEQVAFAPSHVVPGIEFSPDKMLQGRLFAYPDTQFHRLGPNYVQ
LPINCPYRSRAHNTQRDGCFALDDNQGGMPAYHPNSFNGAIERTDVKESA
WSVSGDVDRFNDDDEDNFSQPRDLWLKVMDEAERARLVDNITGSLKYCKA
FIQERAINNFTEVHQDFGDALRNALQKANEAMQKKVE
>PHGpx-1_Pun reannot_id=O02621-D1 origin_id=PgR090_g011_t03 class=GPX
RGKVVLIVNVASKCGLTSSNYAQLKELLDTYGDKGFVIATFPCNQFGGQE
PECEVDIRNFVKDKFKFEPDLYGKIDVNGSHADPLFTFLKKEQGGTFFDA
IKWNFTKFLIDSNGRPVR
>PHGpx-2_Pun reannot_id=O02621-D2 origin_id=PgR009X_g239_t01 class=GPX
SCFRGYAVLIVNVASECGLTKSNYTQLKEILEKYRDSGLRIAAFPCNQFG
GQEPGCELDIKEFITKKYEFEPDLYSKVEVNGDNAHPLYKFLKEEQGGTI
TDAIKWNFTKFLVDRNGHVV
>PHGpx-3_Pun reannot_id=O02621-D3 origin_id=PgR294_g001_t02 class=GPX
STFRGKVLLIVNVASHCGLTNSNYHQMKILFDKYRSQGFEIAAFPCNQFA
GQEPDDEILIKDFIKKTFDFEPDLYAKINVNGVDEHPLFTYLKHQQGGTI
IDAIKWNFTKFLVNRHGRVV
>PHGpx-4_Pun reannot_id=O02621-D4 origin_id=PgR077_g039_t02 class=GPX
STFRGKVLLIVNVASHCGLTNSNYHQMKILFDKYRSQGFEIAAFPCNQFA
GQEPDDEILIKDFIKKTFDFEPDLYAKINVNGVDEHPLFTYLKHQQGGTI
IDAIKWNFTKFLVNRHGRVV
>PHGpx-5_Pun reannot_id=O02621-D5 origin_id=PgR006_g185_t01 class=GPX
RGHPVLIVNVASRCGHTKKNYTQLKELYDKYSKQGLRIATFPCNQFGAQE
PGSAAEIKEMVAEKYGFRPDFYAKIDVNGAGADPLYKFLKNKQGNNEAIK
WNFAKFLVDKDGNVV
>NPHGpx_Pun reannot_id=Q95003-D1 origin_id=PgR108X_g021_t01 class=GPX
LMPSSILKTKLALGPEVVDETTRWSQCRLSNQSIYDFQVQTLGGEFTDLA
KYRGQVLLIVNVATFCAYTQQYLDFSSLIEQNKRSGFTILAFPCNQFYLQ
EPAENHELMNGIMYVRPGNGWKPHRNLHIFGKLEVNGENNHPLYEFMKDL
CPQTVNKIGKREELIYNPIRPNDITWNFEKFLVDRQGKVRFRFHPTAWRH
GDVVQPFIQQLVNERAR
>Prx6_Pun reannot_id=O17433-D1 origin_id=PgR031_g044_t01 class=Prx
NWAILFSHPHDFTPVCTTELARAAQLYAEFHKRNVKMIALSCDSVESHRE
WIPDICAYCKAACGDYIKECCANDQLPFPIIADESRILAKKLGMIDPVEK
DRKGDPVTARCVFVIGPERTLKLSILYPATTGRNFDEILRIVDSLQLTAE
KNVATPVDWKAGDCCVVSPSMSDEAAKVTFGSDMKIVKLPSGKHYLRMVP
HPK
>Prx1-1_Pun reannot_id=Q21824-D1 origin_id=PgR003_g123_t01 class=Prx
FKGTAVVDGDFKTISAKDYKGKWLIVFFYPLDFTFVCPTEIIAFNDRSEE
FKKLGAELIACSCDSQFSHLAWIQTPRKDGGLGEMQIPLLSDFNKKIADS
FGVLDHDIGVSYRGLFLIDPKGVIRHTTVNDLPVGRSVDEALRVLKAFQF
VEKHGEVCPANWHDDEPTIKPDVKGAKEYFNKVNK
>Prx1-2_Pun reannot_id=Q9NL98-D1 origin_id=PgR109_g007_t02 class=Prx
MSKAVIGKAAPTFTATAVVDGDFKSISLSDYKGKYVVLFFYPMDFTFVCP
TEIIAFSEHVGEFKKLGVEVLAASTDSQFSHLAWINTPRKQGGLGEMKIP
IISDNNHQISRDYGVLKEDDGIAYRGLFIIDPKGILRQITINDLPVGRSV
TETLRLVQAFQFVDKHGEVCPAEWTPGADTIKPGVKESKAYFQKH
>Prx1-3_Pun reannot_id=Q9NL98-D2 origin_id=PgR109_g008_t01 class=Prx
MSKAVIGHPAPAFTATAVVDGDFKTISLSDYKGQYVILFFYPMDFTFVCP
TEIIAFSEHMEEFKKLGVAVLAASTDSQFSHLAWINTPRKQGGLGEMKIP
IISDNNHQISRDYGVLKEDDGIAYRGLFIIDPHGILRQITINDLPVGRSV
SETLRLVQAFQFVDEHGEVCPAGWTPGADTIKPDIKESKAYFEKQ
>SOD2_Pun reannot_id=P31161-D1 origin_id=PgR004_g164_t02 class=SOD
ASRTKHTLPDLPYDYNALEPIISADILRVHHQKHHATYVNNLNQAEEGLH
EALAKGDTKKAIICAHALKFNGGGHINHSIYWTNLAKDGGEPSPELLAQI
KKDFGSLQSMQEKLSALSIAVQGSGWGWLGYNKALKRLELAATANQDILE
QTTGLIPLFTIDVWEHAYYLQYKNVRADYAKAIWKVANWKNVDERYKKAL
Q
>SOD3_Pun reannot_id=P51547-D1 origin_id=PgR042_g025_t01 class=SOD
QINGTLSGLSPGLLGFHVHDKGDIGDGCKAAGPHFNPTNKSHGAPTDFER
HVGDLGNIEASQAGVAHISIEDSLVSLHGPYSIIGRTIVVHERADDLGRG
NTESSRTTGDSGARIACGVIGIV
>SOD1_Pun reannot_id=Q27666-D1 origin_id=PgR009X_g104_t01 class=SOD
MTSRAVAVLRGEGDVRGVVYLTQSREDEPTMLKGEISGLTPGLHGFHIHE
YGDTTNGCISAGAHFNPFKKTHGGPKDEERHIGDLGNVEADANGIAKFQI
VDKLVQLHGEYSVIGRSLVVHVGEDDLGKGTGDKKEESLKTGNAGARAAC
GVIAVAAPC
