# Supplementary material for: Speciation and adaptive evolution reshape antioxidant enzymatic system diversity across the phylum Nematoda
Source: BMC Biol. 2020 Nov 26;18:181. doi: 10.1186/s12915-020-00896-z (PMC7694339; doi:10.1186/s12915-020-00896-z)
Supplement: Supplementary file 4 — Additional file 4:. Protein-coding transcript (cds) and Protein-coding transcript translation (pep) sequences, and GFF (gff) files of antioxidant enzymes in 58 nematodes. [file 12915_2020_896_MOESM4_ESM.zip › Additional file 4-gff and sequences of re-annoted antioxidant enzymes in 58 nematodes/58_nematodes_antioxidant_enzymes/pep/parastrongyloides_trichosuri.PRJEB515.antioxidant.pep]

>Ctl_Ptr reannot_id=Q27487-D1 origin_id=PTRK_0000113300.1 class=Cat
VGKDPADVQLENYKDSQFKREKLTTSYGAPIGNKLASLTIGKRGPMLMQD
VVYMDEMAHFDRERIPERVVHAKGAGAHGYLEITHDITKYCKADIFSQIG
KKTPLFVRFSTVGGELGSADTARDPRGFAIKFYTEEGNWDLVGNNTPIFF
IRDPIFFPSFIHTQKRNPQTHLKDPTAMWDFWGHRPESTHQVMFLMSDRG
IPDGYRHMNGYGSHTFKMVNKENKAVYCKFHFKTDQGIKNLPVDVAGKLA
SEDPDYSIRDLFNAIENGDYPSWSFYIQVMTFEQAETCPFNPFDVTKVWS
HQDYPLIPVGKMVLNRNPKNYFAEVEQSAFCPAHVVPGIELSPDRMLQGR
VFSYTDTHFHRLGPNYNQLPINCPFRSRPFNMQRDGNMAFHNQDHAPNYH
PNSFKGPVDDKRYLEKSFSVTGDVDRYDDGDDDNFSQAADFWHKVLDDGA
KERLVNNIAGTMKGINETVVSRAIDNFSKVDKKFGEMLRKAVDKVNENVK
AKSNL
>PHGpx_Ptr reannot_id=O62327-D1 origin_id=PTRK_0000151900.1 class=GPX
LYHFSGNVVIIVNVASQCGLTDANYKQLKEILDKYHEKGLRVAAFPCNQF
GGQEPGCPLDIAGEMKKKFGIEPDFYGKIDVNGSNAAPLYQFLKKEKGGT
LFDAIKWNFTKFLVNKEGKVVERYGPTTEPKTFIKDIEALL
>NPHGpx_Ptr reannot_id=Q95003-D1 origin_id=PTRK_0000469500.1 class=GPX
AVVDETTRWKECAPTNQSIYDFQVETLQGEYTDLSQYKGQVLLIINVATF
CAYTQQYIDFNPLIEKHNSKGFSILAFPCNQFYLQEPAENHELLNGIKFV
RPGNGFKPHKNLHIYGKLEVNGQNQHPLYEFLKDTCPGTINQIGKGEELM
YNPIRQNDITWNFEKFLVDRNGIVRYRFHPTAWTHGQILTPFLSKLFAEK
SL
>Prx6_Ptr reannot_id=P52570-D1 origin_id=PTRK_0000029600.1 class=Prx
GDKFPNFSCDTSTGKIEDFHAWLGDSWGILFSHPADFTPVCTTELAKACE
LAPEFARRNVKMIALSCDDAVSHREWTCDIIAYGQMAGMIEENPKGFPFP
IIADTDKKLANILGMLDPEEIGSDGEPLTARAVFIIGPNKKLKLSILYPA
TTGRNFDEILRVIDSLQLTAINKVATPVNWNVGDKCMIVPKLSDEDAKEI
FGNNVISLDLPSQKKYLRLTPMPE
>Prx1-1_Ptr reannot_id=Q21824-D1 origin_id=PTRK_0001784600.1 class=Prx
RMASTVRPLGPKNKMPTFKGTAVVDGEFKVISDQDYNGKWVVMFFYPLDF
TFVCPTEIIAFSEKAKEFKALGAEAIACSCDSQFSHLAWINTPRKKGGLG
NMEIPVLSDFSKDISRSFGVLDEDSGLSYRGLFIIDPKGNIRHASVNDLP
VGRSVSETIRLLKAFKFVDEHGEVCPAEWEEGKDTIKPSEATKYFEKANK
>Prx1-2_Ptr reannot_id=Q21824-D2 origin_id=PTRK_0001161300.1 class=Prx
NVTRMASSIRPIGPKSQLPHFKGTAVVNGEFKQISNKDYENKWLIMFFYP
LDFTFVCPTEIIAFGDRAKEFKALGAEAVACSCDSQFSHLAWINTPRKKG
GLGDMQIPILSDFDKSIARSFGVLDEDSGLSYRGLFIIDPKGIVRHCCVN
DLPVGRSVNETIRLLKAFQFTDKHGEVCPAEWNEGADTIKPSEANKYFEK
KN
>Prx1-3_Ptr reannot_id=Q9NL98-D1 origin_id=PTRK_0000522600.1 class=Prx
CGEAKIGQLAPQFTATAVVDGEFKTISLADYKGKYVVLFFYPLDFTFVCP
TEIIAFSDRVEEFKAIGVEVLACSTDSHFSHLAWIETPRKKGGLGDMKIP
ILADTNHKIARDYGVLIESEGIAYRGLFIVDPKQVLRQITVNDLPVGRSV
DETLRLVQAFQFTDVHGEVCPAGWTPGKDTIKPGVKESKEYFGKH
>Prx1-4_Ptr reannot_id=Q9NL98-D3 origin_id=PTRK_0001159800.1 class=Prx
MSKTIIGKQAPEFTLEGFFDNEFKTFSLDDYKGKYVVFFFYPNDFTFVCP
TEIIAFSDRYKEFEEIDTVVLGCSCDSKYSHFAWISQSRKEGGLGQMNIP
ILSDFTKRVARDYGVLKEEEGSPFRGLFIIDRGGVLRQITINDTQVGRSV
DEILRLVKAFQYTDVHGEVCPANWKPGDKTMKPSIQESKEYFEKK
>SOD2_Ptr reannot_id=P31161-D1 origin_id=PTRK_0000013600.2 class=SOD
SKHTLPDLPYDYNDLEPVINTEIMKIHHQKHHATYVNNLNQIEEKISEAN
ATGDIKTAIALQPALKFNGGGHINHSIFWTNLSKDGGEPSTDLIKQIEKD
FGSLDALQKKLSAVTIGVQGSGWGWLGYNKDFKRLQIATCANQDPLEPTT
GLVPLFGIDVWEHAYYLQYKNVRPDYVNAIWKIANWKNISERFANVQK
>SOD1_Ptr reannot_id=P34697-D1 origin_id=PTRK_0000386900.1 class=SOD
IIFFLKTLKMFEFLNRLFGKTTMHNHAVAVLKGEAVSGIVHFYQKDGNGP
TTIEGEIKGLTEGLHGFHIHQYGDSTNGCISAGPHFNPFNKTHGGPTDEV
RHVGDLGNISADNSGIAKIKMTDNLITLNGELSIVGRSLVVHAGVDDLGK
GEGDKKDESLKTGNAGARAACGVIGLAANI
>SOD3-1_Ptr reannot_id=P51547-D2 origin_id=PTRK_0000659500.1 class=SOD
EISEAQSNILRVVDGVASQDIGTLTISQVAGGLRIHGNLRNLPPGPHGFH
IHEVNNLFNSCIAAGPHLNLQGTNHGSLLSSTRHTGDMGNIDTNSRGMTT
IDVTVPGLQFEGNVNLVQRSIVVHENADDFGQGGVPASLTTGNSGGRIAC
GLIFET
>SOD3-like_Ptr reannot_id=Q01137-D4 origin_id=PTRK_0000427800.1 class=SOD
LKAVAKVTNADGTIYGFATFSQEYSADAQTHIIITINGLPSRRSFGIQIR
DWGNMTRGCESMGNEFNPDNIQKHIGVRYPAHKVGTLGNIIDG
