# Supplementary material for: Speciation and adaptive evolution reshape antioxidant enzymatic system diversity across the phylum Nematoda
Source: BMC Biol. 2020 Nov 26;18:181. doi: 10.1186/s12915-020-00896-z (PMC7694339; doi:10.1186/s12915-020-00896-z)
Supplement: Supplementary file 4 — Additional file 4:. Protein-coding transcript (cds) and Protein-coding transcript translation (pep) sequences, and GFF (gff) files of antioxidant enzymes in 58 nematodes. [file 12915_2020_896_MOESM4_ESM.zip › Additional file 4-gff and sequences of re-annoted antioxidant enzymes in 58 nematodes/58_nematodes_antioxidant_enzymes/pep/pristionchus_exspectatus.PRJEB6009.antioxidant.pep]

>Ctl-1_Pex reannot_id=P90682-D1 origin_id=scaffold468-EXSNAP2012.21 class=Cat
GGRGPMLMQDVVYMDEMAHFDRERIPERVVHAKGAGAHGYFEVTHDISKY
CKADMFSKVGKQTPMFIRFSTVGGESGSADTARDPRGFAMKFYTDEGNWD
LVGNNTPIFFIRDPILFPNFIHTQKRNPQTHLKDMNAMWDFFSLRPESTH
QMMFLFSDRGTPYGYRLVKDTVKIKDQLLTKIKDQLLTKIKDQLLTKIKD
QLLTKIKDQLLTKIKDQLLTKIKDQLLTKIKDQLLTKIKDQLLTKIKDQL
LTKIKDQLLTKIKDKLLIKIKDQSIIQVEQSAFCPAHVVPGVEFSPDKML
QGRLFSYTDTHFHRLGPNYIQLPINCPFRSRPHNTQRDGAACLUSQGGAP
NYHPNSFNGPVDVAAVKVSYSDYSILPYSSSSQDSAWKVTGDVDRFNTHD
DNNFDQPRDFWLKILDESHRDRLVENIVSTLKDCKPFIIDRTLNNFKQVS
KSRGRYLR
>Ctl-2_Pex reannot_id=Q27487-D2 origin_id=scaffold97-EXSNAP2012.41 class=Cat
GVRGPMLMQDVVFMDEMAHFDRERIPERVVHAKGAGAHGYFEVTHDITKY
CKADLFSKIGRQTPLFLRFSTVKGEMASADTVRDLRGFALKFYTEEGNWD
LVGNNSPIFFIRDPILFPNFIHTQKRNPQTHLKDANAAWDFFSLRPETLH
QMMHLFSDRGIPYSYRHMHGFGSHTFKMVNAEGVPVYVKFHFKVTSNFSF
RFFNSDIQTKQGIKSLKPCEATRIGGEDPDFYIRYVNVITSIVKLNFSDL
FEAIESGNYPEWEMNIQVMSFDQAENCPFNPFDVTKIWPKGEYPLIPVGK
LILNKNPLNYFAEVEQAAFCPAHIIPGIEFSPDRMLQGRIFSYNDAHFHR
LGPNKNQLPINCPFRSRAFNTQRDGVASYNNQGERSVNIEESSWKIVGDV
DRIDAGDHLNFDQPRVFWEKV
>PHGpx-1_Pex reannot_id=O02621-D1 origin_id=scaffold161-EXSNAP2012.23 class=GPX
RGKVVIIVNVASKCGLTPVNYTQLKDILDEYKDRGLAVAAFPCNQFADQE
PDCAADIEEFVKKQYSMEPDLYEKIEVNGDRADPLWKWLRKQKSKGDTIK
WNFTKFLVSRNGEIINRYGPTIEPKSFIADIEKALAEPS
>PHGpx-2_Pex reannot_id=O62327-D4 origin_id=scaffold6-EXSNAP2012.14 class=GPX
YRGKVVIIVNVASQCGLTNSNYTQLKEILDKYESRGLAVAAFPCNQFGGQ
EPSCEIDIMSFVKTKFSMEPDLFGKVNVNGNDADPFWKWLKKEQGGTLTD
AIKW
>NPHGpx_Pex reannot_id=Q95003-D1 origin_id=NA class=GPX
IDETTRWSKCAAQNQSIYDFQVETLQGNYVDLTQYRGQVLLVINVATFCA
YTQQYTDFNPMIEQNARSGFTILAFPCNQFYLQEPAENHELLNGIMYVRP
GNGWRPHQNLHIYGKLETNGENHHPLYEFLKDTCPQTVDRIGKSNELMYN
PIRPNDITWNFEKFLIDRQGRPRFRFHPTAWSHGDVVQPFLQQLLAEPR
>Prx6_Pex reannot_id=O17433-D1 origin_id=scaffold275-EXSNAP2012.20 class=Prx
IDRRMKLGDIIPDFSCDTDRGRIDSFYEWIGEGSWSILFSHPADFTPVCT
TELARAAQLTPEFEKRGFKLIALSIDSSSSHRAWIEDISAYAGDVEKDKF
PFPIIADDCRHLSESLGMIDPEEVNAQGIALSARAVLVIGPDRKLKLQIL
YPATTGRNFDEILRVVDSLLLTAKHKVATPVDWCVGDSVMVQPTVSADEA
TVLFPAMEKRELPSGKEYLRMTPMPR
>Prx1-1_Pex reannot_id=Q21824-D1 origin_id=scaffold281-EXSNAP2012.6 class=Prx
SFIKMFRSLARISSSTLRGLHTSTVSCNTKPIGPKTPLPQFKSQAVVDGD
FKTVSNADYTGKWLLFFFYPLDFTFVCPTEIIAFSDRAKEFRALGCEVVA
CSCDSHFSHLAWTEKDRNEGGLGEMKIPLLSDFNKSIARSFGVLDEASGL
SYRGLFLSDPKGEIRHVTVNDLPVGRSVDEALRVLKAFQFVEKHGEVCPA
DWKEDGATIKPSIKGSKEYFNKANK
>Prx1-2_Pex reannot_id=Q9NL98-D1 origin_id=NA class=Prx
MSKAFIGKPAPDFTAQAVVDGEFKSVSLKDYKGKYVILFFYPLDFTFVCP
TEIIAFSERFEEFKKLNVAVLAASTDSVFSHLAWINQPRKHGGLGEMQIP
VLADTNHQISRDYGVLKEDEGIAYRGLFIIDPQGILRQITVNDLPVGRSV
DETLRLVQAFQFVDKHGEVCPAGWTPGADTIDTKDAKKYFEKH
>SOD1-1_Pex reannot_id=A8XCP3-D2 origin_id=scaffold10-EXSNAP2012.80 class=SOD
SESEPAVLKGEISGLTAGLHGFHVHQYGDSTNGCISAGPHFNPFGKTHAG
PKDENRHVGDLGNVEAGADGIAKYGHITDSLVTLYGVNTVIGRSLVVHAG
TDDLGRGTGDKAEESLKTGNAGARAACGVIALAAPT
>SOD2_Pex reannot_id=P31161-D1 origin_id=scaffold1168-EXSNAP2012.4 class=SOD
YDFNALEPVISSEIMQLHHQKHHNTYVTNLNNLEEQIHNANEKKDISKLV
SLQPAYKFNAGGHINHSILWQVMAKDGGEPSKDLAAAIKRDFGSMEKMQE
KLSAATIGVQGSGWGWLGICPVSKQLRIATCANQDPLEATTGLRPLFGID
VWEHAYYLQYKNVRPDYVKAVWKVANWREISKRFASA
>SOD3-1_Pex reannot_id=P51547-D3 origin_id=scaffold12-EXSNAP2012.73 class=SOD
QLNGSINGLTAGLHGFHVHDKGDLSNGCLAAGGHYNPFNKNHGAQNATIR
HHGDLGNIETPVSYFYSFLVTVRTMNEIKDQRSIYRALVVHEKADDLGLG
GTEASRTTGDAGARWACGIIGKR
>SOD3-2_Pex reannot_id=P51547-D4 origin_id=NA class=SOD
QGDLSNGCLASGGHYNPFNRNHGAQNAAIRHRGDLGNIESPVSDLILFFL
SFIVSAQFILINQRSICRALVVHERPDDLGLGGTEASRTTGDAGARWACG
IIGQA
>SOD1-2_Pex reannot_id=Q27666-D1 origin_id=scaffold131-EXSNAP2012.46 class=SOD
MSNHAVAVLKGEGVNGVIHLYQKNENESCVIKVLPPPLSLLSEWSIQGEI
SGLTPGEHGFHIHQYGDSTNGCLSAGPHFNPHGKTHAGPKDDIRHVGDLG
NVTADADGIAKFELTDNMVKIHGVNTVIGRSMVVHAGRDDLGRGEGDKKE
ESLKTGNAGARSACGVIAQAAPI
