# Supplementary material for: Speciation and adaptive evolution reshape antioxidant enzymatic system diversity across the phylum Nematoda
Source: BMC Biol. 2020 Nov 26;18:181. doi: 10.1186/s12915-020-00896-z (PMC7694339; doi:10.1186/s12915-020-00896-z)
Supplement: Supplementary file 4 — Additional file 4:. Protein-coding transcript (cds) and Protein-coding transcript translation (pep) sequences, and GFF (gff) files of antioxidant enzymes in 58 nematodes. [file 12915_2020_896_MOESM4_ESM.zip › Additional file 4-gff and sequences of re-annoted antioxidant enzymes in 58 nematodes/58_nematodes_antioxidant_enzymes/pep/pristionchus_pacificus.PRJNA12644.antioxidant.pep]

>Ctl-1_PPa reannot_id=Q27487-D1 origin_id=PPA18586 class=Cat
VFISGRRGPMLMQDVVYMDEMAHFDRERIPERVVHAKGAGAHGYFEVTHD
ISKYCKADMFSKVGKQTPMFIRFSTVGGESGSADTARDPRGFAMKFYTDE
GNWDLVGNNTPIFFIRDPILFPNFIHTQKRNPQTHLKDMNAMWDFFSLRP
ESTHQMMFLFSDRGTPNGYRFMNGYGSHTFKLVNANGEPVYCKFHFKTNQ
GIKCLSASDAGRLTGEDPDFSIRDLFDAIERGDYPQWNMFLQVMTFDQAE
KWKFNPFDVTKVWPHGEFPLIPVGKFVLNRNPQNYFAEVEQSAFCPAHVV
PGIEFSPDKMLQGRLFSYTDTHFHRLGPNYIQLPINCPFRSRPHNTQRDG
AACLYSQGGAPNYHPNSFNGPVDVAAVKVSYSDYSTLPYSSSFQDSAWKV
TGDVDRFNTHDDNNFDQPRDFWLKV
>Ctl-2_PPa reannot_id=Q27487-D2 origin_id=PPA03272 class=Cat
GVRGTILMQDVVFMDEMAHFDRERIPARVVHAKRAGAHGYFEVIHDITKY
CKADLFSKIGKQTPLFLRFSTVKGEMASADTVRDLRGFALKFYTEEGNWD
LVGNNSPIFFILDPILFPNFIHTQKRNHQTHLKDANAAWEFFSLRPETLH
QMMHLFSDRGLPYSYRUEGSNYLIHLFFTVMHGFGSDTFKMINAEGVPVY
VNFHFKTKEGIKSLKPCEATRIGEDPDFYIRFVNDITFIVNLHFRDLFEA
IESENYPEWEMNIQVFSNCPFNAFDVTKIWPKGEYPLIPVGKLVLNKNPL
NYFAEVEQAAFCPAHIPGIEFSPDRMLQVSLTPPLEKEVNLFNGRIFSYN
DAHFHRLGPNKNQLPINCPFRSRAFNTQRDGVASYNNQ
>PHGpx-1_PPa reannot_id=O02621-D2 origin_id=PPA21459 class=GPX
RGQVVIVVNVASKCGLTPVNYTQLKEILDQYKDRGLAIAAFPCNQFADQE
PDCSADIEEFVKKEYSLEPDLYAKIEVNGDGADPLWKWLRKQKSKGDSVK
WNFTKFLISRRGEIINRYGPTVEPKSFIADIEKALAKPS
>PHGpx-2_PPa reannot_id=O62327-D1 origin_id=NA class=GPX
YRGKVVIIVNVASQCGLTNSNYTQLKEILDKYESRGLAVAAFPCNQFGGQ
EPSCEIDIMSFVKTKFSMEPDLFGKVNVNGNDADPFWKWLKKEKGGTLTD
AIKW
>NPHGpx_PPa reannot_id=Q95003-D1 origin_id=PPA20636 class=GPX
IDETTRWSKCAAQNQSIYDFQAYSALNSEIKDQFQVETLQGNYVDLTQYR
GQVLLVINVATFCAYTQQYTDFNPMIEQNARSGFTILAFPCNQFYLQEPA
ENHELLNGIMYVRPGNGWRPHQNLHIYGKLETNGENHHPLYEFLKDTCPQ
TVDRIGKSNELMYNPIRPNDITWNFEKFLIDRQVYCLVHRSSQQWIIQGR
PRFRFHPTAWSHGDVVQPFLQQLLAEPR
>Prx6_PPa reannot_id=O17433-D1 origin_id=PPA38534 class=Prx
VDRRMKLGDIIPDFSCDTDRGRIDSFYEWIGEGSWSILFSHPADFTPVCT
TELARAAQLTPEFEKRGFKLIALSIDSSSSHRAWIEDISAYAGDIEKDKF
PFPIIADDSRHLSESLGMIDPEEVNAQGIALSARAVLVIGPDRKLKLQIL
YPATTGRNFDEIMRVVDSLLLTAKHKVATPVDWCVGDSVMVQPTVSADDA
TVLFPSMEKRELPSGKEYLRMTPMPR
>Prx1-1_PPa reannot_id=Q21824-D1 origin_id=PPA11326 class=Prx
SFIKMFRSLARISSSTLRGLHTSTVSCNTKPIGPKTPLPQFKSQAVVDGD
FKTVSNADYTGKWLLFFFYPLDFTFVCPTEIIAFSDRAKEFRALGCEVVA
CSCDSHFSHLAWTEKDRNEGGLGEMKIPLLSDFNKSIARSFGVLDEASGL
SYRGLFLSDPKGEIRHVTVNDLPVGRSVDEALRVLKAFQFVEKHGEVCPA
DWKEDGATIKPSIKGSKEYFNKANK
>Prx1-2_PPa reannot_id=Q9NL98-D1 origin_id=PPA28346 class=Prx
MSKAFIGKPAPDFTAQAVVDGEFKSVSLKDYKGKYVILFFYPLDFTFVCP
TEIIAFSERFEEFKKLNVAVLAASTDSVFSHLAWINQPRKHGGLGEMQIP
VLADTNHQISRDYGVLKEDEGIAYRGLFIIDPQGILRQITVNDLPVGRSV
DETLRLVQAFQFVDKHGEVCPAGWTPGADTIDTKDAKKYFEKH
>SOD1-1_PPa reannot_id=A8XCP3-D2 origin_id=PPA15889 class=SOD
QKSESEPAVLKGEISGLTAGLHGFHVHQYGDSTNGCISAGPHFNPFGKTH
AGPKDENRHVGDLGNVEAGADGIAKYGHITDSLVTLYGVNTVIGRSLVVH
AGTDDLGRGTGDKAEESLKTGNAGARAACGVIALAAPT
>SOD2_PPa reannot_id=P31161-D1 origin_id=PPA01419 class=SOD
YDFNALEPVISSEIMQLHHQKHHNTYVTNLNNLEEQIHNANEKKDISKLV
SLQPAYKFNAGGHINHSILWQVMAKDGGEPSKELSAAIKRDFGSMEKMQE
KLSAATIGVQGSGWGWLGICPVSKQLRIATCANQDPLEATTGLKPLFGID
VWEHAYYLQYKNVRPDYVKAVWKVANWREISKRFASA
>SOD3-1_PPa reannot_id=P34461-D1 origin_id=PPA05236 class=SOD
LQLNGTINGLTAGLHGFHVHEKGDLSNGCLASGGHYNPFNRNHGAQNAAV
RHRGDLGNIESPVSTLFAFFSHLLINDYIKDQRSICRALVVHERPDDLGL
GGTDASRTTGDAGARWACGIIG
>SOD3-2_PPa reannot_id=P34461-D2 origin_id=PPA10318 class=SOD
SSVLRGRAILFRSRTGDLPGEVVGVVDFYQENAGVRLNGSINGLTAGLHG
FHVHDKGDLSNGCLAAGGHYNPFNKNHGAQNATIRHHGDLGNIETPNSGP
TNIQCRDSYLTLNGPMSIVGRALVVHEKADDLGLGGTEASRTTGDAGARW
ACGIIG
>SOD1-2_PPa reannot_id=Q27666-D1 origin_id=NA class=SOD
MSNHAVAVLKGEGVNGVIHLYQKNENESCVIKGEISGLTPGEHGFHIHQY
GDSTNGCISAGPHFNPYGKTHAGPKDDIRHVGDLGNVTADADGIAKFELT
DNMVKIHGVNTVIGRSMVVHAGRDDLGRGEGDKKEESLKTGNAGARSACG
VIAQAAPI
