# Supplementary material for: Speciation and adaptive evolution reshape antioxidant enzymatic system diversity across the phylum Nematoda
Source: BMC Biol. 2020 Nov 26;18:181. doi: 10.1186/s12915-020-00896-z (PMC7694339; doi:10.1186/s12915-020-00896-z)
Supplement: Supplementary file 4 — Additional file 4:. Protein-coding transcript (cds) and Protein-coding transcript translation (pep) sequences, and GFF (gff) files of antioxidant enzymes in 58 nematodes. [file 12915_2020_896_MOESM4_ESM.zip › Additional file 4-gff and sequences of re-annoted antioxidant enzymes in 58 nematodes/58_nematodes_antioxidant_enzymes/pep/rhabditophanes_kr3021.PRJEB1297.antioxidant.pep]

>Ctl_Rha reannot_id=P90682-D1 origin_id=RSKR_0000605500.1 class=Cat
MFSKNADPASNQLENFKNANSKPETLTNSTGAPLGNKLAAMTIGKRGPIL
LQDIHFIDEMQHFNRERIPERVVHARAAGAHGYLEINHDISKYCKASVFS
EVGKRTPLFIRMSTVGGESGSADTARDPRGFAIKMYTEEGNWDLVGNNTP
IFFIRDPIFFPSFIHTQKRNPQTHLKDPTAMWDFWSLRPESMHQVMFLMS
DRGTPDGLRHMDGFGSHTFKLVNNDGTPCFCKFHFKTNQKIKNLSPEEAE
KLAGSDPDYATRDLFNAIEKGDYPSWSFEIQIMTVKESETCGFDAFDVTK
VWPHSQFPRIKVGQMVLDRNPTNYFAEVEQVAFSPGHLVPGIEASQDRML
QGRLWGYSDAALHRLGPNHNQIPINCPYRAKSAKHYQRDGLMAVNDNGGK
APNYFPNSFNGPTQVDSANDSLFHVSGDAQRYDNGKDDNTSQPAAFWNKV
LKPEERVRLVKNMAGTMKGVKSEIIDRAIKNFSTVSVEMGNMLRAEVDKV
NSTVQPK
>PHGpx-1_Rha reannot_id=O02621-D2 origin_id=RSKR_0000326500.1 class=GPX
KTIYQFTVKGANGEDVSLEKYRGKVVLIVNVASACGLTTANYEQLTILLK
DYKAKGLEVAAFPCNQFGHQESGCSLDIEEKMTGKFGIEADFYDKIDVNG
KSAAPLYVFLKKEQGGTLIDAIKWNFTKFLVDREGKVIKRYGPTTEPKSF
IKDIEQLL
>PHGpx-2_Rha reannot_id=O62327-D1 origin_id=RSKR_0001043700.1 class=GPX
FRGKVVIIVNVASACGFADSNYTQFKEMLEQYKDKGFAVACFPCNQFNSQ
EKECALDIVGNMKQKYNIEPDFYGKIDVNGSNAAPLYNFLKKEQGGFLVD
AIKWNFTKFLIDKNGKVIKRYAPTTEPKSMTKDIEA
>PHGpx-3_Rha reannot_id=O62327-D3 origin_id=RSKR_0001096400.1 class=GPX
FRGKVVVIANVASECGYTDNNYKSFKDLLAKYKSKGLEIACFPCNQFGNQ
EKGCALDVETAIKEKYAVEPDFYAKIDVNGKNEAPLYTFLKKEKGGLLMD
AIKWNFTLFTVDRNGKVVKRYGPSKNVDMDKDIEALL
>NPHGpx_Rha reannot_id=Q95003-D1 origin_id=RSKR_0000808400.1 class=GPX
VDETSRWKKCGVTNQSIYDFQVETLQGEYTDLSQYKGQVLLIINVATFCA
YTQQYTDFNPIIEKFNSQGFSILAFPCNQFYLQEPAENHELLNGITYVRP
GNGFKPHNNLHIYGKIDVNGENQHPLYEFLKDTCPGTINQIGKREELMYN
PIRQNDITWNFEKFLVDRNGIVRYRFHPTAWSHGEVLNTFLDTLFKEKAN
>Prx6_Rha reannot_id=O17433-D1 origin_id=RSKR_0000342000.1 class=Prx
ILDKMKLGDLFPDFKAETSFGTIESFHDWVGNSWCILFSHPADFTPVCTT
ELAKAVQLFPEFKKRNVKMIALSCDSAESHKKWKEDIICFGQQNKTLGSD
IKIENFPFPIIADDKRVLAHQLEMLDPEEIGKDGIALTARAVFVVDSTKK
LKLSILYPATTGRNFDEILRVIDSLQLTAVKKVATPVNWNVGDKCMVIPS
LSSEEVKNIFGDDVESIDLPSKKQYLRMTPMPQ
>Prx1-1_Rha reannot_id=Q21824-D1 origin_id=RSKR_0000782300.1 class=Prx
ARFASTLRPLGPKSAVPSFKGTAVVDGEFKQISAKDYQNKWLIMFFYPLD
FTFVCPTEIIAFGDKSKEFKALGAEAVAVSCDSHFSHLAWINMPRKKGGL
GEMQIPVLSDYNKDIARSFGVLDEETGYAYRGLFIIDPKGQIRHCSVNDL
PVGRSVTETLRLLKAFQFVDKHGEVCPADWEEGSDTINTKEASKYFEKSN
K
>Prx1-2_Rha reannot_id=Q21824-D2 origin_id=RSKR_0000202600.1 class=Prx
FFSKIVKPLIMSNNTVTNAVRAASTLRPLGPKNTMPQFAGTAVVNGEFKQ
IKAQDYEGKWLIMFFYPLDFTFVCPTEIIAFGDKANEFKALGAEVIATSC
DSQFSHLAWINTPRKKGGLGDMQIPVLADFDKSIARSFGVLDEESGLSYR
GLFIIDPKGQIRHCSCNDLPVGRSVSETIRLLKAFQFVEKHGEVCPADWE
EGSDTINPQKASVYFEKSNK
>Prx1-3_Rha reannot_id=Q9NL98-D1 origin_id=RSKR_0000850600.1 class=Prx
CGKASIGKLAPAFTTDAVVDGDFATVSLAQFKGKYVVLFFYPLDFTFVCP
TEIIAFSDRIEEFKKINVEVMACSTDSKFSHLAWCETPRKKGGLGNMQIP
LLADTNHSIAKDYGVLVENEGIAYRGLFIIDPLGVLRQITVNDLPVGRSV
DETLRLVQAFQFTDVHGEVCPAGWTPGQDTIKPGVKDSKEYFGKA
>SOD2-1_Rha reannot_id=P31161-D1 origin_id=RSKR_0000618100.1 class=SOD
MFLSKLKAVNSFLSFQQVLTRTKHTLPDLPYDYHDLEPVICTEIMQIHHQ
KHHATYVNNLNQIEEKIAEANATGDIKTAIAMQGALKFNGGGHINHSIFW
TNLAKDGGEPSSELMDAIKKDFGSLENLQKKLSASTVAVQGSGWGWLGYN
KADNKLSIATCPNQDPLEPTTGLIPLFGIDVWEHAYYLQYKNVRPDYVNA
IWKIANWKNISERYQNAKK
>SOD2-2_Rha reannot_id=P31161-D2 origin_id=RSKR_0000015300.1 class=SOD
VSSLLNVRAKHVLPDLPYDYDDLEPVISTEIMKLHHQKHHNTYVNGLNEV
EEKIAEANARGDLKTSIALQNNLKFHGGGHLNHSIFWTNLAKDGGEPSNE
LMEAVKRDFGTLENLQKTLSAKSIGVQGSGWGWLGYCQSQGILKVATCQN
QDPLEPSTGLIPLFGIDVWEHAYYLQYRNVRPDYVNQIWKIANWKNISER
YHNAVA
>SOD3-1_Rha reannot_id=P51547-D1 origin_id=RSKR_0000001800.1 class=SOD
LPKMSKLFGAFIIFCIFFLNIECSVEKAFAHIYYAEKDITTPLRYVGLLN
LVERNNNVYITGNLSNFTPGDHGFHVHEFGDISNGCMNTGMHFNPFNMTH
GAPTNPNRHVGDLGNVQANDDGIVNVNIKDDKISLNGVCSIIGRAFVLHE
KADDMGLGGTEASIASGNAGARIACGGIL
>SOD3-2_Rha reannot_id=Q01137-D3 origin_id=RSKR_0001095000.1 class=SOD
IKAVAKIGSPDGTIHGFATFSQEFSDEASTHIIIKLDGLPNGSFGVQIRN
WGNLTRGCESFGDEFNPDNVQRHIGLRFPARKVGTIGNIV
>SOD1_Rha reannot_id=Q27666-D1 origin_id=RSKR_0000056700.1 class=SOD
MSNRAVAVLKGEVVQGVVHFAQEKEGDQTKITGEIKGLTPGQHGFHVHQY
GDSTNGCISAGPHFNPFGKTHGGPTDTVRHVGDLGNVTADDQGVAKFEIN
DSLVQLHGEHSVIGRSLVIHAGVDDLGKGLAEKQEESLKTGNAGARSACG
VIALAAKV
