# Supplementary material for: Speciation and adaptive evolution reshape antioxidant enzymatic system diversity across the phylum Nematoda
Source: BMC Biol. 2020 Nov 26;18:181. doi: 10.1186/s12915-020-00896-z (PMC7694339; doi:10.1186/s12915-020-00896-z)
Supplement: Supplementary file 4 — Additional file 4:. Protein-coding transcript (cds) and Protein-coding transcript translation (pep) sequences, and GFF (gff) files of antioxidant enzymes in 58 nematodes. [file 12915_2020_896_MOESM4_ESM.zip › Additional file 4-gff and sequences of re-annoted antioxidant enzymes in 58 nematodes/58_nematodes_antioxidant_enzymes/pep/romanomermis_culicivorax.PRJEB1358.antioxidant.pep]

>Ctl_Rcu reannot_id=P90682-D1 origin_id=nRc.2.0.1.t27947-RA class=Cat
QDADMFWDFVALRPETVHQMMFLFSDRGTPDGHRHMDGFGSHTFKLVNVN
GEAVYCKFHMKTNQGIKNLTAADADRLLSEDPDYSTRDLYNAIESGNFPS
WNVFIQVMTFDQAEKFEFNPFDLTKVWSRKQYPLIPVGKIVLNRNPTNYF
ADVEQAAFSPAHMIPGIEPSPDKMLQGRLFAYTDTHFHRLGANYQQLAIN
CPYRARVHNYQRDGPMAFHNQDGAPNYFPNSFGGPKDDYKSFAEHKFLCS
GDVQRYNSSDEDNFTQPKIFWNKVLNEDERKRLVENIAGHLSNAQPFIRE
KVVNNFAHVDPDFGRRLTKAL
>NPHGpx_Rcu reannot_id=P52033-D1 origin_id=nRc.2.0.1.t47197-RA class=GPX
IFQTLIIMSLKNVICIFLAYCTFVDGENHAEKVSRCRPANPESPRTVYDF
MVETLDGRNESMSKYKGSVLIIVNVATFCMFTEQYKDFNPILQAHNVTAG
SPSANLFMAAFPCNQFHLQEPGNNDEILNGLRYVRPGNNFIPHPNLHIYG
KLDVNGENAHPMYKYLRESCPPTTKVIAPREYMFWDVVETDDVTWNFEKF
IIDPSGYPVYRLHPRNWDHGSVLNGYIDPKTNNI
>PHGpx_Rcu reannot_id=Q00277-D1 origin_id=nRc.2.0.1.t07369-RA class=GPX
IQLRILRGFVTVMVNVASKCGFTDGNYAQLQALYEKYAEQGLRIAAFPCN
QFGSQEPNAACEVKKDMANKFKVTFDFYDKIDVNGNHAHPLFTF
>Prx6_Rcu reannot_id=O17433-D1 origin_id=nRc.2.0.1.t27106-RA class=Prx
WAILFSHPADYTPVCTTELARVAQLDGEFKKRGVKLIALSCDGVESHKGW
IEDIKKYGNVPDVSFPIVADEQRKIALEFGMLDPDEVDSKGLPLTCRSVF
IIGPDKKLKLSILYPATTGRNFDEILRAVDSLFLTSKYPVATPVDWK
>Prx1-2_Rcu reannot_id=P48822-D1 origin_id=nRc.2.0.1.t15612-RA class=Prx
PQEKAPDFKGKAVINRQFKDIQLSDYKGKWLVFFFYPLDFTFVCPTEITA
FSDRVQEFRSLNCELIACSTDSHFSHFGWICTSREEGGLGDMEIPVLSDF
NKKISADYGVLLKDLGAALRGLFIIDPNGVLRHIYVNDLPVGRSVDETLR
LLKAFQFVDKHGE
>Prx1-1_Rcu reannot_id=Q9NL98-D1 origin_id=nRc.2.0.1.t02640-RA class=Prx
CGIARIGKPAPDFECQAVVDNDFKTVKLSDYKGKYVVLFFYPRDFTFVCP
TEIIAYSDRSPEFKAIGCELIACSTDSHFSHFAWIQQPRKTGGLGEMKIP
VLADATHKITKDYGCYSEEGGLAYRALYIIDAKGILRQITINDLPVGRDV
DETLRLVQAFQYTDKHGEVCPAGWRPGKATIKPGMKESKEFFEKS
>SOD2_Rcu reannot_id=P31161-D1 origin_id=nRc.2.0.1.t40771-RA class=SOD
LRLKHTLPDLPYDYNALEPVISADIMKLHHQKHHQAYVTNLNQAEEKMHE
ALAKNCVNSIVSLEPALRFNGGGHLNHSIFWTNLAPKSGGQPSGHLLEAI
NKHFGSFEKFKGQLSSSAVGVQGSGWAWLGYNPNNKSLQIATCMNQDPLF
PTTGLTPLLGIDVWEHAYYLQYKNVRAEYVKAIFDVINWKNVEERYAKAL
N
>SOD1_Rcu reannot_id=Q01137-D1 origin_id=nRc.2.0.1.t12417-RA class=SOD
FFQAAENEPTTITGEITGLTEGKHGFHVHEFGDVSQGCVTAGGHYNPFKK
THGGPEDETRHVGDLGNVVAGKDGVAKINVNDKFIKLIGSYSIVGRTMVV
HEKVDDLGKGGNEESLKTGNAGGRLACGVIGVAAP
>SOD3_Rcu reannot_id=NA origin_id=nRc.2.0.1.t17901-RA class=SOD
MWFFICLVLVTKAFEGQATLVATAYLLRNGISFRNNKVPDNYGIIGQINFTQEGKGQPVM
VTVDLTSWPPESDPNLLYNYGFHVHELGNLGQNCMLAGNHFNPKNMTHGYPNDTASLMVK
IAG
