# Supplementary material for: Speciation and adaptive evolution reshape antioxidant enzymatic system diversity across the phylum Nematoda
Source: BMC Biol. 2020 Nov 26;18:181. doi: 10.1186/s12915-020-00896-z (PMC7694339; doi:10.1186/s12915-020-00896-z)
Supplement: Supplementary file 4 — Additional file 4:. Protein-coding transcript (cds) and Protein-coding transcript translation (pep) sequences, and GFF (gff) files of antioxidant enzymes in 58 nematodes. [file 12915_2020_896_MOESM4_ESM.zip › Additional file 4-gff and sequences of re-annoted antioxidant enzymes in 58 nematodes/58_nematodes_antioxidant_enzymes/pep/steinernema_carpocapsae.PRJNA202318.antioxidant.pep]

>Ctl_Sca reannot_id=P90682-D1 origin_id=L596_g15300.t1 class=Cat
RPHTMTTSNGAPIHEKNHVLTAGPRGPLLMQDVVFMDEMAHFDRERIPER
VVHAKGGGAHGYFEVTHDITKYCKADLFNEIGKRTPMFLRFSTVGGESGS
ADTARDPRGFAMKFFTEEGNWDLVGNNTPIFFIREPILFPNFIHTQKRNP
ATHLKDPNMVWDFFSLRPESTHQVMFLFGDRGTPDGFRHMNGYGSHTFKL
VNKNGEAVYCKFHAKTAQKIKNLPAEEAARLEGTDPDYSIRDLYDAIESG
DYPQWNFFVQVMTFAQAEKCRFNPFDVTKVWSHSEYPLIPVGKFVLNRNP
VNYFAEVEQSAFAPSHVVPGIEFSPDKMLQGRLFSYTDTHFHRLGTNYIH
LPINCPYRSRPHNTQRDGAANFGDNQGGAPNYHPNSFNGPVTRSDVKEHV
FHVSDDVDRFNNADDDNFSQPSDFWNKVLDKDARKRLVQNIAGSLGKCKP
FIQERAIKNFAQVHEDFGCMLREEIQMMNK
>PHGpx_Sca reannot_id=O62327-D1 origin_id=L596_g7827.t2 class=GPX
FRGKVCLIVNVASACGLTNANYTQLKELLDQYKTKGLEVLAFPCNQFGGQ
ESKCELDIKNFVQDKFKFEPELFQKIDVNGKNAAPLYDFLKKEKGGTLID
AIKWNFTKFLVDRDGRVVKRYGPTTEPKTFVGDIEELLNANP
>NPHGpx-1_Sca reannot_id=Q95003-D1 origin_id=L596_g12462.t1 class=GPX
VDEATRWKECKDVNQSIYDFQVETLQGQFTDLSQYKGQVLMIINVATFCA
YTQQYTDFNPLIESNEANGFTILAFPCNQFYLQEPAENHELMNGITMVRP
GNGWKPHQNLHIYGKLEVNGVNHHPLYEFLKDSCPQTVNQIGKTNELIYN
PIRANDITWNFEKFLIDRQGRPRFRFHPTAWSHGEVVQPFIQKLLSEQA
>NPHGpx-2_Sca reannot_id=Q95003-D2 origin_id=L596_g17070.t1 class=GPX
KCLHGTGSIHSYSVKTLDGRMPSLSGYAGSVVLVVNVASFCTYTSQYWDF
PNLLKKYPELQIAAFPSNQFLLQEPIRDDEILNALRYVRPGHGFNPTTPR
LHIFGKLDVNGEDEAPLYTFMKAACPVQDSIFKRREHLFYDPIRVNDIEW
NFEKILVDRNGQPRYRFLADVWNHGKLVEKYIEELINEQ
>Prx6_Sca reannot_id=O17433-D1 origin_id=L596_g5032.t1 class=Prx
VYCRMHLNEQFPDFAAQGTEGVFKCYDFMGASWMILFSHPNDFTPVCTTE
LARAVELNAEFKKRNTKLVALSCNSNDSHDKWIPDILAYGKRAVRDKGGD
ESSIPDKFPFPIIADESRALAHQLEMLDQAEKDSQNVPMTARAVFFVSPD
HKLKAQIVYPATTGRNFDEILRVLDSLQLTYTKQVATPVDWQMGDQCMVP
PNVDEVAAEHLFGDSVETFEVPSGKTYLRKTQLKD
>Prx1-1_Sca reannot_id=Q21824-D4 origin_id=L596_g2902.t1 class=Prx
SLQGTAIVNEEFKVISHKDYEGKWLVFFFYPLDFTFVCPTEIIAFSDRSD
EFRKLQCEVVACSCDSHFSHLAWVQTPRKEGGLGNMKIPVLSDFSKKIAE
SFGILDSDTGLAYRGLFLVDPKGQIRHSAVNDLPVGRSVDETLRLLKAFQ
FVEKHGEVCPADWDEEQPTIKPGVMTSKEYFNKVNN
>Prx1-2_Sca reannot_id=Q9NL98-D1 origin_id=L596_g3686.t1 class=Prx
MSKAFIGKPAPEFTAQAVIDGDFKEVSLKDYKGKYVVLFFYPLDFTFVCP
TEIIAFSDRNEEFKKLGVQLLACSTDSQFSHLAWINQPRKHGGLGEMNIP
VLADTNHKISTDYGVLKEDEGIAFRGLFIIDPKGILRQITINDLPVGRSV
DETLRLVQAFQYTDKHGEVCPAGWTPGKDTIKPRVKESKEFFNKQ
>Prx1-3_Sca reannot_id=Q9NL98-D2 origin_id=L596_g3684.t1 class=Prx
FATATIGKPAPEFTAKAVVNGDFQQVSLNDYKGKYVVLFFYPLDFTFVCP
TEIIAFSDRNEEFKKLDVQLLACSTDSQFSHLAWINEPRKHGGLGEMNFP
LLADTNHKISTDYGVLMENEGIAFRGLFIIDPKGILRQITINDLPVGRSV
EETLRLIQAFQFTDKHGEVCPAEWTPGKDTIKPDVKESKEYFNKQ
>Prx1-4_Sca reannot_id=Q9NL98-D3 origin_id=L596_g3692.t1 class=Prx
MSKAFVGKPAPEFTTQAVVDGDFQQVSLSDYKGKYVVLFFYPADFTFVCP
TEIIAFSDRNEEFKQLDVQVLACSTDSHFSHFAWINQSRKNGGLGDMQIP
VLADKTQKISMDYGVLKEDVGEAFRGLFIIDPKGILRQITINDMPVGRSV
DETIRLVQAFQYTDKHGEVCPAGWRPGKDTMKPDVKASKEYFSKH
>SOD2_Sca reannot_id=P31161-D1 origin_id=L596_g21075.t1 class=SOD
IKFMSLISSILRALASQRMKHSLPDLSYDYGALEPVISAEIMQLHHQKHH
ATYVNNLNQIEEKISEAMATGDIRQAISLQPALKFNGGGHINHTIFWTNL
AKDGGEPSAELMAAIKRDFGSLQAMQDNLSAATVAVQGSGWGWLGYNKER
KQLQIATCANQDPLEPTTGLIPLFGIDVWEHAYYLQYKNVRPDYVKAIWK
IANWKNVDERFKKAQA
>SOD3_Sca reannot_id=P51547-D1 origin_id=L596_g6808.t1 class=SOD
LQVNGSVEGLTPGKHGFHVHQKGDISNACLATGPHFNPTNKAHGAPTDSE
RHVGDLGNLESPTNGPTDIVIEDKFISLNGAYSILGRAIVIHEKADDLGK
GGTEASKVSGDAGARIACGVIGIT
>SOD3-like_Sca reannot_id=P51547-D3 origin_id=L596_g22374.t1 class=SOD
IPGLSKGAHGIGIMDYGNMLKGCESMGAEFNPDRMRHRARQGNAIHRVGA
LGNVRDGEVSLGVFNQQVSLFGRNSVFGRGVVVFENSDDGSGRADAFQSE
RNGNVGRSIACGIIGRM
>SOD1_Sca reannot_id=Q27666-D1 origin_id=L596_g9138.t1 class=SOD
MSKRAVAVLRGDTTVGGTVFFTQEKEGGPTTIKGEISNLTPGLHGFHVHQ
YGDSTNGCISAGPHFNPFGKTHGGPKDETRHVGDLGNVEANAGGIAKFEI
VDSLIQLSGEHSVIGRSLVVHAGQDDLGRGEGDKKEESLKTGNAGARSAC
GVIALAASL
