# Supplementary material for: Speciation and adaptive evolution reshape antioxidant enzymatic system diversity across the phylum Nematoda
Source: BMC Biol. 2020 Nov 26;18:181. doi: 10.1186/s12915-020-00896-z (PMC7694339; doi:10.1186/s12915-020-00896-z)
Supplement: Supplementary file 4 — Additional file 4:. Protein-coding transcript (cds) and Protein-coding transcript translation (pep) sequences, and GFF (gff) files of antioxidant enzymes in 58 nematodes. [file 12915_2020_896_MOESM4_ESM.zip › Additional file 4-gff and sequences of re-annoted antioxidant enzymes in 58 nematodes/58_nematodes_antioxidant_enzymes/pep/steinernema_feltiae.PRJNA204661.antioxidant.pep]

>Ctl_Sfe reannot_id=P90682-D1 origin_id=L889_g22099.t1 class=Cat
TTSNGAPIFNKNAILTAGPRGPMLMQDVVYMDEMAHFDRERIPERVVHAK
GVGAHGYFEVTHDISKYCRAEIFSDIGKRTPMFLRFSTVGGEAGSADTAR
DPRGFAMKFYTEEGNWDLVGNNTPIFFIRDPILFPNFIHTQKRNPATHLK
DPNMVWDFFSLRPESTHQVMFLFSDRGTPDGVRHMNGYGSHTFKLVNKEG
TPVYCKFHCKTAQKIKNLSADEAARLTGTDPDYSIRDLYDAIEKGDFPQW
NFFIQVMTFEQAEKFQYNPFDVTKVWSHKEFPLIPVGKIVLNRNPANYFA
EVEQSAFCPSHVVPGIEFSPDKMLQGRLFSYTDTHFHRLGTNYIHLPINC
PFRARAHNTQRDGHMAYGDNHAGAPNYHPNSFNGPIERQDVKESVFHVAG
DVTRYNSHDEDNFSQPADFWEKVSFLADLSIYLTNLLLQVLSEEERQRLV
QNIVGSLGVCKPFIQDRAIHNFTQVNQDFGRMIRDGIDK
>PHGpx-1_Sfe reannot_id=O02621-D1 origin_id=L889_g15425.t1 class=GPX
QTIYQFAVKDADGKDVSLEKYKGKVCLIVNVASACGFTNSNYTQLKELVD
KYKGRGFEVLAFPCNQFGGQESKCELDIKNFVQDKFKFEPELFQKIEVNG
SNASPLYTFLKKEQGGTLFDAIKWNFTKFLVDRSGRVIKRYGPTTEPNKI
AGDIENCLDTPV
>PHGpx-2_Sfe reannot_id=O62327-D1 origin_id=L889_g22040.t1 class=GPX
RGKVCLIVNVASACGYTDSNYTQFKELLDKYKSRGFEVLAFPCNQFGGQE
SKCELDIKNFVQDKFKFEPELFQKIDVNGSKASPLYAFLKKEQGGTLIDA
IKWNFTKFLVDRNGNVVKRYGSSTDKKMVADIERYLDMPN
>NPHGpx-1_Sfe reannot_id=Q95003-D1 origin_id=L889_g30024.t1 class=GPX
VDEATRWSECKDSNQSIYDFQVETLQGQFTDLSQYKGQVLMIINVATFCA
YTQQYTDFNPLIESNEANGFTILAFPCNQFYLQEPAENHELMNGITMVRP
GNGWKPHQNLHIYGKLEVNGVNHHPLYEFLKDSCPQTVNQIGKTNELIYN
PIRANDITWNFEKFLVDRQGRPRFRFHPTAWSHGEVVQPFLQRLLSEQA
>NPHGpx-2_Sfe reannot_id=Q95003-D2 origin_id=L889_g27792.t1 class=GPX
CLNSSSSIHTYSMKTLDGRIPSLSAYQGHVVMVVNVASFCTYTAQYLDFA
PILQQFPELKIVAFPCNQFLLQEPIRDNEILNALRYVRPGHGFEPTIDGL
DIYGKIDVNGVDESPLYTFMKAACPVSNMTFKAREHLFYDPIRANDIGWN
FEKFLVDRSGRPRFRFLADSWENGKVVEKYIRDLIAEK
>Prx6_Sfe reannot_id=O17433-D1 origin_id=L889_g31151.t1 class=Prx
SKMPILLGSVFPDFSAESSVGPINLHEWIGDSWAILFSHPNDFTPVCTTE
LARASELSDEFTKRGVKLIAISCDSAESHRQWIPDIVEYCKKSKKECGDS
SCCSEGLPFPIIADETRALATKLEMLDPDEKDASGSPVTARAVFIIDPSK
RMKLKILYPATTGRNFDEILRVVDSLQLTAARKVATPVDWKKGDKCMVVP
TLSEDEAAKLFGDEIETVDLPSGKKYIR
>Prx1-1_Sfe reannot_id=Q21824-D1 origin_id=L889_g29823.t1 class=Prx
GMAVVNEDFQSISHKDYEGKWLIFFFYPLDFTFVCPTEIIAFSDRSDEFR
KLQCEVVACSCDSHFSHLAWVQTPRKEGGLGNMKIPVLSDFSKKIAEQFG
VLDTDSGLAYRGLFLVDPKGQIRHSAVNDLPVGRSVDETLRLLKAFQFVE
KHGEVCPADWEEEKPTINPKKSKEYFEKVN
>Prx1-2_Sfe reannot_id=Q9NL98-D1 origin_id=L889_g7541.t1 class=Prx
MSKAFVGKPAPQFTADAVIDGDFKTVSLNEFRGKYVVLFFYPLDFTFVCP
TEIIAFSDRYEEFKKLDVKVLACSTDSKFSHLAWINQPRKKGGLGEMNIP
VLADTNHKISTEYGVLKEDEGIAYRGLFIIDPEGILRQITINDLPVGRSV
DETLRLVQAFQYTDKHGEVCPAGWQPGNATIKPGVKESQEFFNKQ
>Prx1-3_Sfe reannot_id=Q9NL98-D2 origin_id=L889_g12847.t1 class=Prx
MSKAFIGKPAPDFSAEAVVDGDFKRVSLSDYKGQYVILFFYPLDFTFVCP
TEIIAFSDRFEEFKKIGVQVLACSTDSQFSHFAWINQPRKHGGLGDMAIP
VLADTNHKISTDYGVLKEDEGIAYRGLFIIDPNGILRQITINDLPVGRSV
DETLRLVQAFQYTDKHGEVCPAGWKPGQDTIKPGIKESKEYFSKH
>Prx1-4_Sfe reannot_id=Q9NL98-D3 origin_id=L889_g23349.t1 class=Prx
TFVCPTEIIAFSDRFEEFKKLGTQLLACSTDSKFSHSAWMEQPRKEGGLG
EMNIPLLADTNHQIMLKEDMGIAYRGLFIIDPKGVLRQITINDLPIGRSV
DETLRLVQAIQFTDKHGEVGPANWQPG
>SOD2_Sfe reannot_id=P31161-D1 origin_id=L889_g15255.t1 class=SOD
RAKHSLPDLAYDYGALEPVISAEIMQLHHQKHHATYVNNLNQIEEKLHEA
MATGDIRQAIGLQPALKFNGGGHINHTIFWTNLAKDGGEPSEELLAAIKR
DFGSLQAMQDKLSAATVAVQGSGWGWLGYNKERGQLQVATCANQDPLEPT
TGLIPLFGIDVWEHAYYLQYKNVRPDYVKAIWKIANWKNVDERFQKAKN
>SOD3_Sfe reannot_id=P51547-D1 origin_id=L889_g21180.t1 class=SOD
VNGSVSGLTPGKHGFHVHQKGDISNACLSTGPHFNPTHKDHGAPTDAVRH
VGDLGNIETSSNGATEINLEDKEISLNGVNSILGRAVVIHEKEDDLGKKD
TELSRTSGDAGARIACGVIGTT
>SOD1-1_Sfe reannot_id=Q27666-D1 origin_id=L889_g27683.t1 class=SOD
MSNRAVAVLRGDAGVTGTVFFSQEKEGQPTTIKGEIKGLSPGLHGFHVHQ
YGDSTNGCISAGPHFNPFGKTHAGPKDDNRXXXXDGIATFEIVDSLVQLH
GVNSVVGRSLVVHAGQDDLGRGEGDKKEESLKTGNAGARVACGVIALAAA
L
>SOD1-2_Sfe reannot_id=Q27666-D2 origin_id=L889_g23441.t1 class=SOD
LHGFHVHQYGDSTNGCISAGPHFNPFGKTHAGPKDDNRHVGDLGNVEAKQ
DGIATFEIVDSLVQLHGVNSVIGRSLVVHAGQDDLGRGDGDKKEESLKTG
NAGARVACGVIALAAAI
>SOD3-like_Sfe reannot_id=NA origin_id=L889_g20679.t1 class=SOD
MIVLTTFLLFALVSAFDNRQGDHALQGIARIRSADGKVKGQIEFLQHFKQGAPTRIVGNF
TGLSEGFHGIGIMEYGNMLKGCESMGGEFDPDRTRQRLSLGFVGHRVGTLGNIQNGTYSD
PHNHKVSLFGRNSVMGRGVVIFANPDDGGQSDSAASRKNGNVGAPIACGVVGRLGGNFV
