# Supplementary material for: Speciation and adaptive evolution reshape antioxidant enzymatic system diversity across the phylum Nematoda
Source: BMC Biol. 2020 Nov 26;18:181. doi: 10.1186/s12915-020-00896-z (PMC7694339; doi:10.1186/s12915-020-00896-z)
Supplement: Supplementary file 4 — Additional file 4:. Protein-coding transcript (cds) and Protein-coding transcript translation (pep) sequences, and GFF (gff) files of antioxidant enzymes in 58 nematodes. [file 12915_2020_896_MOESM4_ESM.zip › Additional file 4-gff and sequences of re-annoted antioxidant enzymes in 58 nematodes/58_nematodes_antioxidant_enzymes/pep/steinernema_glaseri.PRJNA204943.antioxidant.pep]

>Ctl_Sgl reannot_id=P90682-D1 origin_id=L893_g31253.t2 class=Cat
RPHTFTTSNGAPIFNKNAVLTAGPRGPMLIQDTVFMDEMAHFDRERIPER
VVHAKGAGAHGYFEVTHDITKYCKADIFSEVGKRTPMFIRFSTVGGESGS
ADTARDPRGFAMKFYTEEGNWDLVGNNTPIFFIRDPILFPNFIHTQKRNP
ATHLKDPNMVWDFFSLRPETTHQVMFLFSDRGTPDGYRHMNGYGSHTFKL
VNKDGDAVYCKFHCKTAQKIKNLSSEEAGKLAGTDPDYSIRDLYDSIERG
NYPQWNFFIQVMTFEQAEKFRFNPFDVTKIWSHSEFPLIPVGKFVLNRNA
SNYFAEVEQSAFCPAHVVPGIEFSPDKMLQGRLFSYTDTHFHRLGTNYIH
LPINCPFRARAHNTQRDGAMNFGDNQGGTPNYHPNSFNGPLERKDVKESV
FHVAGDATRYNSHDEDNFTQPAEFWNKAFFLGPVLSTDERQRLVDNIVDS
LGECKQFIQDRAIKNFSQVNPDFGRMIREGIDKKNQ
>PHGpx-1_Sgl reannot_id=O02621-D2 origin_id=L893_g26018.t1 class=GPX
TKTIYQFTVKNADGQDVPLEKYKGKVCLIVNVASACGLTNANYTQLKELL
DQYKGRGFEVLAFPCNQFGGQESKCELDIKNFVQDKFKFEPELFQKIDVN
GKNASPLYDFLKKEKGGTLIDAIKWNFTKFLVDRDGKVIQRYG
>PHGpx-2_Sgl reannot_id=O62327-D1 origin_id=L893_g26019.t1 class=GPX
TKTIYQFTVKNADGQDVPLEKYKGKVCLIVNVASACGLTNANYTQLKELL
DQYKGRGFEVLAFPCNQFGGQESKCELDIKNFVQDKFKFEPELFQKIEVN
GKNASPLYDFLKKEKGGTLIDAIKWNFTKFLVDRDGKVIQRYGPTTEPKT
FVADIEKLLNATP
>NPHGpx-1_Sgl reannot_id=Q95003-D1 origin_id=L893_g22357.t2 class=GPX
VDEATRWSQCKDANQSIYDFQVETLQGQFTDLSQYKGQVLLVINVATFCA
YTQQYTDFNPMIESNEAGGFTILAFPCNQFYLQEPAENHEIMNGITMVRP
GNGWKPHQNLHIYGKVEVNGVNHHPLYEFLKDSCPQTVNQIGKTNELIYN
PIRANDITWNFEKFLIDRQGRPRFRFHPTAWSHGEVVQPFIQRLMSEQA
>NPHGpx-2_Sgl reannot_id=Q95003-D2 origin_id=L893_g2552.t1 class=GPX
VDEASRWSQCKAQNESIYDFQVETLDGQFTDLSQFKGQVLLVINVATFCA
YTQQYTDFNPFIEANEDTGFSILAFPCNQFNLQEPAENHELLNGVTRVRP
GNGWEPHQNLHIFGKLQVNGVNHHPLYEFLKDSCPQTVVQIGKGHELMYN
PIRANDITWNFEKFLVDRQGRPRFRFHPTAWNHGQVVQPFIQKLLDEEA
>NPHGpx-3_Sgl reannot_id=Q95003-D3 origin_id=L893_g22084.t1 class=GPX
KCPDTNGSIHRFAVKTLDGRLPTLSAYRGSVVIVVNVASFCTYTSQYLDF
APLLEKFPGLKILAFPCNQFLMQEPIRDDEILNALKYVRPGNGFDPEVKG
LDIYGKLDVNGEEEAPLYTFLKASCPTTNTTFKRRDHLFYDPIRANDIEW
NFEKFLVDRSGRPRYRFLADNWDNGRAVEKYIHELITEH
>Prx1-1_Sgl reannot_id=Q21824-D1 origin_id=L893_g32592.t1 class=Prx
MLRSVLGTATRLASGIAKTELAGVNSFRFSSIRALGPKSEVPKFEVFPFK
VYLTLSDAFQGTAVVNEDFKVISHKDYEGKWLVFFFYPLDFTFVCPTEII
AFSDRSDEFRKLQCEVVACSCDSHFSHIAWVQTPRKEGGLGNMKIPILSD
FNKKIAQSFGVLDEASGLSYRGLFLVDPKGQIRHSAVNDLPVGRSVDETL
RLLKAFQFFEKHGEVCPADWEEEKPTIKPGVKTSKEYFEKVN
>Prx1-2_Sgl reannot_id=Q21824-D2 origin_id=L893_g22547.t1 class=Prx
GTAVVNEDFKLISHKDYEGKWLVFFFYPLDFTFVCPTEIIAFSDRSDEFR
KLQCEVVACSCDSHFSHISWVQTPRKEGGLGNMKIPILSDFNKEIAQSFG
VLDEASGLSYRGLFLIDPKGQIRHSAVNDLPVGRSVDETLRLLKAFQFFE
KHGEVCPADWEEEKPTIKPGVKTSKEYFEKVN
>Prx1-3_Sgl reannot_id=Q9NL98-D1 origin_id=L893_g18197.t3 class=Prx
MSKAFVGKPAPDFTAQAVVDGDFRAVSLSEFKGKYVVLFFYPLDFTFVCP
TEIIAFSDRNEEFKKLDVQVLACSTDSQFSHFAWISQPRKHGGLGEMNIP
VLADTNHKISSDYGVLKEDEGIAYRGLFIIDPKGILRQITINDLPVGRSV
DETLRLVQAFQFTDKHGDVCPAGWKPGGDTIKPGVKESKEYFSKH
>Prx1-4_Sgl reannot_id=Q9NL98-D2 origin_id=L893_g28360.t1 class=Prx
MSKAFVGQSAPEFTADAVVDGDFKTISLREYRGKYVVLFFYPLDFTFVCP
TEIIAFSERYEEFKKLDTVVLACSTDSKFSHLAWINQPRKHGGLGEMNIP
IIADTNHKISTDYGVLKEDEGIAYRGLFIIDSTGELRQITINDLPVGRSV
DETLRLVQAFQYTDAHGEVCPAGWQPGKDTIKPDQSQEYFSKH
>Prx1-5_Sgl reannot_id=Q9NL98-D3 origin_id=L893_g19958.t1 class=Prx
MSKAFVGKPAPEFTTDGVIYGDLVSLSLSEYKGKYVVLFFYPLDFTFVCP
TEIIAFSDRYEEFKKLDTAVLACSTDSQFAHRAWVNQPRKHGGLGEIEIP
ILADTTHKISTDYGVLKEDEGIAYRGLFIIDSCGIIRQITINDLPVGRSV
DETLRLVQAFQYTDKHGDEVCPAGWQPGKDTI
>SOD2_Sgl reannot_id=P31161-D1 origin_id=L893_g5142.t1 class=SOD
AKRCKHVLPDLSYDYGALEPVISAEIMQLHHQKHHATYVNNLNQVEEKIH
EAMAKGDVRQAIALQPALKFNGGGHINHTIFWTNLSNDGGEPSKELLQAI
KRDFDFGSLKAMQDKLSAATIAVQGSGWGWLGYNKEREQLQIATCPNQDP
LEPTTGLIPLFGIDVWEHAYYLQYKNVRPDYVNAIWKIANWKNIDERFQK
AKN
>SOD3_Sgl reannot_id=P51547-D1 origin_id=L893_g29461.t1 class=SOD
VSTGSSTFQINGTVSGLTPGQHGFHVHQKGDISNACLASGGHFNPTHKNH
GAPTDADRHVGDLGNIVAPASGPTTIHLEDKLVALNGPNSILGRAIVIHE
KADDLGKGGTEASRTTGDAGARVACGVIGIS
>SOD3-like-1_Sgl reannot_id=Q01137-D3 origin_id=L893_g15841.t1 class=SOD
SGLSQGFHGIGIMDYGNMLKGCESMGAEFDPDRMRQRVGFGTIGHRVGTL
GNVYNGTYDATNTKVSLFGRNSVVGRGVVLFENPDDGGKNDSFASRKNGS
VGRPIACGVIGRLGG
>SOD3-like-2_Sgl reannot_id=Q01137-D5 origin_id=L893_g15328.t1 class=SOD
SGLGQGFHGIGIMDYGNMLKGCESMGAEFDPDRMRQRVGFGTIGHRVGTL
GNVYNGTVGNIDKVLYWVRLQYDATNTKVSLFGRNSVVGRGVVLFENPDD
GGKNDSFASRKNGGVGRPIACGVIGRLGG
>SOD1-1_Sgl reannot_id=Q27666-D1 origin_id=L893_g859.t1 class=SOD
MTNRAVAVLRGDVGVTGTVYFTQEKEGQPTTIKGEIKGLSPGLHGFHVHQ
YGDATNGCISAGPHFNPFGKTHGGPKDDTRHVGDLGNVEANGDGVATFEI
VDNLVQIHGVNSVIGRSLVVHAGQDDLGRGEGDKKEESLKTGNAGARAAC
GVIAHSASI
>SOD1-2_Sgl reannot_id=Q27666-D2 origin_id=L893_g18825.t1 class=SOD
PTNRAVAVLQSDLSVSGTVYFYQEKEGQPTTIKGVIRGLYPGRLHGFHVH
QFGDSTNGCMTAGPHFNPFGKTHGGPKDDNRHAGDLGNVEANEHGVATFE
IVDSLVQIHGVNSVVGRSLVVHAGEDDLGRGKGDKKEESLKTGNAGTRAA
WGIIAIAAST
