# Supplementary material for: Speciation and adaptive evolution reshape antioxidant enzymatic system diversity across the phylum Nematoda
Source: BMC Biol. 2020 Nov 26;18:181. doi: 10.1186/s12915-020-00896-z (PMC7694339; doi:10.1186/s12915-020-00896-z)
Supplement: Supplementary file 4 — Additional file 4:. Protein-coding transcript (cds) and Protein-coding transcript translation (pep) sequences, and GFF (gff) files of antioxidant enzymes in 58 nematodes. [file 12915_2020_896_MOESM4_ESM.zip › Additional file 4-gff and sequences of re-annoted antioxidant enzymes in 58 nematodes/58_nematodes_antioxidant_enzymes/pep/steinernema_monticolum.PRJNA205067.antioxidant.pep]

>Ctl_Smo reannot_id=P90682-D1 origin_id=L898_g28587.t1 class=Cat
TMSGNCPHAEQLANYKLSQTVCYLCAFRPNECFFQRPSTMTTSNGAPIYN
KNAVLTAGPRGPMLMQDVVFMDEMAHFDRERIPERVVHAKGAGAHGYFEV
THDVSKYCKADIFSEIGKRTPMFLRFSTVGGESGSADTARDPRGFAMKFY
TEEGNWDLVGNNTPIFFIRDPILFPNFIHTQKRNPATHLKDPNMVWDFWS
LRPEATHQVMFLFSDRGTPDGLRHMNGYGSHTFKLVNKNGEAVYCKFHAK
TAQKIKNLDAAEAERLTGSDPDYSIRDLYDAIEKGDYPQWNFFIQVMTFE
EAEKFRYNPFDVTKVWSHKEFPLIPVGKFILNRNPSNYFAEVEQSAFCPS
HVVPGIEFSPDKMLQGRLFSYTDTHFHRLGTNYIHLPINCPYRSRAHNTQ
RDGAMNFINHDGAPNYHPNSFNGPVERKDVKETVFHVTGDVTRYNSHDDD
NFSQPADFWNKVLNKEERQRLVDNIVGSLGQCKQFIQDRAINNFAQVNQD
FANMLREGIEKKNKGV
>PHGpx-1_Smo reannot_id=O62327-D1 origin_id=L898_g27007.t1 class=GPX
FRGKVVLIVNVASACGLTNSNYTQLKELLDQYKPKGFEVLAFPCNQFGGQ
EPSCEIDIKNFVQDKFKFEPELFQKIDVNGKNASPLYNFLKKEQGGLLID
AIKWNFTKFLVDRDGKVVKRYGPTTEPKSFVADIEQLLNAEP
>PHGpx-2_Smo reannot_id=O62327-D2 origin_id=L898_g13460.t1 class=GPX
FRGKVVLIVNVASACGLTNANYTQLKELLDQYKSKGLEVLAFPCNQFGGQ
EPSCEVDIKNFVQDKFKFEPELFQKIDXXNGKNASPLYDFLKKEQGGLLL
DAIKWNFTKFLVDRDGKVVKRYGPTTEPKTFVKDIEQLLDAKS
>NPHGpx-1_Smo reannot_id=Q95003-D1 origin_id=L898_g14125.t1 class=GPX
VDEATRFSECKDANQSIYDFQVETLQGQFTDLSQYKGQVLLVINVATFCA
YTQQYTDFNPLIESNEANGFTIIAFPCNQFYLQEPAENHELMNGITMVRP
GNGWKPHQNLHIYGKIEVNGVNHHPLYEFLKDSCPQTVNQIGKTNELIYN
PIRANDITWNFEKFLIDRQGRPRFRFHPTAWSHGETVQPFVQRLLNEKA
>NPHGpx-2_Smo reannot_id=Q95003-D2 origin_id=L898_g14071.t1 class=GPX
CQNTSSSIHRYSMKTLDGRIPSLSAYKGSVVMVVNVASFCTYTAQYLDFA
PLLRKFPQLKIVAFPCNQFLLQEPIRDNEILNALRYVRPGHGFDPTVTGL
DIYGKIDVNGVDESPLYTYMKASCPVSNTTFKKREHLFYDPIRVNDIEWN
FEKFLVDRSGRPRYRFLADTWDNGRVVEKYIRDLIAEK
>Prx6_Smo reannot_id=O17433-D1 origin_id=L898_g23679.t1 class=Prx
VAMPILLGSIFPDFSAETNVGQINSFHEWIGNSWAILFSHPNDFTPVCTT
ELARAAELNDEFAKRGVKLIAISCDSAESHRQWIPDIVEYCKKTKEECGD
NKCCEGIYRLVFVLMHFRLPFPIIADEARALATKLEMIDPEEKDASGSPV
TARAVFVIDPSKRMKLKILYPATTGRNFDEILRVVDSLQLTATRKVATPV
DWKNGEKCMVIPTLKAEEAAKLFGDEIETVDLPSGKQYIRKTHID
>Prx1-1_Smo reannot_id=Q21824-D2 origin_id=L898_g27270.t1 class=Prx
GMAVVNEDFKMISHKDYEGKWLVFFFYPLDFTFVCPTEIIAFSDRSDEFR
KLQCEVVACSCDSQFAHLAWVQQPRKEGGLGNMKIPVLSDFSKKIAEEFG
VLDKDTGLSYRGLFLVDPKGQIRHSAVNDLPVGRSVDETLRLLKAFQFVE
KHGDVCPADWEEDKPTIKPGVKSSKEYFEKVN
>Prx1-2_Smo reannot_id=Q9NL98-D1 origin_id=L898_g3373.t1 class=Prx
MSKAFIGKPAPEFTAEAVVDGDFKRVSLSDYKGKYVILFFYPLDFTFVCP
TEIIAFSDRNEEFQKLDVQVLACSTDSQFSHFAWINQPRKHGGLGDMNIP
VLADTNHKISTDYGVLKEDEGIAFRYALTVTTFLKIITYSGLFIIDPKGI
LRQITINDLPVGRSVDETLRLVQAFQYTDKHGEVCPAGWQPGKDTIKPGV
KESKEYFGKH
>Prx1-3_Smo reannot_id=Q9NL98-D2 origin_id=L898_g7926.t1 class=Prx
MSKAFVGKPAPEFTAQAVVDGDFKRVSLSDYKGKYVILFFYPLDFTFVCP
TEIIAFSDRNEEFKKLDAHVIACSTDSEFSHLAWINQPRKHGGLGDMNIP
VLADTNHKISTDYGVLKEDEGIALRGLFIIDPKGILRQITINDLPVGRSV
DETLRLVQAFQYTDKHGEVCPAGWQPGRDTIKPGVKESQEYFSKQ
>Prx1-4_Smo reannot_id=Q9NL98-D4 origin_id=L898_g151.t1 class=Prx
SQAFVGKPAPDFSTDAVVKGDFKQISLHDFKGQYIVLFFYPFDFTFVCPT
EIIEFSERADDFKKLNVQVLACSTDSKFSHFAWTKQSRKDGGIGDVNFPL
LADKNLKMSRDYGVLLEDRGIAYRGLFIIDPEGVIRQITINDLSVGRSIK
ETLRLVKAYQFVAKHGEVCPAEWQPAEEGV
>SOD2_Smo reannot_id=P31161-D1 origin_id=L898_g29113.t2 class=SOD
MITTLVSKRLNSFGYRKTLLASQRAKHSLPDLSYDYGALEPVISAEIMQL
HHQKHHATYVNNLNQIEEKMQEAMSSGDVRQAIALQPALKFNGGGHINHT
IFWTNLAKDGGEPSSELLTAIKRDFGSLQAMQDKLSAATIAVQGSGWGWL
GYNKERGQLQVATCFNQDPLEPTTGLIPLFGIDVWEHAYYLQYKNVRPDY
VKAIWKIANWKNIDERFQKAKN
>SOD3_Smo reannot_id=P51547-D1 origin_id=L898_g27667.t1 class=SOD
QLNGSVSGLAPGKHGFHIHQKGDISNACLASGPHFNPTHKNHGAPTDSDR
HVGDLGNLEAPANGDTVIDIEDKLISLNGAYSILGRAVVIHEKPDDLGKG
GTEASRTSGDAGARIACGVIGIT
>SOD3-like_Smo reannot_id=P51547-D3 origin_id=L898_g24768.t1 class=SOD
GLSEGFHGIGILEYGNMLNGCKSMGKEFDPDRMNQRVPIGMVGHRVGTLG
NIQNGTVRQTFLKTPDICVFFSTKIVSLFGRNNVIGRGVIVFENVDDGGR
TDTSESRKNGNVGKPIACGIIGRL
>SOD1_Smo reannot_id=Q27666-D1 origin_id=L898_g4463.t1 class=SOD
MSNRAVAVLRGDEGVTGTVFFTQEKEGEPTTIKGEIKGLSQGLHGFHVHQ
YGDSTNGCISAGPHFNPFGKTHGGPKDDNRHVGDLGNVEANAEGVAAFEI
KDSLVQLHGVNSVIGRSLVVHAGQDDLGMLLVLRIVFNRMRCLGRGEGDK
KEESLKTGNAGARSACGVIALAASI
