# Supplementary material for: Speciation and adaptive evolution reshape antioxidant enzymatic system diversity across the phylum Nematoda
Source: BMC Biol. 2020 Nov 26;18:181. doi: 10.1186/s12915-020-00896-z (PMC7694339; doi:10.1186/s12915-020-00896-z)
Supplement: Supplementary file 4 — Additional file 4:. Protein-coding transcript (cds) and Protein-coding transcript translation (pep) sequences, and GFF (gff) files of antioxidant enzymes in 58 nematodes. [file 12915_2020_896_MOESM4_ESM.zip › Additional file 4-gff and sequences of re-annoted antioxidant enzymes in 58 nematodes/58_nematodes_antioxidant_enzymes/pep/steinernema_scapterisci.PRJNA204942.antioxidant.pep]

>Ctl_Ssc reannot_id=P90682-D1 origin_id=L892_g11423.t1 class=Cat
RPHMMTTSAGAPIYDKNHVLTAGPRGPMLMQDVVFMDEMAHFDRERIPER
VVHAKGGGAHGYFEVTHDISKYCKADIFSEIGKRTPMFLRFSTVGGESGS
ADTARDPRGFAMKFYTEEGNWDLVGNNTPIFFIREPIFFPNFIHTQKRNP
ATHLKDPNMVWDFFSLRPESTHQVMFLFSDRGTPDGFRHMNGYGSHTYKL
VNKNGEAVYCKFHCKTAQKIKNLMPEEAAKLQGTDPDYSLRDLYDAIEKG
DFPQWNFFIQVMTFEQAEKHRFNPFDVTKVQKHFSDLSVTNFIKVWSHKE
FPLIPVGKFILNRNPVNYFAEVEQSAFCPSHVVPGIEFSPDKMLQGRLFS
YTDTHFHRLGPNYIQLPINCPYRSRPHNTQRDGLMTIGDNQGGAPNYHPN
SFNGPTTRNDVKEHVFQVSGDVARFNSDDEDNFTQPADFWNKVLNAEERK
RLVANIVDSLGECHPFIQERAINNFAQVSSDFGNMLRDGIKMRNKGV
>PHGpx_Ssc reannot_id=O62327-D1 origin_id=L892_g10244.t1 class=GPX
RGKVCLIVNVASACGLTNANYTQIKELLDQYKDQGLEVLAFPCNQFGGQE
SKCELDIKNFVQDKFKFEPELFQKIDVNGKNASPLYDFLKKEKGGLLIDA
IKWNFTKFLVDRDGHVVKRYGPTEEPKSFVGEIKKLLDAKS
>NPHGpx-1_Ssc reannot_id=Q95003-D1 origin_id=L892_g1291.t1 class=GPX
VDEATRWKECKDVNQSIYDFQVETLQGQFTDLSQYKGQVLMIINVATFCA
YTQQYTDFNPLIESNEANGFTILAFPCNQFYLQEPAENHELMNGITMVRP
GNGWKPHQNLHIYGKLEVNGVNHHPLYEFLKDSCPQTVNQIGKTNELIYN
PIRANDITWNFEKFLIDRQGRPRFRFHPTAWSHGEVVQPFIQKLLNEQA
>NPHGpx-2_Ssc reannot_id=Q95003-D2 origin_id=L892_g20880.t1 class=GPX
CLNRTGSIHSYSVKTLDGRMPSLSAYSGSVVLVVNVASFCTYTSQYWDFP
RLLQKFPNLQIAAFPSNQFLLQEPIRDDEILNALRYVRPGHGFNPTTPRL
HIFGKLDVNGEDEAPLYTFIKAACPVPDSTFKIREHLFYDPIRVNDIEWN
FEKILVDKRGQPRYRFLADTWDHGRVVEKYIQELLEE
>Prx6_Ssc reannot_id=O17433-D1 origin_id=L892_g16178.t1 class=Prx
MHLNEVFPDIEAQSTEGTFKCYDFMGTSWMILFSHPNDFTPVCTTELARA
VELTPEFTKRNTKLVALSCNSTDSHLKWIPDIMSYGEQSAGKKSNCGDAW
KCPPGKFPFPIIADESRTLAHQLQMLDQAEKDSHDVPLTARAVFFVAPDR
HLKAKIVYPATTGRNFDEILRVLDSLQLTYTKQVATPVDWKKGDHCMVLP
SVDEVKAEELFGDNVETIELPSGKPYLRLTKLKD
>Prx1-1_Ssc reannot_id=Q21824-D1 origin_id=L892_g3137.t1 class=Prx
PIFQGTAIVNEDFKVISHKDYEGKWLVFFFYPLDFTFVCPTEIIAFSDRS
DEFRKLQCEVVACSCDSHFSHLAWVQTPRKEGGLGSMKIPVLSDFSKKIA
ESFGVLDNDTGLAYRGLFLVDPKGQIRHSAVNDLPVGRSVDETLRLLKAF
QFVEKHGEVCPADWEEEKPTIKPGVKTSKEYFNKINN
>Prx1-2_Ssc reannot_id=Q9NL98-D1 origin_id=L892_g4471.t1 class=Prx
MSKTFVGKPAPEFTAQAVIDGDFKQVSLKDYKGKYVVLFFYPLDFTFVCP
TEIIAFSDRSEEFKKLGVQLLACSTDSQFSHLAWINQPRKHGGLGEMNIP
VLADTNHKISSDYGVLIEEEGIALRGLFIIDPKGILRQITINDLPVGRSV
DETLRLVQAFQYTDKHGEVCPAGWQPGKDTIKPGVKESKEFFNKQ
>Prx1-3_Ssc reannot_id=Q9NL98-D3 origin_id=L892_g4465.t1 class=Prx
MSKAFVGKPAPEFTTTAVVDGDFQQVSLSDYKGKYVVLFFYPADFTFVCP
TEIIAFSDRNEEFKQLDVQVLACSTDSHYSHFAWISQSRKHGGLGDMQIP
VLADKTQKISMDYGVLKEEEGNAFRGLFIIDPNGILRQITINDMPVGRSV
DETLRLVQAFQYTDKHGEVCPAGWRPGKDTMKPDVKASKEYFSKH
>Prx1-4_Ssc reannot_id=Q9NL98-D4 origin_id=L892_g4472.t1 class=Prx
FATAAVGKPAPEFTAKAVVDGDFKQVSLHDYKGKYVVLFFYPLDFTFVCP
TEIIAFSDRHEEFKKLGVQLLACSTDSVFSHLAWINEPRKHGGLGEMNIP
VLADTNHKMSTDYGVLIENEGIALRGLFIIDPKGVLRQITINDLPVGRSV
DETLRLIQAFQFTDKHGEVCPAGWQPGTDTIKPGVKESKEYFSKH
>SOD2_Ssc reannot_id=P31161-D1 origin_id=L892_g13473.t1 class=SOD
QKSNAFPTIQQFLRALASQRMKHSLPDLTYDYGALEPVISAEIMQLHHQK
HHATYVNNLNQIEEKISEAMATGDIRQAIALQPALKFNGGGHINHTIFWT
NLAKDGGEPSAELMAAIKRDFGSLQAMQDKLSAATVAVQGSGWGWLGYNK
ERKQLQIATCANQDPLEPTTGLIPLFGIDVWEHAYYLQYKNVRPDYVKAI
WKIANWKNVDERFQKAQV
>SOD3_Ssc reannot_id=P51547-D1 origin_id=L892_g20451.t1 class=SOD
LNGSVDGLTPGKHGFHVHQKGDISNACLATGPHFNPTHKAHGAPSDSERH
VGDLGNLESPANGPTAILMEDKLISLNGANSILGRAIVIHEKADDLGKGG
TEASKTSGDAGARIACGVIGIT
>SOD3-like_Ssc reannot_id=P51547-D3 origin_id=L892_g20983.t1 class=SOD
NFSFSGLSEGAHGIGIMDYGNMLKGCESLGLEFNPDQMRHRVGKGVAGHR
VGALGNVRDGEVSRIIDFSIRTANFSTTTSSTVSLFGRNSVLGRGIVIFE
NEDDGSGKADASQSLRNGNVGRPIACGIIGRM
>SOD1_Ssc reannot_id=Q27666-D1 origin_id=L892_g24300.t2 class=SOD
MSKRAVAVLRGDSNVAGTVFFTQEKEGAPTTIKGEISNLTPGLHGFHVHQ
YGDSTNGCISAGPHFNPFGKTHGGPKDDTRHVGDLGNVEANAEGVAKFEI
VDNLIQLSGDHSVIGRSLVIHAGQDDLGRGEGDKKEESLKTGNAGARSAC
GVIALAASL
