# Supplementary material for: Speciation and adaptive evolution reshape antioxidant enzymatic system diversity across the phylum Nematoda
Source: BMC Biol. 2020 Nov 26;18:181. doi: 10.1186/s12915-020-00896-z (PMC7694339; doi:10.1186/s12915-020-00896-z)
Supplement: Supplementary file 4 — Additional file 4:. Protein-coding transcript (cds) and Protein-coding transcript translation (pep) sequences, and GFF (gff) files of antioxidant enzymes in 58 nematodes. [file 12915_2020_896_MOESM4_ESM.zip › Additional file 4-gff and sequences of re-annoted antioxidant enzymes in 58 nematodes/58_nematodes_antioxidant_enzymes/pep/strongyloides_papillosus.PRJEB525.antioxidant.pep]

>Ctl_Spa reannot_id=Q27487-D1 origin_id=SPAL_0000311100.1 class=Cat
SGKEPADVQLENFKDSQSKREQLTTSYGAPIGNKLASLTIGKRGPMLMQD
VVYMDEMAHFDRERIPERVVHAKGAGAHGYLEITHDITKYCKANIFSSVG
KKTPLFLRFSTVGGELGSADTARDPRGFAIKFYTEEGNWDLVGNNTPIFF
IRDPIFFPSFIHTQKRNPQTHLKDPTAMWDFWGQRPESTHQVMFLMSDRG
TPDGYRHMNGYGSHTFKLVNKNNQAVYCKFHFKTDQGIRNLPVDVAKKLA
SEDPDYSIRDLFNAIEKGDYPSWTFYIQVMTFEQAEKCPFNPFDVTKVWS
HKDYPLIPVGKLVLNRNPKNYFAEVEQSAFCPAHVVPGIEFSPDRMLQGR
IFSYTDTHFHRLGPNYNQLPINCPFRSRAYNMQRDGNMAIYNQDSAPNYH
PNSFRGPSENKIYQESTFNVSGDVGRYDDGDEDNFSQAAAFWNNVLDEGA
RKRLVENIAETMKGVNEAVVSKAIENFRNVDRKFGEMLRSAVDKINSNI
>PHGpx_Spa reannot_id=O62327-D1 origin_id=SPAL_0000678800.1 class=GPX
FSGKVVIIVNVASQCGLTDSNYKQLKEMLDKYHDKGFHVAAFPCNQFGGQ
EPGCPIDIKGEMAKKFGIEPDFYAKIDVNGSNAAPLYQFLKKEKGGTLID
AIKWNFTKFLINREGKVVQRYGPTTEPKSFVKDVEALL
>NPHGpx_Spa reannot_id=Q95003-D1 origin_id=SPAL_0001259800.1 class=GPX
VDETTRWKECSPTNQSIYDFQVENLQGEYTDLSQYKGQVLLVINVATFCA
YTQQYTDFNPLIEKFNSKGFSILAFPCNQFYLQEPAENHELLNGIKYVRP
GNGFKPHKNLHIYGKLEVNGENQHPLYEFLKDTCPGTINQLGKREELMYN
PIRQNDITWNFEKFLVDRNGIVRYRFHPTAWSHGQVLTPFLNKLLSEKSS
>Prx6-1_Spa reannot_id=O17433-D1 origin_id=SPAL_0000435100.1 class=Prx
FTMSLKLGDQFPNFSCATSHGNIEDFHQWLGPSWGILFSHPADFTPVCTT
ELAKAVELAPEFEKRDVKMIALSIDDEESHKKWCHDVIAYGKHVGTLKNY
SEENIFPFPIIADVNRELATKLGMLDPEEIGPDGMALTARAVFVIGPQKQ
LKLSILYPATTGRNFDEILRVIDSLQLTATQKVATPVNWRHGDKCMVVPS
LSEVDAELLFGKNIDSIDVPSKKKYLRLTPMPK
>Prx6-2_Spa reannot_id=O17433-D2 origin_id=SPAL_0001254100.1 class=Prx
YNMSLKLGDQFPNFSCATSHGNIEDFHQWLGSSWGILFSHPADFTPVCTT
ELAKAVELAPEFEKRDVKMIALSIDDEESHKKWCHDIITYGKHVGTLKSY
NEDSVFPFPIIADVNRELATKLGMLDPEEIGADGMALTARAVFVIGPQKQ
LKLSILYPATTGRNFDEILRVIDSLQLTAAQKVATPVNWRHGDKCMIIPS
LSDVDAELLFGKNIDSIDVPSKKKYLRLTPMPK
>Prx1-1_Spa reannot_id=Q21824-D1 origin_id=SPAL_0000386500.1 class=Prx
RMASTIRPLGPKNKIPEFKGTAVVDGEFKTISDKDYQGKWVVMFFYPLDF
TFVCPTEIIAFSEKAKEFKSLGAEAIACSCDSHFSHLAWVNTPRKKGGLG
DMEIPVLADFNKDISRSFGVLDEESGLSYRGLFIIDPNGNIRHSSVNDLP
VGRSVSETLRLLKAFQFVDKHGEVCPAEWEEGKDTINPSQASKYFEKVN
>Prx1-2_Spa reannot_id=Q21824-D2 origin_id=SPAL_0001086100.1 class=Prx
RMASSIRPIGPKSRLPAFKGKAVVDGEFKQISNKDYENKWLVMFFYPLDF
TFVCPTEIIAFGDRVNEFKALGAEAVACSCDSEFSHLAWINTPRKKGGLG
DMQIPILSDFDKSISRSFGVLDEETGLSYRGLFIIDPKGIVRHCCVNDLP
VGRSVSETIRLLKAFQFADKNGEVCPAEWEEGGDTIKPAEANKYFEKKN
>Prx1-3_Spa reannot_id=Q9NL98-D1 origin_id=SPAL_0000337100.1 class=Prx
CGNAKIGQQAPQFTATAVVDGEFKTVSLSDYKGKYVILFFYPLDFTFVCP
TEIIAFSDRVNEFKAIGVEVLACSTDSHFSHLAWIETPRKKGGLGEMKIP
ILADTNHKIARDYGVLIESEGIAFRGLFIIDPKQVLRQITVNDLPVGRSV
DETLRLVQAFQFTDVHGEVCPAGWTPGKETIKPGVKESKEFFGKQ
>Prx1-4_Spa reannot_id=Q9NL98-D2 origin_id=SPAL_0001359000.1 class=Prx
MSKTIIGKPAPEFTLEGVFEYDFKMISLSDYKGKYVVLFFYPNDFTFVCP
TEIIAFSERIKEFEEVDTVVLACSCDSKYSHFAWISMPRKEGGLGEMKIP
VLSDFTKRIARDYGVLKEDEGSSFRGLFIIDRDGILRQITINDMSVGRSV
DETLRLVKAFQYTDKHGEVCPANWKPGDKTINPTISDAKKFFEAE
>SOD1_Spa reannot_id=A8XCP3-D1 origin_id=SPAL_0000895500.1 class=SOD
LLTMLAIHLKNYFIPDNMFNHAVAVLKGEVVTGVVHFYQNKEGEPTKIQG
EIKGLTEGKHGFHIHQYGDSTNGCISAGPHFNPFNKTHGGPCDEERHVGD
LGNVTADGSGVAKIDFTDKLISLHGVHSIIGMLFIYFLSCNNFFSYLGRS
LVVHAGVDDLGKGEGDKKEESLKTGNAGARAACGVIGLAANI
>SOD2_Spa reannot_id=P31161-D1 origin_id=SPAL_0001269900.1 class=SOD
INTVACVGGKHTLPDLPYDYNDLEPVICNEIMKIHHQKHHATYVNNLNQI
EEKIAEANATGDIKTAIALQPALKFNGGGHINHSIFWTNLAKDGGEPSKE
LMEQIKKDFGSLDVLQKKLSASTIAVQGSGWGWLGYNKEMKRLQIATCAN
QDPLEPTTGLVPLFGIDVWEHAYYLQYKNVRPDYVNAIWKIANWKNISER
FDNAHK
>SOD3-1_Spa reannot_id=P51547-D2 origin_id=SPAL_0000297700.1 class=SOD
KAESKIYLVTENGTVPTKHIGTIEITELKDGKFHFKGNLKNLPPGPHGFH
IHQNDSIDNACIAAGPHLNLHNNNHGGLNSQVRHEGDLGNISTDKKGNTK
IDIKVGGLDFNGTANLLSRTLVVHQLIDDLGLGSSNASRTAGNSGARIAC
GLIN
>SOD3-2_Spa reannot_id=P51547-D3 origin_id=SPAL_0001257000.1 class=SOD
VTGAVPTKNIGTLTIVRLKNGRTRITGKLVNLPPGLHGFHIHENHSLANS
CLAAGAHLNLRNMNHGGLKTPIRHEGDLGNIRTRSNGVTTIDKVARGLSF
NGPAKLLRRTLVVHEKVDDLGRCNNEGSITVGNSGARIACCLVTPF
>SOD3-3_Spa reannot_id=P51547-D4 origin_id=SPAL_0000481600.1 class=SOD
VTGAVPTIDIGTLTIVRLNRGRTRIRGRLIGLPPGPHGFHIHQDYSLANG
CLAAGAHLNLRNMNHGGLRTLIRHEGDLGNIITRQNGVTVINKIAIGLRF
RGNINLLRRTIIVHQNVDDLGRFNDQGSLTVGNSGARIACCLVTPF
>SOD3-4_Spa reannot_id=P51547-D5 origin_id=SPAL_0001322500.1 class=SOD
VTGAVPTKHIGTLTIVRLNRGRTRIRGRLIGLPPGPHGFHIHQNHSLANG
CLAAGAHLNLRNMNHGGLKTPIRHEGDLGNIRTRSNGVTTIDKVAKGLSF
LGPEKLLRRTIIVHQKVDDLGKFNNEGSITVGNSGARIACCLVTPF
>SOD3-5_Spa reannot_id=P51547-D6 origin_id=SPAL_0000528500.1 class=SOD
VTGAVPTKHIGTLTIVRLNRGRTRIRGRLIGLPPGPHGFHIHQNHSLANG
CLAAGAHLNLRNMNHGGLKTAIRHEGDLGNIITRSSGVTTINKIAKGLSF
LGPAKLLRRTIIVHQKVDDLGKFNNEGSITVGNSGARIACCLVTPF
>SOD3-6_Spa reannot_id=P51547-D7 origin_id=SPAL_0001519900.1 class=SOD
VTGAVPTIDIGTLTIVRLNRGRMRIRGRLTGLPPGPHGFHIHQDYSLANG
CLAAGAHLNLRNMNHGGLRTLIRHEGDLGNIITRQNGVTVINKIAIGLRF
RGTINLLRRTIIVHQNVDDLGRFNDQGSLTVGNSGARIACCLVTPF
>SOD3-7_Spa reannot_id=P51547-D8 origin_id=SPAL_0001451900.1 class=SOD
VAGAVPTQNIGTLTLIRLRRGRMRIRGRLGGLPPGPHGFHIHENFSLANA
HLNLRNMNHGGLRTPIRHEGDLGNIITRQNGVTVINKIARGLRFRGTTNL
LRRTIIVHQNVDDLGRFNNQGSLTVGNSGARIACCLITPS
>SOD3-like_Spa reannot_id=Q01137-D3 origin_id=SPAL_0000353000.1 class=SOD
LKAVAKVTSPDGSIYGFGTFSQEYSADAQTHIIVNVKGLQSGKSYGLQIR
EWGNLTRGCDSMGNEFNPDNIQTHISIRFPTHKVGTLGNIIDGKVIY
