# Supplementary material for: Speciation and adaptive evolution reshape antioxidant enzymatic system diversity across the phylum Nematoda
Source: BMC Biol. 2020 Nov 26;18:181. doi: 10.1186/s12915-020-00896-z (PMC7694339; doi:10.1186/s12915-020-00896-z)
Supplement: Supplementary file 4 — Additional file 4:. Protein-coding transcript (cds) and Protein-coding transcript translation (pep) sequences, and GFF (gff) files of antioxidant enzymes in 58 nematodes. [file 12915_2020_896_MOESM4_ESM.zip › Additional file 4-gff and sequences of re-annoted antioxidant enzymes in 58 nematodes/58_nematodes_antioxidant_enzymes/pep/strongyloides_ratti.PRJEB125.antioxidant.pep]

>Ctl_Sra reannot_id=Q27487-D1 origin_id=SRAE_2000298400 class=Cat
MPKNPADLQLENFKNSQSNQERLTTSYGAPIGNKLASLTVGKRGLMLMQD
VVYMDEMAHFDRERIPERVVHAKGAGAHGYLEITNDITKYCKADIFSNVG
KKTPLFVRFSTVGGELGSADTVRDPRGFAIKFYTEEGNWDLVGNNTPIFF
IRDPIFFPSFIHTQKRNPQTHLKDPTAMWDFWGHRPESIHQVMILMSDRG
IPDGYRHMNGYGSHTFKLVNNDNQAVYCKFHFKTNQGIKNLPVDVAGKLA
SEDPDYSIRDLFNAIENGDYPSWNFYIQVMTFEEAEKCPFNPFDVTKVWS
HKDYPLIPVGKMVLNRNPKNYFAEVEQSAFCPAHVVPGIEFSPDRMLQGR
IFSYTDTHFHRLGPNYNQLPINCPFRSRPYNMQRDGNMAVYNQDSSPNYH
PNSFKGATENKKYVESKFHISGDVGRYDDGDEDNFSQPAIFWNKVLDEEG
RKRLINNIAGTMKGVNEAVVNRAIANFAKVDKRMGEMLRMAVDKINANIR
I
>PHGpx_Sra reannot_id=O62327-D1 origin_id=SRAE_2000502200 class=GPX
FSGKVVIIVNVASQCGLTDSNYKQLKEMLDKYQSRGFAVAAFPCNQFGKQ
EPGCPIDIKGEMKEKFGIEPDFYGKIDVNGSNAAPLYQFLKKEKGGTLID
AIKWNFTKFLIDREGKVVQRYGPTTEPKTFIKDVEALL
>NPHGpx_Sra reannot_id=Q95003-D1 origin_id=SRAE_X000177900 class=GPX
VDETTRWKECSPTNQSIYDFQVETLQGEYTDLSQYKGQVLLIINVATFCA
YTQQYTDFNPLIEKFNSKGFSILAFPCNQFYLQEPAENHELLNGIRYVRP
GNGFKPHKNLHIYGKLEVNGENQHPLYEFLKDTCPGTINQLGKREELMYN
PIRQNDITWNFEKFLVDRNGIVRYRFHPTAWSHGQVLTPFLNRLLAEKYS
>Prx6_Sra reannot_id=O17433-D1 origin_id=SRAE_1000007400 class=Prx
MTLKLGDKFPNFSCITSHGKIDDFHQWLDSSWGILFSHPADFTPVCTTEL
AKAVELVPEFKKRNVKIIALSIDDEISHVKWCDDIIEYGKHVGLLENHYE
KTSFPFPIIADVNRELATKLGMLDPEEIGSDGMPLTARAVFIIGPTKELK
LSILYPATTGRNFDEILRVIDSLQLTSVKKVATPVNWKNGDKCMIIPSLS
NEDAETLFGKNIDSINVPSKKNYLRLTHIHQ
>Prx1-1_Sra reannot_id=Q21824-D1 origin_id=SRAE_X000145400 class=Prx
RMASTVRPLGPKNKMPTFKGTAVVDGEFKTISDKDYHGKWVVMFFYPLDF
TFVCPTEIIAFSEKAKEFKSLGAEAIACSCDSHFSHLAWVNTPRKKGGLG
DMEIPVLADFNKDISRSFGVLDEESGLSYRGLFIIDPNGNIRHSSVNDLP
VGRSVSETLRLLKAFQFVDKHGEVCPAEWEEGKDTIKPSEATKYFEKVN
>Prx1-2_Sra reannot_id=Q21824-D2 origin_id=SRAE_1000133600 class=Prx
RMASSIRPLGPKSHIPSFQGKAVVDGEFRQISSKDYENKWLVMFFYPLDF
TFVCPTEIIAFGDRAKEFKALGAEAVACSCDSEFSHLAWVNTPRKKGGLG
DMQIPILADFDKSISRSFGVLDEETGLSYRGLFIIDPKGMIRHCSVNDLP
VGRSVNEVIRLLKAFQFTDKHGEGMFFFYIIYFKLYLYFLVCPAEWEEGS
DTIKPAEANKYFEKKN
>Prx1-3_Sra reannot_id=Q9NL98-D1 origin_id=SRAE_X000117900 class=Prx
CGNAKIGQQAPQFTATAVVDGEFKTVSLSDYKGKYVVLFFYPLDFTFVCP
TEIIAFSDRVNEFKAIGVEVLACSTDSHFSHLAWVETPRKKGGLGEMQIP
ILADTNHKISHDYGVLIESEGIAFRGLFIIDPKQVLRQITVNDLPVGRSV
DETLRLVQAFQFTDVHGEVCPAGWTPGKDTIKPGVKESKEYFGKH
>Prx1-4_Sra reannot_id=Q9NL98-D2 origin_id=SRAE_1000132200 class=Prx
MSKTIIGKPAPEFTLEGVFEYDFKMISLNDYKGKYVVLFFYPNDFTFVCP
TEIIAFSERIKEFEEIDTVVLACSCDSKYSHFAWLSMARKEGGLGEMNIP
VLSDFTKKVARDYGVLKEDEGSSFRGLFIIDREGILRQITINDMSVGRSV
DETLRLVKAFQFTDKYGEVCPANWKPGDKTIKPTIADGKQFFKEQ
>SOD1_Sra reannot_id=A8XCP3-D1 origin_id=SRAE_1000321800 class=SOD
LIYIKLNHLINIFFIEGMFNHAVAVLKGEVVTGVVHFTQNKEGEPTKVEG
EIKGLTQGLHGFHIHQYGDSTNGCISAGPHFNPFNKTHGGPGDEIRHVGD
LGNVEADANGVAKINFTDKLISLHGEHSIIGRSLVVHAGVDDLGKGEGDK
KEESLKTGNAGARSACGVIGLAANV
>SOD2_Sra reannot_id=P31161-D1 origin_id=SRAE_1000313400 class=SOD
IIQNSFSLSSVVCVGGKHTLPDLPYDYNDLEPVIITEIMKIHHQKHHATY
VNNLNQIEEKISEANATGDIKTAIALQPALKFNGGGHINHSIFWTNLAKD
GGEPSSELIKQIEKDFGSLDALQKKLSASTVAVQGSGWGWLGYNKDFKRL
QIATCANQDPLEPTTGLVPLFGIDVWEHAYYLQYKNVRPDYVNAIWKIAN
WKNISERFANAQK
>SOD3_Sra reannot_id=P51547-D2 origin_id=SRAE_2000310200 class=SOD
IFQLRYLIMIFTFVLIFILPALTLCGQTAKIRMYLVQKPNEAPKKYIGII
KLTQYNSGLIKFYGTVKGLKPGAHGFHIHEKGDLGNGCRNAGAHLNLYNK
PHGGLKGSRRHQGDLENIIADKKGVAIVNVTVCGLGFKRPVEIMKRSLVI
HEKEDDLGLGNHVDSPTTGNSGGRVACGLFSKK
>SOD3-like_Sra reannot_id=Q01137-D3 origin_id=SRAE_1000282400 class=SOD
LKAVAKVTSPDGSIYGFGTFSQEYSADAQTHIKVKINGLPSGKSFGIQIR
EWGNLTRGCDSMGNEFNPDNIQTHIGIRFPAHKVGTLGNIIDG
