# Supplementary material for: Speciation and adaptive evolution reshape antioxidant enzymatic system diversity across the phylum Nematoda
Source: BMC Biol. 2020 Nov 26;18:181. doi: 10.1186/s12915-020-00896-z (PMC7694339; doi:10.1186/s12915-020-00896-z)
Supplement: Supplementary file 4 — Additional file 4:. Protein-coding transcript (cds) and Protein-coding transcript translation (pep) sequences, and GFF (gff) files of antioxidant enzymes in 58 nematodes. [file 12915_2020_896_MOESM4_ESM.zip › Additional file 4-gff and sequences of re-annoted antioxidant enzymes in 58 nematodes/58_nematodes_antioxidant_enzymes/pep/strongyloides_stercoralis.PRJEB528.antioxidant.pep]

>Ctl_Sst reannot_id=Q27487-D1 origin_id=SSTP_0000748900.1 class=Cat
MQKNSADYQLENFKNTQNKQEQLTTSYGAPIGNKLASLTIGKRGPMLMQD
VVYMDEMAHFDRERIPERVVHAKGAGAHGYLEITHDITKYCKANIFSSIG
KKIPLFVRFSTVGGELGSADTVRDPRGFAIKFYTEEGNWDLVGNNTPIFF
IRDPIFFPSFIHTQKRNPQTHLKDPTAMWDFWGQRPESIHQVMFLMSDRG
IPDGYRHMNGYGSHTFKLINKNNQAVYCKFHFKTDQGIKNLPVDVAGKLA
SEDPDYSIRDLFNAIENGDYPSWTFYIQVMTFEEAEKCPFNPFDVTKVWS
HKDYPLIPVGKMVLNRNPKNYFAEVEQSAFCPAHVVPGIEFSPDRMLQGR
IFSYTDTHFHRLGPNYNQLPINCPFRSRPYNMQRDGNMTFYSQDSAPNYH
PNSFKGPVENKIHLESTFHVSGDVGRYDDGDEDNFSQPAIFWNKILDDEA
KKRLVDNIAGTMKGVNNIVVNKAVANFAKVDKKLGEMLRRAVDKVNASIK
>PHGpx_Sst reannot_id=O62327-D1 origin_id=SSTP_0000160100.1 class=GPX
KNTGTLVIKNFYNQNIYLIIYFSGKVVIIVNVASQCGLTDSNYKQLKEML
DKYKDKGFAVAAFPCNQFGKQEPGCPIDIKGEIQKKFEIEPDFYGKVDVN
GSNAAPLYQFLKKEKGGTLIDAIKWNFTKFLIDREGKVVQRYGPTTEPKS
FVKDVEALL
>NPHGpx_Sst reannot_id=Q95003-D1 origin_id=SSTP_0000266200.1 class=GPX
VDETTRWKKCFPTNQSIYDFQVETLQGEYTDLSQYKGQVLLIINVATFCA
YTQQYTDFSPLIEKFNSKGFTILAFPCNQFYLQEPAENHELLNGIKYVRP
GNGFKIHKNLHIYGKLEVNGENQHPLYEFLKDTCPGTINQIGKREELMYN
PIRQNDITWNFEKFLVDRNGFVRYRFHPTAWSHGQVLTPFLNKLLAESYK
>Prx6_Sst reannot_id=O17433-D1 origin_id=SSTP_0000322000.1 class=Prx
MTLKLGDKFPNFSCMTSHGKIDDFHQWLGSSWGILFSHPADFTPVCTTEL
AKAVELAPEFEKRNVKMIALSIDDEVSHVKWCDDIIAYGKHVGTLKNFNE
QTSFPFPIIADVNRELAIKLGMLDPEEIGPDGMPLTARSVFVIGPSKEVK
LTILYPATTGRNFDEILRVIDSLQLTAVKKVATPVNWQNGDKCMVVPSLS
ETDAEKLFGKNIDLIDVPSKKKYIRLTPMPQ
>Prx1-1_Sst reannot_id=Q21824-D1 origin_id=SSTP_0000864300.1 class=Prx
RMVGTVRPLGPKNKIPTFKGTAVVDGEFKTISDKDYQGKWVVMFFYPLDF
TFVCPTEIIAFSEKAKEFKSLGAEAIACSCDSHFSHLAWINTPRKKGGLG
DMEIPVLADFNKDISRSFGVLDEESGLSYRGLFIIDPNGNIRHSSVNDLP
VGRSVSETLRLLKAFQFVDKHGEVCPAEWEEGKDTINPSEASKYFEKAN
>Prx1-2_Sst reannot_id=Q21824-D2 origin_id=SSTP_0000585200.1 class=Prx
LSGLRMASSIRPIGPKSQLPAFKGKAVIDGEFKQISSKDYENKWLVMFFY
PLDFTFVCPTEIIAFGDRSKEFKALGAEAIACSCDSEFSHLAWINTPRKK
GGLGEMQIPILADFDKSISRSFGVLDEETGLSYRGLFIIDPKGVVRHCSV
NDLPVGRSVNEVLRLLKAFQFTDKHGEVCPAEWEEGGDTIKPSEANKYFE
KKN
>Prx1-3_Sst reannot_id=Q9NL98-D1 origin_id=SSTP_0001247000.1 class=Prx
CGNAKIGQQAPQFTATAVVDGEFKTVSLSDYKGKYVVLFFYPLDFTFVCP
TEIIAFSDRVNEFKAIGVEVLACSTDSHFSHLAWVETPRKKGGLGEMQIP
ILADTNHKISRDYGVLIESEGIAFRGLFIIDPKQVLRQITVNDLPVGRSV
DETLRLVQAFQFTDVHGEVCPAGWTPGKDTIKPGVKESKEYFGKH
>Prx1-4_Sst reannot_id=Q9NL98-D2 origin_id=SSTP_0000583700.1 class=Prx
MSKTIIGKPAPEFTLEGVYEYDFKMISLNDYKGKYVVLFFYPNDFTFVCP
TEIIAFSERIKEFEEIDTVVLACSCDSKYSHFAWISMPRKEGGLGEMKIP
VLSDYTKKIARDYGVLKEDEGSSFRGLFIIDREGILRQITINDMPVGRSV
DETLRLVKAFQYTDKHGEVCPANWKPGDKTIKPTITESKDFFKEE
>SOD1_Sst reannot_id=A8XCP3-D1 origin_id=SSTP_0000894800.1 class=SOD
MFNHAVAVLKGEVVSGVVHFFQNKEGEPTKVQGEIKGLTQGLHGFHIHQY
GDSTNGCISAGPHFNPFNKTHGGPSDENRHVGDLGNVEADANGVAKIDMT
DKFISLHGEHSIIGRSLVVHAGVDDLGRGEGDKKEESLKTGNAGARSACG
VIGLAANV
>SOD2_Sst reannot_id=P31161-D1 origin_id=SSTP_0001065900.1 class=SOD
ISSVVCVGGKHTLPDLPYDYNDLEPVINTEIMKIHHQKHHATYVNNLNQI
EEKISEANATGDIKTAIALQPALKFNGGGHINHSIFWTNLAKDGGEPSAE
LIKQIEKDFGSLDALQKKLSASTIAVQGSGWGWLGYNKEFKRLQVATCAN
QDPLEPTTGLVPLFGIDVWEHAYYLQYKNVRPDYVNAIWKIANWKNISER
FANAQK
>SOD3-1_Sst reannot_id=P51547-D2 origin_id=SSTP_0000693000.1 class=SOD
GETPTEYIGTLRLTQFPDGRIRINRNLVKLPRGFHGFHIHERPDLSNGCL
AAGPHLNLHNMTHGGLRSKVKHEGDLGNIYANKYGLARVNVIVSGLEFGP
PFNLFNRSIVVHERIDDLGRVGDAGSLSTGNSGARIACGLIVPL
>SOD3-2_Sst reannot_id=P51547-D4 origin_id=SSTP_0000692800.1 class=SOD
PTKYIGTLRLIQFNSGKIRINGNLFKLRRGYHGIHFHPNPDLGDGCKAAG
RKLIVQNITVPESEAKNDGDLGSIYANKHGLARVNIYRKGVLSFDPPADL
FRRSIVIHATVEEDLEKVPNADPNLLPLFRTRIACGLIAPR
>SOD3-like_Sst reannot_id=Q01137-D3 origin_id=SSTP_0000900300.1 class=SOD
LKAVAKVTSPDGSIYGFGTFSQEYSADAQTHIKVKMNGLPTGKSFGIQIR
EWGNLTRGCESMGNEFNPDNIQTHIGVRFPAHKVGTLGNIIDG
