# Supplementary material for: Speciation and adaptive evolution reshape antioxidant enzymatic system diversity across the phylum Nematoda
Source: BMC Biol. 2020 Nov 26;18:181. doi: 10.1186/s12915-020-00896-z (PMC7694339; doi:10.1186/s12915-020-00896-z)
Supplement: Supplementary file 4 — Additional file 4:. Protein-coding transcript (cds) and Protein-coding transcript translation (pep) sequences, and GFF (gff) files of antioxidant enzymes in 58 nematodes. [file 12915_2020_896_MOESM4_ESM.zip › Additional file 4-gff and sequences of re-annoted antioxidant enzymes in 58 nematodes/58_nematodes_antioxidant_enzymes/pep/strongyloides_venezuelensis.PRJEB530.antioxidant.pep]

>Ctl_Sve reannot_id=Q27487-D1 origin_id=SVE_1589200.1 class=Cat
SGKEPADVQLENFKSSQSKREQLTTSYGAPIGNKLASLTIGKRGPMLMQD
VVYMDEMAHFDRERIPERVVHAKGAGAHGYLEITHDITKYCKANIFSSVG
KKTPLFLRFSTVGGELGSADTARDPRGFAIKFYTEEGNWDLVGNNTPIFF
IRDPIFFPSFIHTQKRNPQTHLKDPTAMWDFWGQRPESTHQVMFLMSDRG
TPDGYRHMNGYGSHTFKLVNKNNQAVYCKFHFKTDQGIKNLPVDVAKKLA
SEDPDYSIRDLFNAIEKGDYPSWTFYIQVMTFEQAEKCQFNPFDVTKVWS
HKDYPLIPVGKLVLNRNPKNYFAEVEQSAFCPAHVVPGIEFSPDRMLQGR
IFSYTDTHFHRLGPNYNQLPINCPFRSRAYNMQRDGNMAVYNQDSAPNYH
PNSFKGPSENKIHQESTFNVSGDVGRYDDGDEDNFSQAADFWNKVLDEGA
RKRLVQNIAETMKGVNDVVVSKAIENFVKVDRKLGEMLRKAVDKINGNI
>PHGpx_Sve reannot_id=O62327-D1 origin_id=SVE_0582200.1 class=GPX
ITYFSGKVVIIVNVASQCGLTDSNYKQLKEMLDKYHDKGFHVAAFPCNQF
GGQEPGCPIDIKGDMAKKFGIEPDFYAKIDVNGSNAAPLYQFLKKEKGGT
LIDAIKWNFTKFLINREGKVVQRYGPTTEPKSFVKDVEALL
>NPHGpx_Sve reannot_id=Q95003-D1 origin_id=SVE_0825900.1 class=GPX
TVDETTRWKECSPTNQSIYDFQVENLQGEYSDLRQYKGQVLLVINVATFC
AYTQQYTDFNPLIEKFNSKGFSILAFPCNQFYLQEPAENHELLNGIKYVR
PGNGFKPHKNLHIYGKLEVNGENQHPLYEFLKDTCPGTINQLGKREELMY
NPIRQNDITWNFEKFLVDRNGIVRYRFHPTAWSHGQVLTPFLNKLLSEKS
S
>Prx6_Sve reannot_id=O17433-D1 origin_id=SVE_0283800.1 class=Prx
YNMSLKLGDQFPNFSCATSHGNIEDFHQWLGSSWGILFSHPADFTPVCTT
ELAKAVELAPEFEKRDVKMIALSIDDEESHKKWCHDIIAYGKHVGTLKNY
NEKSVFPFPIIADVDRELATKLGMLDPEEIGSDGMALTARAVFIIGPQKQ
LKLSILYPATTGRNFDEILRVIDSLQLTATQKVATPVNWRHGDKCMVVPS
LSEVDTELLFGKNIDSIEVPSKKKYLRLTPMPK
>Prx1-1_Sve reannot_id=Q21824-D1 origin_id=SVE_1903900.1 class=Prx
RMASTIRPLGPKNKIPEFKGTAVVDGEFKTISDKDYQGKWVVMFFYPLDF
TFVCPTEIIAFSEKAKEFKSLGAEAIACSCDSHFSHLAWVNTPRKKGGLG
DMEIPVLADFNKDISRSFGVLDEESGLSYRGLFIIDPNGHIRHSSVNDLP
VGRSVSETLRLLKAFQFVDKHGEVCPAEWEEGKDTINPSQASKYFEKVN
>Prx1-2_Sve reannot_id=Q21824-D2 origin_id=SVE_0954500.1 class=Prx
RMASSIRPIGPKSRLPAFKGKAVIDGEFKQISNKDYENKWLVMFFYPLDF
TFVCPTEIIAFGDRANEFKALGAEAVACSCDSEFSHLAWINTPRKKGGLG
DMQIPILSDFDKSISRSFGVLDEETGLSYRGLFIIDPKGIVRHCCVNDLP
VGRSVNETIRLLKAFQFADKHGEVCPAEWEEGGDTIKPAEANKYFEKKN
>Prx1-3_Sve reannot_id=Q9NL98-D1 origin_id=SVE_0711600.1 class=Prx
CGNAKIGQQAPQFTATAVVDGEFRTVSLSDYKGKYVILFFYPLDFTFVCP
TEIIAFSDRVNEFKAIGVEVLACSTDSHFSHLAWIETPRKKGGLGEMKIP
ILADTNHKIARDYGVLIESEGIAFRGLFIIDPKQVLRQITVNDLPVGRSV
DETLRLVQAFQFTDVHGEVCPAGWTPGKETIKPGVKESKEFFGKQ
>Prx1-4_Sve reannot_id=Q9NL98-D2 origin_id=SVE_0952900.1 class=Prx
MSKTIIGKPAPEFTLEGVFEYDFKMISLSDYKGKYVVLFFYPNDLWVINL
FKKFYIEFSTFVCPTEIIAFSERIKEFEEVDTVVLACSCDSKYSHFAWIS
MPRKEGGLGEMKIPVLSDFTKRIARDYGVLKEDEGSSFRGLFIIDRDGIL
RQITINDMSVGRSVDETLRLVKAFQYTDKHGEVCPANWKPGDKTINPTIN
DAKKFFEAE
>SOD1_Sve reannot_id=A8XCP3-D1 origin_id=SVE_1932300.1 class=SOD
IFYCILPTMLAIHLKNYFIPDNMFNHAVAVLKGEVVTGVVHFYQNKEGEP
TKIQGEIKGLTEGKHGFHIHQYGDSTNGCISAGPHFNPFNKTHGGPCDEE
RHVGDLGNVTADDSGVAKIDFTDKLISLHGVHSIIGRSLVVHAGVDDLGK
GEGDKKEESLKTGNAGARAACGVIGLAANI
>SOD2_Sve reannot_id=P31161-D1 origin_id=SVE_0367100.1 class=SOD
INSVVCVGGKHTLPDLPYDYNDLEPVICTEIMKIHHQKHHATYVNNLNQI
EEKIAEANATGDIRTAIALQPALKFNGGGHINHSIFWTNLAKDGGEPSKE
LMEQIKKDFGSLDVLQKKLSASTIAVQGSGWGWLGYNKEMKRLQIATCAN
QDPLEPTTGLVPLFGIDVWEHAYYLQYKNVRPDYVNAIWKIANWKNISER
FDNAQK
>SOD3-1_Sve reannot_id=P34461-D2 origin_id=SVE_1602600.1 class=SOD
MVFLTVLILILPAFVLSNKKAESKIYLVTQNNTAPTKHIGTIKIKELNNG
QFEFKGDLNDLPSGQHGFHIHQNHSIDNACIAAGAHLNLYNNTHGGLNSQ
VRHEGDLGNIFTDDKGKTKIDIKVNGLDFNSTANLLSRTLVVHQLVDDLG
LGNNDASRTTGNSGTRIACGLI
>SOD3-2_Sve reannot_id=P51547-D3 origin_id=SVE_0905100.1 class=SOD
VVGATPTQNIGTLTLIRLRRGRMRIRGRLRGLPPGPHGFHIHENFSLANG
CIAAGAHLNLRNMNHGGLRTPIRHEGDLGNIITRQNGVTVINKIARGLRF
RAATNLLRRTIIVHQNVDDLGRFNNQGSLTVGNSGARIACCLITPS
