# Supplementary material for: Speciation and adaptive evolution reshape antioxidant enzymatic system diversity across the phylum Nematoda
Source: BMC Biol. 2020 Nov 26;18:181. doi: 10.1186/s12915-020-00896-z (PMC7694339; doi:10.1186/s12915-020-00896-z)
Supplement: Supplementary file 4 — Additional file 4:. Protein-coding transcript (cds) and Protein-coding transcript translation (pep) sequences, and GFF (gff) files of antioxidant enzymes in 58 nematodes. [file 12915_2020_896_MOESM4_ESM.zip › Additional file 4-gff and sequences of re-annoted antioxidant enzymes in 58 nematodes/58_nematodes_antioxidant_enzymes/pep/syphacia_muris.PRJEB524.antioxidant.pep]

>Ctl_Smu reannot_id=P90682-D1 origin_id=SMUV_0000438901-mRNA-1 class=Cat
PLTLTTSSGRPIGDKNNVLTAGPRGPLLLEDVVFYDEIAHFDRERIPERV
VHANGAGAHGFFEVTNDITKYCKAEIFNHMGKKTPLFIRFSTVALERGSP
DTVRDPRGFAIKFYTEEGNWDLVGNNTPVFFIRDPLKFPNFIHALKRNPV
NNLRDTNAFFDFVTLCPESTHQLMILYSDRGIPDGYRFMNGYGSHTFKLV
NKESEAVYCKFHIKVLCFAQTIKTLSAEKALSLVAQDPDYAARDLYNAIE
EHDYPEWTMYIQVMTFEEAEKCPFNPFDVTKVWPHADYPLIEVGKVVLDR
NPRNYFAEVEQAAFAPARVVPGIEFSPDKLLQGRLISYPDTQFHRLGPNY
MQLPINCPYRTRAANTQVDGNMLYISSENRPPYHPNSYNGPIEQKDTVET
RYRIDGEVGRYDNSQDDNFSQPRQLWTKV
>PHGpx_Smu reannot_id=O02621-D1 origin_id=SMUV_0000463901-mRNA-1 class=GPX
FRGNVVVVVNVASKCGFTDKNYKQLGELLTKYKDQGLRVAAFPCNQFAHQ
EPSCELDIKNFVNDNYTLDADFYSKVNVNGSNAHPLFNFLKHEQHGFLTD
AIKWNFTKFLVDKSGNVV
>NPHGpx-1_Smu reannot_id=Q95003-D1 origin_id=SMUV_0000727601-mRNA-1 class=GPX
VNNPGRYSSCLLSNTTVYNFAIQTLNGNYVNLSQYRGQVLLIVNVASFCS
FTMQYLDFPNLLDLNMNSGFTIIGFPCNQFALQEPSRNDELLNTIRFVRP
GNNYIPHQNLHIFGKLNVNGDNEHQLYTFMKSICPQTTTEIGKRENMVWN
PVRATDITWNFEKFLVDRRGRVRYRFHPTAWGNGEVVQLFIRQLLAES
>NPHGpx-2_Smu reannot_id=Q95003-D2 origin_id=SMUV_0000727601-mRNA-1 class=GPX
KCFDSNQTIYTFKVQNLNDEYVDLKQYKGKPLLIINVATFCTFTEQYLDF
NPLLDKYNSTNLQIVAFPCNQFHFQEPAGNNEILNGVMFVRPGHGWKPHK
NLHIYGKLEVNGKNDHKLYKFLKNQCPQTVDTIGSKDALMYDVIRPDDIT
WNFEKFLVDREGKVRYRFHPKAWEKGRTVESFIDSL
>NPHGpx-3_Smu reannot_id=Q95003-D3 origin_id=SMUV_0000727601-mRNA-1 class=GPX
AAGSQVLQHTVQFRSDLAMNRTTLLQNRFSTCFPTNESVYNIVVESINGS
FVDLSAFRDRLLLIVNTATYSEHANQYYDFNELLEEYGGHRLNILLFPCN
QFRHCEPGKNSEILNGLRYVRPGNNFTLHPNIYVFAKIDVNGNDQHSLYS
FLEAQCPQTVKELARRNDLSYDPVKITDVTDNFEKFLLDKHGRPRYRFHA
TSWFNGTVVKKYIDKLLVEA
>Prx1-1_Smu reannot_id=P48822-D1 origin_id=SMUV_0000809601-mRNA-1 class=Prx
ASFCTSRCLFGIRPLGPKSKMPEFSSTAVVNGDFKVINSKDFQGKWLIFF
FYPMDFTFVCPTEIIAFNDRIEEFQKLNAEVVACSCDSQFSHLAWTQTPR
SEGGLGDMKIPIIGDFNKKIAEAFGVLCTESGASFRGLFLIDPSGEIRHT
LVNDFPVGRSVDEALRTLKAFQFVEKHGEVCPADWEEGGETIKPDVKESK
EYFSKVNKS
>Prx1-2_Smu reannot_id=Q9NL98-D1 origin_id=SMUV_0000783301-mRNA-1 class=Prx
MSVKLQIGAPAPAFTTEAVVNGKFKKISLSDYKGSWVVLFFYPLDFTFVC
PTEIIAFSDRCAEFQKLNVQLLGASTDSTFSHLAWTEQPRNQGGLGKVNI
PLLQDKTQVISRAYGVLKEDEGIAYGLFIIDPKGNLRQITINDLPVGRSV
DETLRLIQAFQFVDEHGEVCPAGWKPGSATIKPDVQKSKDFFKNN
>SOD2_Smu reannot_id=P31161-D1 origin_id=SMUV_0000601501-mRNA-1 class=SOD
LTSVLNKHTLPDLPYDYGDLEPVMSASLLQVHHKKHHFTYVNNLNQAEEQ
MCEALAKGDVKAITKLADAIKFNGGGHLNHSLFWTGFTKEAGEPSGELLE
AIKADFGSTDRMKEMLSNMTIGVQGSGWGWLGYNKGTKRMELAVTANQDS
LEATTGLVPLFCIDVWEHAYYLQYKNVRPDFVKAIWKIVNWQKIEERYKN
AKH
>SOD3_Smu reannot_id=P51547-D1 origin_id=SMUV_0000996301-mRNA-1 class=SOD
VNGTVSGLTPGQHGFHVHEKGDLGNGCLNAGAHFNPTEQTHGGQSDTVRH
VGDLGNLNVDNSGIAHIEFDDSMIALYGPFSIVGRSIVIHESADDLGKGG
TEASQTTGNSGARIGCGIIGIT
>SOD1_Smu reannot_id=Q27666-D1 origin_id=SMUV_0000575401-mRNA-1 class=SOD
EKESAPTVIEGEIEGLTPGKHGFHIHQFGDLTDGCTSAGPHFNPFGKTHG
DIKDAVRHAGDLGNLEANSNGIAKFKLTSDLIHLSGQHSIIGRSVVVHCG
EDDLGRGVGDKREESLKTGNSGGRIACSVIGLAPSN
