# Supplementary material for: Speciation and adaptive evolution reshape antioxidant enzymatic system diversity across the phylum Nematoda
Source: BMC Biol. 2020 Nov 26;18:181. doi: 10.1186/s12915-020-00896-z (PMC7694339; doi:10.1186/s12915-020-00896-z)
Supplement: Supplementary file 4 — Additional file 4:. Protein-coding transcript (cds) and Protein-coding transcript translation (pep) sequences, and GFF (gff) files of antioxidant enzymes in 58 nematodes. [file 12915_2020_896_MOESM4_ESM.zip › Additional file 4-gff and sequences of re-annoted antioxidant enzymes in 58 nematodes/58_nematodes_antioxidant_enzymes/pep/teladorsagia_circumcincta.PRJNA72569.antioxidant.pep]

>Ctl-1_Tci reannot_id=O61235-D1 origin_id=TELCIR_12436 class=Cat
GAHGVFEVTHDITKYCKADIFSKVGKQTPCFVRFSTVAGESGSPDTARDP
RGFAVKFYTEEGNWDLVANNTPLFFVRDPIMFPNFIHALKRNPQTHLRDA
NAIWDFWGLRPESTHQVMFLMSDRGTPDGFRFMHGYGGHAFKMVNCQGEP
IYCKFHFRVSFAIKNLSAKEALRLGGEDPDYAIKDLYNAIEKGEYPKWTL
CIQLMTFEQAAAFPMNPFDITKIWPHKEYPLIPVGTMTLNRNPKNYFAEV
EQAAFAPAHVVPGIEFSPDKMLEGRLFSYKDTQFHRLGPNFMQIPINCPY
RARVHNTQRDGLACFESQGNAPVYFPNSFNGHVECPRAMESKWSVTGDVA
RHESITEDNFEQPRMFWEKV
>Ctl-2_Tci reannot_id=Q27487-D1 origin_id=TELCIR_15207 class=Cat
GAHGIFEVTHDITKYCKADIFSKIGKQTPCFVRFSTVGGESGSADTARDP
RGFAVKFYTEEGNWDLVGNNTPIFFIRDPIQFPNFIHTQKRNPQTHLKDM
DMMWDFWGLRPESTHQVRGQDLRKCVFEKKSQLKKNATVQVMFLMSDRGT
PDGFRFMNGYGSHTFKMVNEEGEPVYCKFHFKAQKIKNLSAADAARLAGE
DPDYAIRDLYNAIERGDYPQWKLCIQVMTFEQAEKWPMNPFDVTKVWPHG
EFPLIPVGTMTLNRNPKNYFAEVEQSAFCPAHVVPGIEFSPDKMLQGRLF
SYTDTHFHRLGPNYIQLPINCPYRSRAYNTQRDGVASYDNQGNAPNYFPN
SFNGGVECPRSKESKWSVKGDVDRHESINEDNFEQPRLFWEKV
>PHGpx-1_Tci reannot_id=O02621-D2 origin_id=TELCIR_03391 class=GPX
QDMFYSDSATRCEMLTHSTKIFRGKVLIVVNVASQCGLTNANYTQFKELL
DKYKSQGLEVAAFPCNQFGGQEPACELDIKNFVANKFNFEPDLYAKVNVN
GDNADPLFKFLKKEQGGTMFDAIKWNFTKFLVDRDGNVVKRFGPTTEPKD
MVKDIEKLLASGS
>PHGpx-2_Tci reannot_id=O02621-D3 origin_id=TELCIR_15679 class=GPX
FRGKVLIVVNVASQCGLTNANYTQFKELLDKYKSQGLEVAAFPCNQFGGQ
EPACELDIKNFVANKFNFEPDLYAKVNVNGDNADPLFKFLKKEQGGTMFD
AIKWNFTKFLVDRDGNVVKRFGPTTEPKDMVKDIEKLLASGS
>PHGpx-3_Tci reannot_id=O62327-D1 origin_id=TELCIR_10363 class=GPX
KVLIIVNVASQCGLTNSNYTQFKELLDKYKSQGLEVAAFPCNQFGGEEPA
CELDIKNFVTDKFNFEPDLYAKVDVNGDNADPLFKYLKKEQGGTMFDAIK
WNFTKFLVDREGNVVKRY
>PHGpx-4_Tci reannot_id=O62327-D2 origin_id=TELCIR_17577 class=GPX
FRGKVLIIVNVASQCGLTNSNYTQFKELLDKYKSQGLEVAAFPCNQFGGE
EPACELDIKNFVTDKFNFEPDLYAKVDVNGDNADPLFRYLKKEQGGTMFD
AIKWNFTKFLVDREGNVVKRFGPTTEPKDMVKDIEKLLATGS
>PHGpx-5_Tci reannot_id=O62327-D4 origin_id=TELCIR_10363 class=GPX
FRGKVLIIVNVASQCGLTNSNYTQFKELLDKYKSQGLEVAAFPCNQFGGE
EPACELDIKNFVTDKFNFEPDLYAKVDVNGDNADPLFKHLKKEQ
>PHGpx-6_Tci reannot_id=O62327-D6 origin_id=TELCIR_12698 class=GPX
FRGQVVIVVNVASKCGYTKNHYTELKELQDKYYDQGLRVAAFPCNQFGGQ
EPACELDIIKFVKDAYNYEPDLYAKVKVNGVDADPFWQFLKKEQGGTLVD
AIKWNFTKFLINRKGHVVKRW
>PHGpx-7_Tci reannot_id=O62327-D7 origin_id=TELCIR_20890 class=GPX
FRGQVVIVVNVASKCGYTKNHYTELKELQDKYYDQGLRVAAFPCNQFGGQ
EPACELDIIKFVKDAYNYEPDLYAKVKVNGVDADPFWQFLKKEQGGTLVD
AIKWNFTKFLINRKGHVVKRW
>NPHGpx_Tci reannot_id=Q95003-D1 origin_id=TELCIR_02999 class=GPX
VDETTRWSQCKDVNQSIYDFQMETLQGQFTDLSQYKGQVLLIINVATFCA
YTQQYTDFNPLIEKNVKDGFTILAFPCNQFYLQEPAENHELMNGIMYVRP
GNGWKPHQNLHVYGKIDVNGENHHPLYEFLKESCPQTVEKIGKTDELMYN
PVRANDITWNFEKFLIDRQGRPRFRFHPTAWSHGDVVQPFIEQLLNED
>Prx1-1_Tci reannot_id=Q21824-D1 origin_id=TELCIR_23845 class=Prx
MLRNAIRAASRSAGVLQSVRNLSATPILQAVRPLGPMCKLPEFKGTAVVD
GDFKVISSGDYNGKWLVFFFYPLDFTFVCPTEIIAFGDRAKEFRDLGCEV
VACSCDSHFSHLAWVQTPRKEGGLGDMNIPILSDFNKKVARNFGVLDEET
GLSYRGLFLIDPNGNVRHTTCNDLPVGRSVDETLRVLKAFQFVEKHGEVC
PADWHDDSPTIKPGVKDSKEYFNKVNK
>Prx1-2_Tci reannot_id=Q9NL98-D1 origin_id=TELCIR_00732 class=Prx
MSKAFIGKPAPDFATKAVYNGDFIDVKLSDYKGKYTVLFFYPLDFTFVCP
TEIIAFSDRVEEFKKIDAAVLACSTDSVFSHLAWINTPRKMGGLGDMNIP
VLADTNHQIAKDYGVLKEDEGIAYRGTAVVSGLFIIDPKGILRQITVNDL
PVGRSVDETLRLVQAFQYVDKHGEVCPAGWTPGKATIKPGVKDSKEYFSK
A
>SOD2_Tci reannot_id=P31161-D1 origin_id=TELCIR_05510 class=SOD
RAKHSLPDLPYDYNALEPVICNEIMQIHHQKHHATYVNNLNACEEKIHEA
LSKGNIKEAIALQPALKFNGGGHINHSIFWTNLAKDGGEPSSDLMAAIKR
DFGSLENMQEKLSAATIAVQGSGWGWLGYCPNGKTLKIQTCANQDPLEPT
TGLIPLFGIDVWEHAYYLQYKNVRPDYVKAIWKIANWKNISERFANAQH
>SOD3_Tci reannot_id=P51547-D1 origin_id=TELCIR_02574 class=SOD
VLKARTYIFEAVKGGNPKNVIGVIDLTQSGTLVKVTSLFRVLNKERLVTL
SFQLNGTVSGLKPGLHGFHIHEKGDLGDGCVAAAGHFNPHKMMHGAPDDS
NRHVGDLGNIETPKSGDTTILLSDSVISLNGQHNVIGRAIVIHADVDDLG
RGTSELSKTTGNAGARVACGVIGIL
>SOD1_Tci reannot_id=Q27666-D1 origin_id=TELCIR_00012 class=SOD
HSNRAVVVLRGDHGVMGIVWFGQDKESDKCMIKGEIKGLAPGLHGLHVHQ
YGDLTNGCISAGPHFNPFDNTHMLLMCCFIILSKSLRFQDEIRHVGDLGN
VRAGPDGVAHFEIKDHLVKIHGSNTVIGRSLVVHAGTDDLGKGVGEKKAE
SLKTGNAGGRVACGVIGIAPPT
