# Supplementary material for: Speciation and adaptive evolution reshape antioxidant enzymatic system diversity across the phylum Nematoda
Source: BMC Biol. 2020 Nov 26;18:181. doi: 10.1186/s12915-020-00896-z (PMC7694339; doi:10.1186/s12915-020-00896-z)
Supplement: Supplementary file 4 — Additional file 4:. Protein-coding transcript (cds) and Protein-coding transcript translation (pep) sequences, and GFF (gff) files of antioxidant enzymes in 58 nematodes. [file 12915_2020_896_MOESM4_ESM.zip › Additional file 4-gff and sequences of re-annoted antioxidant enzymes in 58 nematodes/58_nematodes_antioxidant_enzymes/pep/thelazia_callipaeda.PRJEB1205.antioxidant.pep]

>PHGpx-1_Tcall reannot_id=O02621-D2 origin_id=TCLT_0000388001-mRNA-1 class=GPX
YRNKVLLIVNVASQCGLTQSNYVQLKDLYDKYKMQGFSVAAFPCNQFGSQ
EPANEEEIRRFIKETFNFEPDLFAKINVNGAEEHPLYTFLKSQKRGVLVD
EIKWNFTKFLVNRRGQVVERYGPTTQPKDIEADIVKLLKEHS
>PHGpx-2_Tcall reannot_id=O62327-D1 origin_id=TCLT_0000180901-mRNA-1 class=GPX
YRGKPLIIVNVASQCGLTNSNYTALKELMEHYKDKGLAIAAFPCNQFGGQ
EPKCELEIKNFVAQKFNFEPDLYAKVDVNGKDASPLFDFLKQAKGGLFGD
KIKWNFTKFLIDQEGHPV
>PHGpx-3_Tcall reannot_id=O62327-D3 origin_id=TCLT_0000180901-mRNA-1 class=GPX
FRGKPVVIVNVASKCGLADLNYRKLKELQEVFRDRKLAVAAFPCNQFSSQ
EPDPAIDVKRNVKEKYQYEPDIYEKIEVNGENAHPLYKFLKKVASGTFND
KIKWNFTKFLIDQEGHPVK
>NPHGpx_Tcall reannot_id=P67878-D1 origin_id=TCLT_0000444001-mRNA-1 class=GPX
KCKISNRAIYDFQVENLDGSMTDLSSYRNKVILLINVATYCSFTEQYKDF
NLLLNKNSNASLVILAFPCNQFHYQEPARNHELLNGLKYVRPGEGWQPHE
KLHIFGKLNVNGDSSNPLYKFLKEVCPQTAETIGRRDELMYDPISVNDIT
WNFEKFLIDKKGRPRYRFHPTAWGKGTEVQPFIYQLENE
>Prx6_Tcall reannot_id=O17433-D1 origin_id=TCLT_0000506801-mRNA-1 class=Prx
MSKGILLGDVFPNFEAETNEGHIPSFHDWIGKDSWAILFSHPRDFTPVCT
TECARLAQLAPEFKKRNVKLIGLSCDSAESHRKWINDIIALRKLENGGGG
DCCAGYFNKLPFPIIADENRCIATKLGMMDPEERDETGAALTARCLFIIG
PEKTLKLSILYPATTGRNFNEILRVIDSLQLTAVKQVATPVDWKDGDDCV
VIPTLDDAEAKKIFGEKITTVELPSARRYLRIVPHPK
>Prx1-1_Tcall reannot_id=P48822-D1 origin_id=TCLT_0000483401-mRNA-1 class=Prx
LFLVFQTSVSPIQRAIAARFSTSCSALAGVRPLGPKNKVPEFSGTAVVNG
DFKTISPSDYKGKWLIIFFYPLDFTFVCPTEITAFNDRAEEFRKLNAELI
ACSCDSHFSHLAWSQTPRSEGGLGDMQIPLLADFNKNIANAFGVLDHESG
FAYRGLFLIDPKGEIRHSLVNDLPVGRSVDEAFRTLKAFQFVEKHGEVCP
ANWSDDKPTIKPSVDESKEYFSKLKDHK
>Prx1-2_Tcall reannot_id=Q17172-D1 origin_id=TCLT_0000761501-mRNA-1 class=Prx
MTLAESKAIIGKPAPEFRTTAVINGDFKEVSLAQFKGKYIVLFFYPLDFT
FVCPTEIIAFSDRIADFKELDVTVLACSTDSHFSHFAWVNTPRKMGGLGQ
MNIPILADTNHAISKAYGVLKEDEGIAYRGLFIIDPKGILRQITINDLPV
GRSVDETLRLIQAFQFVDKHGEVCPANWHPGDDTIKPGVKDSKSYFEKH
>SOD1-like_Tcall reannot_id=P41962-D1 origin_id=TCLT_0001069501-mRNA-1 class=SOD
MGKNAIAVLRGEEVNGVVHFKQDNENSPTVITGEIKGLKPGLHGFHIHQY
GDSTNGCISAGPHFNPYDKAHGGPTDEVRHVGDLGNVEAGSDGTAFISIV
DKIIQLHGPHSIIGRSVVVHADQDDLGKGMGDKKEESLKTGNAGARVACG
IIGFAA
>SOD1_Tcall reannot_id=P41962-D2 origin_id=TCLT_0000568301-mRNA-1 class=SOD
APLIVTGEISGLSTGLHGFHIHEFGNITNGCTSTGAHFNPFAVPHGGPTD
KKRHLGDLGNIRAGGDSIAKINIVDRLLKLSGSYSIIGRAVVVHANQDDL
GKGMGARKLESIKTGNAGARLACGIIGIAAN
>SOD2_Tcall reannot_id=P41981-D1 origin_id=TCLT_0000930201-mRNA-1 class=SOD
RRLKHTLPDLMYDYGALEPVISAEIMQVHHGKHHAAYVNGLNQAEEKVKE
ALAKGRIQEAVVGTKLMNFNAGGHINHTLFWEGLTTVKDSGEPSAELMAA
VKKDFGSLEAMKDKLSAKTIAIQGSGWGWLAYDKEMKRLQLVCCANQDLL
EQTTGLSPLFCIDVWEHAYYLQYKNVRPDFVKAIWKIANWKTISDRFAKA
TQ
