# Supplementary material for: Speciation and adaptive evolution reshape antioxidant enzymatic system diversity across the phylum Nematoda
Source: BMC Biol. 2020 Nov 26;18:181. doi: 10.1186/s12915-020-00896-z (PMC7694339; doi:10.1186/s12915-020-00896-z)
Supplement: Supplementary file 4 — Additional file 4:. Protein-coding transcript (cds) and Protein-coding transcript translation (pep) sequences, and GFF (gff) files of antioxidant enzymes in 58 nematodes. [file 12915_2020_896_MOESM4_ESM.zip › Additional file 4-gff and sequences of re-annoted antioxidant enzymes in 58 nematodes/58_nematodes_antioxidant_enzymes/pep/toxocara_canis.PRJNA248777.antioxidant.pep]

>Ctl-1_Tcani reannot_id=P90682-D1 origin_id=Tcan_02644.1 class=Cat
KPFVLTTSNGAPIFNKKAVLTVGPRGPMLLQDVVFMDEMAHFDRERIPER
VVHAKGAGAHGYFEVTHDISKYCKADLFSAIGKQTPIFIRFSTVGGESGS
ADTARDPRGFAIKFYTEEGNWDLVGNNTPIFFIRDPIFFPNFIHTQKRNP
VTHLKDPNMTWDFFSLRPETTHQVMILFGDRGTPDGFRHMNGYGSHTFKL
VDKDGKACYCKFHIKTAQGIRNLPADVANRLSGEDPDYAIRDLYDNIENG
NYPVWNFMIQVMTFEEAEKYKFNPFDVTKVWSHKEFPLIPVGKIVLNKNS
SNYFAEVEQSAFAPSHVVPGIEFSPDKMLQGRLFAYPDTQFHRLGPNYVQ
LPINCPYRARAHNTQRDGYAALENNQGGMPSYHPNSFNGALERADVKESA
WSVSGDVERFNAEDEDNFSQPRELWLKVLDESARGRLVDNIVESLKYCKP
FIQERAVKNFAQVHEDFGNALRKALQKANDAVQKKREEETEFSAKESVMM
PCAVNPHMKNISNLSKHCKY
>Ctl-2_Tcani reannot_id=P90682-D2 origin_id=Tcan_14873.1 class=Cat
KPDVMTMSNGAPIHNKNAVLTAGPRGPLLLQDHIYLDEMAHFDRERIPER
VVHAKGAGAHGYFEVTHDITKYCKANLFNGIGKKTPVFIRFSTVGGESGS
ADTARDPRGFAIKFYTEEGNWDLVGNNTPIFFIRDPILFPSFIHTQKRNP
TTHLKASIFIYLLYFLLDANMMFDFWTLRPESTHQVMFLFGDRGTPDGYR
HMNGYGSHTFKLVNKDGNAVYCKFHVKVIAKEIKNLPADVAERLMGEDPD
YSIRDLYDAIERGDFPEWKFMIQVMTFEQARNYQYNPFDVTKIWSHKEFP
LIPVGKIVLNRNPKNYFAEVEQSAFSPAHIVPGIEFSPDKMLQGRIFAYP
DTHFHRLGPNYIQLPINCPYRARTRNVQRDGLMALGDNQAGMPNYHPNSF
NGPKERTDVKESKWTASGDVDRFNSHDDDNFSQPREFWLKVLDEDARERL
VNNIAGVLCKCKEFIQERAIKMFGDVHDDFGRRLRKALQQ
>PHGpx-1_Tcani reannot_id=O02621-D1 origin_id=Tcan_11436.1 class=GPX
FRGKVVLIVNVASKCGLTSSNYAELKELLDKYAEKGFVIAAFPCNQFGGQ
EPACEVDIRNFVKDTFKFEPDLYAKINVNGSNADPLFVFLKNEQGGTFFD
AIKWNFTKFLIDASGRPV
>PHGpx-2_Tcani reannot_id=O02621-D2 origin_id=Tcan_11436.1 class=GPX
FRGKVVLIVNVASKCGLTGSNYAELKELLDKYSSKGLIIAAFPCNQFGGE
EPACEVDIRNFVKDTFKFEPDLYAKIDVNGSNADPLYVFLKNEQGGTFFD
AVKWNFTKFLIDANGRPV
>PHGpx-3_Tcani reannot_id=O02621-D3 origin_id=Tcan_11711.1 class=GPX
FRGKVLLIVNVASQCGLTHSNYHHMKILHDKYKSQGFEIAAFPCNQFAGQ
EPDDEAHVKKFIKETFDFEPDLYAKINVNGAEEHALFTYLKHQQHGTIVD
AIKWNFTKFLVDRHGRVV
>PHGpx-4_Tcani reannot_id=O62327-D4 origin_id=Tcan_04153.1 class=GPX
RGRPVLIVNVASRCGHTKKNYTQLKELYDKYQQRGLCIAAFPCNQFGGQE
PGAAADVKKQIAEKYGFEPDFYDKITVNGNNAEPLYKFLKKEQGNNEPIK
WNFAKFLIDDHGFVV
>NPHGpx_Tcani reannot_id=Q95003-D1 origin_id=Tcan_08085.1 class=GPX
DETTRWSQCRHSNQSIYDFQVQTLKGDYVDLTKYRGQVLLIINVATFCAF
TQQYLDFNPVIEQNMRSGFSILAFPCNQFYLQEPAENHELMNGITYVRPG
NGWKPHQNLHIFGKLEVNGENNHPLYEFMKDLCPQTVNTIGKREELMYNP
IRPNDITWNFEKFLVDRQGKVRFRFHPTAWNHGDVVQPFIQQLVNERAR
>Prx6_Tcani reannot_id=O17433-D1 origin_id=Tcan_14390.1 class=Prx
NWAILFSHPHDFTPVCTTELARAAQLYPEFSKRKVKMIALSCDSAQSHRD
WIPDICAFCKLMCDDSNKGCCSNDKLPFPIIADESRVLAKKLGMMDPVEK
DSKGDSVTARCVFVIGPEKTLKLSILYPATTGRNFDEILRIIDSLQLTAT
KDVATPVDWKVGDSCVVSPSLSDEEAKAIFGPQIKTIELPSRKRYLRMVP
RPE
>Prx1-1_Tcani reannot_id=Q21824-D1 origin_id=Tcan_05609.1 class=Prx
LQGTAVVDGDFKTISAKDYKGKWLIVFFYPLDFTFVCPTEIIAFNDRAPE
FKKLGAELVACSCDSHFSHLAWIQTARKDGGLGDMQIPLLSDFSKKIADS
FGVLDHEAGVSYRGLFLIDPSGVVRHTTVNDLPVGRSVDEALRVLKAFQF
VEKHGEVCPADWHDEQPTIKPDVKGSKEYFNKVNK
>Prx1-2_Tcani reannot_id=Q9NL98-D1 origin_id=Tcan_08625.1 class=Prx
MSKAVIGKPAPPFTATAVVNGDFKTVSLSDYKGQYVVLFFYPMDFTFVCP
TEIIAFSEHAERFKKLGVAVLAASTDSQFSHLAWINTPRKQGGLGEMKIP
ILSDNSHQISRDYGVLKEDDGIAYRGLFIIDSRGILRQITINDLPVGRSV
AETMRLVQAFQFVDTHGEVCPAGWTPGADTIKPAVKESKAYFQKH
>SOD2_Tcani reannot_id=P31161-D1 origin_id=Tcan_08495.1 class=SOD
RMKHKLPDLPYDYNALEPIISADILQVHHQKHHATYVNNLNQAEQALQEA
LAKGDTKKAIVHAHAIKFNGGGHINHSIYWTNLAKDGGEPSPELLAQIKK
DFGSLQSMQEKLSALSIGVQGSGWGWLGYNKELKRLELATTANQDILEQT
TGLIPLFTIDVWEHAYYLQYKNVRPDYAKAIWKIANWKNIDERYKKALQ
>SOD3-1_Tcani reannot_id=P34461-D4 origin_id=Tcan_06530.1 class=SOD
VNGSVSGLAAGPHGFHVHTVGDIGNGCGAAAGHYNPFRRNHGAPALMFPT
IRHVGDLGNIQAATNGVATISGTFRGVGLVGPFSIIGRTLIVHERRDDLG
LVNSEASRTTGDAGSRVACGIIG
>SOD3-2_Tcani reannot_id=P34697-D9 origin_id=Tcan_06530.1 class=SOD
VNGSVRGLTANALHGFHVHTRGDIGNSCLAALGHYNPFGRNHGAPGLMFP
TIRHVGDLGNIQADGNGVATISSTFLRVGLVGPFSIIGRTLIVHAMRDDL
GLGGAPDSTTTGNAGRRVACGIIGLLVGL
>SOD3-4_Tcani reannot_id=P51547-D1 origin_id=Tcan_15866.1 class=SOD
INGTISGLTPGLHGLHIHEKGDIGDGCMAAGPHYNPLEMQHGDAGRPYYT
KRHVGDLGNINASELGIAKINAYYYGVPLSGQCSVIGRALVVHQGRDDLG
RGNAPTSKTTGDSGARVGCGVIGII
>SOD3-3_Tcani reannot_id=P51547-D10 origin_id=Tcan_00027.1 class=SOD
VNGSVRGLTANALHGFHVHTRGDIGNSCLAALGHYNPFGRNHGAPGLMFP
TIRHVGDLGNIQADGNGVATISSTFLRVGLVGPFSIIGRTLIVHAMRDDL
GLGGAPDSTTTGNAGRRVACGIIGLL
>SOD3-5_Tcani reannot_id=P51547-D2 origin_id=Tcan_13910.1 class=SOD
LLQINGTLRELTPGLHGFHVHDKGDIGNGCMAAGAHFNPTNKTHGGPTDI
ERHVGDLGNIQASESGIANLSMEDTVISLHGPFSIVGRTIVVHERVDDLG
RGNTEASKTTGDSGARIACGIIGII
>SOD3-6_Tcani reannot_id=P51547-D3 origin_id=Tcan_15867.1 class=SOD
IIQINGSLRLMPGPHGFHVHERGDIGNGCSDAAAHYNPLGRVHGGPGEQF
PTVRHVGDLGNIVTPATGVTMINQTYRGLGLSGPFSILGRTIVVHENVDD
LGRGRSPLSNTTGNAGGRVACGIIGRV
>SOD3-7_Tcani reannot_id=P51547-D7 origin_id=Tcan_13907.1 class=SOD
QVNGSVSGLSAGLHGFHVHEKGDIGDACKDAGPHYNPFYMDHGGPIFLPR
HTGDFGNIMASNSGIATINEIFAATSLLPPYSIIGRAIVVHAMRDDLGFG
NGPTSKTTGESGERVACGIIGVE
>SOD3-8_Tcani reannot_id=Q07449-D2 origin_id=Tcan_17243.1 class=SOD
SALIFTQSFQYCCVVKVSGSVSGLTAGQMHGFHVHAVGDIGNSCNAALGH
YNPLGRTHGGPGQPFPTIRHVGDLGNVQASAAGVANINANFRRVGLSGPF
SIFGRAIVVHAMQDDLGLGGVPASLTTGNAGARVACGIIGRLVRY
>SOD3-9_Tcani reannot_id=Q07449-D3 origin_id=Tcan_08064.1 class=SOD
SALIFTQSFQYCCVVKVNGSVSGLTAGQMHGFHVHAVGDIGNSCNAAMGH
YNPLGRTHGGPGQPFPTVRHVGDLGNVQASAAGVANINTNFRRVGLSGPF
SIFGRAIVVHAMQDDLGLGGVPASLTTGNAGARVACGIIGRLVRY
>SOD3-10_Tcani reannot_id=Q07449-D4 origin_id=Tcan_05443.1 class=SOD
VNGSVRGLTPNGLHGFHVHTIGDIGNNCTAAAGHYNPFGRNHGAPALMFP
TIRHVGDLGNIQADGAGVATISGTFRGVGLVGPFSIIGRTLIVHAMRDDL
GLGNDQGSRTTGNAGARFACGIIGLLQVT
>SOD1_Tcani reannot_id=Q27666-D1 origin_id=Tcan_05396.1 class=SOD
KSKEGEPTKVSGEISGLTPGLHGFHVHQYGDTTNGCISAGAHFNPFNKTH
GGPKDEMRHVGDLGNVKADANGVAKFEIVDKLVQIHGEHSVIGRSLVVHV
GEDDLGKGTGDRQEESLKTGNAGARAACGVIAVAAPC
