# Supplementary material for: Speciation and adaptive evolution reshape antioxidant enzymatic system diversity across the phylum Nematoda
Source: BMC Biol. 2020 Nov 26;18:181. doi: 10.1186/s12915-020-00896-z (PMC7694339; doi:10.1186/s12915-020-00896-z)
Supplement: Supplementary file 4 — Additional file 4:. Protein-coding transcript (cds) and Protein-coding transcript translation (pep) sequences, and GFF (gff) files of antioxidant enzymes in 58 nematodes. [file 12915_2020_896_MOESM4_ESM.zip › Additional file 4-gff and sequences of re-annoted antioxidant enzymes in 58 nematodes/58_nematodes_antioxidant_enzymes/pep/trichinella_spiralis.PRJNA12603.antioxidant.pep]

>PHGpx-1_Tsp reannot_id=Q00277-D1 origin_id=EFV56702 class=GPX
GLTDKNYSQLQALYQKYNGDGLRIAAFPCNQFGGQEPKSESEIKKFVTER
YGVTFDMYSKINVNGKDAHPLWVYLKSKQGGTFGSFIKWNFTKFLVDRTG
NPVKRFGPKEDP
>PHGpx-2_Tsp reannot_id=Q00277-D3 origin_id=EFV56706 class=GPX
TDSNYKQLQQLYTKYESQGLRIAAFPCNQFGKQEPKSEEEIKKFATERYG
VTFDMYSKIDVNDANEHPLWHFLKSKLSGTTGTPIKWNFAKFLIDQNGVP
VRRYEPDDSPNVIFSIFAYSIQFN
>Prx1-1_Tsp reannot_id=P48822-D2 origin_id=EFV48983 class=Prx
PQEKAPDFKSQAVISRKISEIKLSDYKGKWLILFFYPMDFTFVCPTEIIA
FNDRAGEFKEINCELIACSTDSHFSHFGWINTPRKLSGLGEMKIPIMADF
TKSISRSYGVLLEKDGIALRGLFLIDPHGILKHVSVNDLPVGRSVDEALR
LVKAFQFFEKHGEVCPANWKPDGPTIKPNVDQAKEYF
>Prx1-2_Tsp reannot_id=P48822-D3 origin_id=EFV58920 class=Prx
PQEKAPDFKSQAVISRKISEIKLSDYKGKWLILFFYPMDFTFVCPTEIIA
FNDRAGEFKEINCELIACSTDSHFSHFGWINTPRKLSGLGEMKIPIMADF
TKSISRSYGVLLEKDGIALRGLFLIDPHGILKHVSVNDLPVGRSVDEALR
LVKAFQFFEKHGEVCPANWKPDGPTIKPNVDQAKE
>Prx1-3_Tsp reannot_id=Q9NL98-D1 origin_id=EFV58536 class=Prx
MSVQLQLGKPAPNFKAMGVANNKFQEIRLDDFKGRYLVLFFYPRDFTFVC
PTEIVAFSDRIEEFNKLNCSVVACSTDSEYSHLAWIRTPRKHGGLGEMKI
PILADPTHKISSDYSVFDAEKGLAYRGLFIIDHNGILRQIIVNDLPVGRN
VDEVLRLIQALRHADEFGEVCPANWKPGGLTIRPDKSEEYFSKA
>Prx1-4_Tsp reannot_id=Q9NL98-D2 origin_id=EFV57923 class=Prx
MNRQLRVGKPAPFFGATAVFQGSSTYVRLSDFRGRYLVLFFYPRDFTQVC
PTEIIALSDRVEDFKKLDCDVLACSTDSEFSHIAWMRVPRRCGGLGEMNI
PILADPAHQIAKDYNVYDPDRGLALRGVFIIDRSSILRQIIINDLQVGRN
VDEVLRLVQAYRHTDDYGEMCPANWKPGSLTIDPHPDQCVEYFSKT
>SOD2-1_Tsp reannot_id=P31161-D1 origin_id=EFV49687 class=SOD
LRKKHTLPDLPYDFGALEPYISAEIMRLHHQKHHATYVNNLNIAEEKHKE
ALAKKDTTAAIALQPALRFNAGGHINHSIFWKNLAPKSGGMPVGKLAQAI
TNNFGSFDIFKANLTAACIGVQGSGWAWLGYDANMKRLQIATCANQDPLQ
ATTGLIPLLGIDVWEHAYYLQYKNVRGDYVKAIWEVINWNDVQQRFADAV
G
>SOD2-2_Tsp reannot_id=P31161-D2 origin_id=EFV57014 class=SOD
LRKKHTLPDLPYDFGALEPYISAEIMRLHHQKHHATYVNNLNIAEEKHKE
ALAKKDTTAAIALQPALRFNAGGHINHSIFWKNLAPKSGGMPVGKLAQAI
TNNFGSFDIFKANLTAACIGVQGSGWAWLGYDANMKRLQIATCANQDPLQ
ATTGLIPLLGIDVWEHAYYLQYKNVRGDYVKAIWEVINWNDVQQRFADAV
G
>SOD1_Tsp reannot_id=P41962-D1 origin_id=EFV61955 class=SOD
MPFKAICVIRGENVTGTVTFKQNTEDDKTFITGEIKGLTPGKHGFHVHEW
GDNSMGCISAGAHYNPFGKTHGGPTDTVRHVGDLGNILAGSDGVAKIDIA
DDQIKLTGAHSVIGRTMVVHIQEDDLGKGGDDESLKTGNAGARVGCGVIG
IANPA
