# Supplementary material for: Speciation and adaptive evolution reshape antioxidant enzymatic system diversity across the phylum Nematoda
Source: BMC Biol. 2020 Nov 26;18:181. doi: 10.1186/s12915-020-00896-z (PMC7694339; doi:10.1186/s12915-020-00896-z)
Supplement: Supplementary file 4 — Additional file 4:. Protein-coding transcript (cds) and Protein-coding transcript translation (pep) sequences, and GFF (gff) files of antioxidant enzymes in 58 nematodes. [file 12915_2020_896_MOESM4_ESM.zip › Additional file 4-gff and sequences of re-annoted antioxidant enzymes in 58 nematodes/58_nematodes_antioxidant_enzymes/pep/trichuris_muris.PRJEB126.antioxidant.pep]

>PHGpx-1_Tmu reannot_id=Q00277-D1 origin_id=TMUE_s0014011800 class=GPX
GLTKQNYQQLQQLYEEYRECGLRIAAFPCNQFGGQEPKSEPEIKKFATET
HNVTFDMYSKIKVNGKDAHPLWVYLKAKQGGILGRSGFWLDFYSKAQLLC
FSFIKWNFTKFLVDRTGQPVKRFGPKEAP
>PHGpx-2_Tmu reannot_id=Q00277-D2 origin_id=TMUE_s0014011900 class=GPX
MSTSKEASSVYDFTAKDIDSNEVSMERYKGHVLVVVNVATECGYTKDNYE
QLQQLYDRYKDKGLRIAAFPCNQFGRHSRPVVETMGTAYIFQEPKSEPEI
KKFATETHKVTFDLYSKVNVNGNDAHPLWSYLKEKQGGTLGSFIKWNFTK
FLIDRAGQPVKRFGP
>Prx1-1_Tmu reannot_id=P48822-D1 origin_id=TMUE_s0012001500 class=Prx
PQDHAPNFKSLAVIGDAFKEIKLSDYKGKWLILFFYPLDFTFVCPTEIIA
FSECAAEFKAINCELIACSTDSHFSHLAWIRTPRTEGGLGEMKIPLMTDF
GKTIARDYGVLLEKEGVALRGLFVIDPKGIVRHVCVNDLPVGRSVEEALR
VVKAFQFVEKHGEVCPANWKPDSPTIKPSPSEAKEYFSKVN
>Prx1-2_Tmu reannot_id=Q9NL98-D1 origin_id=TMUE_s0007005500 class=Prx
AQVGKRAPDFEATAVVNNVFRQVSLKDYENRYVCLFFYPRDFTFVCPTEI
IAFSDRSEEFSRLGCQLLACSTDSEFAHLAWIKTPRNVGGLGEMKIPLLA
DPSHKIGESYGVLDKEKGLCYRGLFIIDRKGIVRQITINDLPVGRSVDEV
LRLLEAFIFTDAHGEVCPANWKPGGASIKPTPQGSQSYFAKQ
>SOD2_Tmu reannot_id=P31161-D1 origin_id=TMUE_s0136002900 class=SOD
AKHTLPDLPYDYGALEPVISAEIMKVHHQKHHAAYVNGLNAAEEQLQEAL
TKNDFSTAIALQPALKFNGGGHINHSIFWKNLAPKSGGEPSGDLAAAIKR
DFGSFDNFKSRLSAACLGVQGSGWGWLGYNKQSGTLQIATCANQDPLEPT
TGLVPLLGIDVWEHAYYLQYKNVRADYVKALWQVVNWKDIEKRFSMAGS
>SOD1_Tmu reannot_id=P41962-D1 origin_id=TMUE_s0078004700 class=SOD
QQSEKEKTKIYGEITGLAPGKHGFHVHEWGDNTKGCISAGAHYNPFGKTH
GAPSDDVRHVGDMGNVTAGSDGVAKVDIQDSQIKLMGEHSVIGRTIVVHV
AEDDLGKGGNEESLKTGNAGARIGCGIIGLANSA
>SOD3_Tmu reannot_id=P41963-D1 origin_id=TMUE_s0063001000 class=SOD
DGNIKGVVIFSQDHRQPLNISGKLTGLPPGPHGFHVHEYGDFRDGCMSAG
AHFDPYGYRHGSPTARERHAGDLGNIIAQADGTATIDMTDSILQLRGHHS
IAGRALVIHEKEDDMGLGGDEESLKTGNAGGRIACAVIARAS
