# Supplementary material for: Speciation and adaptive evolution reshape antioxidant enzymatic system diversity across the phylum Nematoda
Source: BMC Biol. 2020 Nov 26;18:181. doi: 10.1186/s12915-020-00896-z (PMC7694339; doi:10.1186/s12915-020-00896-z)
Supplement: Supplementary file 4 — Additional file 4:. Protein-coding transcript (cds) and Protein-coding transcript translation (pep) sequences, and GFF (gff) files of antioxidant enzymes in 58 nematodes. [file 12915_2020_896_MOESM4_ESM.zip › Additional file 4-gff and sequences of re-annoted antioxidant enzymes in 58 nematodes/58_nematodes_antioxidant_enzymes/pep/trichuris_suis.PRJNA208416.antioxidant.pep]

>PHGpx-1_Tsu reannot_id=Q00277-D1 origin_id=M514_04264 class=GPX
GLTDQNYKQLQQLYEEYRERGLRIAAFPCNQFGGQEPKPEAEIKKFATEK
YNVTFDMYAKIDVNGNDAHPLWVYLKAKQGGTLGSFIKWNFTKFLIDRTG
QPVKRFGPKEAP
>PHGpx-2_Tsu reannot_id=Q00277-D2 origin_id=M514_04264 class=GPX
SMTSPKEASSIYDFSVKDIDSNDVSMERYKGRVLIIVNVATECGYTNRNY
EQLQQLYDRYQSKGLSIAAFPCNQFGHQARLQEPKCELDIKKFATETYKV
TFDMYSKIDVNGKNAHPLWVYLREKQSGTLGSFIKWNFTKFLVDRAGQPV
KRFGPNEDPEVSFSVDKQ
>Prx1-1_Tsu reannot_id=P48822-D2 origin_id=M514_08294 class=Prx
PQDHAPNFKGQAVIGGAFKEIKLSDYKGKWLILFFYPLDFTFVCPTEIIA
FSERSAEFKAINCELIACSTDSHFSHLGWIRTARKEGGLGEMKIPVMSDF
GKTIARDYGVLLEKDGIALRGLFVIDPKGIVRHVCVNDLPVGRSVDEALR
VVMAFQFVEKHGEVCPANWKPDSPTIKPNPTEAKEYFSKVN
>Prx1-2_Tsu reannot_id=Q17172-D1 origin_id=M514_03098 class=Prx
KEMASQVAEIGKPAPDFETTAVVNNAFRQVTLKEFKGRYVCLFFYPRDFT
FVCPTEIISFSDREQEFARLGCQVLACSTDSEFVHLAWIKTPRNAGGLGQ
MKIPLLADPSHKIAQSYGVLNKEQGLCYRGLFLIDGKGIVRQITINDLPV
GRNVDEVLRLLEAFKFTDTHGEVCPANWKPGGETMKPSPQDSLEYFAKH
>SOD2_Tsu reannot_id=P31161-D1 origin_id=M514_09570 class=SOD
AKHTVPDLPYDYGALEPIISAEIMQLHHQKHHAAYVNGLNAAEEKLQEAL
AKSSARFFHCFPRRCLRAYEITFFSCSDDFAAAIALQPALKFNGGGHINH
SIFWHNLAPKSGGEPSGELAAAIKRDFGSFEAFKSRLSTACVGVQGSGWG
WLGYNSQSKTLQIATCANQDPLQPTTGLIPLLGIDVWEHAYYLQYKNVRP
DYVKAIWQVINWKDVEKRFSNASS
>SOD1_Tsu reannot_id=P41962-D1 origin_id=M514_05621 class=SOD
TRVYGEITGLAPGKHGFHVHEWGDNTKGCISAGAHYNPFGKTHGGPSDEV
RHVGDMGNVIAGQDGVAKADIQDPQIKLIGEHSVVGRTIVVHLAEDDLGK
GGNEESLKTGNAGARVGCGIIGLANPS
>SOD3_Tsu reannot_id=Q01137-D2 origin_id=M514_10059 class=SOD
SRGLAYFDGSNKIKGEVIFTQPYTPENEASKMLITGQLSGVPPGRHGFHI
HEHGDLRKGCTSAGAHFSLSGHNHGAPTAKERHEGDLGNIVAGPDGKVTI
NMTDPILIIRGPQSIIGRALVIHEKEDDLGNGRDEESLKTGNAGGRIACA
IIGRTS
