# Supplementary material for: Speciation and adaptive evolution reshape antioxidant enzymatic system diversity across the phylum Nematoda
Source: BMC Biol. 2020 Nov 26;18:181. doi: 10.1186/s12915-020-00896-z (PMC7694339; doi:10.1186/s12915-020-00896-z)
Supplement: Supplementary file 4 — Additional file 4:. Protein-coding transcript (cds) and Protein-coding transcript translation (pep) sequences, and GFF (gff) files of antioxidant enzymes in 58 nematodes. [file 12915_2020_896_MOESM4_ESM.zip › Additional file 4-gff and sequences of re-annoted antioxidant enzymes in 58 nematodes/58_nematodes_antioxidant_enzymes/pep/trichuris_trichiura.PRJEB535.antioxidant.pep]

>PHGpx-1_Ttr reannot_id=Q00277-D1 origin_id=TTRE_0000905301-mRNA-1 class=GPX
GLTDQNYKQLQQLYEEYRESGLRIAAFPCNQFGGQEPKPEAEIKKFATGK
YNVTFDMYAKINVNGKDAHPLWVYLKAKQGGTLGSFIKWNFTKFLVDRAG
QPVKRFGPKEAP
>PHGpx-2_Ttr reannot_id=Q00277-D2 origin_id=TTRE_0000905301-mRNA-1 class=GPX
MSSSKEASSVYDFTVKDIDSNDVSMERYKGRVLIIVNVATECGYTKRNYE
QLQQLYDRYQSKGLSIAAFPCNQFGKQKVCTLQEPKCELEIKKFATETYK
VTFDMYSKVDVNGKDAHPLWVYLKDRQGGTLGSFIKWNFTKFLIDRSGQP
VKRFGPNEDP
>Prx1-1_Ttr reannot_id=Q21824-D1 origin_id=TTRE_0000633301-mRNA-1 class=Prx
PQDHAPNFKSQAVIGTSFKEVKLSDYKGKWLILFFYPLDFTFVCPTEIIA
FSERSAEFKAINCELIACSTDSHFSHLAWICTPRKEGGLGEMKIPVMADF
GKTIARNYGVLLEKDGIALRGLFVIDPKGIVRHVCVNDLPVGRSVDEALR
VVMAFQFVEKHGEVCPANWKPDSPTIKPSPAEAKEYFSKVNK
>Prx1-2_Ttr reannot_id=Q9NL98-D1 origin_id=TTRE_0000862901-mRNA-1 class=Prx
SQVAEIGKPAPDFEATAVVNNAFRQVALKEYKGRYVCLFFYPRDFTFVCP
TEIISFSDREQEFVRLGCQVLACSTDSEFAHLAWIKTPRNAGGLGQMKIP
ILADPSHKIAQSYGVLNKELGLCYRGLFIIDDKGILRQITINDLPVGRNV
DEVLRLLEAFRFTDSHGEVCPANWKPGGETMKPSPQDSLAYFAKH
>SOD2_Ttr reannot_id=P31161-D1 origin_id=TTRE_0000201701-mRNA-1 class=SOD
SLAAKHTVPDLPYDYGALEPTISAEIMQLHHQKHHAAYVNGLNMAEEKLQ
EALAKNDFATAIGLQPLLKFNGGGHINHSIFWHNLAPKSGGEPSGELATA
IKRDFGSFEAFKSRLSTACVGVQGSGWGWLGYNSQSKTLQIATCANQDPL
QPTTGLVPLLGIDVWEHAYYLQYKNVRPDYVKAIWQVINWKDVEKRFVNA
SS
>SOD1_Ttr reannot_id=P41963-D1 origin_id=TTRE_0000137801-mRNA-1 class=SOD
EKESTRLYGEITGLAPGKHGFHVHEWGDNTKGCISAGAHYNPFGKVHGAP
SDENRHVGDMGNVVADKNGVAKVDIQDPQIKLMGEHSVVGRTIVVHIAED
DLGKGGNEESLKTGNAGARVGCGIIGLAN
>SOD3_Ttr reannot_id=Q01137-D1 origin_id=TTRE_0000195101-mRNA-1 class=SOD
SRGVAYFDGSNRIKGEVIFTQSFTPGNEDGKMLITGKLSGVPPGRHGFHI
HEFGDLRSGCTSAGAHFSLSGHNHGAPSAQERHEGDLGNIVAGQDGSVTI
NMTDPLLIIRGPQTIIGRTLVIHEREDDLGRGGDQESLKTGNAGGRIACA
IIGRAP
