# Supplementary material for: Speciation and adaptive evolution reshape antioxidant enzymatic system diversity across the phylum Nematoda
Source: BMC Biol. 2020 Nov 26;18:181. doi: 10.1186/s12915-020-00896-z (PMC7694339; doi:10.1186/s12915-020-00896-z)
Supplement: Supplementary file 4 — Additional file 4:. Protein-coding transcript (cds) and Protein-coding transcript translation (pep) sequences, and GFF (gff) files of antioxidant enzymes in 58 nematodes. [file 12915_2020_896_MOESM4_ESM.zip › Additional file 4-gff and sequences of re-annoted antioxidant enzymes in 58 nematodes/58_nematodes_antioxidant_enzymes/pep/wuchereria_bancrofti.PRJNA275548.antioxidant.pep]

>PHGpx-1_Wba reannot_id=O02621-D2 origin_id=maker-PairedContig_1345-snap-gene-0.3-mRNA-1 class=GPX
RNKVVLIVNVASQCGLTHSNYAQLKNLQDKYKEQGLAIAAFPCNQFASQE
PGNEEEIKRFVKETFNFEPDLYAKINVNGPEEHPLYTFLKNQRGGTLIDA
IKWNFTKFLINRRGKVVERYAPTVQPNDIEKDIVRLLNEHV
>PHGpx-2_Wba reannot_id=O62327-D2 origin_id=maker-PairedContig_1270-snap-gene-0.25-mRNA-1 class=GPX
RGKPVVIVNVASQCGLTNSNYTELKELMEHYKDKGLAIAAFPCNQFGGQE
PKCELEVKNFVANKFHFEPDLYGKIDVNGKNAAPLFDFLKHAKGGLFGDN
IKWNFTKFLIDQEGHPV
>NPHGpx_Wba reannot_id=P35666-D1 origin_id=maker-PairedContig_310-snap-gene-1.26-mRNA-1 class=GPX
MYAQLLILSHVVLLQLIVAQLGPKIGKQFLKPKQCEITNQTVYDFHVQML
NGAQKSLTEYRNKVLLIVNVATYCAYTMQYRDFNPILESNSNGTLNILGF
PCNQFYLQEPAENHELLNGLKYVRPGHGWEPHKNMHIFGKLEVNGENDHP
LYKFLKERCPPTVPVIGKRHQLIYDPIGTNDVIWNFEKFLVDKKGRPRYR
FHPENWVQGTAVKPYIDELEREI
>SOD2_Wba reannot_id=P41981-D1 origin_id=maker-PairedContig_262-snap-gene-0.14-mRNA-1 class=SOD
MNLIIGVTGRLLVSKNYGLNLRQLKHTLPDLPYDYGALEPILSAEIMKVH
HGKHHVAYVNALNQAEEKVKEALAKGDMQAVVAATKLMNFNVGGHINHTL
FWEGLTTVKDSGEPSFELMSAIKKDFGSLEMMKDKLSAKTIAIQGSGWGW
LAYDKEMKRLQLACCPNQDILQSTTGLIPLFCIDVWEHAYYLQYKNVRPD
FVKAIWKIANWKVISDRYVKAMG
>Prx6_Wba reannot_id=O17433-D1 origin_id=NA class=Prx;NCBI_assembly=GCA_005281725.1
MSKGILLGDKFPDFQAETSESFISSFHDWIGKDSWAILFSHPRDFTPVCT
TELARLVQLEPEFTKRNVKLIGLSCDSVQSHRKWADDIIELCRMKFGDSD
TCCSGNKLPFPIIADDDRSLASKLGMMDPDECDEKGAALTARCLFIIGPE
KTLKLSILYPATTGRNFDEILRVVDSLQLTATKLVATPVDWQNGDDCVVV
PTIDDNEAKKLFGEKINTVELPSGKRYLRMVEHPK
>Prx1-2_Wba reannot_id=P48822-D1 origin_id=NA class=Prx;NCBI_assembly=GCA_005281725.1
ASVSPLRQILATQLCTSSIALAGVRPLGPKNKAPDFSGTAVVNGDFKTIS
MKDYKGKWLILFFYPLDFTFVCPTEITAFSDRCAEFQKLNAELVACSCDS
HFSHLAWTQTPRSEGGLGDMKIPVLADFNKDIANAFGVLDHETGISYRGL
FLIDPSGEIRHSLVNDLPVGRSVDEAFRTLKAFQFVEKHGEVCPANWSDD
KPTIKPGVKESKEYFKKVDGHI
>Prx1-3_Wba reannot_id=P48822-D2 origin_id=NA class=Prx;NCBI_assembly=GCA_005281725.1
FQGTAVVNGDFKTISMKDYKGKWLILFFYPLDFTFVCPTEITAFSDRCAE
FQKLNAELVACSCDSHFSHLAWTQTPRSEGGLGDMKIPVLADFNKDIANA
FGVLDHETGISYRGLFLIDPSGEIRHSLVNDLPVGRSVDEAFRTLKAFQF
VEKHGEVCPANWSDDKPTIKPGVKESKEYFKKVDGHI
>Prx1-1_Wba reannot_id=Q17172-D1 origin_id=NA class=Prx;NCBI_assembly=GCA_005281725.1
MTLAGSKAFIGQPAPNFKTTAVVNGDFKEISLSQFKGKYVVFFFYPLDFT
FVCPTEIIAFSDRIAEFKQLDVAVMACSTDSHFSHLAWVNTDRKMGGLGQ
MNIPILADTNHVISRAYGVLKEDDGIAYRGLFIIDPKGILRQITINDLPV
GRSVDETLRLIQAFQFVDKHGEVCPANWHPGSETIKPGVKESKAYFEKQ
>SOD1_Wba reannot_id=P41962-D1 origin_id=NA class=SOD;NCBI_assembly=GCA_005281725.1
MSTNAIAVLRGDNVSGIIRFKQEKEGLPTTISGEIKGLTPGLHGFHVHQY
GDTTNGCISAGPHFNPYNKTHGGPTDEMRHVGDLGNIVAEGDGTAHINIS
DKHVQLLGPNSIIGRSIVVHADQDDLGKGVGDKKDESLKTGNAGARVACG
IVAIGAAS
>SOD1-like_Wba reannot_id=P41963-D2 origin_id=NA class=SOD;NCBI_assembly=GCA_005281725.1
KNLTTINGEIKGLTPGLHGFHVHQYGDTTNGCISAGPHFNPYNKTHSDPT
DEMRHVGDLGNIVAEGDGTAHINISDKHVQLLGPNSIIGRSIVVHADQDD
LGKGIGDKKNESLKTGNAGARVACGIVAISA
