# Supplementary material for: Speciation and adaptive evolution reshape antioxidant enzymatic system diversity across the phylum Nematoda
Source: BMC Biol. 2020 Nov 26;18:181. doi: 10.1186/s12915-020-00896-z (PMC7694339; doi:10.1186/s12915-020-00896-z)
Supplement: Supplementary file 4 — Additional file 4:. Protein-coding transcript (cds) and Protein-coding transcript translation (pep) sequences, and GFF (gff) files of antioxidant enzymes in 58 nematodes. [file 12915_2020_896_MOESM4_ESM.zip › Additional file 4-gff and sequences of re-annoted antioxidant enzymes in 58 nematodes/58_nematodes_antioxidant_enzymes/cds/acanthocheilonema_viteae.PRJEB4306.antioxidant.cds]

>PHGpx-1_Avi reannot_id=O02621-D2 origin_id=nAv.1.0.1.t06421-RA class=GPX
AGGAACAAGGTAGTTTTAATAGTAAATGTGGCGTCTCATTGTGGTCTTAC
CCATTCAAATTATGCCCAGCTAAAGGATTTACACGACAAGTACAAGGAAC
AAGGTCTGGCAATAGCTGCCTTCCCTTGTAATCAATTCGCATCACAAGAA
CCTGATGATGAAGAGGAAATTAAACGTTTTGTGAATGAAACATTCAATTT
TGAACCTGACTTATATGCTAAGATCAATGTCAATGGAGCAGAGGAACATC
CGTTGTATACGTTTTTGAAAAGCCAAAAAAAGGGCACTCTGACAGACGCT
ATTAAGTGGAACTTTACTAAATTTCTTATCAACAGACGCGGCGAGGTGGT
AGAACGGTATGCTCCCACGACGCAACCTAAGAACATAGAAGAGAACATTG
TGAAATTGTTGAATGAACATATT
>PHGpx-2_Avi reannot_id=O02621-D3 origin_id=nAv.1.0.1.t06425-RA class=GPX
AGGAACAAGGTAGTTTTAATAGTAAATGTGGCGTCTCATTGTGGTCTTAC
CCATTCAAATTATGCCCAGCTAAAGGATTTACACGACAAGTACAAGGAAC
AAGGTCTGGCAATAGCTGCCTTCCCTTGTAATCAATTCGCATCACAAGAA
CCTGATGATGAAGAGGAAATTAAACGTTTTGTGAATGAAACATTCAATTT
TGAACCTGACTTATATGCTAAGATCAATGTCAATGGAGCAGAGGAACATC
CGTTGTATACGTTTTTGAAAAGCCAAAAAAAGGGCACTCTGACAGACGCT
ATTAAGTGGAACTTTACTAAATTTCTTATCAACAGACGCGGCGAGGTGGT
AGAACGGTATGCTCCCACGACGCAACCTAAGAACATAGAAGAGAACATTG
TGAAATTGTTGAATGAACATATT
>PHGpx-3_Avi reannot_id=O62327-D1 origin_id=nAv.1.0.1.t02117-RA class=GPX
AGAGGTAAACCGGTGGTAATTGTAAATGTTGCATCGCAGTGTGGCTTGGC
GACTTCTAATTACACCGAACTCAAAGAACTGATGGCACACTACAAGGATG
AAGGTTTAGCAATAGCAGCCTTTCCATGTAACCAGTTTGGTGGACAGGAA
CCAAAGTGTGAGTTAGAAGTGAAAAATTTTGTTGCTGAAAAATTTCATTT
CGAACCTGATTTATATGGCAAAATTGATGTCAATGGTAAAAATACGGCAC
CATTGTTTGATTTCCTGAAGCATGAGAAGGGAGGATTGTTTGGTGATAAT
ATAAAGTGGAATTTCACAAAATTTCTGATTAACCGAGAAGGACATCCGGT
T
>PHGpx-4_Avi reannot_id=O62327-D4 origin_id=nAv.1.0.1.t02117-RA class=GPX
AAGCCGGTTGTAATTGTTAATGTTGCATCACATTGCAATCTTGCTGATGT
AAACTATAGAGAGCTCAAACAGTTGCAGAAGTTTTATAGAGATAAAGGAC
TCGTTGTTGTTTTTGAGCAGTGTGAATTTGTTTTGTTGCAGGAACCAGGT
TGTGGAGCTGATGTCAAAAAAAGTGTGAAGGAAAAATACCACTACGAACC
TGACATCTATGAGAAAATTGAGGTTAATGGTGAAAATGCTCATCCGTTGT
ACAATTTTTTAAAAGAGAAACAAAGTGGTATTCTTAGTAAGAGGATTAAA
TGGAATTTCACGAAATTTCTCATTGACCAAGATGGACATCCGGTAAATAA
ATTT
>NPHGpx_Avi reannot_id=P67878-D1 origin_id=nAv.1.0.1.t03887-RA class=GPX
CCAGAAGTTAATAAGCAATCCTTAAAATCCTTAAAACCGACACAATGCGA
AATAACCAATCAGACAGTGTATGATTTTCAAGTTCAAATATTAAATGGTG
CACTAAAAAATTTGTCAGAATATCGCAATAAAGTTCTTCTAATCGTTAAC
GTGGCTACTTTTTGCGCATACACCTTTCAATATGAAGACTTTAATCCATT
ACTCGAAAATAATTCTAATGGAACGCTCACTATCCTAGCATTTCCATGTA
ATCAATTTTACTTACAAGAACCAGCTGAAAATCATGAATTGTTGAATGGT
TTGAAATATGTAAGACCAGGAAATGGTTGGGAACCGCACAAAAATATGCA
TATTTTTGCCAAAATTGACGTTAATGGTGACAATCAGCATTCACTTTACA
AATTTTTGAAGGATAATTGCCCGCCAACAGTGCCGATAATTGGAAAGCGT
CATGAATTGATGTACAATCCGATTGGTACGAATGATGTCATCTGGAACTT
TGAAAAATTCTTAGTTGATAAGAAAGGTCACCCACGTTATCGTTTTCATC
CAGAAAGTTGGGTTCAAGCAACTGTTGTAAAGCCGTACATCGATGAATTG
GAGCGTGAAATA
>Prx6_Avi reannot_id=O17433-D1 origin_id=nAv.1.0.1.t03731-RA class=Prx
ATGCCTACAGGTATTTTGCTAGGTGATAAATTCCCGGATTTCCAAGCCGA
AACCAATGAAAATTTCATTTCGAGTTTTCATGATTGGATTGGTAAAGACA
ACTGGGCAATTCTATTTTCTCACCCACGAGATTTCACTCCAGTTTGCACC
ACCGAACTTGCTAGACTAGTGCAACTAGCACCAGAATTCAAGAAACGGAA
TATAAAACTGATTGGTTTAAGTTGTGACTCAGCACAGTCACATCGTGAAT
GGGCTGCTGATATCATTGAACTGTGTAAAATGAAGTCTGGTGATTGTGGT
ACCAGCTGCTTAGGAAACAAACTACCATTTCCGATAATAGCAGATGAGAA
ACGTTTTCTAGCAACCAAATTGGGAATGATGGATCCGGACGAACGTGATG
AAAAGGGCGCTGCGTTGACCGCACGTTGCCTATTCATAATCGGACCTGAT
AAAACGTTGAAACTTTCTATCTTATATCCTGCAACAACGGGACGAAATTT
TGATGAAATTCTACGCGTTGTTGATTCGCTTCAACTGACAGCAGTTAAAC
AAGTCGCAACACCTGTCGACTGGAAGAATGGTGATGATTGTGTTGTGATA
CCGACGATTGATGATAATGAGGCGAAGAAGTTATTTGGTGAGAAGATAAA
CACTGTTGAACTGCCATCCGGAAAATCTTATCTCCGCTTAGTTGAGCATC
CAAAA
>Prx1-1_Avi reannot_id=P48822-D1 origin_id=nAv.1.0.1.t02572-RA class=Prx
GCAGCGGCATCTCCACTTCGTCGAATATCTGCTGCCCGGCTTTGCACCTC
CTCTATAACGTTAACTGGTGTTCGACCTTTAGGTCCAAAAAACAAAGCAC
CTGATTTTTCTGGTACAGCAGTTGTAAATGGCAATTTCAAAACAATTAGC
ATGAAAGATTATAAAGGAAAATGGCTTATCATATTTTTTTATCCTCTTGA
CTTCACATTTGTTTGTCCAACCGAGATTACTGCCTTCAGCGACCGATGTG
CAGAATTTCAGAAATTAAATGCAGAATTGGTTGCCTGTTCCTGTGACTCC
CATTTCTCACACCTAGCTTGGGTACAAACCCCGCGTAGTGAAGGTGGTCT
CGGTGATATGCAGATTCCAGTGCTTGCAGACTTTAATAAAGACATAGCGA
ATGCATTCGGTGTGCTTGATCATGAAACAGGTATTTCATACCGAGGTTTG
TTCTTAATTGATCCAAATGGTGAAATTCGTCATTCTCTAGTGAATGATCT
TCCGGTTGGTCGTAGTGTGGATGAAGCATTCCGTACGCTGAAAGCTTTTC
AATTTGTGGAAAAACATGGTGAAGTATGTCCAGCAAATTGGTCTGATGAT
AAACCAACAATTAAGCCCGGCGTCAAGGAGTCCAAAGAGTACTTCAGAAA
GGTCGGCGGTCATACA
>Prx1-2_Avi reannot_id=Q17172-D1 origin_id=nAv.1.0.1.t06334-RA class=Prx
ATGACTCTTGCCGGAAGTAAAGCGTTTATTGGTCAACCAGCTCCCAACTT
TAAAACAACAGCGGTTATGAATGGCGATTTCAAGGAGATTTCACTTTGTC
AGTTTAAAGGGAAATATGTGGTCCTCTTCTTTTATCCACTCGATTTCACT
TTTGTTTGTCCAACAGAGATAATCGCATTTTCCGATCGTATTGCGGAATT
CAAGCAGTTAGATGTGGCTGTTATGGCGTGTTCAACTGACTCGCATTTCT
CGCATCTTGCATGGGTAAATACCGATCGAAAAATGGGTGGACTTGGACCG
ATGAATATACCAATTCTTGCTGATACGAATCATGAAATCAGCAGGGCCTA
TGGTGTGCTCAAAGAAGACGATGGAATTGCTTATCGAGGATTATTCATCA
TCGATCCAGAAGGGATTTTACGGCAAATCACAGTCAATGATCTCCCAGTG
GGTCGTTCTGTGGATGAGACTTTACGCCTCGTTCAAGCTTTTCAATTTGT
CGATAAGCACGGTGAAGTATGTCCGGCCAATTGGCATCCGGGATCTGAGA
CGATTAAGCCTGGGGTGAAAGAAAGCAAAGCGTATTTCCAAAAACAT
>Prx1-3_Avi reannot_id=Q17172-D2 origin_id=nAv.1.0.1.t10124-RA class=Prx
ATGACTCTTGCCGGAAGTAAAGCGTTTATTGGTCAACCAGCTCCCAACTT
TAAAACAACAGCGGTTATGAATGGCGATTTCAAGGAGATTTCACTTTGTC
AGTTTAAAGGGAAATATGTGGTCCTCTTCTTTTATCCACTCGATTTCACT
TTTGTTTGTCCAACAGAGATAATCGCATTTTCCGATCGTATTGCGGAATT
CAAGCAGTTAGATGTGGCTGTTATGGCGTGTTCAACTGACTCGCATTTCT
CGCATCTTGCATGGGTAAATACCGATCGAAAAATGGGTGGACTTGGACCG
ATGAATATACCAATTCTTGCTGATACGAATCATGAAATCAGCAGGGCCTA
TGGTGTGCTCAAAGAAGACGATGGAATTGCTTATCGAGGATTATTCATCA
TCGATCCAGAAGGGATTTTACGGCAAATCACAGTCAATGATCTCCCAGTG
GGTCGTTCTGTGGATGAGACTTTACGCCTCGTTCAAGCTTTTCAATTTGT
CGATAAGCACGGTGAAGTATGTCCGGCCAATTGGCATCCTGGATCTGAAA
CGATTAAGCCTGGAGTGAAAGAAAGCAAAGCGTATTTCCAAAATCAT
>SOD1-1_Avi reannot_id=P41962-D1 origin_id=nAv.1.0.1.t01861-RA class=SOD
ATGAGTACGAATGCGATAGCAGTGTTACGTGGCAATACTGTTAGTGGAGT
TATTCGATTTAAACAGGATAAGGAAGGCTCACCAACAATCATTAACGGTG
AAATCAAAGGTTTAACTCCCGGTTTGCATGGTTTTCATATTCATCAGTAT
GGTGACACTACAAACGGCTGTATTTCTGCTGGTCCACATTTCAATCCCCA
TAATAAAACACATGGCGGTCCAACCGATGAAATAAGACATGTTGGTGATC
TTGGAAATATTGTCGCCGGAGCCGATGGCACTGCTCATATTGATATTTCT
GATAAGCAAGTACAGTTACTGGGGCCGAACTCGATAATTGGCCGCTCAAT
TGTTGTGCATGCTGATGAAGACGATCTCGGGAAAGGAGTTGGCGACAAGA
AGAATGAAAGTTTGAAAACCGGTAATGCTGGTGCCCGTGTTGCATGCGGT
ATCGTTGCTATTGGTGCTGATTCC
>SOD1-like_Avi reannot_id=P41962-D2 origin_id=nAv.1.0.1.t01860-RA class=SOD
GATAATAAAAGTTCACCAGTAATGATTAATGGAAAAATTAGTGGTTTAAC
GCCTGGTTTGCATGGTTTTCATATTCATCAGTATGGTGACATGACAAACG
GTTGCATATCTGCCGGTGCACATTTCAATCCGTTCGGTAAAACTCATAGC
GGTCCAACCGATCAAGTAAAACATATTGGTGATCTTGGAAATATTAAAGC
TGGAGCTGATGGCATTGCTCATATTAATATTAGCAGTAATTACATAAAGT
TATCAGGTCCAATTTCAATAATTGGACGTTCACTTGTGGTGCATGCGATG
GAAGATGATTTAGGTAAAGGAATTGGTGATAAAAGGGAAGAAAGTTTGAA
AACTGGTAATGCTGGTAGCCGTGTTACATGCGGTATTATTGGCATTGCTG
ATTCAATT
>SOD2_Avi reannot_id=P41981-D1 origin_id=nAv.1.0.1.t10078-RA class=SOD
ATGAATCTAATTATTGGTGTCGCAAATCGCTTATTGATTGGCAAGAACTA
TGGCTTAAGTTTACGACAACTAAAGCATACCCTTCCCGATTTACCATACG
ATTATGGAGCCTTAGAGCCAATAGTGTCGGCCGAAATTATGAAAGTTCAT
CACGGCAAACATCACGCTGCATATGTAAATGCTCTTAATCAAGCAGAAGA
GAAAGTAAAAGAAGCGCTAGCAAAAGGTTTGCGAAGAGCTGTTGTTGCTG
GTACAAAGCTAATGAATTTCAACGCTGGTGGTCATATTAATCATTCACTG
TTTTGGGAAGGACTGACTACCGTAAAGGATAGCGGAGAACCAAGCTCTGA
ATTGATGACTGCTATAAAGAATGATTTCGGATGTTTGGAAACGATGAAGG
ATAAGTTAAGTGCTAAAACAATTGCGATCCAAGGTTCTGGATGGGGATGG
CTTGCTTATGACAAGGAAATGAAGCGTTTGCAACTTGCTTGTTGTCCCAA
CCAAGATCTTCTTCAACCGACAACGGGTCTCATCCCACTATTTTGCATCG
ACGTTTGGGAACATGCTTACTACCTACAGTATAAAAATGTACGACCAGAT
TTTGTGAAAGCTATTTGGAAAATTGCGAACTGGAAAATAATCAGCGATCG
CTACGTTAAAGCTAAAGGA
