# Supplementary material for: Speciation and adaptive evolution reshape antioxidant enzymatic system diversity across the phylum Nematoda
Source: BMC Biol. 2020 Nov 26;18:181. doi: 10.1186/s12915-020-00896-z (PMC7694339; doi:10.1186/s12915-020-00896-z)
Supplement: Supplementary file 4 — Additional file 4:. Protein-coding transcript (cds) and Protein-coding transcript translation (pep) sequences, and GFF (gff) files of antioxidant enzymes in 58 nematodes. [file 12915_2020_896_MOESM4_ESM.zip › Additional file 4-gff and sequences of re-annoted antioxidant enzymes in 58 nematodes/58_nematodes_antioxidant_enzymes/cds/ancylostoma_caninum.PRJNA72585.antioxidant.cds]

>Ctl-1_Acani reannot_id=Q27487-D1 origin_id=ANCCAN_15764 class=Cat
AGGGGTCCATTACTTATGGAAGATGTGGTTTTTCTGGATGAAATGGCTCA
TTTCGATCGAGAGCGGATCCCAGAAAGAGTTGTACATGCCAAAGGAGGAG
GAGCTCATGGTTACTTCGAGGTTACCCACGATATCTCCAAATACTGCAAA
GCGGATCTGTTCAACAAAGTCGGCAAGCAGACACCTGTCTTTGCACGGTT
CTCCACTGTCGGTGGAGAATCCGGATCGCCCGATACCGCTCGCGATCCAA
GAGGATTTGCTGTGAAGTTCTACACTGAAGAAGGCAACTGGGATCTGGTG
GGCAACAACACCCCAATCTTCTTCATCCGTGACCCAATACAATTCCCGAA
TTTCATCCACACACAGAAGAGGAATCCTCAAACACATCTAAAGGATCCTA
ACATGGTCTGGGATTTCTGGGGACTCCGCCCCGAATCCACACATCAAGTT
ATGTTCCTTATGTCGGATCGCGGTACTCCCGACGGCTTCCGCCATATGAA
TGGCTATGGATCACACACATTCAAACTTGTTAATGCTGAGGGAACACCTG
TGTACTGCAAATTCCACTGGAAGCCACAAAAGATCAAGAATCTCATGGCC
GATGAAGCCGCACGTTTGTGCGGAGAAGACCCTGACTATGCTATTCGTGA
CCTCTACAATGCTATTGAGAGGGGTGATTATCCAACGTGGAACCTCTTCA
TTCAGGTGATGACGTTCGAAGAAGCCGAGAAATGGCCAATGAATCCATTC
GACGTCACCAAAGTGTGGCCACACGGAGAATTCCCGTTGATTCCTGTCGG
CAAGATGGTGCTGAACAGAAATCCAAGGAACTACTTCGCTGAGGTGGAAC
AGGCAGCATTCTGTCCTGCTCATGTCGTGCCAGGTGTCGAATTCTCTCCA
GACAAAATGCTTCAAGGACGCCTTTTCTCCTACACTGACACGCATTTCCA
TCGACTTGGAACCAACTACATGCAGCTGCCGATCAACTGCCCTTATCGAG
CACGCGCTCACAACACTCAACGGGACGGACCAGCTTGTTTTGATAACCAG
GGTGAAGCTCCTAACTACTTTCCCAACAGCTTCAATGGCCACGTAGAATG
TCCGCGATCAGCTAAGAGCAGATATACAGTGACCGGAGATGTTACACGTC
ATGAATCCATTAATGATGATAACTTTGAACAACCACGAATTTTTTGGCAG
AAAGTA
>Ctl-2_Acani reannot_id=Q27487-D3 origin_id=ANCCAN_28528 class=Cat
GGTGGAGAAGCTGGATCAGCCGATACTGCTCGCGATCCAAGAGGATTTGC
CGTCAAGTTCTACACTGAGGAGGGCAATTGGGATCTGGTAGGCAACAACA
CACCAATCTTCTTCATCCGTGATCCGATAATGTTCCCGAATTTCATCCAC
ACCCAAAAGAGGAATCCTCAAACACACCTGAAAGACGCCAATATGATGTG
GGACTTCTGGGGACTTCGTCCCGAATCGACCCACCAGGTTATGTTCCTCA
TGTCGGATCGCGGTACTCCCGATGGCTTCCGCCATATGAACGGCTACGGA
TCGCACACGTTCAAACTGGTCAATGCTGAAGGAACACCTGTGTACTGCAA
ATTCCACTGGAAGCCACCAAAGATCAAGAATCTCATGGCCGACGAAGCCG
CACGTTTGGGTGGAGAAGATCCTGACTATGCTATCCGTGATCTCTACAAT
GCTATTGAAAGAGGCGATTATCCAACATGGAACTTCTATATCCAGGTGAT
GACGTTCGAACAAGCCGAGAAATGGCCAATGAATCCATTCGACGTCACGA
AGGTGTGGCCGCACGGGGAATTCCCGTTGATTCCTGTCGGCAAGATGGTT
CTGAACAAAAATCCAAAGAACTACTTCGCTGAGGTGGAACAGGCAGCATT
CTGTCCTGCTCATGTCGTGCCAGGAGTCGAATTCTCCCCAGATAAAATGC
TTCAAGGACGCCTGTTCTCCTACACCGACACGCATTTCCATCGACTTGGA
ACCAACTACATGCAACTGCCGATCAACTGCCCTTATCGAGCACGCGCCCA
CAACACTCAACGGGACGGACCAGCATGTTTTGATAACCAG
>PHGpx-1_Acani reannot_id=O02621-D1 origin_id=ANCCAN_20308 class=GPX
GCGCATTCAATTTACCAGTTCACAGTGAAGGATGCGGATGGCAAAGATGT
TTCTCTGGAGAAATACAAAGGCAAAGTGGTTGTGGTTGTTAATGTCGCTT
CACAGTGCGGCCTAACCAACTCGAACTACACACAGCTAAAGGAACTTTTG
GACAAATACAAGCCACAAGGCCTCGAAGTAGCGGCTTTCCCATGTAATCA
GTTTGGAGGTCAGGAGCCAGCTTGTGAACTCGACATCAAAAACTTCGTGC
AGGACAAATTCAAGTTTGAGCCTGATCTCTATGCTAAAGTCGATGTAAAT
GGCGACAAGGCTGATCCACTCTTCAAATTTTTGAAGAAGGAAAAGGTATA
TGAGGTGCTAGAAATGGTCGAATCACTCACAACTCAGCAGCATGTTAATT
TTCAGGGCGGTACGCTAATTGATGCCATCAAATGGAATTTCACAAAGTTT
TTGGTGGATAAAGAGGGAAACGTCGTGAAAAGGTAT
>PHGpx-2_Acani reannot_id=O02621-D2 origin_id=ANCCAN_09393 class=GPX
GCGCATTCAATTTACCAGTTCACAGTGAAGGATGCGGATGGCAAAGATGT
TTCTCTGGAGAAATACAAAGGCAAAGTGGTTGTGGTTGTTAATGTCGCTT
CACAGTGCGGCCTAACCAACGCGAACTACACACAGCTGAAGGAACTTTTG
GACAAATACAAGCCACAAGGCCTCGAAGTAGCGGCTTTCCCATGTAATCA
GTTTGGAGGTCAGGAGCCAGCTTGTGAACTCGACATCAAAAACTTCGTGC
AGGACAAATTCAAGTTTGAGCCTGATCTCTATGCTAAAGTCGATGTAAAT
GGCGACAAGGCTGATCCACTCTTCAAGTTTTTGAAGAAGGAAAAGGGCGG
TACATTAATTGATGCCATCAAATGGAATTTCACAAAGTTTTTGGTGGATA
AAGAGGGGAACGTCGTGAAAAGGTAT
>NPHGpx_Acani reannot_id=Q95003-D1 origin_id=ANCCAN_01307 class=GPX
ATTGACGAAACAACGCGATGGAGTCAGTGCAAGGATGTGAATCAGTCGAT
TTACGACTTTCAGATGGAGACTCTTCAAGGACAGTTTACCGATCTTTCCC
AGTACAAAGGACAGGTTCTGCTGATTATCAACGTCGCCACATTCTGCGCT
TACACTCAACAATACACCGACTTCAATCCACTGATCGAGAAGTATGCGAA
CTCTGGTTTTACAATCCTGGCATTCCCGTGCAATCAGTTCTACCTACAGG
TTAGAATAGATAGCATGAATGATTGTAATAGAACAGTGCAATTAGGACTA
AAAGGCAAATTTTCACAGGAACCAGCTGAGAATCACGAGCTCATGAACGG
AATTATGTACGTCCGACCGGGTAATGGTTGGAAGCCACATCAAAACCTCC
ATATCTATGGAAAAATTGATGTGAACGGCGAAAACCACCATCCGCTTTAT
GAGTTCCTCAAGGAGAGCTGTCCGCAAACGGTGGAGAAGATCGGAAAAAC
CGGCGAACTGATGTACAACCCCGTCAGAGCCAATGACATTACATGGAACT
TTGAGAAATTCCTCATTGATAGACAGGGACGTCCTCGTTTCCGCTTCCAT
CCAACTGCTTGGAGCCACGGTGACGTTGTGCAGCCGTTCATTGAGCAGCT
ACTGAACGAAAGCTCA
>Prx6_Acani reannot_id=O17433-D1 origin_id=ANCCAN_00416 class=Prx
AGCTGGGCCATTTTATTCTCGCATCCAGCCGACTTCACACCCGTGTGCAC
TACCGAACTGGCTCGTGCTGCTCAGCTTGCCGAAAAGTTCCAAGAACGCA
ATGTGCAGATGATAGCACTCAGCTGCGACTCGCCCGAATCCCACCGTGGT
TGGATCAACGACATTGTTGCCTACGCGAAGGATCCGAATTCAAGCACTTT
ATTTCAAGATGACGGCTTCCCATTCGAAATCATTGCTGATGAAGATCGAA
AGCTGGCTGTTGAACTAGGAATGCTGGATCCAGCAGAAAAAGATAGCAAG
GGGATGCCACTAACGGCTCGTGCTGTGTTTATAATTGATCCAAGCAAGAA
ACTTCGCGCCCAAATCCTCTACCCAGCTACGACTGGAAGGAACTTCGAGT
ATGTG
>Prx1-1_Acani reannot_id=Q21824-D1 origin_id=ANCCAN_03702 class=Prx
ATGCTTCGTAACGCTATCCGAGCCGTATCTCGGTCAGCAGTAGCTGTGCA
GTCCGTGCGCCGGCTCTCGTCTACCCCGATACTGCAAGCTGTGCGCCCAC
TGGGACCAAAGTGCAAACTTCCTGACTTTGAAGGCACTGCAGTTGTCGAT
GGAGACTTCAAGGCTATTTCTGCCAAGGATTACAAGGGAAAATGGCTAAT
CATCTTCTTCTACCCGCTCGACTTCACCTTTGTCTGCCCCACGGAGATAA
TCGCCTTCGGAGATCGCGTCGAAGAATTCCGTAAACTCGGATGTGAGGTA
GTAGCATGCTCATGCGACTCGCACTTCTCTCATCTTGCTTGGACTCAGAC
ACCACGCAAAGAGGGAGGTCTTGGCGATATGAAAATTCCAATTCTTTCCG
ATTTCAACAAGAAGATTGCGAGAAACTTTGGTGTGCTAGATGAGGAAGCC
GGTGTCTCATTCCGTGGACTGTTCCTTATCGATCCCAACGGTGATGTTCG
CCACACCACTTGCAATGATCTGCCTGTTGGGCGCTCCGTCGACGAAGCAC
TTCGTGTACTTAAAGCATTCCAGTTTGTTGAGAAGCATGGAGAGGTATGC
CCCGCTGACTGGCATGACGACTCACCAACGATCAAGCCAGGTGTGAAAGA
CAGCAAGGAGTACTTCAGCAAGGTCAACAAG
>Prx1-2_Acani reannot_id=Q9NL98-D1 origin_id=ANCCAN_29684 class=Prx
ATGTCGAAGGCATTCATTGGCAAGCCTGCTCCTGACTTCGCCACAAAGGC
CGTATTCGATGGTGACTTTGTTGATGTGAAACTATCAGATTACAAAGGCA
AATATGTCGTGCTGTTCTTCTACCCCTTGGATTTCACTTTCGTCTGCCCA
ACGGAAATAATTGCATTCTCCGACCGATTCCCTGAATTCAAGAATCTCAA
TGTGGCTGTTCTTGCTTGTTCGACAGACTCTGTCTTCTCGCATCTCGCCT
GGATAAACACTCCTCGCAAGCATGGTGGATTGGGCGACATGAAAATTCCT
GTTCTTGCTGACACCAATCACCAGATTGCAAAGGACTACGGTGTGCTGAA
GGACGATGAAGGAATCGCTTACAGAGGACTTTTCATCATCGACCCCAAGG
GTATCCTTCGACAGATCACCATCAATGATCTGCCTGTCGGTCGTTCAGTT
GATGAGACCCTCCGTCTTGTGCAAGCATTCCAGTACACCGACAAGCACGG
GGAAGTATGCCCTGCTGGCTGGACTCCAGGCAAAGATACCATCAAGCCTG
CAGTCAAGGAGAGCAAGGAGTACTTCAACAAAGCG
>Prx1-3_Acani reannot_id=Q9NL98-D2 origin_id=ANCCAN_22156 class=Prx
ATGTCGAAGGCATTCATTGGCAAGCCTGCTCCTGACTTCGCCACAAAGGC
CGTATTCGATGGTGACTTTGTTGATGTGAAACTATCAGATTACAAAGGCA
AATATGTCGTGCTGTTCTTCTACCCCTTGGATTTCACTTTCGTCTGCCCA
ACGGAAATAATTGCATTCTCCGACCGATTCCCTGAATTCAAGAATCTCAA
TGTGGCTGTTCTTGCTTGTTCGACAGACTCTGTCTTCTCGCATCTCGCCT
GGATAAACACTCCTCGCAAGCATGGTGGATTGGGCGACATGAAAATTCCT
GTTCTTGCTGACACCAATCACCAGATTGCAAAGGACTACGGTGTGCTGAA
GGACGATGAAGGAATCGCTTACAGAGGACTTTTCATCATCGACCCCAAGG
GTATCCTTCGACAGATCACCATCAATGATCTGCCCGTCGGTCGTTCAGTT
GATGAGACCCTCCGTCTTGTGCAAGCGTTCCAGTACACCGACAAGCACGG
GGAAGTATGCCCTGCTGGCTGGACTCCAGGCAAAGATACCATCAAGCCTG
CAGTCAAGGAGAGCAAGGAGTACTTCAACAAAGCG
>SOD3-1_Acani reannot_id=P51547-D1 origin_id=ANCCAN_16619 class=SOD
ATCGTCATGCTTTCAGAGATATTTCTGATCTCCGCTATTATTGGCACTGT
TCACGTGCACAGCGTCGAGTGCGCTAGCGAAGTGCTGAAAGCTCGCGCCT
ACATCTTCGAAGCGGTCAAAGGCGGTAATCCCACCAAAACCATCGGCATT
GTCGATCTCACACAAATTGGCACGTTTGTCAAGCTCAACGGCACTGTATC
CGGCCTAAAGCCAGGAGTTCATGGTTTCCATATTCATGAGAAAGGAGACC
TCGGCAATGGTTGCGTAGCAGCCGCTGGTCATTTTAATCCTCATAAGATG
ATGCATGGTGCCCCAGATGACTCTAATCGACATGTCGGCGATCTCGGGAA
TGTTAACACACCGGAAAATGGCGACACTGTGATCAGCATTTCCGACTCGG
TAATTTCACTAACGGGTCAGCACAACGTCATTGGAAGAGCAATCGTTATC
CATGCTGATCCAGACGATTTGGGTCGAGGAAACTCGGAATTGAGCAAGAC
GACCGGAAACGCCGGAGCACGAGTTGCTTGCGGAGTCATCGGTATCCTC
>SOD3-2_Acani reannot_id=P51547-D2 origin_id=ANCCAN_18290 class=SOD
AAAAGGATGTTCCTGAAATTACTTCTAATCTCCGCTGTTATTTACTTGTG
CAGTAGTGATGAAAACAGGCCTTTAGAAGCGAAAACAGTGACAGAAGCCC
GTGCCAGAATTTTCCGAGCAGTCTCTCGAGGTAAACCCCATCCAAGATTG
GGGCTCGTGAGATTCAGGCAACGAGGTAATAGAGTCAAGATCATTGGAAT
CGTATTTGGCTTGAAGACGGGATCTCATGGCTTCCACATTCACGTAAACG
GTAGCCTGGGTAATGGTTGCAAAGATGCTGGTGCACACTACAATCCCTTA
AACCAAGATCATGGTGCCCCAAATGATACCGCTCGCCATGTTGGTGATCT
CGGAAATATTCATACAACGGAACACGGCATCACATGGATCAAAATGGACG
ACTCGAAAATTTCGCTCAATGGTGCGCATAGCATTGTCGGAAGAACAGTC
GTTATCCATGCCAATCCAGACGACTTGGGCCGGGGAGACTCGCCGGAGAG
CAGAAAGACAGGAAACGCCGGAACGCGCGTCGCATGTGGAATCATAGAGC
CCATC
>SOD3-3_Acani reannot_id=P51547-D3 origin_id=ANCCAN_17826 class=SOD
AAGAAGATGTTCCTGAAATTACTCCTAATCTCTGCTGTTATTTACTTGTG
CAGTAGTGATGAAAACAGGCCTTTGAAAGCGAAAACAGTGAAAGAAGCCC
GTGCCATGATTTTCCGAGCAGTCCCTCATGGCAAACCCTTTCCAAGAGTG
GGACTCGTGAGATTCAGGCAACGAGGGAACATGGTCAAGATCATTGGAAT
CGTATTTGGCTTGAAGACGGGATTTCATGGCTTCCACATTCACATGAACA
GTGGCCTGGGTAATGGTTGCTTAGATGCTGGGGCACACTACAATCCTTTC
AACGTGACTCATGGTGCCCCAAATGATGCCGTTCGGCATGTTGGCGATCT
CGGAAATATCTATACAGCGAAACACGGCATCACATGGATCAAAACTTACG
ATTCGAAAATTTCACTCAGTGGTGAGCATAGCATTGTCGGTAGAACAGTC
GTTATCCATGCCGATCCAGACGACTTGGGCCGGGGAGACTCGGAGAGCAA
AAAGACAGGGAACGCCGGAATGCGCGTCGCATGTGGAATCATAGAGCCCA
TC
>SOD3-4_Acani reannot_id=P51547-D4 origin_id=ANCCAN_17825 class=SOD
CAGATCCGTGGAACCGTATCGGGCCTGACTCCGGGGCTCCATGGCTTCCA
TGTCCACGAAACAGGAGATCTGGGTAATGGTTGTCTTGCATCTGGGCCGC
ATTACAACCCAACTAACATGGTGCACGGTGGCCCGATGGACACTATCCGA
CATGTCGGCGATCTTGGGAACATCAACACACCGGCAAGCGGTGATACTGT
GATCGACATTACCGATAATGTCATCTCACTAACTGGTCCGCAAAGCATCG
TTGGACGAGCCATCGTCATCCACGCTGATCCGGACGATTTGAACCGCGGA
AATGCGCCGACCAGTAACACGACTGGCAACTCTGGAGCACGTGTTGCCTG
CGGAGTGATACGTCTCATC
>SOD3-5_Acani reannot_id=P51547-D5 origin_id=ANCCAN_18291 class=SOD
AGCATGTTTCTAGAAATACTCCTGCTCTTCGCTGTTATTCACTCATCTAC
TAATTGCCAAGGCGGAGGCCGGCCACCGTCTCAGGTGACCAGAGCTCGAG
CGATCATCTTCCGAGCTGTTCCAGGTGGAAATCCCACAATGCGCATTGGC
AGTATCACCTTCAGACAGTCTGGTCGCACCGTCACGATCCGTGGAACCGT
ATCGGGCCTGACTCCGGGGCTCCATGGCTTCCATGTCCACGAAACAGGAG
ACCTGGGTAATGGTTGTCTTGCATCCGGGCCGCATTACAACCCAACAAAC
ATGGTGCACGGTGGCCCGATGGACACTATTCGACATGTCGGCGATCTTGG
AACATCAACACACCGCGGTGATACTGTAATCGACATAACCGATAATGTCA
TCTCACTAACTGGACCGCAAAGTATCGTTGGACGAGCCATCGTCATCCAC
GCTGATCCGGACGATTTGAACCGCGGAAATGCGCCGACCAGTAACACGAC
TGGCAACTCTGGAGCACGTGTTGCCTGCGGAGTGATACGTCTCATC
>SOD3-6_Acani reannot_id=P51547-D6 origin_id=ANCCAN_16621 class=SOD
ATTCAGCTCACAGGCACCGTAAGCGGCCTGACGCCGGGTCTGCACGGCAT
GCATATCCACGAGTTTGGCAGTCTGGGTAATGGTTGCAATGCGGCTGGTA
TGCACTTCAACCCCACGAACATGAGACATGGTGGCTTGATGGATGCTATT
CGACATGTCGGCGATCTTGGCAATATTGTTGCAAATGCAAACGGCGTTGC
TACGATTGACATCACCGATACAATTATTTCTCTGAGAAGCGGAAGTTCAA
ACGACGTCGTTGGACGAGCTATGGTCATCCACGCGGATCCCGATGACTTA
GGCCGTGGAAATTCACCACTCAGTGGTACTACTGGCAACTCTGGACCACG
TGTCGCTTGCGGAATCATACGAAGAGTT
>SOD3-7_Acani reannot_id=P51547-D7 origin_id=ANCCAN_22044 class=SOD
ATTCAGCTCACAGGCACCGTAAGCGGCCTGACGCCGGGTCTGCATGGCAT
GCATATCCACGAGTTTGGCAGTCTGGGTAATGGTTGCAATGCGGCTGGTA
TGCACTTCAACCCAACGAACATGAGACACGGTGGCTTGATGGATGCTATT
CGACATGTCGGCGATCTTGGCAATATTGTTGCAAATGCAAACGGCGTTGC
TACGATTGATATCACCGATACAATTATTTCTCTAAGAAGCGGAAGTTCTA
ACGACGTCGTTGGACGGGCTATGGTCATCCACGCGGATCCCGATGACTTA
GGCCGTGGAAATTCACCACTCAGTGGTACTACTGGCAACTCTGGACCACG
TGTCGCTTGCGGAATCATACGAAGAGTT
>SOD1-1_Acani reannot_id=Q27666-D1 origin_id=ANCCAN_15690 class=SOD
ATGAGCAATCGAGCTGTTGCGGTTTTGCGAGGAGACGCTGGAGTGACAGG
AACAGTCTGGTTCAGCCAGGACAAGGAGTCTGACCCATGTGTCATCAAGG
GTGAAATCAAAGGATTGACCCCAGGTCTTCACGGCTTCCATGTTCATCAA
TATGGAGACTCAACGAATGGATGCATTTCTGCTGGACCTCATTTCAACCC
GTTCAACAAGACTCATGGTGGCCCCAAGGACGAAGTTCGTCACGCTGGTG
ATCTCGGCAATGTTGAAGCCGGTTCGGACGGTGTTGCCCGTTTCGAGATC
AAGGATCATATAGTGAAGATCCATGGAGAGAACACTGTCGTTGGCCGTTC
ACTCGTTGTTCATGCTGGTACTGATGATCTCGGAAAAGGAGAAGGTGACA
AGAAGGAGGAGTCGCTCAAGACCGGAAATGCTGGAGCTCGCTCTGCCTGC
GGAGTAATCGCAATCGCCGCCCCACAG
>SOD1-2_Acani reannot_id=Q27666-D2 origin_id=ANCCAN_24483 class=SOD
ATGAGCAATAGAGCTGTTGCAGTTTTGCGAGGAGACGCTGGAGTGACAGG
AACAGTCTGGTTCAGCCAGGACAAGGAGTCTGACCCATGTGTCATCAAGG
GTGAAATCAAGGGATTGACCCCAGGTCTTCACGGCTTCCATGTTCATCAA
TATGGAGACTCAACGAATGGATGCATTTCTGCTGGACCTCACTTCAACCC
GTTTAACAAGACTCATGGTGGCCCCAAGGACGAAGTTCGTCACGCTGGTG
ATCTCGGCAATGTTGAAGCCGGTTCGGACGGTGTTGCCCGTTTCGAGATC
AAAGATCATATAGTGAAGATCCATGGAGAGAACACTGTTGTTGGCCGCTC
ACTCGTTGTTCATGCTGGTACTGATGATCTCGGAAAAGGAGAAGGTGACA
AGAAGGAGGAGTCGCTCAAGACCGGAAATGCTGGAGCTCGCTCTGCCTGC
GGAGTAATCGCAATCGCCGCCCCACAG
>SOD1-3_Acani reannot_id=Q27666-D3 origin_id=ANCCAN_24482 class=SOD
AGCAATCGAGCGGTAGCAGTCATACGAGGAGAAAATGTGAGCGGAACAGT
CTGGTTTACCCAGGGCAAGGAATCCGATCCATGCCTAATCCAAGGTGAAA
TCAAAGGTCTTACACCCGGGTTACATGGATTTCATGTCCATCAATATGGA
AATTTATCCGGGGGCTGCATCTCTGCAGGACCGCACTTTAACCCATTCAA
CAAGACTCACGGAGGACCAATGGACGAACATCGCCATGTTGGTGATCTTG
GAAGCATTGAAGCTGGTGCGGACGGTGTTGCCCGTTTTGAGATCAAGGAT
CATATGGTGAAGCTTCACGGCAAGGACTCTGTGATAGGCCGTGCTGTAGT
GGTTCACGCTGGCACTGATGACCTCGGAAAAGGGACTGCAGACAGGAGGA
CAGAATCACTGAAGACGGGAAACGCTGGTGCTCGTCTTGCCTGTGGGGTT
ATTGGGATTGCCGCTCCA
>SOD1-4_Acani reannot_id=Q27666-D4 origin_id=ANCCAN_15692 class=SOD
AGCAATCGAGCGGTAGCAGTTATACGAGGAGAAAATGTGAACGGAACAGT
CTGGTTTACCCAGGGAAAGGAATCCGATCCATGCCTAATCCAAGGTGAAA
TTAAAGGTCTTACACCTGGGTTACATGGATTTCATGTCCATCAATATGGA
AATTTATCCGGAGGCTGCATCTCTGCAGGACCGCACTTTAACCCATACAA
CAAGACTCACGGAGGACCAATGGACGAAAATCGCCACATTGGTGACCTTG
GAAGCATTGAAGCTGGTGCGGACGGTGTTGCCCGTTTTAGGATCAAGGAT
CATATGGTGAAGCTTCACGGCAAGAACTCTGTGATAGGCCGTGCGGTAGT
AGTTCACGCTGGCACTGATGACCTCGGAAAAGGGACTGCAGACAAGAGGA
CGGAATCACTGAAGACGGGAAACGCCGGCGCTCGTCTTGCCTGTGGAGTT
ATTGGGATTGCCGCTCCA
>SOD1-5_Acani reannot_id=Q27666-D5 origin_id=ANCCAN_05778 class=SOD
TCCAGCCAACGTGCTGTTGCAGTTCTACGGGGAAACGGTGGACTCAATGG
AACTGTCTGGTTCCTCCCGAGTCAACAAGGCGGTCGAATAACAGTCAAAG
CCGACATTAGAGGTCTACGTCCTAACGCTCGGCACGGTTTTCATATTCAC
CAGCTAGGAGATTTGACAAACGGATGCACATCCGCGGGACCACACTATAA
TCCAGCAGGCAATACTCATGGTGGACCATCGGACACGGTTCGTCACGTTG
GTGACCTTGGTAACATCCAAGCCAACTCACTAGGAGTTGCTCGTTTCTGG
CTACGAGACAACCTGGTAATGACCGGCGGAATGCAGTCAATAATTGGCCG
AGCTGTGGTTTTGCACGCAAACGTTGATGATCTAGGAAGAGGAACTGGTG
CCCAGCGCGAAGAATCGTTGAGAACTGGAAACGCTGGAGCACGTATCGCT
TGCGGAGTCATCGGCATCGCTTCT
