# Supplementary material for: Speciation and adaptive evolution reshape antioxidant enzymatic system diversity across the phylum Nematoda
Source: BMC Biol. 2020 Nov 26;18:181. doi: 10.1186/s12915-020-00896-z (PMC7694339; doi:10.1186/s12915-020-00896-z)
Supplement: Supplementary file 4 — Additional file 4:. Protein-coding transcript (cds) and Protein-coding transcript translation (pep) sequences, and GFF (gff) files of antioxidant enzymes in 58 nematodes. [file 12915_2020_896_MOESM4_ESM.zip › Additional file 4-gff and sequences of re-annoted antioxidant enzymes in 58 nematodes/58_nematodes_antioxidant_enzymes/cds/ancylostoma_ceylanicum.PRJNA231479.antioxidant.cds]

>Ctl_Ace reannot_id=Q27487-D1 origin_id=Acey_s0494.g2447.t2 class=Cat
AAGCCCAAAGTGATTACCATGTCGAACGGGGCCCCGATCCACAATAAGAC
CAATGTTAAGACGGCTGGCCCACGAGGTCCACTACTTGTCGAAGATGTAG
TTTTCATGGATGAAATGGCTCACTTTGATCGAGAACGAATTCCGGAAAGA
GTTGTACACGCTAAAGGAGGAGGAGCTCATGGTTACTTCGAGGTTACCCA
CGATATCACTAAATACTGCAAAGCGGATCTCTTCAACAAAGTCGGCAAAC
AGACACCCGTTTTTGCGCGGTTCTCTACTGTCGGTGGGGAAGCCGGATCG
GCCGATACTGCTCGTGATCCACGAGGATTCGCCGTGAAGTTCTACACTGA
AGAGGGTAACTGGGATTTGGTTGGTAACAACACCCCAATCTTCTTCATCC
GTGATCCAATACAATTCCCGAATTTCATCCATACCCAAAAGAGAAATCCA
CAAACACATCTGAAGGATGCCAATATGATGTGGGATTTCTGGGGACTTCG
CCCTGAGTCCACCCATCAGGTCATGTTCCTGATGTCCGACCGTGGTACTC
CTGACGGTTTCCGTCATATGAACGGCTATGGATCACACACATTCAAATTG
GTCAACGCTGAGGGAACACCCGTGTACTGCAAATTCCACTGGAAGCCACC
AAAGATCAAGAACCTTATGGCTGACGAAGCCGCTCGTTTGGGTGGAGAGG
ATCCTGACTATGCTATCCGTGATCTCTACAATGCTATTGAACGAGGGGAC
TACCCAACATGGAACTTCTTCATCCAGGTGATGACGTTCGAACAAGCCGA
GAAATGGCCAATGAATCCATTCGATGTCACCAAAGTTTGGCCACATGGTG
AATTCCCGCTGATTCCTGTCGGCAAGATGGTCCTGAACAGAAATCCCAAG
AACTATTTTGCTGAGGTGGAACAGGCAGCATTCAGTCCTGCTCATGTCGT
CCCAGGAGTGGAATTCTCCCCAGACAAAATGCTTCAAGGACGTCTGTTCT
CATACACTGACACTCATTTCCATCGACTTGGAACCAACTACATGCATCTG
CCGATCAACTGCCCCTATCGAGCACGTGCTCACAATACCCAGCGGGACGG
ACCTTCTTGTTTCGATAACCAGGGTGACGCCCCTAACTACTTCCCTAACA
GCTTCAACGGCCATGTAGAATGTCCGCGATCAGCAGAGAGCAAATACACG
GTGACAGGAGACGTTACACGTCACGAATCCGTCAACGATGACAATTTCGA
ACAGCCACGAGTCTTCTGGCAAAAAGTG
>PHGpx-1_Ace reannot_id=O02621-D1 origin_id=Acey_s0069.g396.t2 class=GPX
GCGCATTCGATCTATCAGTTCAAAGTGAAGGATGCAGATGGCAAAGAAGT
GTCTCTGGATAAATACAAAGGAAAAGTGGTTGTGGTTGTTAATGTCGCCT
CCCAGTGCGGTTTAACTAACTCGAACTACACGCAATTGAAGGAGCTTCTG
GACAAATACAAGTCACAAGGCCTCGAAGTGGCGGCGTTCCCATGTAATCA
GTTCGGAGGGCAGGAGCCAGCTTGTGAACTCGACATCAAAAACTTCGTGG
CCGACAAATTCAAATTTGAACCAGATCTCTATGCCAAAGTCGATGTAAAT
GGAGACAAGGCTGACCCACTCTTCAAATTTTTGAAGAAGGAGAAGGTATG
TGAGATGCTAGAGGTGCTCAAATCGAATCGTTATCAGGAACAATGGGAGA
AATTCCAGGGCGGTACACTTATCGATGCTATCAAATGGAATTTCACAAAG
TTCCTGGTCGATAAAGAGGGAAATGTGGTGAAAAGATATGGCCCAACTAC
TGAGCCGAAAGAAATGGTGAAGGAAATTGAAGAGCTCCTATCGAAAAATC
CC
>PHGpx-2_Ace reannot_id=O62327-D2 origin_id=Acey_s0196.g1537.t1 class=GPX
TTCAGAGGGCAAGTGGTGATTGTGGTTAACGTGGCCTCTTACTGTGGTTT
TACGAACAACCATTATACTGAACTGAAGACTCTACAACAAAAGTACTACG
ACCAGGGCCTTCGGGTCGCTGCATTCCCCTGCAACCAATTCGGAGCTCAG
GAACCATCCTGCGAGGCTGACATCAAGAAATTCGTGAAGGAAACTTTTCG
TTACGAGCCCGATATGTACTCTAAGGTCGATGTGAACGGAGACAATGCTG
ATCCTTTTTGGACGTTCTTGAAAACCGAACAAGGCGGCACGCTGATTGAT
GCTATCAAATGGAACTTCACCAAGTTTCTTGTCAATCGTAAAGGTTACGT
GGTGAAGCGG
>NPHGpx_Ace reannot_id=Q95003-D1 origin_id=Acey_s0429.g1302.t1 class=GPX
ATCGACGAAACAACGCGATGGAGTCAGTGCAAGGATGTGAATCAGTCGAT
TTACGACTTCCAGATGGAGACTCTTCAAGGACAGTTCACCGACCTTTCCC
AGTACAAAGGACAGGTTCTGCTGATTATCAACGTCGCCACATTCTGCGCT
TACACCCAACAATACACCGACTTCAATCCACTGATTGAGAAGTATGCGAA
CGCTGGTTTCACAATTCTGGCATTCCCATGCAATCAGTTCTACCTACAGG
AACCAGCTGAGAATCACGAACTGATGAATGGAATCATGTACGTCCGACCG
GGTAATGGTTGGAAGCCACATCAAAACCTTCATATCTATGGAAAAATTGA
TGTGAACGGTGAAAACCATCATCCGCTTTACGAGTTCCTCAAGGAGAGCT
GTCCGCAAACGGTGGAGAAGATCGGAAAAACTGGCGAACTGATGTACAAC
CCCGTCAGAGCCAATGACATTACATGGAACTTTGAGAAATTCCTTATTGA
TAGACAGGGACGCCCTCGTTTCCGCTTCCATCCAACTGCTTGGAGCCACG
GTGACGTTGTGCAGCCGTTCATTGAGCAGCTTCTGAACGAAAGCTCA
>Prx1_Ace reannot_id=Q21824-D1 origin_id=Acey_s0005.g2723.t1 class=Prx
ATGCTTCGTAACGCCATTCGAGCTGTATCCCGGTCAACAGTAGCGGTACA
GTCCGCACGGAGACTGTCATCTACTCCGATCCTGCAATCAGTACGTCCAC
TCGGACCAAAATGCAAACTCCCAGATTTTGAAGGCACCGCTGTGGTCGAT
GGTGACTTTAAGGCTATTTCGGCCAAGGACTACAAAGGGAAATGGCTGAT
CATTTTCTTCTACCCACTCGACTTCACCTTTGTGTGCCCCACAGAGATTA
TCGCCTTTGGAGATCGCGTTGAAGAATTCCGCAAGCTTGGATGTGAAGTA
GTAGCATGCTCATGCGACTCGCACTTCTCTCATCTTGCATGGACTCAAAC
ACCACGCAAAGAAGGAGGTCTTGGCGATATGAAAATTCCAATTCTTGCCG
ATTTCAACAAGAAGATTGCTAGGAACTTTGGCGTGCTGGATGAGGAATCC
GGCGTCTCATTCCGTGGTCTGTTCCTAGTCGATCCCAACGGTGATGTTCG
CCACACCACTTGCAATGATCTTCCCGTTGGTCGCTCGGTTGACGAAGCAC
TTCGTGTACTTAAAGCATTCCAGTATGTTGAGAAGCATGGAGAGGTATGC
CCCGCTGACTGGCATGATGACTCACCAACGATCAAGCCAGGTGTGAAAGA
CAGCAAGGAATACTTCAACAAGGTCAACAAG
>SOD2_Ace reannot_id=P31161-D1 origin_id=Acey_s0913.g3023.t1 class=SOD
TTTCAACAACACGCTCTGTATAGGTTCTGTTTGTCAAGAGGCTTATATCC
TTTTAGGGTGCGGGCGAAGCACAGTCTTCCTGACCTTCCATACGATTACA
ATGCACTCGAGCCTGTGATCTGCAGCGAAATCATGCAACTTCACCACCAG
AAACATCATGCAACATACGTCAATAATCTAAACGTTTGCGAGGAGAAAAT
CCATGAGGCTCTGTCCAAAGGGAACATCAAAGAAGCAATTGCTCTACAAC
CAGCGCTCAAATTCAACGGAGGTGGTCACATCAACCATACTATTTTCTGG
ACCAATCTAGCAAAGGATGGAGGAGAGCCAAGTGCTGACCTGATGGCTGC
CATAAAGAGAGATTTCGGATCGCTGGAGAAGATGCAGGAGTCCTTGTCAA
CCGCCACAATTGCTGTGCAAGGATCTGGATGGGGATGGCTAGGTTTCTGT
CCAAAAGCAAAGAAACTGAAGGTTGCAACCTGTGCTAACCAAGACCCACT
TGAGCCCACTACTGGGTTGATCCCTCTGTTTGGAATTGATGTTTGGGAGC
ATGCATACTACCTTCAGTACAAAAACGTTCGACCAGATTACGTGAAAGCT
ATCTGGAAGATTGCTAACTGGAAGAACGTCAGCGAGAGATTTGCGAAGGC
GCAGCAA
>SOD3-1_Ace reannot_id=P51547-D1 origin_id=Acey_s0898.g2935.t1 class=SOD
ATCGCGATGTTTTCAGAGATATTGCTGATCTCCGCTATTCTCGGCACCGT
TCACGTGTCCAAAGTCGATTGCGCCAGTGAAGTCCTCAAGGCTCGCGCCT
ACATCTTCGAAGCGGTCAAAGGCGGTAATCCCAGCAAAGCCATCGGCATT
GTCGATCTCACACAAATTGGCACATTTGTCAAGGTGAGCTCCGTGCCAGG
AAAACTCGTCCACTTTCCCAAAAATATGCTAGAAATTCAGCTCAACGGCA
CCGTATCCGGCCTAAAGCCAGGAGTTCATGGTTTCCATATCCATGAGAAA
GGAGACCTCGGCAATGGTTGCGTAGCCGCAGCTGGTCATTTTAATCCTCA
TAAGATGATGCATGGTGCCCCGGATGACTCGAATCGACATGTCGGTGATC
TAGGGAATGTTAACACACCGGACCAAGGCGACACTGTGATCAGCATCTCC
GACTCGGTGATTTCACTGACGGGTCAGCACAACGTCATCGGACGAGCTAT
CGTTATCCATGCTGATCCAGACGATTTGGGTCGTGGAAACTCGGAACTGA
GCAAGACGACCGGCAACTCTGGAGCACGAGTTGCTTGCGGAGTCATCGGT
ATCCTC
>SOD3-2_Ace reannot_id=P51547-D2 origin_id=Acey_s0009.g506.t1 class=SOD
CTCAATATGTACCCAGAGATACTCGTACTTCTCGCTGTTATTCATTCATC
TACCAATTGTGGGGCCGGCGGCCGGCCACCGTCTCAGGTGACCAGAGCTA
GAGCTATTATCTTTAGAGCTGTCACAGGTGGGAATCCCACAGAGCGCATT
GGGAGCATCAACTTTAGACAATCTGGTCGGACTGTCACGCTCCGTGGCAC
CGTATCTGGCCTGACTCCAGGGCTCCATGGTTTCCACGTCCATGAGACAG
GAGATCTGGGCAATGGTTGTCTGGCATCCGGGCCGCATTATAACCCAACT
AATGTGGTGCACGGTGGCCCTATGGACACTGTTCGACACGTCGGCGATCT
TGGGAACATCAATACACCGGCAAGCGGTGACACTGTGATCGATATAACCG
ACAATATCATCTCACTAACTGGACCGCAAAGCATCGTTGGACGAGCCGTC
GTCATCCACGCTGATCCGGACGATTTGGGCCGCGGAAACGCACCGACCAG
CAACACGACTGGCAATTCTGGAGCACGCGTGGCTTGCGGAGTGATTCGTC
TCCTA
>SOD3-3_Ace reannot_id=P51547-D4 origin_id=Acey_s0898.g2932.t3 class=SOD
ATTCAGATTACCGGTACGGTTAGAGGCTTGACGCCGGGTGAACATGGTAT
GCATATCCACGAGTTCGGCAGTCTGGGTAATGGTTGCAATGCTGCTGGTA
TGCATTTCAACCCCACTAATATGAGACATGGTGGCCTGACGTCCGCCATT
CGACATGTCGGCGATCTGGGCAACATTGTCGCGAATGCAAACGGTGTTGC
TACGATTGACATCACCGACACAATTATTTCCCTGAGAAGCGGAAGTCCGA
ACGACGTCGTTGGACGAGCCTTGGTGATCCACGCTGATCGCGACGACTTA
GGTCTTGGAAACTCGCCGCTTAGTGGTACGACTGGTAACTCTGGACCTCG
TGTCGCTTGTGGAATCATACGAAGGATC
>SOD1-1_Ace reannot_id=Q27666-D1 origin_id=Acey_s0202.g1766.t2 class=SOD
ATGAGCAATCGAGCTGTTGCGGTTTTGCGAGGAGATGCTGGAGTGACAGG
AACAGTCTGGTTCAGCCAGGACAAAGAGTCTGACCCATGCGTCATCAAGG
GTGAAATCAAGGGATTGAGCCCAGGCCTTCACGGCTTCCATGTTCATCAA
TATGGAGACTCAACGAATGGATGCATTTCCGCTGGACCCCACTTCAATCC
ATTTAACAAGACTCATGGTGGCCCCAAGGACGAGGTTCGCCACGTTGGTG
ATCTCGGCAATGTTGAAGCCGGTGCCGACGGTGTTGCCCATTTCGAGATC
ACGGATCATATGGTGAAGATCCATGGAGAGCATACTGTTGTTGGCCGTTC
ACTCGTTGTTCATGCTGGTACTGATGATCTCGGAAAAGGAGTAGGCGACA
AGAAGGAGGAGTCACTGAAGACCGGAAACGCTGGAGCGCGTTCTGCCTGC
GGAGTAATCGCGATAGCCGCTCCGCAG
>SOD1-2_Ace reannot_id=Q27666-D2 origin_id=Acey_s0202.g1764.t1 class=SOD
GCAAGCAATCGAGCTGTGGCAGTCGTGCGAGGAGACGGTATAAACGGAAC
GATCTGGTTTACCCAGGACAGGGAAACCGACCCATGCTTGATCCAAGGCG
TAATCCAAGGTCTTCCACCTGGTCATCGTGGTTTCCATGTGCACCAGTAC
GGGGATTTGAGCCGAGGCTGCATCTCTGCTGGACCCCACTTCAACCCATT
CAACAAAACTCATGGAGGACCAAATTTGAATTTAGAAAATCTAGAGATTA
AATTTAAAAAATTCTGCTTCAAGGATAGAAATCGCCACACTGGCGACCTT
GGGAGCATTGTAGTTGGCGCGGATGGTGTTGCTCGCTTCAACATAACGGA
CTATATGGTGAAGATTCATGGCAAAAACTCTGTGATAGGCCGTGCCGTTG
TGGTTCATGCTGGTACTGATGACCTCGGAAGAGGAACCGGACACAGGAGA
GCGGAGTCATTGAGGACAGGAAATGCTGGCGCTCGTATCGCCTGTGGAGT
CATCGGGATTGCCGCTCCACTG
>SOD1-3_Ace reannot_id=Q27666-D5 origin_id=Acey_s0335.g2873.t2 class=SOD
TTCAGCGATCGTGCTGTGGCAGTCCTACGAGGAACCAGTGGTATCAACGG
AACTGTTTGGTTTCTGCAGGATCGAGCAGGCGGGCCCATAACAATCAAAG
GCGACATTAGAGGTTTCCCTCGCGCCGGTCACCACGGTTTTCATGTTCAC
CAGCTAGGAGATTTGACGAATGGATGCATATCCGCTGGACCACACTATAA
TCCAGGCAACAACAATCATGGTGGACCATCGGACAATGTTCGTCACGTTG
GCGACCTTGGCAACATCCAAGCCGACAATTTTGGAGTTGCTCGCTTCTGG
CTGCGAGACAGCCAGGTAATGATCGGAGGAATGCAGTCGGTCATCGGCCG
GGCTGTGGTTGTGCATGCAAATGTGGATGACCTCGGAAGAGGAGTCGGTG
CAGCACAGGCGGAGTCGTTGAGAACTGGAAACGCTGGAGCACGTCTCGCC
TGCGGCGTCATCGGCATCGCTGCT
