# Supplementary material for: Speciation and adaptive evolution reshape antioxidant enzymatic system diversity across the phylum Nematoda
Source: BMC Biol. 2020 Nov 26;18:181. doi: 10.1186/s12915-020-00896-z (PMC7694339; doi:10.1186/s12915-020-00896-z)
Supplement: Supplementary file 4 — Additional file 4:. Protein-coding transcript (cds) and Protein-coding transcript translation (pep) sequences, and GFF (gff) files of antioxidant enzymes in 58 nematodes. [file 12915_2020_896_MOESM4_ESM.zip › Additional file 4-gff and sequences of re-annoted antioxidant enzymes in 58 nematodes/58_nematodes_antioxidant_enzymes/cds/ancylostoma_duodenale.PRJNA72581.antioxidant.cds]

>Ctl-1_Adu reannot_id=Q27487-D1 origin_id=ANCDUO_09357 class=Cat
AAGCCGAAAGTGATCACTATGTCTAATGGGGCGCCGATTCACGATAAGAC
CAATGTCAAAACGGCTGGACCCCGAGGTCCATTACTCATGGAAGATGTAG
TTTTTCTGGATGAAATGGCTCATTTCGATCGAGAACGAATTCCTGAAAGA
GTTGTACACGCTAAAGGAGGAGGTGCTCATGGTTACTTCGAGGTTACCCA
CGATATCACCAAATACTGCAAAGCGGATCTATTCAACAAAGTTGGCAAAC
AGACACCTGTTTTCGCGCGGTTCTCTACTGTCGGTAAAACTCGTTTTCCT
TACTCTAGCAGTGTTCGTAGCTCTATGGTAGTTCAGTTTTCTTCATTTAA
GGTAGGCAACAACACCCCAATCTTCTTCATCCGTGACCCAATACAATTCC
CGAATTTCATCCACACCCAGAAGAGAAATCCTCAAACACATTTGAAGGAT
CCCAACATGGTCTGGGATTTCTGGGGACTTCGCCCCGAATCCACCCACCA
GGTCATGTTCCTGATGTCGGATCGCGGTACTCCCGACGGTTTCCGTCATA
TGAACGGCTATGGATCGCACACATTCAAGTTGGTCAATGCTGAGGGAACA
CCTGTGTACTGCAAATTCCACTGGAAGCCACAAAAGATCAAGAATCTCAT
GGCTGACGAAGCCGCCCGTTTGTGTGGAGAAGATCCTGACTATGCTATTC
GTGATCTCTACAATGCTATCGAGAGGGGCGATTATCCAACATGGAACTTC
TTCATTCAGGTGATGACGTTCGAACAGGCCGAGAAATGGCCGATGAATCC
ATTTGATGTTACCAAAGTGTGGCCACATGGTGAATTTCCGTTAATTCCCG
TCGGCAAGATGGTCCTGAACAGAAATCCAAAGAACTACTTTGCTGAGGTG
GAACAGTCAGCATTCAGTCCCGCTCATGTCGTCCCAGGCGTCGAATTCTC
TCCAGACAAAATGCTTCAAGGTCGTCTGTTCTCCTACACTGACACGCATT
TCCATCGACTTGGAACCAACTACTTGCATCTGCCGATCAATTGCCCCTAT
CGAGCACGCGCTCACAATACCCAACGGGACGGACCAGCTTGTTTCGATAA
TCAGGGTGACGCTCCGAACTACTTCCCTAACAGCTTCAACGGCCACGTGG
AATGTCCGCGATCAGCTGAGAGCAAATACACGGTCACCGGAGATGTTGCA
CGTCATGAATCTGCTAATGATGACAACTTCGAACAACCACGAGTCTTCTG
GCAAAAAGTG
>Ctl-2_Adu reannot_id=Q27487-D2 origin_id=ANCDUO_23200 class=Cat
GGTGGGGAAGCTGGATCAGCCGATACTGCACGCGATCCACGTGGATTCGC
TGTAAAGTTCTACACTGAGGAAGGCAACTGGGATCTGGTTGGCAACAACA
CACCAATCTTCTTCATCCGTGACCCGATAATGTTCCCGAATTTCATCCAC
ACCCAGAAGAGAAATCCCCAAACACATCTGAAGGATGCCAACATGATGTG
GGACTTCTGGGGACTTCGTCCCGAATCCACCCATCAGGTGATGTTCCTGA
TGTCGGATCGCGGTACTCCCGACGGTTTCCGCCATATGAATGGCTATGGA
TCGCACACATTCAAAATGGTCAATGCTGAGGGAACACCTGTGTACTGCAA
ATTCCACTGGAAGCCACCAAAGATCAAGAATCTCATGGCCGATGAAGCCG
CACGTTTGGGTGGGGAAGACCCTGACTATGCTATTCGCGACCTCTACAAT
GCTATTGAGAGGGGCGATTATCCAACGTGGAGCTTGTTCATCCAGGTGAT
GACGTTCGAAGAAGCCGAGAAATGGCCAATGAATCCATTCGACGTCACTA
AAGTTTGGCCACACGGTGAATTCCCGCTGATTCCCGTCGGCAAGATGGTC
CTGAATAAAAATCCAAAGAACTACTTCGCTGAGGTGGAACAGGCAGCGTT
CTGTCCTGCTCATGTCGTGCCAGGAGTCGAATTCTCTCCAGACAAAATGC
TTCAAGGACGTCTATTCTCCTACACTGACACGCATTTCCATCGACTTGGA
ACCAACTACATGCAACTGCCGATCAATTGCCCCTATCGAGCACGCGCTCA
CAACACCCAGCGGGACGGACCTGCTTGTTTCGATAATCAGGGTGAGGCTC
CTAACTACTTCCCCAACAGCTTCAACGGTCATGTAGAATGTCCACGATCG
GCCGAGAGCAAATACACGACCACCGGAGATGTTACACGCCATGAATCCAT
TAATGATGACAACTTCGAACAGCCGCGAGTCTTCTGGCAGAAAGTGAGTG
AGTTTAGAACTAGGTTATGT
>Ctl-3_Adu reannot_id=Q27487-D3 origin_id=ANCDUO_23296 class=Cat
GGTGGAGAAGCCGGATCGCCCGATACTGCTCGTGATCCACGAGGATTTGC
TGTGAAGTTCTACACTGAAGAGGGTAACTGGGATCTGGTGGGCAACAACA
CCCCAATCTTCTTCATCCGTGACCCAATACAATTCCCCAATTTCATCCAC
ACTCAGAAGAGAAATCCTCAAACACATCTAAAGGATCCCAACATGGTCTG
GGATTTCTGGGGACTTCGTCCCGAATCCACCCATCAGGTCATGTTCCTCA
TGTCGGATCGCGGTACTCCCGATGGTTTTCGCCATATGAATGGCTATGGA
TCCCACACATTCAAAATGGTTAACGCTGAGGGAACACCTGTATACTGCAA
ATTCCACTGGAAGCCACAAAAGATCAAGAATCTCATGGCAGACGAAGCCG
CCCGCTTGTGTGGAGAAGACCCTGACTATGCTATTCGTGATCTCTACAAC
GCTATCGAAAGAGGGGATTATCCAACGTGGAACCTCTTCATCCAGGTGAT
GACGTTCGAACAAGCCGAGAAATGGCCAATGAATCCATTCGACGTCACTA
AAGTCTGGCCACACGGTGAATTCCCGCTGATCCCCGTCGGCAAGATGGTC
CTGAACAGAAATCCAAAGAACTACTTCGCCGAGGTGGAACAATCAGCATT
CAGTCCAGCTCATGTCGTGCCAGGAGTCGAATTCTCTCCCGACAAAATGC
TTCAAGGACGTCTATTCTCCTACACTGATACGCATTTCCATCGACTTGGA
ACCAACTACTTGCATCTGCCGATCAACTGCCCCTATCGAGCACGCGCTCA
CAATACCCAGAGGGACGGACCAGCATGTTTCGATAATCAAGGTGACGCTC
CTAACTACTTCCCTAACAGCTTCAACGGCCACGTAGAATGTCCACGATCG
GCCGAGAGCAAATACACGGTCACTGGAGATGTTGCACGTCATGAATCTGC
TAATGATGACAACTTTGAACAACCGCGAGTCTTCTGGCAGAAAGTGAGTG
AATTTGGA
>Ctl-4_Adu reannot_id=Q27487-D4 origin_id=ANCDUO_12240 class=Cat
ATACAATTCCCCAATTTCATCCACACTCAGAAGAGAAATCCTCAAACACA
TCTAAAGGATCCCAACATGGTCTGGGATTTCTGGGGACTTCGTCCCGAAT
CCACCCATCAGGTGATGTTCCTGATGTCGGATCGCGGTACTCCCGACGGT
TTCCGCCATATGAATGGCTATGGATCGCACACATTCAAAATGGTCAATGC
TGAGGGAACACCTATATACTGCAAATTCCACTGGAAGCCACCAAAGATCA
AGAATCTCATGGCCGACGAAGCCGCACGTTTGGGTGGGGAAGATCCTGAC
TATGCTATTCGTGATCTCTACAATGCTATTGAGAGAGGCGATTATCCAAC
GTGGAACCTCTTCATCCAGGTAATGACATTCGAACAAGCCGAGAAATGGC
CGATGAATCCATTCGACGTCACTAAAGTTTGGCCACACGGTGAATTCCCG
CTGATTCCCGTGGGAAAGATGGTCCTGAACAAAAATCCAAAGAACTACTT
CGCCGAGGTGGAACAGGCAGCTTTCTGTCCTGCTCATGTCGTGCCAGGAG
TCGAATTCTCTCCAGACAAAATGCTTCAAGGTCGTCTGTTCTCCTACACT
GACACGCATTTCCATCGACTTGGAACCAACTACATGCAACTGCCGATTAA
CTGCCCCTACCGGGCACGCGCTCACAACACCCAGCGGGACGGACCAGCTT
GTTTCGATAATCAGGGTGAAGCTCCTAACTACTTCCCTAACAGCTTCAAC
GGCCATGTAGAATGTCCGCGATCGGCCGAGAGCAAATACACGACCACCGG
AGATGTTACACGTCATGAATCTATTAACGATGACAACTTCGAACAGCCGC
GAGTCTTCTGGCAGAAAGTG
>PHGpx-1_Adu reannot_id=O02621-D1 origin_id=ANCDUO_11436 class=GPX
GCGCATTCAATCTATCAGTTCACAGTGAAGGATGCGGATGGCAAAGATGT
TTCTCTGGAGAAATACAAAGGCAAAGTGGTTGTGGTTGTTAATGTCGCCT
CACAATGCGGTCTAACTAACTCGAACTACACACAGCTAAAGGAACTTCTG
GACAAATACAAGCCACAAGGCCTCGAAGTAGCGGCGTTCCCATGTAATCA
GTTTGGAGGTCAGGAGCCAGCATGTGAACTCGACATCAAAAACTTCGTGA
ACGACAAATTCAAGTTTGAGCCTGATCTCTATGCTAAAGTCGATGTAAAT
GGCGACAAGGCTGATCCACTGTTCAAATTTTTGAAGAAGGAGAAGGGCGG
TACACTAATCGATGCTATCAAATGGAATTTCACGAAGTTCTTGGTGGACA
GAGAGGGAAATGTGGTGAAGAGGTAT
>PHGpx-2_Adu reannot_id=O02621-D2 origin_id=ANCDUO_13928 class=GPX
GCGCATTCAATCTATCAGTTCACGGTGAAGGATGCGGACGGCAAGGATGT
CTCTCTGGAGAAATACAAAGGCAAAGTGGTAGTGGTTGTGAATGTCGCCT
CCCAGTGCGGTTTGACTAACTCAAACTACACGCAGCTAAAGGAACTTTTG
GACAAATACAAGCCACAAGGCCTCGAAGTAGCGGCGTTCCCATGTAATCA
GTTTGGAGGTCAGGAGCCAGCTTGTGAACTCGACATCAAAAACTTTGTGA
ACGACAAATTCAAGTTTGAGCCTGATCTCTACGCTAAAGTCGATGTAAAT
GGCGACAAGGCTGATCCGCTGTTCAAATTTTTGAAGAAGGAGAAGGGTGG
TACACTAATCGATGCTATCAAATGGAATTTCACCAAGTTCTTGGTGGACA
AAGAGGGAAAAGTGGTGAAAAGGTAT
>PHGpx-3_Adu reannot_id=O02621-D3 origin_id=ANCDUO_11436 class=GPX
GCGCATTCAATCTATCAGTTCACAGTGAAGGATGCAGATGGCAAGGATGT
TTCCCTGGAGAAATACAAAGGCAAAGTGGTAGTGGTTGTGAATGTCGCCT
CCCAGTGCGGTTTAACTAACTCAAACTACACGCAGCTAAAGGAACTTTTG
GACAAATACAAGCCCCAAGGCCTCGAAGTAGCGGCTTTCCCGTGTAATCA
GTTTGGAGGTCAGGAGCCAGCTTGTGAACTCGACATCAAAAACTTCGTGA
ACGACAAATTCAAGTTTGAGCCTGATCTCTACGCTAAAATCGATGTAAAT
GGTGACAAGGCTGATCCGCTGTTCAAATTTTTGAAGAAGGAGAAG
>PHGpx-4_Adu reannot_id=O62327-D4 origin_id=ANCDUO_08017 class=GPX
TTCAGAGGGAAGGTGGTGATTGTGGTAAACGTGGCATCATACTGTGGCTA
CACGAACAACCATTATACGGAACTGAAGACTTTGCAAGAAAAGTACTACG
ACCAGGGTCTTCGAGTCGCTGCATTCCCCTGTAACCAGTTTGGAGCACAG
GAACCATCCTGCGAGGCGGACATCAAGAAATTTGTGAAGGAAACGTTCCG
TTACGAGCCTGATATGTACTCTAAGGTTGATGTAAATGGAGAAAATGCTG
ATCCGTTTTGGACGTTTTTGAAGACCGAACAAGGCGGCACACTGATAGAT
GCTATTAAATGGAACTTCACAAAGTTTCTCGTTAGCCGTAAAGGTTACGT
GGTGAAGCGG
>NPHGpx_Adu reannot_id=Q95003-D1 origin_id=ANCDUO_02119 class=GPX
ATTGACGAAACAACGCGATGGAGTCAGTGCAAGGATGTGAATCAGTCGAT
TTACGACTTTCAGATGGAGACTCTTCAAGGACAGTTCACCGATCTTTCCC
AGTACAAAGGGCAGGTTCTGCTGATTATCAACGTCGCCACATTCTGCGCT
TACACTCAACAATACACCGACTTCAATCCACTGATCGAGAAGTATGCGAA
CTCTGGTTTCACGATCCTGGCATTCCCATGCAATCAGTTCTACCTACAGG
TTAGAATGGGTGGCATGAATGATTGTAATAAAACAGGGCAATTAAGACGA
AAAGAAAAAATTCTACAGGAACCAGCTGAGAATCACGAGCTCATGAATGG
AATTATGTATGTCCGACCCGGTAATGGTTGGAAGCCACATCAAAACCTCC
ATATCTATGGAAAAATAGATGTGAACGGCGAAAACCACCATCCGCTTTAT
GAATTCCTCAAGGAGAGCTGTCCGCAAACGGTGGAGAAAATCGGAAAAAC
CAGCGAACTGATGTACAACCCCGTCAGAGCCAATGACATTACCTGGAACT
TTGAGAAATTCCTCATTGACAGACAGGGACGCCCTCGTTTCCGCTTCCAT
CCGACCGCTTGGAGCCACGGTGAGGTTGTACAGCCGTTCATTGAGCAGCT
ACTGAACGAAAGCTCA
>Prx6_Adu reannot_id=O17433-D1 origin_id=ANCDUO_21320 class=Prx
AGCTGGGCCATATTATTCTCACATCCAGCCGACTTCACACCGGTGTGTAC
GACCGAGCTGGCCCGTGCTGCTCAGCTTGCCGAAAAGTTCCAGGAGCGCA
ATGTGCAAATGATTGCACTCAGTTGCGATTCGCCAGAATCCCACCGCGGT
TGGATCAACGACATTGTTGCCTACGCGAAGGATCCGAATGTTACTAGTAA
GAGGGTCACTTTACTTGAAGGTGACGGCTTCCCATTCGAAATCATTGCCG
ATGAAGATCGAAAGCTGGCTGTTGAACTGGGAATGTTGGATCCAGCAGAG
AAAGATAGCAAAGGGATGCCACTAACGGCTCGTGCTGTGTTTATAATTGA
CCCAAGCAAGAAACTTCGCGCCCAAATCCTCTACCCAGCTACGACTGGAA
GGAATTTCGAGTATGTG
>Prx1-1_Adu reannot_id=Q21824-D1 origin_id=ANCDUO_04180 class=Prx
ATGCTTCGTAACGCCATCCGAGCTGTATCTCGGTCAGCAGTAGCAGTGCA
CTCCGTGCGGCGGCTCTCATCTACCCCGATACTGCAAGCTGTCCGCCCGC
TAGGACCAAAGTGCAAACTTCCTGACTTTGAAGGCACTGCAGTGGTTGAT
GGAGACTTCAAGGCGATTTCTGCCAAAGATTACAAGGGGAAATGGCTAAT
CATCTTCTTCTACCCACTCGACTTCACCTTTGTCTGCCCCACGGAGATAA
TCGCCTTCGGAGATCGTGTCGAAGAATTCCGTAAACTCGGATGTGAAGTA
GTAGCATGCTCATGCGACTCGCACTTCTCTCATCTTGCTTGGACTCAGAC
ACCACGCAAAGAGGGAGGTCTTGGCGATATGAAAATTCCTATTCTTTCCG
ATTTCAACAAGAAGATTGCGAGGAACTTTGGTGTGCTAGATGAGGAAGCC
GGTGTCTCATTCCGTGGACTGTTCCTGATCGATCCCAACGGTGAGGTTCG
CCACACCACTTGCAATGATCTGCCTGTTGGCCGCTCTGTCGACGAAGCAC
TTCGTGTACTTAAAGCATTCCAGTTTGTTGAGAAGCATGGAGAGGTATGC
CCCGCTGACTGGCATGATGACTCACCAACAATCAAGCCAGGAGTGAAAGA
CAGCAAGGAATACTTCAGCAAGGTCAACAAG
>Prx1-2_Adu reannot_id=Q9NL98-D1 origin_id=ANCDUO_09672 class=Prx
TTTAAATCTATTACTTTAATCTTCGTTGTTTTAACACTTCTTATACTGTT
TAGCACTTTCGTCTGCCCAACGGAAATCATCGCTTTCTCCGACCGATTCC
CTGAATTTAAGAACCTCAATGTGGCTGTTCTTGCTTGCTCGACAGACTCT
GTCTTCTCGCATCTCGCCTGGATAAACACTCCTCGCAAGCATGGTGGATT
GGGCGACATGAAAATTCCTGTTCTTGCTGACACCAATCACCAGATTGCAA
AGGACTATGGTGTGCTGAAGGACGATGAAGGAATCGCTTACAGAGGACTT
TTCATCATCGACCCCAAGGGTATCCTTCGACAGATCACCATCAACGATTT
GCCCGTTGGTCGATCAGTTGATGAGACCCTCCGTCTTGTGCAAGCATTCC
AGTACACCGACAAGCACGGAGAAGTATGCCCTGCTGGCTGGACTCCTGGC
AAAGATACCATCAAGCCCGCTGTCAAGGAGAGCAAGGAGTACTTCAGCAA
AGCG
>SOD2_Adu reannot_id=P31161-D1 origin_id=ANCDUO_09443 class=SOD
GTGAGGGCAAAACACAGCCTTCCCGACCTTCCGTACGACTACAATGCACT
CGAGCCTGTGATCTGTAACGAGATCATGCAGCTTCATCACCAGAAACATC
ATGCAACATACGTTAATAATCTAAACATCTGCGAGGAGAAAATTCATGAG
GCTTTATCCAAAGGAAACATCAAAGAAGCTATTGCTCTGCAACCAGCGCT
CAAGTTCAACGGTGGTGGTCACATCAACCACACCATTTTCTGGACCAATC
TAGCGAAGGATGGAGGAGAGCCAAGTGCTGAATTGATGGCTGCCATAAAG
AGAGATTTTGGATCGTTAGAAAAGATGCAGGAGAATTTGTCGACTGCCAC
AATTGCTGTGCAAGGATCCGGATGGGGATGGCTAGGTTACTGCCCAAAAG
GGAAGAAACTGAAGGTTGCAACCTGTGCGAACCAAGATCCACTTGAACCT
ACCACTGGTTTGATTCCTCTGTTCGGAATTGATGTTTGGGAGCACGCCTA
CTACCTTCAGTACAAAAATGTTCGACCAGATTACGTCAAAGCTATCTGGA
AGATTGCTAACTGGAAGAACGTCAGCGAGAGATTTGCAAAGGCGCAACAA
>SOD3_Adu reannot_id=P51547-D1 origin_id=ANCDUO_10817 class=SOD
AGCATGTTTCTAGAAATACTTCTGCTCTTCGCTGTTATTCATTCATCCAC
CAACTGCCAAGGCGGTGGCCGACCACCGTCTCAGGTGACCAGAGCTCGAG
CCATAATCCTTCGAGCTGTCCCAGGTGGAAATCCCACAGAGCGCATCGGT
AGCGTTACATTTAGACAAACTGGTCGTACTGTCACGATCCGTGGAACCGT
ATCGGGTCTGACTCCAGGGCTCCATGGTTTTCATGTCCACGAAACGGGAG
ATTTGGGTAATGGTTGTCTTGCGTCCGGGCCACATTACAATCCAACTAAC
ATGGTGCATGGTGGCCCAATGGACACTATTCGACACGTCGGTGATCTTGG
AAACATCAACACACCG
>SOD1-1_Adu reannot_id=Q27666-D1 origin_id=ANCDUO_22013 class=SOD
ATCAAGGGATTGAGCCCAGGTCTTCACGGATTCCATGTTCATCAGTTTGG
TGACTCGACGAATGGATGCATTTCTGCTGGACCTCACTTCAACCCGTTCA
ACAAGACCCATGGCGGTCCCAAGGACGAGGTTCGTCACGTCGGAGATCTT
GGAAATGTTGAAGCCGGTGCGGACGGTGTTGCTCACTTCGAGATCACAGA
TCACATGGTGAAGATCCATGGAGAGCACACTGTTGTTGGCCGTTCACTCG
TTGTTCATGCTGGTACCGATGACCTCGGAAAAGGAGTTGGTGACAAGAAG
GAGGAGTCACTGAAGACTGGAAATGCTGGAGCTCGCTCTGCCTGCGGAGT
GATCGCAATCGCCGCCCCACAG
>SOD1-2_Adu reannot_id=Q27666-D2 origin_id=ANCDUO_14288 class=SOD
AGCAATCGAGCGGTAGCAGTTCTACGAGGACAAACTGTGACTGGAAGAGT
CGTGTTTACCCAGGAAAGAGAATCCGACCCATGCCGTATCCAAGGTGAAA
TTAAAGGCCTTACACCTGGTTTGCATGGTTTTCATGTGCATCAGTACGGA
GATTTAACCAAGGATTGCATCTCTACTGGACCACACTTCAATCCATTCAA
CAAGACTCATGGAGGACCAACGGCAAGCTTCGAGGACAAAAATCGCCACA
ACGGCGACCTTGGAAGCATTAAAGCTGACGCGGACGGTGTTGCTCGTTTC
AACATAACGGACAGCATGGTGACGATCCATGGGAAAAACTCTGTGATCGG
CCGTGCGGTAGTAGTTCATGCTGACATTGATGACCTCGGCAAGGGGACCG
GAGACAGGAGGAAGGAGTCACTGAAGACGGGAAACGCTGGCGCTCGTCTT
GCCTGTGGAGTTATTGGGATTGCCGCTCCACAG
>SOD1-3_Adu reannot_id=Q27666-D3 origin_id=ANCDUO_15971 class=SOD
AGCAATCGAGCGGTAGCAGTTCTACGAGGACCAATTGTGAATGGAACAGT
CGTGTTTACCCAGGAAAAAGAATCCGATCCATGCCGTATCCAAGGTGAAA
TTAAAGGCCTTACACCTGGTCTACATGGTTTTCATGTGCATCAGTACGGA
GATTTGACCAACGGTTGCACCTCTACTGGATCACACTTCAACCCATTCAA
CAAGACTCATGGAGGACCAAGGGACGAAAATCGCCACAATGGTGACCTTG
GAAGCATTGAGGCTGGCCCGGACGGTGTTGCCCGTTTCAACATAACGGAT
CCTATGGTGAAGCTTCATGGCAAAAACTCTGTGATAGGTCGTGCCGTAGT
AGTTCATGCTAACGTTGATGACCTCGGCAAAGGGAAAGGAAGCAGGAGGA
AGGAGTCACTGAAGACGGGAAACGCTGGCGCTCGTCTTGCCTGTGGAGTT
ATTGGGATTGCTCAG
>SOD1-4_Adu reannot_id=Q27666-D4 origin_id=ANCDUO_27261 class=SOD
TTCAGTGAGCGTGCTGTTGCAGTACTGAAGGGGAACAATGGAGTCACTGG
AACTGTCTGGTTCCTCCAGCGTCGAGCAGGCGGTCCTATAAGAGTCAAAG
TCGACGTTAGAGGGCTCCGTCCTAACAGCCGCCACGGTTTTCATGTACAC
CAGCTGGGAGATCTGACGAACGGATGCACATCTGCAGGACCACACTATAA
CCCAGGAAACAATAATCATGGTGGACCAACGGACCCAATTCGTCACGTTG
GTGACCTTGGCAATATCGTATCCAACTCACGAGGGATCGCTCGCGTCTGG
TTGCGAGACAACCAGGTAATGATCGACGGAATGAAGTCGGTAATTGGCCG
AGCGGTGGTTGTGCATGCGAACGTTGATGACCTAGGTGAGAAGATGGTAT
TTATCCTTTTAGCTGTGGTTTCAAGTGCTTCTGTAGGAAGAGGAACTGGT
GCCCAGCGAGAGGAGTCGTTGAGAACTGGAAACGCTGGACCACGTCTCGC
CTGCGGCGTCATCGGCATCGCTTCT
