# Supplementary material for: Speciation and adaptive evolution reshape antioxidant enzymatic system diversity across the phylum Nematoda
Source: BMC Biol. 2020 Nov 26;18:181. doi: 10.1186/s12915-020-00896-z (PMC7694339; doi:10.1186/s12915-020-00896-z)
Supplement: Supplementary file 4 — Additional file 4:. Protein-coding transcript (cds) and Protein-coding transcript translation (pep) sequences, and GFF (gff) files of antioxidant enzymes in 58 nematodes. [file 12915_2020_896_MOESM4_ESM.zip › Additional file 4-gff and sequences of re-annoted antioxidant enzymes in 58 nematodes/58_nematodes_antioxidant_enzymes/cds/angiostrongylus_cantonensis.PRJNA350391.antioxidant.cds]

>Ctl_Acant reannot_id=Q27487-D1 origin_id=Angca_05014 class=Cat
AGGGGACCAATGCTTATGCAGGATGTCATCTACATGGATGAGATGGCTCA
CTTCGATCGCGAACGAATACCTGAGAGGGTTGTCCATGCCAAGGGAGCAG
GTGCTCATGGTTACTTCGAGGTCACTCACAACATCAGTAAGTACTGCAAA
GCGGAGGTTTTCAGCAGTATTGGCAAGCAGACGCCGTGCTTTGTTCGGTT
TTCCACCGTAGGCGGAGAGTCCGGATCGGCGGATACCGTACGCGATCCTC
GTGGATTTGCCATAAAATTCTACACAGAAGAAGGTAACTGGGATTTGGTC
GGCAACAATACACCAATCTTTTTCATTCGTGACCCTATTCAATTTCCGAA
TTTCATCCACACTCAAAAGAGAAATCCACAAACACATCTGAAAGATGCCA
ACATGATGTGGGACTTCTGGGGTCTTCGTCCTGAATCCACACACCAGGTT
ATGTTCCTAATGTCGGATCGTGGGACTCCAGATGGATACCGTTTTATGAA
CGGTTACGGTTCGCACACGTTTAAGCTCGTCAACTCGGATGGCAAGGCAG
TTTATTGCAAATTCCACTTGAAGCCTAAAGAAATCAAGAATCTCTCAGCA
GCTGAAGCTGCTAGGCTGGCTGGTGAAGATCCGGACTACTCGATCCGTGA
CCTCTACAATGCGATCGAGAGAGGCGACTACCCTCAGTGGACTTTCTACA
TTCAGGTGATGACGTTCGAACAAGCAGAGAGATGGCCAATGAATCCTTTC
GACGTCACCAAGGTTTGGCCTCATGGCGAATTTCCACTGATTCCGGTTGG
AAAACTAGTTCTGAACCGAAATCCAAAGAATTACTTCGCTGAGGTGGAAC
AGGCTGCGTTCTGTCCAGCCCATGTGGTCCCAGGAATCGAGTTCTCCCCG
GACAAGATGCTCCAGGGCCGCCTGTTCTCCTATACGGACACTCATTTCCA
TCGACTTGGTACGAACTATAATCAGCTGCCGATCAACTGCCCATACAGAG
CCCGAGCCCACAACACGCAGAGGGATGGAGCTGCCACTTTCGACAATCAA
GGAAATGCTCCAAACTACTTCCCAAACAGTTTCAATGGTGGTATGGAGTG
TCCAAGAGCAGTAGAAAGCAGATGGTCAGTGTCAGGAGACGTGGAGCGTC
ACGAATCCATCAACGACTGTAATTTCGACCAGCCACGAGAATTTTGGACT
AAGGTT
>PHGpx-1_Acant reannot_id=O62327-D1 origin_id=NA class=GPX
TTCAGAGGTAAAGTGGTAGTGGTCGTCAACGTCGCTTCGCAGTGTGGGTT
AGCAAACTCAAATTACACGCAGCTAAAGGAACTGCTCGATAAATACAAAT
CTCAAGGCTTAGAAGTGGCGGCGTTCCCTTGTAATCAGTTTGGTTCGCAG
GAACCAGCCTGTGAACTCGACATAAAGAATTTTGTGGGAAACAAGTTCAG
CTTCGAACCAGACCTCTATGCAAAGATTAATGTGAACGGTGATAACGCAG
ATCCACTGTACAAATTCTTGAAGAAGCAGAAG
>PHGpx-2_Acant reannot_id=O62327-D2 origin_id=Angca_05117 class=GPX
AGGGGACAAGTGGTGATCATTGTAAACGTGGCTTCAAAGTGTGGATATAC
GAGCGGTCACTACAAGGAGTTAAAAGCTATACAAGACAAGTACTACGAAC
AAGGTCTGCGAGTGGCTGCCTTCCCTTGCAATCAGTTCGGAGGACAAGAA
CCCGCATGTGAGATTGATATCAAGAAGTTTGTGAAGGAGACATTCGATTA
CGAGCCGGAGTTATATGCAAAGGTAAAGGTGAATGGTGATGACGCTGACC
CACTTTGGAAGTTTTTGAAAACGGAGCAGCATGGTACTCTGATTGACGCT
ATTAAGTGGAATTTCACAAAGTTTTTAGTGGATCGAAAGGGACATGTGGT
TAAGAGG
>NPHGpx_Acant reannot_id=Q95003-D1 origin_id=Angca_12979 class=GPX
ATTGACGAAACGACACGATGGAGTCAGTGCAAAGACTTAAATCAGTCCAT
CTACGATTTTCAGGTGGAAACCCTTCAAGGAGAATTTACTGATTTATCAC
AGTACAAAGGACAAGTTCTCTTGATAATAAACGTCGCTACCTTCTGTGCT
TACACGCAACAATACACCGATTTCAACCCTTTGATCGAGAAAAACGTGAA
CGGCGGTTTCACAATTCTGGCTTTTCCCTGTAACCAGTTCTACTTACAGG
AACCAGCCGAAAATCATGAACTAATGAATGGAATTATGTACGTCCGACCA
GGCAATGGATGGAAGCCGCATCAGAACCTCCACATTTACGGAAAGATTGA
CGTTAATGGCGAAAATCACCATCCTCTTTATGAATTCTTGAAGGAGAGCT
GTCCACAAACCGTGGAAAAGATTGGAAAGACCGATGAGCTGATGTATAAT
CCTGTTCGAGCACATGATATCACGTGGAACTTTGAGAAATTCCTCATTGA
TAGAAAGGGTCGTCCTCGCTTCCGTTTCCATCCTACAGCATGGAGTCACG
GTGACGTCATACAACCCTTCATCAACCAACTCATGAATGAGAGCCCA
>Prx6_Acant reannot_id=O17433-D1 origin_id=Angca_04454 class=Prx
TTTCAGAAGAGAATGAAACTGGGCGACACATTTCCTACGTTTTCCGCAGT
GACGAATCTTGGCAAAATAAAGGATTTTCATGATTGGATTGGAAACAGTT
TCAGTTGGGTGATCTTGTTCTCACACCCTGCCGATTTTACCCCCGTATGC
ACCACGGAACTGGCTCGTGCAGTTCAGCTGGCTGAGAAGTTCGAGGAACG
TCAAGTGCAGATGATCGCCTTAAGTTGCGATTCTGCTGAATCGCATCGCA
GTTGGATCAGAGATATCCTAGCCTACGCAGAATATGACAAATGTTTTTCC
TGTTCAGTAAACAACTTCCCGTTTGAAATCATAGCCGATGAAAACCGAAG
GCTGGCAACTGAGCTAGGCATGTTGGATCCAAAAGAAAAGGACAGCGCTG
GCATACCACTTACAGCTCGTGCTGTGTTCATCATCGACCCTAAGAAAAAG
CTTCGTGCACAAATTCTTTATCCTGCTACAACTGGAAGAAATTTCGATGA
AATTCTTCGTGTAATCGACTCGTTGCAATTGACAGACCGTATGCCTGTGA
GTCATTGTTTTCTTCTGCGATCTTTATTACAATTCCTACAAGATTACATT
TGTGAGGTTGCTACACCGGAAGGCTGGAATAGTGCGAAGGAGGCCTGTAT
GGTCCAGCCTAGCGTTTCCATGTCAGAAGCCGAAGAATTGTTCGCGGAAG
TGGACACAGTACCACTGCCCAGTGGTAAGCCGTACCTTCGTCGAGTACAA
ATCATTGAA
>Prx1-1_Acant reannot_id=Q21824-D1 origin_id=NA class=Prx
ATGATACGGAGTGTTCTTCGAGGTGCTTCATTATCAGCACTTGGTCTTCG
TTCTGCACGTCAACTTTCGACCTCCGCGGTACTGCAAGCGGTTCGACCAC
TTGGACCGAAATGTAAAGTACCTGATTTTGAGGGCACAGCAGTCGTCGAT
GGGGATTTTAAGGTAGCTATTTCTTCCAAGGACTTTAGCGGGAAGTGGTT
GCTGTTCTTTTTCTATCCCCTAGATTTCACGTTCGTTTGCCCAACAGAAA
TTATCGCGTTCGGAGATCGCGCGAAGGATTTCCGCGCATTAGGATGTGAG
GTAGTGGCTTGTTCATGTGACTCCCATTTCTCACACCTGGCATGGACTCA
GACTCCACGTAAAGATGGAGGCCTTGGTGACATGAACATACCTATCTTAG
CTGATTTCAACAAGAAAATTGCGAGAAACTTTGGAGTACTCGATGAGGAA
GCTGGTGTATCGTTCCGTGGACTGTTTCTCATCGATCCAGAAGGCGTAGT
ACGTCACACCGTATGTAATGATCTGCCCGTTGGTCGGTCTGTTGATGAGG
CATTGCGTACACTTAAAGCATTCCAGTATGTGCAAAAGCACGGAGAGGTT
TGTCCTGCTGACTGGCATGATGATTCACCAACTATCAAGCCAGGTGTTAA
AGACAGCAAGGAGTACTTCAACAAAGTGAATAAG
>Prx1-2_Acant reannot_id=Q9NL98-D1 origin_id=Angca_13242 class=Prx
ATGTCGAAAGCACTGATCGGTAAGCCCGCGCCTGATTTTAACACTAAAGC
TGTCTACGGCGGTGATTTCGTGGACGTGAAACTCTCGGACTATAGGGGAA
AGTACCTCGTGCTTTTCTTCTACCCAATGGATTTTACATTCGTGTGTCCG
ACGGAAATCATCGCGTTTTCGGATCGCTTTGAGGAGTTCAAGAACATTGG
CGTATCGGTCCTTGCTTGCTCTACGGACTCAGTTTTCTCCCATCTTGCTT
GGATCAACACTCCTCGGAAGCATGGTGGTTTGGGCGAAATGAAAATTCCT
GTCCTTGCAGACACCAACCATCAGATTGCAAAGGACTATGGTGTGCTGAA
AGATGACGAGGGAATTGCCTACAGAGGTCTTTTCATCATTGATCCGAAGG
GAATCCTTCGTCAGATCACTGTCAACGACTTGCCTGTTGGTCGCTCTGTC
GATGAGACTCTTCGTCTTGTTCAAGCCTTCCAGTTTGTTGATAAGCATGG
TGAAGTTTGTCCCGCAGGTTGGACTCCTGGAAAGGAAACGATCAAGCCAG
GTGTTAAGGACAGCAAGGAGTACTTTAACAAAGTA
>SOD2_Acant reannot_id=P31161-D1 origin_id=Angca_08685 class=SOD
GAGCTCGAAAAAACTCGAAACTGTTTTAACTACAGTATATTTAGGACTAG
GGCAAAGCACAGTCTACCTGATCTTCCATACGACTACAATGCCCTGGAAC
CTGTCATCTGCAGTGAAATAATGCAGCTACATCATCAGAAGCATCATGCT
ACTTATGTTAACAACCTGAATGTGTGTGAAGAGAAGATACACAGTGCTCT
ATCGAAAGGTAACGTAAAAGATGCAATCGCCCTACAGCCTGCGTTAAAAT
TCAATGGTGGTGGCCATATTAACCATTCCATCTTTTGGACAAATCTAGCC
AAAGATGGGGGAGAACCCAGTGCTGAGCTTCTGACAGCAGTAAAGAATGA
TTTCGGATCACTCGAGAAAATGCAAGAGCTCTTGTCCGCTGCCACGATTG
CCGTGCAAGGCTCTGGTTGGGGCTGGCTTGGTTACTGCCCTAATGGAAAG
CGGCTAAAGATTGCAACGTGTGCCAACCAAGATCCTCTAGAACCGACAAC
TGGCCTGATTCCACTATTTGGAATTGATGTTTGGGAACATGCATATTATC
TACAGTATAAGAACGTTCGCCCAGATTATGTGAAAGCGATCTGGAAAATT
GTCAACTGGAAGAATGTCAGCGAGAGATTTGCTAAAGCGAAACAA
>SOD3-1_Acant reannot_id=P41963-D3 origin_id=Angca_03199 class=SOD
GTCAGTGGAAGAGTGTCTGGATTGACACCAGGACTTCATGGCATGCATGT
CCATCAAAACGGCAATCTAGGAAATGGCTGTCTAGCCGCTGGCGATCACT
ACAATCCTTTCAATATGAATCATGGGTCTCCTAATGCCAGGGTTCGACAC
GTTGGCGACCTTGGAAACATCGTCGCAGGGGAGGACGGCGTTTCGAATAT
CTATGTAGTGGATAAAGTGATGATGCTCACTGGACCGCAAAGTGTCGTTG
GACGCGCTCTCGTCATTCACGCCAGGAGAGACGACCTGGGCCTTGGCAAC
TCACCATTGAGTTTGACAACAGGCGACTCCGGCGGCCGTGTCCTCTGCGG
GTTAATCGTAATGACC
>SOD3-4_Acant reannot_id=P51547-D1 origin_id=Angca_05367 class=SOD
ATTCAGATTACCGGCATCGTGAAAGGACTGACTCCAGGTCTTCATGGATT
TCATGTTCATGAAAAAGGTGATTTGGGAAATGGTTGCGCAAATGCAGGTG
GTCATTACAATCCGCTCAATATGGACCATGGTGCTCCATACGATAGCTAT
CGACACATCGGTGATCTCGGAAACATCTTTACTTCGTACGGCGGTTTTAC
GATGATCTCCATCACGGACTCCATAGCTAAACTCGATGGTCCATATAGTG
TGGCTGGACGAGCTATCGTCATTCATTCCGATGCAGACGATCTGGGTCGT
GGCAACTCTCCAGAGAGTAAAAAAACGGGGAACGCTGGTAGTCGAGTTGC
CTGTGGAGTGATCACTGTTTTA
>SOD3-2_Acant reannot_id=P51547-D10 origin_id=NA class=SOD
GGCGCTTTGACTGGGCTGCCCCCAGATGATCACGGTTTCCACGTTCATGA
ATTCGGAGATCTCAGTAATGGATGCTTAGGAGAAGGACTACATTGCAACT
CCTTTAGATCACCACATGGTGGACCAGACGACCCACCTTCTTCAAGGCAC
GTTGGCGATCTCGGAAACATAATGACACCTGCAAGTCCTTCACTCTACTT
TGTTCCAACAGCGTTTATCATCCATGAATCCCTCGTTACCTTCACCGGAA
ATCGTGGAATCGTTAGACGAGCTATCGTACCCCACAAAAAAGATGATTTG
GGGAGAGGTGGAGACGCAGAGAGTCGCAAAACAGGTAACGCTGGCGCTCG
TATCGCCTGTGGAATCATTGGCTATACT
>SOD3-3_Acant reannot_id=P51547-D11 origin_id=Angca_12643 class=SOD
GTACCAAAAGCTAGCGCCCTTATTTTCAAAGCAGTCACCGGTGGTAACCC
AACGGAATCTATTGGAACCATCGACTTGATGGAGCTCAATGGAGTGGTGA
CGATAAACGGCAGCGTAACTGGGCTGCCCCCTGGCCCTCATGGCTTTCAC
GTCCATGAATTCGGCAGTCTCGGCAATGGTTGCATAGCAGCAGGTCTCCA
CTTCAATCCCTTTAGATCAGACCACGGCGGCCCGGACGATCCACCCTCCA
GGCGGCATGTCGGGGATCTTGGAAACCTGATGACA
>SOD3-5_Acant reannot_id=P51547-D3 origin_id=Angca_13757 class=SOD
GTACCAAGAGCTCGTGCCCTTATCTTTCAAGCGGTCAGTGGTGGAAATCC
AACCACTGCACTTGGAGTTCTGGACTTGACAGAACGCCGAGGCGTGGTGA
CGATCACCGGGAACGTGAGTGGTCTACCCGTAGGCCCGCACGGCTTTCAT
GTCCACGAGTTTGGCGATCTTGGCAATGGATGCTTGGCAGCCGGAGACCA
CTATAATCCTTTCAGAGTGAACCATGGCGGACCGAAAAACTCACGCCACA
AACGACATGTCGGTGATCTTGGAAACATAGTGACACCTGCAACTGGTCCG
ACAGTGATCAACATCAGGGATTCCCTGATTGCGTTCACTGGAATTCGCGG
TATTGTTGGACGTGCTTTCGCTATTCACGCCAATAGAGATGATCTGGGAA
CCGGCGGGAACGAAGGAAGTCTCACAACAGGCAATGCTGGTGCTCGTCTT
GCTTGTGGAATTATTGGTTACATT
>SOD3-6_Acant reannot_id=P51547-D4 origin_id=Angca_13768 class=SOD
GTCTCAAAGGCACGGGCAATTATTTATCAAGCCGTTGCTGGCGGCAACCC
AAGTACTGCAATCGGTGTTCTTGACGTGAAACAATGCCGTGGAGTGATGA
CGATCAATGGTACTGTGAGCGGTCTGCCTCCAGGTCTTCATGGTTTTCAT
GTCCACGAGTATGGCGATTTGGGGAATGGTTGCCTAGCAGCGGGCAACCA
CTACAATCCTTTCAAGCGAAACCATGGTGGACCAAAAAGCCTAAGTTCAA
GACGACATGTCGGGGACCTTGGAAGCATAATGACACCCGCAACTGGTTCT
ACACCGATCAACATCAGAGATACTCTCACAACATTCAGTGGAATCCGCGG
CATTGTTGGGCGAGCTTTCGTGATCCATGCCAATGTTGATGATCTGGGAA
ATGGTGGGAACGAAGGAAGTCGCACAACAGGCAATGCTGGCTCTCGCCTC
GCTTGTGGAATCATTAGCTTCGTT
>SOD3-7_Acant reannot_id=P51547-D5 origin_id=Angca_05371 class=SOD
GTACCAAGAGCTCGTGCCCTTATCTATCGAGCTGTGACTGGCGGAAACCC
AAGCACCGCAATTGGAGTCCTGGACTTGACAGAACGCAATGGTGTGGTGA
CGATTATCGGCAGTGTGGATGGTCTTCCACCAGGTCAACACGGCTTTCAC
GTCCATGAGTTCGGTGATGTTGGAAACGGCTGCTTAGCAGCAGGTAACCA
CTTCAATCCTCTAAGATCAGACCATGGTTCACCAGTAAACTCACCGTCCA
GACGACATGTCGGGGATCTTGGAAACATCATGACACCAGTCAATGATTCG
ACACTGATTGACATCCAGGATTCTCTCATTGCCTTCACCGGTACGCGTGG
TATCATCGGAAGAGCCTTCGCCATTCATGCCAACGTAGATGATCTGGGGA
CCGGTGGGAACGAGGGAAGCCGCACAACAGGCAACGCTGGCTCACGTCTT
GCTTGTGGAATCATTGGCTACGTT
>SOD3-8_Acant reannot_id=P51547-D6 origin_id=Angca_13769 class=SOD
GTGCCACAAGCTCGTGCCCTTATGTTTCAAGCTGTTCCTGGCGGTAATCC
AACTAATTTACTTGGAGTGATTGATATAACAGAACTGAATGGAGTGGTAA
CGATGATTGGAAGTCTAACTGGGCTGCCACCAGGTCCTCACGGTTTCCAC
GTCCACGAGTATGGCGATTTGGGCAATGGCTGCTTAGCATCGGGAGCGCA
CTTTAATCCTTATAGATCAGATCATGGTGGACCAGCGAACCCACCTTCTT
CAAGACACGTCGGGGATCTTGGGAACATAGTGACACCTGCAAATGGTCCA
ACCCCGATCAACGTCAAAGATCCTCTGATGACTTTCACTGGGAATCGTGG
AATTATAGGGCGAGCCTTCGTAATCCATGCTAATCCAGATGATCTGGGAA
CCGCCGGGAATGACGGCAGCCGTACAGTGGGCAATGCTGGTGCACGTCTT
GCCTGTGGAATTATTGGTTATATC
>SOD3-9_Acant reannot_id=P51547-D7 origin_id=Angca_12004 class=SOD
GGCAATTTAACTGGGCTAACCCCAGGTCTTCACGGCTTTCACGCTCACGA
GTTTGGCGATCTCGGTAATGGATGCCTAGCGGCTGGAGCACATTACAATC
CCTTTGCAGTAACACATGGTGGGCCAAACGACTCACCTTTGAGGCGACAT
GTTGGCGATCTTGGAAATATACTAACACCTAAGAAAGGTCCAACAACGTT
CACCATCCAAGATTTTCTCATTACTTTCACCGGACCTCGCGGAATTGTTG
GACGATCTTTCGTGGTCCATGAACTAAGGGACGATCTGGGGAGAGGAGGA
AACGCCGGGAGTCTCTCAACAGGCAACTCCGGCCGTCGAGTTGCATGCGG
AGTAATTGGTTATGCT
>SOD3-10_Acant reannot_id=P51547-D8 origin_id=Angca_05369 class=SOD
ATCAGCGGCAGTGTAAATGGGCTGCCCCCAGGTCCTCATGCTATTCACGT
TCACGAATTTGGCGACCTTAGCAATGGTTGTTTAGCCACTGGAGCGCACT
ATAATCCGTTCAGGTCAGATCACGGTAGTCAAGAAAATCCACCTTCTGCA
CGACACGTCGGGGATCTTGGAAACATCGTGACACCTCCAAGCGGTCCAAC
ACCGATCAACATCGAGGATTCGCTCATTACCTTCACAGGTCGTCGCGGTA
TTGTCGGACGAGCTTTCGTGATCCATGAAAGAGTAGACGATCTAGGAAGA
GGCGGTGACGCAGGAAGTCGCACAGTAGGCAATGCTGGCGCTCGCCTTGC
GTGTGGAGTTATTGGCTATGTT
>SOD1_Acant reannot_id=Q27666-D1 origin_id=Angca_05051 class=SOD
ATGAGCAACCGAGCAGTAGCCGTATTACGAGGAGACGCTGGTGTCACAGG
AACTGTCTGGCTCACTCAGGACAAAGAGTCGGATCCATGTGTGATTAAAG
GCGAAATCAAAGGCTTAACTCCTGGTCTCCATGGTTTCCATGTGCATCAG
TATGGTGACTCTACAAACGGATGTATCTCAGCCGGGCCACATTTCAATCC
ATTCAGCAAGACTCATGGAGGACCAAATGATGCCACACGTCATGTGGGCG
ATCTCGGCAACGTTGAAGCGGGGCCGGATGGCGTCGCGTCTTTTGAGATC
AAGGATCATCTCGTGAAGATTCATGGAGAGCACAGTGTTATCGGCCGTTC
ACTCGTTGTTCATGTTGGCACTGATGATCTTGGCAAAGGAGTTGGTGAGA
AGAAAGACGAATCCTTGAAAACTGGAAATGCCGGTGCACGCGCTGCTTGT
GGAGTGATCGCTATTGCAGCACCGCAG
