# Supplementary material for: Speciation and adaptive evolution reshape antioxidant enzymatic system diversity across the phylum Nematoda
Source: BMC Biol. 2020 Nov 26;18:181. doi: 10.1186/s12915-020-00896-z (PMC7694339; doi:10.1186/s12915-020-00896-z)
Supplement: Supplementary file 4 — Additional file 4:. Protein-coding transcript (cds) and Protein-coding transcript translation (pep) sequences, and GFF (gff) files of antioxidant enzymes in 58 nematodes. [file 12915_2020_896_MOESM4_ESM.zip › Additional file 4-gff and sequences of re-annoted antioxidant enzymes in 58 nematodes/58_nematodes_antioxidant_enzymes/cds/angiostrongylus_costaricensis.PRJEB494.antioxidant.cds]

>Ctl_Aco reannot_id=Q27487-D1 origin_id=ACOC_0001332701-mRNA-1 class=Cat
CTCTTCAACTATTTTCGAGAACGAATTAAACTCATTAAGCAATTTGCAGG
CGGAGAGTCCGGATCGGCGGATACCGTACGTGATCCTCGTGGATTTGCCA
TAAAATTCTACACAGGAGAAGGTAACTGGGATCTGGTCGGCAACAATACA
CCAATCTTCTTCATTCGTGACCCTATTCAATTTCCGAATTTCATTCACAC
TCAAAAGAGAAATCCACAAACACATCTGAAAGATGCCAACATGATGTGGG
ATTTTTGGGGTCTTCGTCCTGAATCCACACACCAGGTTATGTTTTTAATG
TCGGATCGTGGGACTCCAGATGGATACCGTTTCATGAACGGTTACGGCTC
GCACACGTTCAAGCTCGTCAACTCGGATGGCAAGGCAGTTTATTGCAAAT
TCCACTTGAAGCCCAAAGAAATCAAGAATCTCTCAGCAGCTGAAGCTGCA
AGGTTGGCTGGTGAAGATCCGGACTACTCGATCCGTGACCTCTACAATGC
GATCGAGAGAGGCGACTACCCTCAGTGGACTTTCTATATTCAGGTGATGA
CGTTCGAGCAAGCAGAGAGATGGCCAATGAATCCTTTCGACGTCACCAAG
ATTTGGCCTCATGGCGAATTTCCACTGATTCCGGTTGGAAAACTAGTTCT
GAACCGGAATCCGAAGAATTACTTCGCTGAGGTGGAACAGGCAGCGTTCT
GTCCAGCCCATGTGGTCCCAGGAATCGAGTTCTCTCCGGACAAGATGCTC
CAGGGTCGCCTGTTCTCCTATACGGACACTCATTTCCATCGACTTGGTAC
GAACTATAATCAGCTACCGATCAACTGCCCATACAGAGCCCGGGCCCACA
ACACGCAGAGGGATGGAGCTGCCACTTTCGACAATCAA
>PHGpx_Aco reannot_id=O02621-D1 origin_id=ACOC_0000958001-mRNA-1 class=GPX
CTTTTATATGAGTATGATATCAACGAAGCACCTTGTGATATTAAAGATAT
AAATTGTAGGCGTTTCAGAGGAAAAGTGGTAGTGGTCGTCAACGTCGCTT
CGCAGTGTGGGTTAGCAAATTCAAATTACACACAGATAAAGGAATTGCTC
GATAAATACAAATCTCAAGGCTTAGAAGTGGCGGCGTTCCCTTGTAACCA
ATTCGGAGGGCAGGAACCAGCCTGTGAACTCGACATAAAGAATTTTGTGG
AAAACAAGTTCAGCTTCGAGCCAGACCTCTATGCAAAGGTTGATGTGAAC
GGGGATAATGCAGATCCACTATACAAATTTTTGAAGAAACAGAAG
>NPHGpx_Aco reannot_id=Q95003-D1 origin_id=ACOC_0000834501-mRNA-1 class=GPX
ATTGATGAAACGACACGATGGAGTCAGTGCAAAGACTTAAATCAGTCTAT
TTATGATTTTCAGGTGGAAACCCTTCAAGGAGAATTTACTGATTTATCAC
AGTACAAAGGACAAGTCCTCTTGATAATAAACGTCGCCACCTTCTGTGCT
TACACGCAACAATACACCGATTTCAACCCGTTGATCGAGAAAAACGTGAA
CGGCGGTTTCACAATTCTGGCTTTTCCCTGTAACCAGTTCTACTTACAGG
AACCTGCCGAAAATCATGAACTAATGAATGGAATTATGTACGTTCGACCA
GGCAATGGATGGAAGCCGCATCAGAACCTTCACATTTACGGAAAGATTGA
TGTTAACGGCGAAAATCACCATCCTCTTTATGAATTCCTGAAGGAGAGCT
GTCCACAAACCGTGGAGAAAATTGGAAAGACCGATGAGCTGATGTACAAT
CCTGTTCGAGCACATGATATCACATGGAACTTTGAGAAATTCCTCATTGA
CAGAAAGGGTCGTCCTCGTTTCCGTTTCCATCCTACAGCATGGAGTCACG
GTGATGTCATACAACCTTTCATCAACCAACTCATGAATGAGAGCCCA
>Prx6_Aco reannot_id=O17433-D1 origin_id=ACOC_0001295001-mRNA-1 class=Prx
TTTCAGAAGAGAATGAAACTGGGCGACACATTCCCTGCGTTTTCCGCAGT
GACGAATCTTGGCAAAATAGAGGATTTTCATGATTGGATGGGTAACAGTT
TCAGTTGGGCCATTTTGTTCTCACACCCTGCCGATTTTACTCCCGTATGC
ACCACGGAACTGGCTCGTGCAGTTCAGCTGGCTGAGAAGTTCGAGGAACG
TCAAGTGCAGATGATCGCCTTAAGTTGCGATTCTGCTGAATCGCATCGCA
GTTGGATCAGAGATATCCTGGCTGACAAAATTTGTATCATGTTGTCACTT
GTCATTTGTCGAATGTGTTACAAATGTTTTTCTTGTTCAGTTAACAACTT
CCCGTTTGAAATCATTGCCGATGAAGACCGAAGGCTGGCAACTGAGCTAG
GCATGTTGGATCCAGCAGAGAAGGACAGTGCTGGCATACCACTTACAGCT
CGTGCTGTGTTCATCATCGACCCGAAGAAAAAGCTTCGTGCACAAATTCT
TTATCCTGCTACAACTGGAAGGAATTTCGATGAAATTCTTCGCATAATCG
ACTCGTTGCAATTGACAGACCGTATGCCTGTGAGTCATTGTTTTCCTCTT
CGATCTTTATTAGAGTTCCTACAAGATTATATTTGTGAGGTTGCTACACC
GGAAGGCTGGAATAGTGCGAAGGAAGCTTGTATGGTCCAGCCTAGCGTTT
CCATGTCAGAAGCCGAAGAACTTTTCGAGGAAGTGGACACAGTACCACTG
CCTAGTGGTAAACCGTACCTTCGTCGAGTACATATCATTGAG
>Prx1-1_Aco reannot_id=Q21824-D1 origin_id=ACOC_0000988301-mRNA-1 class=Prx
ATGATACGTAGTGTTCTTCGAGGCTCCTCACGATCAGCACTTGGTCTTCG
TTCTGCACGTCAACTTTCGATCACCGCAGCACTGAAAGCGGTTCGACCAC
TTGGACCGAAGTGTAAAGTACCTGATTTTGAGGGTACAGCAGTCGTCGAT
GGGGATTTTAAGGCTATTTCTTCCAAGGACTTTAGCGGGAAGTGGTTGCT
GTTCTTTTTCTATCCCCTAGATTTCACATTCGTTTGCCCAACGGAAATTA
TCGCGTTCGGCGATCGCGCGAAGGATTTTCGCGCATTAGGATGTGAAGTA
GTGGCATGTTCATGTGACTCCCATTTCTCACACCTGGCATGGACTCAGAC
TCCACGTAAAGATGGAGGCCTCGGTGAGATGGATATACCTATTCTAGCTG
ATTTCAACAAAAAAATTGCGAGAAACTTTGGAGTACTCGATGAGGAAGCT
GGTGTATCATTCCGTGGTCTATTTCTCATCGATCCAGAAGGCGTAGTACG
TCACACCGTATGTAATGATTTGCCCGTTGGTCGGTCTGTTGATGAGGCAT
TGCGTACACTTAAAGCATTCCAGTATGTGGAAAAGCACGGAGAGGTTTGC
CCTGCTGACTGGCATGATGATTCACCAACTATCAAGCCAGGTGTTAAAGA
CAGCAAAGAGTACTTCAACAAAGTGAATAAG
>Prx1-2_Aco reannot_id=Q9NL98-D1 origin_id=ACOC_0001176501-mRNA-1 class=Prx
ATGTCGAAAGCACTGATCGGTAAGCCTGCGCCTGATTTTAACACCAAGGC
TGTCTACGGCGGTGATTTTGTGGATGTGAAACTCTCGGACTATAGGGGAA
AGTACCTCGTGCTTTTCTTCTACCCAATGGATTTTACATTCGTGTGTCCG
ACGGAAATCATCGCGTTTTCGGATCGCTTTGAGGAGTTTAAGAACATCGG
CGTATCGGTCCTTGCCTGCTCTACCGACTCAGTTTTTTCTCATCTTGCTT
GGATCAACACTCCCCGGAAGCACGGTGGTTTGGGCGAGATGAAAATTCCA
GTCCTTGCCGACACCAACCATCAGATTGCCAAGGACTATGGTGTGCTGAA
GGACGATGAGGGAATTGCCTACAGAGGTCTTTTCATCATTGATCCGAAGG
GAATCCTTCGTCAGATCACTGTCAACGACTTGCCTGTTGGTCGTTCTGTC
GATGAGACTCTTCGTCTTGTTCAAGCCTTCCAGTTTGTTGATAAGCATGG
TGAAGTTTGCCCCGCAGGTTGGACTCCTGGGAAAGAAACAATCAAGCCAG
GTGTTGAAAACAGTAAGGAGTACTTTAACAAAGTA
>SOD2_Aco reannot_id=P31161-D1 origin_id=ACOC_0001242201-mRNA-1 class=SOD
GGTATATTTAGGGCTAGGGCAAAGCACAGTCTACCTGATCTTCCATATGA
CTACAATGCTCTGGAACCTGTCATATGCAGTGAAATAATGCAGCTACATC
ATCAGAAACATCATGCTACTTATGTTAATAACCTGAATGTATGTGAAGAG
AAGATACACAGTGCTCTATCGAAAGGTAACGTAAAAGATGCAATCGCCCT
ACAGCCTGCGTTAAAATTCAATGGTGGTGGGCATATTAACCATTCCATCT
TTTGGACAAATCTAGCCAAAGATGGGGGAGAGCCTAGTGCTGAGCTTATG
ACGGCAATAAAGAATGATTTCGGATCACTCGAGAAAATGCAAGAACTCTT
GTCCGCTGCCACGATTGCCGTGCAAGGCTCTGGTTGGGGCTGGCTTGGTT
ATTGCCCTAATGGGAAGAGGCTGAAGATTGCAACGTGTGCCAACCAAGAT
CCTCTAGAGCCGACAACTGGACTGATTCCACTATTTGGAATTGATGTTTG
GGAACATGCATATTATCTACAGTATAAGAACGTTCGCCCAGATTATGTGA
AAGCGATCTGGAAAATTGTCAACTGGAAGAATGTCAGCGAGAGATTTGCT
AAAGCGAAACAG
>SOD3-1_Aco reannot_id=P41963-D2 origin_id=ACOC_0000340201-mRNA-1 class=SOD
GTTAGCGGAAGAGTGAGTGGATTGACACCAGGTCTTCATGGTATGCATGT
CCATCAAAACGGCGATCTAGGAAATGGCTGTCTAGCCGCTGGTGATCACT
ACAATCCTTCCAGTATGACTCATGGTTCTCCTACTGCTCGGGTTCGACAC
GTTGGCGATCTTGGAAACATCGTCGCTGGGCCGGACGGCGTTGCGAATAT
CAACGTAGTGGATACAGTGATGAGGCTCAATGGACCGCAAAGTGTGCTTG
GACGAGCTCTCGTCATTCACGCCATGAGAGACGACCTGGGCGTTGGCAAC
TCACCACTGAGTTTGACAACAGGCGATTCCGGCGCCCGTGTCCTCTGCGG
GATAATCGTAATGACC
>SOD3-2_Aco reannot_id=P51547-D1 origin_id=ACOC_0001196501-mRNA-1 class=SOD
GTACCAAGAGCTAGCGCCCTTATATTTAAAGCAGTCACCGGTGGTAACCC
AACAGAATCTATTGGAACCATCGACTTGATGGAGCTCAATGGAGTGGTAA
CGATAAACGGCAGCGTAACTGGACTGCCCCCTGGCCCTCATGGCTTTCAT
GTCCATGAATTCGGTAGTCTCGGCAATGGTTGCTTAGCAGCAGGTGTCCA
CTTCAATCCCTTCAGATCAGACCACGGCGGACCGAACGATCCACCTTCCA
GGCGCCACGTTGGGGATCTTGGAAACCTGATGACACCCGCAAGCGGCCAA
ACACCAATCGATATCCGGGATTCTCTTCTCACTTTCAGTGGTAATCGAGG
TGTTATTGGACGGTCTTTCGTGATCCATGCGAGAGAAGACGATCTGGGAA
GAGGCGGCGATGTAGGCAGTCGCACAGTTGGCAACTCTGGTGCTCGTCTT
GCCTGTGGAATCATTGGTATTGTT
>SOD3-3_Aco reannot_id=P51547-D2 origin_id=ACOC_0000263401-mRNA-1 class=SOD
GTACCAAGAGCTCGTGCCCTTATCTATCGAGCTGTGACTGGTGGAAACCC
AAGCACCGCAATTGGAGTTCTGGACTTGACAGAACGCAATGGTGTGGTGA
CGATCATCGGCAGTGTGGATGGTCTATCACCAGGTCCACACGGCTTTCAC
GTCCATGAGTTCGGCGATCTTGGAAACGGCTGCTTAGCAGCAGGTAACCA
CTTTAATCCCCTAAGATCAGACCATGGTTCACCAGTAAACCCACCGTCTA
GACGACATGTCGGGGATCTTGGAAACATCATGACACCAGCCAATGATTCG
ACAATGATTGACATCCAGGATTCTCTCATTGCCTTCACCGGTACGCGTGG
TATTGTCGGACGAGCCTTCGCCATTCATGCCAACGTTGATGATCTGGGGA
CAGGTGGGAACGAGGGAAGCCGCACAACAGGCAACGCTGGCTCACGTCTT
GCCTGTGGAATCATTGGCTACGTT
>SOD3-4_Aco reannot_id=P51547-D3 origin_id=ACOC_0001318501-mRNA-1 class=SOD
GTACCACAAGCTCGTGCCCTTATGTTTCAAGCTGTTCCTGGCGGTAATCC
AACTAATACAATTGGAGTGATTGACATAACAGAAGTGAATGGAGTGGTAA
CGATGGTTGGAAGTCTAACTGGACTGCCACCAGGTCCTCACGGTTTCCAC
GTCCACGAGTATGGCGATTTGGGCAATGGCTGCTTAGCATCGGGAGCGCA
CTTTAACCCTTACAGATCAGATCATGGTGGCCCAGCAAACCCACCTTCAT
CAAGACACGTCGGGGATCTTGGAAACATAGTAACACCGGCAAATGGTCCA
ACCCCGATCAACGTCAGAGATTCCCTGATGAAATTCACTGGGAATCGCGG
TATTGTAGGGCGAGCCTTCGTAATCCATGCAAACCCAGATGATCTGGGAA
CCGCTGGGAATGATGGCAGCCGGACAGTGGGCAATGCTGGTGCACGTCTT
GCCTGTGGAATTATTGGTTATATC
>SOD3-5_Aco reannot_id=P51547-D4 origin_id=ACOC_0001320401-mRNA-1 class=SOD
GTCGTTCAGATCATAGGCAGTGTAAATGGGTTGCCTCCAGGCCCTCATGC
TATTCACGTTCACGAATTCGGCGACCTTGGAAATGGTTGTTTAGCCACTG
GAGCGCACTATAATCCATTCGGGTCAGATCACGGTAGTCCAGCAGATCCA
CCCTCTGCACGACACGTTGGGGATCTTGGAAGCATCATGACACCTGCAAG
CGGTCCAACGCCGATCAACATCGAGGATTCGCTCATTACTTTCACAGGAC
GTCGTGGTGTTGTCGGACGAGCTTTCGTAATCCATGAAAGAGTAGACGAT
CTAGGGAGAGGCGGTGACGCAGGAAGTCGCACAGTAGGCAATGCTGGCGC
TCGCCTTGCGTGTGGAGTTATTGGCTATGTT
>SOD3-6_Aco reannot_id=P51547-D5 origin_id=ACOC_0001318301-mRNA-1 class=SOD
AAAGCTCGTGCCATTATGTTCAAAGCCATTCCTGGCGGTCACCCAACATC
GGTAATTGGAGTTATCGACATGACAGAACAGAATGGAACCGTTACGATCA
TCGGTAATTTAACTGGGCTAACCCCAGGTCTTCACGGCTTTCACGCTCAC
GAGTTTGGCGATCTCGGTAATGGATGCCTAGCAGCTGGAGCACATTACAA
TCCCTTTGCAGCACCACATGGTGGGCCAAACGACCCACCTTTGAGGCGAC
ATGTTGGCGATCTTGGAAACATACTAACACCTAGGAAAGGTCCAACAACG
TTCGTCATCCAAGATTTTCTCATTACTTTCACCGGACCTCGCGGCATTGT
CGGACGATCTTTCGTGGTCCATGAACAAAGGGACGATCTGGGGAGAGGCG
GAGACGCCGGGAGTCTCTCAACAGGCAACTCCGGCCGTCGAGTTGCATGT
GGAGTAATTGGTTATGTT
>SOD3-7_Aco reannot_id=P51547-D6 origin_id=ACOC_0000340201-mRNA-1 class=SOD
ATTCAGATTAACGGCAGCGTATCTGGATTGACTCCAGGTCTTCATGGAAT
TCATATCCATGAGAGAGGTAATCTAGGAAATGGCTGTCTAGATGCTGGTG
GTCATTACAATCCGACCAATAATCCTCATGGAGCACCCTCTGATAGGATT
CGGCATGTCGGCGATCTTGGAAACCTCATCACACCGGATAGTGGCAATAC
TCCGATTTCCATTAGGGATACTGTGGTGAGACTCGATGGCGTGCAAAGCG
TGATTGGACGAGCTCTCGTCATTCATGCCGCTGGCGACGATCTCAACCGT
GGCCTCTCGCCACAGAGTAGCGTGACCGGCAACGCGGGGGGTCGGGTATC
CTGCGGAATCATCGAGATCGTC
>SOD3-8_Aco reannot_id=P51547-D8 origin_id=ACOC_0000263201-mRNA-1 class=SOD
ATTCAGATTACCGGCACCGTGAAAGGACTAACACCAGGTCTTCATGGATT
TCATGTTCATGAAAAAGGTGATTTGGGAAATGGTTGCGCAAATGCAGGTG
GTCATTACAATCCGCTCAGTATGCAACACGGTTCACCATACGATAACGAT
CGACACATCGGTGATCTCGGGAACATCTTTACTTCGTACGGCGGCTTTAC
GATGATCTCCATCACGGACTCCGTAGCTAAACTCGATGGTCCATATAGTG
TGGCTGGACGAGCTATCGTCATTCATTCCGATGCAGACGATCTGGGCCGT
GGAAATTCACCAGAGAGTAAAAAAACTGGAAACGCTGGTAGTCGAGTTGC
TTGTGGAGTGATCACTGTTTTA
>SOD3-9_Aco reannot_id=P51547-D9 origin_id=ACOC_0000263601-mRNA-1 class=SOD
GGCGCTTCGACTGGGCTGCTCCCAGGTGATCACGGTTTCCACGTTCATGA
ATTCGGCGATCTCAGTAATAGACGCTTAGGAGCAGGACTACAATACAACC
TTTTTATATCACCACATGGCGGACAAGACGACCCACCTCCTTCAACTCAC
GTTGGGGATCTTGGAAACATAATGACACCTGCAAGTGGTCCAACAACGTT
TGTCATCCACGACTCCTTCGTTACTTTCACCGGAAATCGTGGAATTGTTG
AACGAGCTATCGTAGTCCACGAGAAAAAAGATGATTTGGGGAGAGGCAGA
GACGCAGAGAGTCGCAGAACAGGTAACGCTGGCGCTCGTATCGCCTGTGG
AATCGTT
>SOD1_Aco reannot_id=Q27666-D1 origin_id=ACOC_0000264301-mRNA-1 class=SOD
CAGGACAAAGAATCGGATCCATGTTTGATTAAAGGCGAAATCAAAGGTTT
AACTCCTGGTCTCCATGGTTTCCATGTGCATCAGTATGGTGACGCTACAA
ACGGTTGTATCTCAGCTGGGCCACATTTCAATCCATTCAGCAAGACTCAT
GGAGGACCAAATGACAGCACACGTCATGTGGGCGATCTCGGCAACGTTGA
AGCGGGGCCGGATGGCGTCGCGTCTTTTGAGATCAAGGATCATCTTGTGA
AGATTCATGGAGAGCACAGTGTTATCGGACGTTCACTCGTTGTTCATGCT
GGCACTGATGATCTTGGTAAAGGAGTTGGCGAGAAGAAAGAGGAATCCTT
GAAAACTGGAAATGCTGGTGCACGCGCTGCCTGTGGAGTGATCGCTATTG
CAGCAACGCAG
