# Supplementary material for: Speciation and adaptive evolution reshape antioxidant enzymatic system diversity across the phylum Nematoda
Source: BMC Biol. 2020 Nov 26;18:181. doi: 10.1186/s12915-020-00896-z (PMC7694339; doi:10.1186/s12915-020-00896-z)
Supplement: Supplementary file 4 — Additional file 4:. Protein-coding transcript (cds) and Protein-coding transcript translation (pep) sequences, and GFF (gff) files of antioxidant enzymes in 58 nematodes. [file 12915_2020_896_MOESM4_ESM.zip › Additional file 4-gff and sequences of re-annoted antioxidant enzymes in 58 nematodes/58_nematodes_antioxidant_enzymes/cds/anisakis_simplex.PRJEB496.antioxidant.cds]

>Ctl_Asi reannot_id=P90682-D1 origin_id=ASIM_0000059801-mRNA-1 class=Cat
AAACCGTTCGTGCTGACCACATCGAACGGAGCACCGATATTCGAAAAGAA
AGCCTCGTTGACAATTGGTCCCCGTGGTCCAATTCTTCTGCAGGATGTCA
TTTACATGGACGAGATGGCACACTTCGATCGTGAACGCATCCCAGAACGA
GTCGTGCATGCAAAAGGCGGAGGTGCTCATGGATATTTTGAGGTAACCCA
TGACATAACGAAGTACTGTAAAGCCGATCTGTTCAGTGAAATTGGCAAGA
AAACACCTGTTTTCATGCGTTTTTCAACTGTTGGTGGTGAAGCAGGAAGT
GCCGATACTGAACGTGATCCACGTGGATTCGCCACGAAATTCTACACCGA
AGAAGGAAACTGGGATCTGGTTGGCAACAATACGCCGATATTCTTCATTC
GTGATCCGATCTTCTTTCCGAATTTCATTCATACACAAAAACGAAATCCT
GTCACACATCTAAAGGATCCAAATATGGTTTGGGATTTCTTCTCGTTGCG
TCCAGAATCAACACATCAATCAATGTTTCTGTTCAGTGATCGAGGCACAC
CCGACGGTTTTAGACATATGAATGGTTACGGTTCACATACGTTCAAGTTG
GTCAATCAAGACGGCCAAGCGGTCTATTGTAAATTCCATATGAAGACTGC
ACAGGGAATTCGAAATCTGTCGGCTGATCTTGCCAGACGACTTGCCGGTG
AAGATCCTGACTATTCAATTCGCGATTTATACGATAATATTGAGCATGGT
AACTACCCAATGTGGAATTTCATGATACAGGTGATGACATTTGAAGAGGC
CGCTCAAAACAAGTTCAATCCATTCGACGTGACCAAGGTATGGTCTCATA
AGCAATTCCCACTAATACCAGTCGGTAAAATCGTCTTGAACAAGAATCCG
AGTAATTACTTCGCTGAAGTTGAGCAATGTGCGTTTGCACCATCACACGT
CGTTCCTGGAATTGAATTCTCACCTGATCGAATGCTTCAAGGGCGTCTTT
TCGCGTATCCAGACACGCAATTCCATCGTCTCGGTCCGAACTACGTGCAA
CTGCCAGTGAATTGTCCATATCGTGCACGAGTACATAACACACAACGTGA
TGGACTGGCGGCACTTGGTGATAATCAAGGCGGTTTACCGGCTTATCACC
CGAACAGCTTCAATGGTGCTGTCGAACGAAAGGACGTACGCGAAAGTGTT
TGGCCGATAAGTGGAGATGTGAATCGATACGATGACGGTGATGAGGATAA
TTACAGTCAACCTCGAGAATTCTGGACGAAGGTCTTA
>PHGpx-1_Asi reannot_id=O02621-D1 origin_id=ASIM_0001556901-mRNA-1 class=GPX
AAGACAATATATGATTTCACCGTGAAAGATGCCGAAGGGCAGGATGTTTC
ACTAGAAAAATACAAAGGTAAAGTTGTTCTGATAGTTAATGTGGCATCGA
AGTGTGGTTTAACAAGTTCAAATTACGCACAACTCAAAGAATTGCTCGAT
AAATACAACGATAAAGGCCTTGTGATCGCCGCTTTCCCATGCAACCAGTT
CGGCGGACAGGAACCATCATGTGAGATTGATATTCGTAATTTTGTCAAAG
ACTCATTCAAGTTCGAGCCGGATCTGTATGCGAAAATTGATGTAAACGGT
AGTAAAGCGGATCCATTGTACGTTTTCTTAAAGAAAGAACAAGGTGGTAC
TCTATTCGATGCCATCAAATGGAATTTCACAAAGTTCCTCATCGATGCAA
ATGGG
>PHGpx-2_Asi reannot_id=O02621-D3 origin_id=ASIM_0001268201-mRNA-1 class=GPX
AGAGGCAAAGTTCTGATGATTGTCAACGTAGCGTCGCAGTGTGGTTTAAC
TAATTCGAACTACCATCAAATGAAAGTTCTACTGAACAAGTACAAAGCAA
AGGGCTTCGAAATCGCCGCTTTTCCCTGCAACCAATTCGCTGGACAAGAA
CCTGACAGTGAAGCACAGATAAAGAAATTCGTCCGTGAGACGTTCGATTT
CGAGCCAGATTTATATTCAAAGATTAACGTCAATGGAGCTGATGAACATC
CATTGTACACGTATTTAAAAAACGCACAACACGGCACATTTATTGATGCA
ATCAAATGGAATTTCACAAAGTTTTTGGTTAATAAAAGTGGATATGTGAT
TCAGCGATACGCTCCGACAACGGAACCGCTGAGTATTGAAGAAGATATTA
ATAAGTTGCTCAACGATCGATCA
>PHGpx-3_Asi reannot_id=O62327-D2 origin_id=ASIM_0001179801-mRNA-1 class=GPX
AGGGGTCATACGCTTATCATAGTGAATGTGGCGTCTGACTGTGGCCTCAC
TAACTCGAACTATACTGAACTCAAAGAAGTGCTTGAAAAATACCGTGACT
CAGGACTTCGAGTTGCCGCATTTCCATGCAATCAATTTGGCAATCAGGAG
CCTGGATGTGAACTGGATATTAAAGAATTTGTCAATAAGAAGTACGCATT
TGAACCGGATTTGTTTGCGAAGATCGATGTGAATGGTGAGAATGCGCATC
CGTTGTACAAGTTTTTGAAGGCTGAACAAGGCGGAACACTAACCAATTCG
ATTAAATGGAACTTCACAAAGTTCTTGGTTGATAAAGAGGGTCATGTGGT
GAAAAGATATGGCCCTCAGACGAATCCTAAAAAAATGGTGAAGGATATCG
AAGTGGTTCTGAATGGTGGTAAACTA
>PHGpx-4_Asi reannot_id=Q00277-D3 origin_id=ASIM_0001567501-mRNA-1 class=GPX
AGAGGTTATCCAGTGTTGATCGTGAATGTGGCATCGCGTTGTGGTCATAC
TCTCAAGAATTACACTCAAATGAAAGAGATCCTTGAAAAGTACCATTCTC
AAGGTTTACGGATTGCTTTGTTCCCCTGTAACCAATTCGGTTCACAGGAG
CCAGGTGCGTCAGCTGAGGTCAAAAAGAGAATACTGGATAAATATGGGAT
GAGTGCAGCAGATATATACGAGAAAATATCGGTTAATGGCGCTAAGGCAC
ATCCGTTTTATAAGTTCCTAAAAGCACAACAAGGCGACAATGAACCGATC
AAGTGGAACTTCGCTAAATTTTTGGTCGATAAAAATGGT
>NPHGpx_Asi reannot_id=Q95003-D1 origin_id=ASIM_0001385901-mRNA-1 class=GPX
GCGGTTGTCGACGAAACGTCACGATGGACTCAATGTCGACTCTCGAATCA
ATCCATTTATGATTTCCAAGTTCAACAACTGGACGGCAAATTTACCGATC
TTAGCAAGTATCGTGGCCAAGTGCTTCTGATCATCAACGTTGCAACATTT
TGTGCGTTCACACAGCAATATCTCGACTTCAATCCACTTATCGAGCAAAA
CAAACGAACGACATTCAAAATTTTGGCTTTTCCATGCAATCAGTTTGCGT
TGCAAGAGCCATCTGAAAATCATGAGCTGCTCAATGGCATCCGATATGTG
CGACCCGGGAATGGCTGGAAGCCACACTCAAATTTACATATTTTTGGAAA
ATTGCAAGTGAACGGTGAGAACAATCATCCACTCTACGAATTCGTTAAGG
ATCAGTGTCCACAAACGGTGAATCGAATCGGAAAACGTGACGAACTAATG
TATGATCCGATCCGACCGAGCGATATCACGTGGAATTTCGAGAAATTCTT
AGTGGATCGTCAGGGCAAAGTTCGATTCAGGTTCCATCCAACCGCGTGGA
GTCATGGCGATGTTGTACAACCATTCATCCAACAACTCGCCAACGAACGA
GCTCGT
>Prx1-1_Asi reannot_id=Q21824-D1 origin_id=ASIM_0000187501-mRNA-1 class=Prx
AGATCACTGAGCGCAGCTTCGGCTTTGGCTCGTCAGCAGTCAAAAGCGGC
CTTCTCGACGTCTCGGCTTCTGCTGGGTGTCCGACCTTTGGGTCCAATGT
GCAATGTTCCAGAATTTAAGGGAACAGCCGTCGTGGATGGAGACTTCAAG
ACGATCAGTGCAAAGGACTATCAGGGCAAATGGTTGATCGTATTCTTCTA
TCCGCTCGACTTCACATTCGTATGTCCAACCGAAATAATTGCGTTCAACG
ATCGTGCACCAGAATTCAAGAAGTTGGGTGCTGAGCTGGTGGCTTGTTCA
TGTGATTCACATTTCTCACATTTGGCTTGGGTGATGACACCTCGTAAAGA
TGGTGGTCTTGGTGAGATGCAGATTCCGTTACTGTCGGACTTCAACAAGA
AAATCGCCGACTCTTTCGGTGTTCTTGATTTTGAATCGGGTGTCGCATAC
CGTGGTTTATTCTTGATCGATCCCAAAGGTATGATTCGCCATGCAACTGT
GAACGATCTGCCAGTTGGTAGAAGTGTTGACGAAGCATTACGAGTTCTGA
AGGCATTCCAGTTTGTTGAGAAACATGGCGAAGTATGCCCAGCGAATTGG
CACGAAGAAGAGCCAACGATCAAGCCAGATGTGAAAGGATCAAAAGAATA
TTTCAACAAAGTCAACAAA
>Prx1-2_Asi reannot_id=Q9NL98-D1 origin_id=ASIM_0001779501-mRNA-1 class=Prx
ATGTCGAAAGCTTTCATTGGCAAACCAGCACCAGCATTCACTGCAACTGC
AGTCATAGACGGGGATTTCAAGACGGTCTCACTCTCAGACTACAAGGGTA
AATATGTGGTGCTCTTCTTCTACCCAATGGACTTCACATTCGTGTGCCCC
ACGGAGATTATCGCGTTCTCGGAACGTGCCGAGGAATTCAAGAAGTTGGG
CTGTGCAGTGTTGGCCGCCTCAACCGACTCACAATTCACGCACTTGGCCT
GGATCAACACACCGCGCAAACAGGGCGGTCTTGGCCCGATGCATATCCCA
ATTCTGGCCGATACAAACCACGAGATGAGCCGTGAATATGGCGTTCTGAA
GGAGGACGATGGAATCGCTTATCGTGGATTGTTCATCATTGACCCGAAAG
GAGTTTTACGTCAAATAACGATAAACGATTTGCCAGTGGGTAGATCGGTT
GACGAGACTATGCGCTTAATTCAGGCATTCCAATTTGTGGACAAACACGG
AGAGGTTTGCCCAGCCAATTGGACACCAGGCAAGGACACGATCAAGCCGG
GCGTAAAGGAGAGCAAAGCATATTTCGAGAAACAT
>Prx1-3_Asi reannot_id=Q9NL98-D2 origin_id=ASIM_0001764701-mRNA-1 class=Prx
ATGACCAAAGCATTTATTGGACGTCCAGCACCGCCATTCACAGCAGATGC
AGTTGTAAACGGTGACTTCAAAACAATTTCGTTGAACGACTACAAAGGCG
CTTATTTGGTTCTTTTCTTCTATCCGGCCGATTTTACGTTCGTGTGTCCA
ACCGAAATAATCGCCTTCTCGGATAGACTCGACGAGTTCAAGGCTCTCAA
ATGCGCAGTGGTCGCTGCATCGACAGACTCAAAATTCTCACATTTCGCCT
GGATTAGTCAGCCAAGAAAGGAGGGTGGACTTGGTGATATGCGTATTCCG
GTGATGGCTGATCCCACCCAACAGATCAGTCGTGATTACGGAGTATTGAA
AGAGGATGAGGGTGTAGCGTACAGAGGATTGTTCATAATCGATGGTAAGG
GAATAATTCGGCAAATTACCATTAACGATTTGCCGATTGGTCGATCCGTT
GATGAGACTGTGCGTCTCATTCAAGCACTTCAGTACACGGATGAGCATGG
CGAGGTTTGCCCAGCTGGATGGAAACCTGGTCAAGACACTATGAAAGCGG
ATCCAAAAGGAAGCAAGAAATACTTCGCGAAACAA
>SOD3-1_Asi reannot_id=P51547-D1 origin_id=ASIM_0001660201-mRNA-1 class=SOD
CTGTTTAAGATCAAGGGCACACTACAAGGTTTATCGCCTGGTTTGCATGG
ATTCCATGTTCATGAAAAAGGTGATATTGGAAATGGATGTGTGGCAGCAG
GTGGACATTTTAATCCATCAAATAAAACTCACGGCGCACCCGATGACATC
GAGAGACATGTTGGCGACCTAGGAAATATTGAAGCAAATGAGGCTGGTGT
TGCAAATGTATCAATCGAAGACTCAGTGATCTCGTTACGCGGTCCTTATT
CAGTAATAGGTCGTGCGATTGTGGTGCATGAGAAAGCGGATGATTTGGGT
CGTGGTAATACGCCGGCAAGTAAAACGACTGGTGACGCTGGTGCTCGAGT
CGCTTGCGGAATTATTGGTACTGAC
>SOD3-2_Asi reannot_id=P51547-D2 origin_id=ASIM_0001338601-mRNA-1 class=SOD
ACAATGCTTCAGATAACCGGAACTTTGAAAGGACTAACACCCGGTAAACA
CGGTTTCCATGTACACGAACGTGGTGATATTGGGAACGGATGCCTAGACG
CTGGTGGACACTACAATCCACTAAGACAACTTCATGGTGGTCCAAACGAC
CTTCGAAGGCATGTCGGTGATCTAGGAAACATCATCGCCAACGAAAATGG
AGAGGTAACGCTCGATGAAACATATGATGATCTTACTCTGAGTGGACCTC
ACTCAATCATTGGTCGTGCCATAGTAATTCACGAGGGAGCGGATGATCTT
GGCAAAGGCGGTGATAAAGGTAGTATGACCACGGGCAATGCAGGTCCTCG
TGTTGCGTGCGGAGTTATTGCAATCGCG
>SOD3-3_Asi reannot_id=P51547-D3 origin_id=ASIM_0000336001-mRNA-1 class=SOD
TTGCTTCAGATAAACGGAACTTTGAAAGGACTAACACCCGGTAAACACGG
TTTCCATGTGCATGAACGTGGTGATATTGGGAACGGATGCATAGACGCTG
GTGGACACTACAATCCACGAGGACAACCTCATGGTGGTCCAGACGATCTT
CAAAAGCATGTCGGTGATCTAGGAAACATCATCGCCAACCAAAATGGAGA
GGTGAAGCTCGATGTAACATTTAAACGTCTTTCTCTGATTCGATTTCACT
CAATCGTTGGTCGTGCCATAGTAATTCACGAGGGAACGGATGATCTTGGC
AGAGGCGGTGATGAAGGTAGTAGAATTGCGGGTAATGCAGGTGCTCGTGT
TGCGTGTGGAGTTATTGGAATCGTG
>SOD3-4_Asi reannot_id=Q01137-D3 origin_id=ASIM_0001406701-mRNA-1 class=SOD
ATAAATGGAATGCTAACTGGATTCTCACAAGGTCAACATGGTTTTCATGT
GCACGAATCTGGTGATCTTGGCAGAGGGTGCTTGGATGCATTAGCGCATT
ACAATCCTTTCACTAAGGATCATGGCGCTCCAGGACAATTCTTTCGATCA
ATCAGACATGTCGGTGACCTTGGAAACTTGATGGCTGATAGAAATGGTAA
TATTGTCATCTTAAACACGTTCCTCCGCGTTGGACTGTTTGGTGCAAACT
CGATATTGGGTCGTGGTTTGGTTGTTCACGCAAATCGTGACGACCTTGGC
TTGGGTGGTGATCAGGGTAGTAGAACTACTGGTAATGCAGGTGGTCGTGT
TGCGTGCGGTGTTATTGGAAGAGTGGTTAGT
>SOD1_Asi reannot_id=Q27666-D1 origin_id=ASIM_0001379001-mRNA-1 class=SOD
TTTTTCTTGAAGGGCAAAGAAGGTGAGCCAACGACTGTAAAGGGTAAAAT
CACTGGATTATCTCCCGGTTTGCACGGATTTCACGTTCATCAATATGGTG
ATACCACAAACGGATGTATATCTGCTGGACCTCATTTTAATCCATTCAAC
AAAACGCATGCTGGTCCTGAGGATGCAACACGTCATGTTGGTGATCTTGG
TAACGTAAAGGCAGATGCAAATGGCGTAGCCGAATTTGAGATCGTTGATA
AACTTGTTCAGATTCATGGTGCGAATTCGGTGATAGGTCGTTCGTTGGTT
GTGCATGTAGGAGAGGATGACTTGGGTAAGGGTACAGGAGATAAGAAAGA
AGAGAGCTTGAAGACGGGAAATGCCGGTGCACGTGCTGCATGCGGAGTGA
TAGCTGTTGCGGCACCGTGC
