# Supplementary material for: Speciation and adaptive evolution reshape antioxidant enzymatic system diversity across the phylum Nematoda
Source: BMC Biol. 2020 Nov 26;18:181. doi: 10.1186/s12915-020-00896-z (PMC7694339; doi:10.1186/s12915-020-00896-z)
Supplement: Supplementary file 4 — Additional file 4:. Protein-coding transcript (cds) and Protein-coding transcript translation (pep) sequences, and GFF (gff) files of antioxidant enzymes in 58 nematodes. [file 12915_2020_896_MOESM4_ESM.zip › Additional file 4-gff and sequences of re-annoted antioxidant enzymes in 58 nematodes/58_nematodes_antioxidant_enzymes/cds/ascaris_lumbricoides.PRJEB4950.antioxidant.cds]

>Ctl_Alu reannot_id=P90682-D1 origin_id=ALUE_0001195101-mRNA-1 class=Cat
ATGCCTCAAACTAAAGGAAAACCACACGAGGAACAATTGGAACAATACAA
AAATTCACAAACGAAACCGTTTGTGTTAACCACGTCGAATGGGGCGCCAA
TTTTCAATAAGAAGGCTTCTTTGACGGTCGGACCTCGTGGTCCGCTACTT
CTACAGGATGTCGTCTTCATGGATGAAATGGCGCATTTTGATCGGGAGCG
GATTCCGGAACGAGTGGTTCATGCCAAAGGCGGTGGTGCGCATGGATTCT
TTGAGGTAACCGATGATATTACAAAATATTGCAAAGCGGATGTGTTTAGC
ACGATCGGTAAACGAACACCAATCTTTATACGTTTTTCAACCGTTGGCGG
TGAATTGGGAAGTGCCGATACACAACGTGACCCACGTGGATTCGCGATAA
AGTTCTACACCGAGGAAGGCAATTGGGATTTAGTTGGCAATAATACTCCA
ATATTTTTCATTCGTGATCCAATTTTCTTCCCGAATTTCATTCATACGCA
GAAGAGAAATCCAGTCACTCATCTTAAGGATCCTAATATGATGTGGGATT
TCTTCTCGTTGCGTCCTGAAACCACTCATCAAGTGATGATCTTATTCGGT
GATCGTGGTATTCCTGATGGGTTCCGTCATATGGATGGTTTCGGTTCACA
TACATTCAAATTGGTCAATAAAGACGGCAATGCAGTATATTGTAAATTTC
ATATTAAGACGGCACAAGGAATCCGGAATTTGCCGCCCGATGTGGCAATT
AAGCTTGCCGGTGAGGATCCGGATTACTCTATTCGTGACCTCTACGATAG
CATTGAAAATGGGAATTATCCTGTATGGCGTCTTATGATTCAGGTGATGA
CTTTTGAAGAGGCAGCAAACTACAGATTCAATCCGTTCGATATAACGAAG
GTTTGGTCGCATAAAGAATTCCCGTTGATACCGGTCGGTAAAATTGTGCT
AAACAAAAACCCAACCAACTATTTCGCCGAGGTGGAACAAATCGCATTCG
CACCATCACACGTCGTACCTGGCATTGAATTCTCACCGGATAAAATGCTT
CAAGGTCGCCTATTCGCATATACGGACACACAATTCCACAGATTGGGTCC
GAATTACGTACAATTACCGATCAACTGTCCTTATCGTTCTCGTGCTCACA
ACACCCAACGTGACGGTTGCTTTGCGCTCGACGACAATCAAGGCATTGAA
GACTTTTTTTACCCGCGTGGTATGCCAGCATATCATCCGAACAGTTTCAA
CGGTGCAATCGAGAGAACGGATGTGAAAGAGAGTGCATGGTCGGTGAGCG
GTGATGTGGATCGCTTCAACGGCGACGATGAAGACAACTTCAGCCAGCCA
CGTGATCTCTGGCTTAAGGTGATGGATGAAGCAGAACGAGCTCGTCTAGT
GGATAATATAGCGGACAGTTTGAAATACTGCAAAGCAGAATCAAAAAATG
ATGGATTTGAGTACCAAAATATTCCTGAAATTACTAGTTCATCCATTTTT
CTAAAATTCTTCCTCACCTCGATTTACGAAAAGCGATTATATAATAATGC
CAAATTGCAGCGTGAAGAAGAGGCGGAATTCAACGCCAAAGAAAGTGTGA
TGATGCCTTGTGCTATCGATGATCGAATGAAGAATATCTCTAATTTGGCC
AAATATTGCAAATAT
>PHGpx-1_Alu reannot_id=O02621-D2 origin_id=ALUE_0000732301-mRNA-1 class=GPX
GAAGTAATACGGTCAAGTTTTAGAGGCAAAGTACTTCTCATTGTTAATGT
CGCGTCACAGTGTGGCTTAACAAATTCCAACTATCATCAGATGAAAGTTC
TTCTCGACAAATATAGATCGCAAGGCTTCGAAATTGCCGCCTTTCCATGT
AATCAGTTCGCTGGTCAGGAACCGGATGACGAAATGCACATAAAGGATTT
TATCAAGAAAACATTCGATTTTGAACCTGATTTATATGCGAAGATCAATG
TTAATGGCGCAGATGAGCATCCACTATTTACATATTTAAAGCATCAGCAA
GGCGGCACAATAATCGACGCTATCAAATGGAATTTCACGAAATTTTTAGT
GAATAGACATGGACGTGTTGTG
>PHGpx-2_Alu reannot_id=O02621-D3 origin_id=ALUE_0002312701-mRNA-1 class=GPX
TTCAGAGGTAAAGTTGTACTAATAGTGAACGTTGCATCGAAATGTGGTCT
CGCTTCATCGAATTATGCAGAACTCAAAGAGCTACTTGATAAATACGCTG
ATAAAGGCCTTGTAATTGCCACATTTCCATGCAATCAATTCGGTGGGCAA
CAGGAACCAGATTGTGTTGTGAAGGACAAATTCAAATTCGAACCAGATTT
ATATGGAAAGATCGACGTGAATGGTAGTCATGCGGATCCGCTTTTCGCCT
TTCTTAAAAAAGAACAAGGTGGCATTTTCTTCGATGCTATTAAATGGAAT
TTCACGAAATTTCTCATCGATACAAATGGCCGACCGGTTCGT
>PHGpx-3_Alu reannot_id=O02621-D4 origin_id=ALUE_0002098201-mRNA-1 class=GPX
AGAGGTCATCCAGTGCTAATCGTGAACGTCGCCTCTCGATGTGGCCATAC
GAAGAAGAACTATACTCAATTAAAGGAGTTATACGACAAATATAAGGAGC
AAGGATTACGCATTGCAACGTTCCCATGCAATCAGTTCGGTGGACAGGAG
CCAGGTGTGGCAGCGGAAATAAAAAGAAACATAGCCGAGAAGTATGGATT
CGAGCCTGACTTCTATGCAAAAATCGCTGTAAATGGCGCTGGTGCTGATC
CGCTCTACAAGTTCCTGAAGAACGAGCAAGGCAACAATGAAGCTGTCAAA
TGGAATTTTGCAAAGTTCCTTGTGGACAAAGACGGCTATGTGGTA
>PHGpx-4_Alu reannot_id=O62327-D1 origin_id=ALUE_0000349101-mRNA-1 class=GPX
TTTAGGGGCTATGCTGTAATCATAGTCAATGTGGCTTCGGAATGTGGCTT
CACAAAGTCGAACTATACGCAGCTGAAGGAAGTCTTGGAGAAATATCGCG
ATTCTGGATTGCGAATAGCCGCATTTCCGTGCAATCAGTTTGGTGGCCAG
GAACCAGGTTGCGAGCTCGATATTAAAGAGTTCGTTACGAAGAAATACGA
ATTTGAACCTGATCTTTATGGCAAAGTTGAAGTCAATGGCAATAATGCGC
ATCCACTATATAAATTTTTGAAGGAGGAACAAGGTGGCACAATCACGAAT
GCAATCAAGTGGAATTTTACGAAGTTCCTTGTCGATAGAGATGGACACGT
GGTT
>PHGpx-5_Alu reannot_id=O62327-D5 origin_id=ALUE_0001354501-mRNA-1 class=GPX
TTCAGAGGTAAAGTTGTACTAATAGTGAACGTTGCATCGAAATGTGGTCT
CGCTTCATCGAATTATGCAGAACTCAAAGAGCTACTTGATAAATACGCTG
ATAAAGGCCTTGTAATTGCCACATTTCCATGCAATCAATTCGGTGGACAA
CAGGAACCAGATTGTGAGGTGGATATTCGCAATTTTGTGAAGGACAAGTT
CAAATTCGAACCAGATTTATATGGAAAGATCGACGTGAATGGTAGTCATG
CGGATCCGCTTTTCGCCTTTCTTAAAAAAGAACAA
>NPHGpx_Alu reannot_id=Q95003-D1 origin_id=ALUE_0001558401-mRNA-1 class=GPX
GTGGATGAAACAACTCGCTGGAGCCAATGTCGTCTTTCAAATCAATCGAT
CTATGATTTTCAAGTGCAAACACTTAGAGGCGAATTTACAGACTTGGCTA
AATATCGTGGTCAGGTGTTGTTGATCGTCAATGTAGCGACCTTCTGTGCA
TATACGCAACAGTATCTCGACTTCACTCCGCTCATTGAACAGAACAAGCG
ATCCGGATTCACTATCCTCGCATTTCCGTGCAATCAATTTTATCTTCAAG
AGCCGGCCGAAAATCACGAGCTCATGAATGGAATCATGTACGTTCGACCG
GGTAACGGATGGAAGCCACATCGCAATCTGCATATATTTGGAAAATTGGA
AGTCAATGGTGAAAACAATCATCCGCTTTATGAATTTATGAAGGATTTGT
GTCCACAGACTGTAAACAAAATTGGAAAGCGAGAAGAGCTAATGTACAAT
CCGATTCGACCGAACGATATCACTTGGAACTTCGAGAAGTTCCTTGTGGA
TCGCCAAGGCAAGGTCCGTTTCCGATTCCATCCAACCGCATGGAGCCATG
GAGATGTTGTGCAACCATTTATACAACAACTCGTTAATGAACGTGCTCGT
>Prx6_Alu reannot_id=O17433-D1 origin_id=ALUE_0000741601-mRNA-1 class=Prx
AATTGGGCAATTTTATTCTCACATCCGCACGATTTTACACCGGTATGCAC
GACGGAGTTGGCGCGAGCCGCACAACTCTATGCTGAGTTCAACAAACGGA
ATGTGAAGATGATTGCATTGAGCTGTGACTCAGCACAGTCGCATCGAGAG
TGGATTCCCGATATTTGTGCTTATTGTAAGGCTATGTGCGGTGACTATGT
CAAGGGATGCTGTGCAAACGATCAACTGCCCTTTCCAATAATCGCAGATG
AGAGTCGTATCTTGGCAAAAAAGCTCGGCATGATCGATCCAGTCGAGAAG
GACTGTAAGGGTGATCCGGTTACCGCGCGTTGTGTATTTGTCATTGGACC
GGAAAGAACGTTAAAATTATCAATTCTCTATCCGGCTACGACTGGACGCA
ATTTCGATGAAATTTTGCGTGTAGTCGATTCTCTTCAGCTGACCGCTCAG
AAAAATGTTGCAACACCAGTCGATTGGAAGGCAGGCGACTGCTGCGTTGT
TTCGCCGTCAATGAGCGATGAGGCTGCGAAAGCAACGTTTGGCTCGGATA
TGAAGACAGTTAAGTTGCCCTCTGGCAAACACTATCTGCGTATGGTGCCC
CACCCGAAG
>Prx1-1_Alu reannot_id=Q21824-D1 origin_id=ALUE_0002086101-mRNA-1 class=Prx
TTTCAGGGAACAGCAGTCGTCGATGGTGATTTCAAGACGGTCAGTGCAAA
AGACTATAAAGGCAAATGGCTCATCGTTTTCTTCTATCCTCTCGATTTTA
CATTTGTATGCCCAACGGAAATCATTGCGTTCAACGATCGTTCTCAGGAA
TTCAAGAAGTTGGGTGCTGAATTGATCGCTTGCTCATGCGATTCACAATT
TTCCCACCTTGCTTGGATACAAACGCCTCGCAAAGATGGCGGACTTGGCG
AAATGCAGATTCCACTACTATCCGATTTCAATAAGAAGATCGCCGATTCG
TTTGGAGTTCTGGATCATGATGTTGGGGTTTCATACCGTGGTTTGTTCCT
GATTGATCCGAAAGGAGTGATCCGTCACACAACAGTCAACGATCTGCCTG
TTGGAAGAAGCGTCGATGAAGCACTTCGCGTTCTCAAAGCTTTCCAGTTT
GTCGAGAAGCATGGCGAAGTCTGCCCGGCGAATTGGCATGATGACGAGCC
AACGATCAAACCAGATGTGAAGGGAGCCAAGGAGTATTTCAATAAAGTCA
ACAAA
>Prx1-2_Alu reannot_id=Q9NL98-D1 origin_id=ALUE_0000722201-mRNA-1 class=Prx
ATGTCGAAGGCAGTGATTGGCAAACCAGCACCTGCGTTCACCGCAACGGC
GGTCGTCGACGGAGATTTCAAATCAATCTCTCTCTCAGATTACAAGGGTA
AATATGTGGTCCTCTTCTTCTACCCTATGGACTTCACATTCGTATGCCCA
ACGGAAATAATCGCATTCTCGGAGCACGTGGGAGAGTTCAAGAAATTGGG
CGTGGAGGTTCTAGCTGCATCAACAGACTCGCAGTTTTCGCATTTGGCAT
GGATTAACACACCTCGTAAGCAGGGTGGTCTTGGTGAAATGAAGATACCG
ATCATCTCCGATAACAATCATCAGATCAGCCGTGATTATGGAGTGTTGAA
GGAGGATGACGGCATCGCGTATCGTGGTCTCTTCATCATTGATCCGAAGG
GAATTCTGCGGCAAATAACGATCAATGATCTTCCGGTCGGAAGATCGGTG
ACCGAAACCCTTCGATTAGTTCAGGCATTCCAGTTCGTCGACAAACACGG
AGAGGTGTGCCCAGCCGGATGGACGCCAGGAGCGGATACGATCAAGCCCG
GAGTGAAGGAAAGCAAGGCTTATTTCCAGAAGCAT
>Prx1-3_Alu reannot_id=Q9NL98-D2 origin_id=ALUE_0000722401-mRNA-1 class=Prx
ATGTCAAAAGCAGTGATCGGCCATCCGGCACCAGCATTCACGGCGACCGC
AGTGGTCGATGGCGATTTCAAGACAATTTCCCTCTCCGACTATAAGGGTC
AATATGTTGTTCTCTTCTTCTACCCTATGGATTTCACATTCGTATGCCCA
ACGGAAATAATCGCATTCTCGGAGCATATGGAAGAATTCAAGAAACTCGG
TGTGGCTGTATTAGCGGCATCCACTGATTCGCAATTCTCGCATTTGGCAT
GGATTAACACACCTCGTAAGCAAGGTGGTCTTGGTGAAATGAAGATACCG
ATTATCTCCGATAACAACCATCAGATCAGCCGTGATTATGGTGTGTTGAA
GGAGGATGACGGCATCGCGTATCGCGGTCTCTTTATAATCGATCCGCATG
GAATTCTGCGACAGATAACGATCAATGACCTTCCGGTTGGAAGATCGGTT
AGCGAAACTCTCCGATTGGTGCAAGCATTCCAGTTCGTCGATGAGCATGG
AGAGGTTTGCCCAGCCGGATGGACACCTGGAGCGGACACAATTAAACCTG
GCGTAAAGGAGAGCAAAGCTTATTTCGAAAAGCAT
>SOD2_Alu reannot_id=P31161-D1 origin_id=ALUE_0000768201-mRNA-1 class=SOD
GCATCACGTACGAAACACACACTTCCCGATTTGCCATACGACTATAACGC
TCTGGAGCCGATCATCTCAGCAGATATCCTTCGGGTGCACCACCAAAAGC
ATCATGCCACCTACGTTAACAACCTCAATCAAGCAGAAGAGGGTCTTCAT
GAGGCTCTCGCTAAAGGTGATACGAAAAAGGCGATCGCATGTGCTCATGC
GTTGAAGTTCAATGGTGGTGGGCACATAAATCACAGCATTTACTGGACCA
ATCTCGCGAAGGATGGAGGAGAGCCAAGTCCGGAACTGCTGGCACAAATA
AAGAAGGATTTCGGCTCGTTGCAATCGATGCAAGAGAAGTTGAGTGCCCT
CTCGATCGCGGTGCAAGGGTCCGGTTGGGGATGGTTGGGATACAACAAGG
CTCTTAAGCGACTCGAACTGGCCGCTACCGCCAACCAGGACATCCTTGAG
CAGACCACCGGCTTGATTCCTTTATTCACGATCGACGTATGGGAACACGC
TTACTATCTACAGTACAAGAATGTCCGTGCGGATTATGCGAAAGCAATCT
GGAAGGTTGCCAATTGGAAGAACGTCGATGAACGTTACAAAAAAGCACTT
CAG
>SOD3_Alu reannot_id=P51547-D1 origin_id=ALUE_0001841701-mRNA-1 class=SOD
ATCAATGGGACGCTACATGGACTTTCTCCTGGACTACATGGTTTCCACGT
GCATGACAAAGGGGATATTGGCGACGGCTGTAAGGCAGCTGGTGCCCATT
TCAACCCCACAAATAAGTCCCATGGAGCGCCTACGGATTTCGAAAGGCAT
GTCGGTGACCTGGGAAATATTGAAGCTTCGGAAGCAGGTGTTGCGCATAT
TTCAATAGAAGATTCGCTGGTCTCACTTCATGGTCCTTATTCCATTATTG
GCCGTACCATTGTTGTGCACGAACGAGCTGACGACCTTGGCAGGGGCAAC
ACCGAAGCGAGTAGGACAACCGGAGATTCGGGAGCACGTGTGGCTTGTGG
AATCATCGGTATTGTT
>SOD1_Alu reannot_id=Q27666-D1 origin_id=ALUE_0000422401-mRNA-1 class=SOD
AAGAGCAAAGAAGACGAGCCAACGATTCTGAAGGGCGAGATCTCCGGATT
AACGCCCGGACTGCATGGTTTCCACGTGCATGAATATGGCGATATGACCA
ACGGATGCATTTCAGCAGGAGCCCATTTCAATCCGTTCAAAAAAACACAT
GGTGGACCAACGGATGAGGAACGCCATATCGGAGATCTTGGCAACGTTGA
GGCGGACGCGAATGGTATAGCCAAGTTCCAGATTGTCGACAAACTTGTTC
AGCTTCATGGAAAGTATTCGGTGATTGGTCGTTCAATGGTGGTGCACGTT
GGCGAAGATGACCTCGGAAAAGGTACAGGTGATAAAAAGGAGGAAAGTCT
GAAGACGGGCAATGCAGGTGCACGTGCCGCATGTGGAGTGATCGCTGTGG
CAGCCCCTTGC
