# Supplementary material for: Speciation and adaptive evolution reshape antioxidant enzymatic system diversity across the phylum Nematoda
Source: BMC Biol. 2020 Nov 26;18:181. doi: 10.1186/s12915-020-00896-z (PMC7694339; doi:10.1186/s12915-020-00896-z)
Supplement: Supplementary file 4 — Additional file 4:. Protein-coding transcript (cds) and Protein-coding transcript translation (pep) sequences, and GFF (gff) files of antioxidant enzymes in 58 nematodes. [file 12915_2020_896_MOESM4_ESM.zip › Additional file 4-gff and sequences of re-annoted antioxidant enzymes in 58 nematodes/58_nematodes_antioxidant_enzymes/cds/ascaris_suum.PRJNA80881.antioxidant.cds]

>Ctl_Asu reannot_id=P90682-D1 origin_id=GS_13761 class=Cat
ATGCCTCAAACTAAAGGAAAACCACACGAGGAACAATTGGAACAATACAA
AAATTCACAAACGAAACCGTTTGTGTTAACCACGTCGAATGGGGCGCCAA
TTTTCAATAAGAAGGCTTCTTTGACGGTCGGACCTCGTGGTCCGCTACTT
CTACAGGATGTCGTCTTCTTGGATGAAATGGCGCATTTTGATCGGGAGCG
GATTCCGGAACGAGTGGTTCATGCCAAAGGCGGTGGTGCGCATGGATTCT
TTGAGGTAACCGATGATATTACAAAATATTGCAAGGCGGATGTGTTTAGC
ACGATCGGTAAACGAACACCAATCTTTATACGTTTTTCAACTGTTGGCGG
TGAATTGGGAAGTGCCGATACACAACGTGACCCACGTGGATTCGCGATAA
AGTTCTACACCGAGGAAGGCAATTGGGATTTAGTTGGCAATAATACTCCA
ATATTTTTCATTCGTGATCCAATTTTCTTCCCGAATTTCATTCATACGCA
GAAGAGAAATCCAGTCACTCATCTTAAGGATCCTAATATGATGTGGGATT
TCTTCTCGTTGCGTCCTGAAACCACTCATCAAGTGATGATCTTATTCGGT
GATCGTGGTATTCCTGATGGGTTCCGTCATATGGATGGTTTCGGTTCACA
TACATTCAAATTGGTCAATAAAGACGGCAATGCAGTATATTGTAAATTTC
ATATTAAGACGGCACAAGGAATCCGGAATTTGCCGCCCGATGTGGCAATT
AAGCTTGCCGGTGAGGATCCGGATTACTCTATTCGTGACCTCTACGACAG
CATTGAAAATGGGAATTATCCTGTATGGCGTCTTATGATTCAGGTGATGA
CTTTTGAAGAGGCAGCAAACTACAGATTCAATCCGTTCGATATAACGAAG
GTTTGGTCGCATAAAGAATTCCCGTTGATACCGGTCGGTAAAATTGTGCT
AAACAAAAACCCAACCAACTATTTCGCCGAGGTGGAACAAATCGCATTCG
CACCATCACACGTCATACCTGGCATTGAGTTCTCACCGGATAAAATGCTT
CAAGGTCGTCTATTCGCGTATCCGGACACACAATTCCACAGATTGGGTCC
GAATTACGTACAGTTGCCAATCAACTGTCCTTATCGTTCTCGTGCTCACA
ACACCCAACGTGACGGCTGCTCTGCGCTCGACGATAATCAAGGTAACACA
GAAATTTATTTCGGTACCTTCATAGTACTGTATACGAGTATTGAAGACTT
TTTTTACTCACTTCTGTCGGAGCTTCACGGTGGAATTTGTGTTTTTCGAC
TTTTGAACCTTTGCATAGCGCCAGTGATGGATGAAACAGAACGAGCTCGT
CTAGTGGATAATATAGCGGACAGTTTGAAAAACTGCAAAGCGTTTATTCA
AGAACGAGCCATAAATAACTTCACACAAGTTCATCAAGATTTCGGCAATG
CTCTCCGTAATGCTTTGCAAAAGGCGAATGAGGCAATGCAAAAAAAGCGT
GAAGAAGAGGCGGAATTCAACGCCAAAGAAAGTGTGATGATGCCTTGTGC
TATCGATGATCGAATGAAGAATATCTCTAATTTGGCCAAATATTGCAAAT
AT
>PHGpx-1_Asu reannot_id=O02621-D1 origin_id=GS_14433 class=GPX
TTCAGAGGTAAAGTTGTACTAATAGTGAACGTTGCATCGAAATGTGGTCT
CGCTTCATCGAATTATGCAGAACTCAAAGAGCTACTTGATAAATACGCTG
ATAAAGGCCTTGTAATTGCCACATTTCCATGCAATCAATTCGGTGGGCAA
CAGGAACCAGATTGTGAGGTGGATATTCGCAATTTTGTGAAGGACAAATT
CAAATTCGAACCAGATTTATATGGAAAGATCGACGTGAATGGTAGTCATG
CGGATCCGCTTTTCGCCTTTCTTAAAAAAGAACAAGGTGGCATTTTCTTC
GATGCTATTAAATGGAATTTCACGAAATTTCTCATCGATACAAATGGCCG
ACCGGTTCGT
>PHGpx-2_Asu reannot_id=O02621-D3 origin_id=GS_07529 class=GPX
GAGGTAATACGATCAAGTTTTAGAGGCAAAGTACTTCTCATTGTTAATGT
CGCGTCACAGTGTGGCTTAACAAATTCCAACTATCATCAGATGAAAGTTC
TTCTCGACAAATATAGATCGCAAGGCTTCGAAATTGCCGCCTTTCCATGT
AATCAGTTCGCTGGTCAGGAACCGGATGACGAAATGCACATAAAGGATTT
TATCAAGAAAACATTCGATTTTGAACCTGATTTATATGCGAAGATCAATG
TTAATGGCGCAGATGAGCATCCACTATTTACATATTTAAAGCATCAACAA
GGCGGCACAATAATCGACGCTATCAAATGGAATTTCACGAAATTTTTAGT
GAATAGACATGGACGTGTTGTG
>PHGpx-3_Asu reannot_id=O02621-D4 origin_id=GS_09796 class=GPX
AGAGGTCATCCAGTGCTAATCGTGAACGTCGCCTCTCGATGTGGCCATAC
GAAGAAGAACTATACTCAATTAAAGGAGTTATACGACAAATATAAGGAGC
AAGGATTACGCATTGCAACGTTCCCATGCAATCAGTTCGGTGGACAGGAG
CCAGGTGTGGCAGCGGAAATAAAAAGAAACATAGCCGAGAAGTATGGATT
CGAGCCTGACTTCTATGCAAAAATCGCTGTAAATGGCGCTGGTGCTGATC
CGCTCTACAAGTTCCTGAAGAATGAGCAAGGCAACAATGAAGCTATCACA
TGGAATTTTGCAAAGTTCCTTGTGGACAAAGACGGCTATGTGGTA
>PHGpx-4_Asu reannot_id=O62327-D1 origin_id=GS_20899 class=GPX
TTTAGGGGCTATGCTGTAATCATAGTCAATGTGGCTTCGGAATGTGGCTT
CACAAAGTCGAACTATACGCAGCTGAAGGAAGTCTTGGAGAAATATCGCG
ATTCTGGATTGCGAATAGCCGCATTTCCGTGCAATCAGTTTGGTGGCCAG
GAACCAGGTTGCGAGCTTGATATTAAAGAGTTCGTTACGAAGAAATACGA
ATTTGAACCTGATCTTTATGGCAAAGTTGAAGTCAATGGCAATAATGCGC
ATCCACTATATAAATTTTTGAAGGAGGAACAAGGTGGCACAATCACGAAT
GCAATCAAGTGGAATTTTACGAAGTTCCTTGTCGATAGAGATGGACACGT
GGTT
>NPHGpx_Asu reannot_id=Q95003-D1 origin_id=GS_16987 class=GPX
GTGGATGAAACAACTCGCTGGAGCCAATGTCGTCTTTCAAATCAATCGAT
CTATGATTTTCAAGTGCAAACACTTAGAGGCGAATTTACAGACTTGGCTA
AATATCGTGGTCAGGTGTTGTTGATCGTCAATGTAGCGACCTTCTGTGCA
TATACGCAACAGTATCTCGACTTCACTCCGCTCATTGAACAGAACAAGCG
ATCCGGATTCACTATCCTCGCATTTCCGTGCAATCAATTTTATCTTCAAG
AGCCGGCCGAAAATCACGAGCTCATGAATGGAATCATGTACGTTCGACCG
GGTAACGGATGGAAGCCACATCGCAATCTGCATATATTTGGAAAATTGGA
AGTCAATGGTGAAAACAATCATCCGCTTTATGAATTTATGAAGGATTTGT
GTCCACAGACTGTAAACAAAATTGGAAAGCGAGAAGAGCTAATGTACAAT
CCGATTCGACCGAACGATATCACTTGGAACTTCGAGAAGTTCCTTGTGGA
TCGCCAAGGCAAGGTCCGTTTCCGATTCCATCCAACCGCATGGAGCCATG
GAGATGTTGTGCAACCATTTATACAACAACTCGTTAATGAACGTGCTCGT
>Prx6_Asu reannot_id=O17433-D1 origin_id=GS_02733 class=Prx
AATTGGGCAATTTTATTCTCACATCCGCACGATTTTACACCGGTATGCAC
GACGGAGTTGGCGCGAGCCGCACAACTCTATGCTGAGTTCAACAAACGGA
ATGTGAAGATGATTGCATTGAGCTGTGACTCAGCACAGTCGCATCGAGAG
TGGATTCCCGATATTTGTGCTTATTGTAAGGCTATGTGCGGTGACTATGT
CAAGGGATGCTGTGCAAACGATCAACTGCCCTTTCCAATAATCGCAGATG
AGAGTCGTATCTTGGCAAAAAAGCTCGGCATGATCGATCCAGTCGAGAAG
GACTGTAAGGGTGATCCGGTTACCGCGCGTTGTGTATTTGTCATTGGACC
GGAAAGAACGTTAAAATTATCAATTCTCTATCCGGCTACGACTGGACGCA
ATTTCGATGAAATTTTGCGTGTAGTCGATTCTCTTCAGCTGACCGCTCAG
AAAAATGTTGCAACACCAGTCGATTGGAAGGCAGGCGACTGCTGCGTTGT
TTCACCGTCAATGAGCGATGAGGCTGCGAAAGCAACGTTTGGCTCGGATA
TGAAGACAGTTAAGTTGCCCTCTGGCAAACACTATCTGCGTATGGTGCCC
CACCCGAAG
>Prx1-1_Asu reannot_id=Q21824-D1 origin_id=GS_03436 class=Prx
TTTCAGGGAACAGCAGTCGTCGATGGTGATTTCAAGACGGTCAGTGCAAA
AGACTATAAAGGCAAATGGCTCATCGTTTTCTTCTATCCTCTCGATTTCA
CATTTGTATGCCCAACGGAAATCATTGCGTTCAACGATCGTTCTCAGGAA
TTCAAGAAGTTGGGTGCTGAATTGATCGCTTGCTCATGCGATTCACAATT
TTCCCACCTTGCTTGGATACAAACGCCTCGCAAAGATGGCGGACTTGGCG
AAATGCAGATTCCACTACTATCCGATTTCAATAAGAAGATCGCCGATTCG
TTTGGAGTTCTGGATCATGATGTTGGGGTTTCATACCGTGGTTTGTTCCT
GATTGATCCGAAAGGAGTGATCCGTCACACAACAGTCAACGATCTGCCTG
TTGGAAGAAGCGTCGATGAAGCACTTCGCGTTCTCAAAGCTTTCCAGTTT
GTCGAGAAGCATGGCGAAGTCTGCCCGGCGAATTGGCATGATGACGAGCC
AACGATCAAACCAGATGTGAAGGGAGCCAAGGAGTATTTCAACAAAGTCA
ACAAA
>Prx1-2_Asu reannot_id=Q9NL98-D1 origin_id=GS_23521 class=Prx
ATGTCGAAGGCAGTGATTGGCAAACCAGCGCCTGAGTTCACCGCAACGGC
GGTCGTCGACGGAGATTTCAAATCAATCTCTCTCTCAGACTACAAGGGTA
AATATGTGGTCCTCTTCTTCTACCCTATGGACTTCACATTCGTATGCCCA
ACGGAAATAATCGCATTCTCGGAGCACGTGGGAGAGTTCAAGAAATTGGG
CGTGGAGGTTCTAGCTGCATCAACAGACTCGCAGTTTTCGCATTTGGCAT
GGATTAACACACCTCGTAAGCAGGGTGGTCTTGGTGAAATGAAGATACCG
ATCATCTCCGATAACAATCATCAGATCAGCCGTGATTATGGAGTGTTGAA
GGGGGATGACGGCATCGCGTATCGTGGTCTCTTCATCATCGATCCGAAGG
GAATTCTGCGGCAAATAACGATCAATGATCTTCCGGTCGGAAGATCGGTG
ACCGAAACCCTTCGATTAGTTCAGGCATTCCAGTTCGTCGACAAACACGG
AGAGGTGTGCCCAGCGGGATGGACGCCAGGAGCGGATACGATCAAGCCCG
GAGTGAAGGAAAGCAAGGCTTATTTCCAGAAGCAT
>Prx1-3_Asu reannot_id=Q9NL98-D2 origin_id=GS_21096 class=Prx
ATGTCAAAAGCAGTGATCGGCCATCCGGCACCAGCATTCACGGCGACCGC
AGTGGTCGATGGCGATTTCAAGACAATTTCCCTCTCAGACTATAAGGGTC
AATATGTTGTTCTCTTCTTCTACCCTATGGATTTCACATTCGTATGCCCA
ACGGAAATAATCGCATTCTCGGAGCACATGGAAGAATTCAAGAAACTCGG
TGTGGCTGTATTAGCGGCATCCACTGATTCGCAATTCTCGCATTTGGCAT
GGATTAACACACCTCGTAAGCAAGGTGGTCTTGGTGAAATGAAGATACCG
ATTATCTCCGATAACAACCATCAGATCAGCCGTGATTATGGTGTGTTGAA
GGAGGATGACGGCATCGCGTATCGCGGTCTCTTTATAATCGATCCGCATG
GAATTCTGCGACAGATAACGATCAATGACCTTCCGGTTGGAAGGTCGGTT
AGCGAAACTCTCCGATTGGTGCAAGCATTCCAGTTCGTCGATGAGCATGG
AGAGGTTTGCCCAGCCGGATGGACACCTGGAGCGGATACAATTAAACCTG
GCGTAAAGGAGAGCAAAGCTTATTTCGAAAAGCAT
>SOD2_Asu reannot_id=P31161-D1 origin_id=GS_03358 class=SOD
GCATCACGTACGAAACACACACTTCCCGATTTGCCATACGACTATAACGC
TCTGGAGCCGATCATCTCAGCAGATATCCTTCGGGTGCACCACCAAAAGC
ATCATGCCACCTACGTTAACAACCTCAACCAAGCAGAAGAGGGTCTTCAT
GAGGCTCTCGCTAAAGGTGATACGAAAAAGGCGATCGCATGTGCTCATGC
GTTGAAGTTCAATGGTGGTGGGCACATAAATCACAGCATTTACTGGACCA
ATCTCGCGAAGGATGGAGGAGAGCCAAGTCCGGAACTGCTGGCACAAATA
AAGAAGGATTTCGGCTCGTTGCAATCGATGCAAGAGAAGTTGAGTGCCCT
CTCGATCGCGGTGCAGGGGTCCGGTTGGGGATGGTTGGGATACAACAAGG
CTCTTAAGCGACTCGAACTGGCCGCTACCGCCAACCAGGACATCCTTGAG
CAGACCACCGGCTTGATTCCTTTATTCACGATCGACGTATGGGAACACGC
TTACTATCTACAGTACAAGAATGTCCGTGCGGATTATGCGAAAGCAATCT
GGAAGGTTGCCAATTGGAAGAACGTCGATGAACGTTACAAAAAAGCACTT
CAG
>SOD3_Asu reannot_id=P51547-D1 origin_id=GS_08490 class=SOD
ATCAATGGGACGCTACATGGACTTTCTCCTGGACTACATGGTTTCCACGT
GCATGAGAAAGGGGATATTGGCGACGGCTGTAAGGCAGCTGGTGCCCATT
TCAACCCCACAAATAAGTCCCATGGAGCGCCTACGGATTTCGAAAGGCAT
GTCGGTGACCTGGGAAATATTGAAGCTTCGCAAGCAGGTGTTGCGCATAT
TTCAATAGAAGATTCGCTGGTCTCACTTCATGGTCCTTATTCCATTATTG
GCCGTACCATTGTTGTGCACGAACGAGCTGACGACCTTGGCAGGGGCAAC
ACCGAAGCGAGTAGGACAACCGGAGATTCGGGAGCACGTGTAGCTTGTGG
AATCATTGGTATTGTT
>SOD1_Asu reannot_id=Q27666-D2 origin_id=GS_11776 class=SOD
TCAGCAGGAGCCCATTTCAATCCGTTCAAAAAAACACATGGTGGACCAAC
GGATGAGGAACGCCATATCGGAGATCTTGGCAACGTTGAGGCGGACGCGA
ATGGTATAGCCAAGTTCCAGATTGTCGACAAACTTGTTCAGCTTCATGGA
AAGTATTCGGTGATTGGTCGTTCAATGGTGGTGCACGTTGGCGAAGATGA
CCTCGGAAAAGGTACAGGTGATAAAAAGGAGGAAAGTCTGAAGACGGGCA
ATGCAGGTGCACGTGCCGCATGTGGAGTGATCGCTGTGGCAGCCCCTTGC
