# Supplementary material for: Speciation and adaptive evolution reshape antioxidant enzymatic system diversity across the phylum Nematoda
Source: BMC Biol. 2020 Nov 26;18:181. doi: 10.1186/s12915-020-00896-z (PMC7694339; doi:10.1186/s12915-020-00896-z)
Supplement: Supplementary file 4 — Additional file 4:. Protein-coding transcript (cds) and Protein-coding transcript translation (pep) sequences, and GFF (gff) files of antioxidant enzymes in 58 nematodes. [file 12915_2020_896_MOESM4_ESM.zip › Additional file 4-gff and sequences of re-annoted antioxidant enzymes in 58 nematodes/58_nematodes_antioxidant_enzymes/cds/brugia_malayi.PRJNA10729.antioxidant.cds]

>PHGpx-1_Bma reannot_id=O02621-D2 origin_id=Bm18099 class=GPX
TTAAATACGATATATCAATTTCAAGTTCGTGATATCAATGGTGCAGAAGT
GTCGTTGAATCGATATAGGAATAAGGTGGTTTTAATAGTAAATGTAGCAT
CTCAATGTGGTCTTACTCATTCAAATTATGCACAATTGAAAAATTTGCAT
GATAAATACAAGGAACAAGGTTTAGCAATAGCTGCTTTTCCTTGTAATCA
ATTTGCTTCACAGGAACCTGGAAATGAAATGGAAATTAAACATTTTATAA
AGGAAACGTTCAATTTTGAGCCTGATTTATATGCTAAAATTAATGTTAAT
GGAGCAGAGGAACATCCATTGTATAAATTTTTAAAGAGTCAAAAAAGTGG
CACACTAATAGATGCTATTAAATGGAATTTTACTAAATTTCTTATTAATA
GACATGGAAAAGTGGTAGAACGATATGCTCCTACAGTGCAACCTAACGAT
ATAGAAGAGGATATTGTAAAATTATTAAACGAACATGTT
>PHGpx-2_Bma reannot_id=O62327-D1 origin_id=Bm5237 class=GPX
AGAGGTAAACCAGTGGTAATTGTAAATGTCGCATCGCAATGTGGTTTGAC
AAATTCCAATTATACCGAGCTTAAAGAACTGATGGAACATTACAAGGATA
AAGGTTTAGCAATAGCTGCATTCCCGTGCAACCAATTTGGTGGACAGGAA
CCAAAGTGTGAATTGGAAGTGAAAAATTTTGTTGCTAATAAATTTCATTT
CGAACCTGATTTATACGGTAAAATTGATGTAAATGGTAAAAATGCTGCAC
CATTATTCGATTTTCTGAAGCATGCCAAAGGTGGATTGTTTGGTGACAAC
ATAAAATGGAATTTCACAAAATTTCTGATTGACCAGGAAGGACATCCGGT
C
>NPHGpx_Bma reannot_id=P67878-D1 origin_id=Bm2151 class=GPX
ATGTCTGCACAACTTTTGATTTTATCACACATGGTGTTATTGCAACTTAT
TGTTGCACAACTAGGCCCAAAAATTGGCAAACAGTTCTTAAAACCGAAGC
AATGTGAAATAACGAATCAAACAGTGTATGATTTTCAAGTTCAAATGCTA
AACGGTGCACAAAAAAGTTTGGCAGAATATCGCAACAAAGTTCTTTTAAT
CGTTAATGTCGCTACTTACTGCGCATACACAATGCAATACAGAGATTTCA
ATCCAATACTTGAAAGTAATTCTAATGGAACGCTCAATATCCTAGGATTT
CCATGCAATCAGTTTTACTTGCAAGAACCAGCAGAAAATCACGAGTTGTT
GAGTGGTTTGAAATATGTAAGACCAGGACATGGCTGGGAACCACACAAAA
ACATGCACATTTTTGGCAAACTTGAAGTTAATGGTGAAAATGATCATCCG
CTTTACAAATTTTTGAAGGAACGTTGCCCGCCGACAGTGCCAGTAATTGG
AAAGCGTCATCAGTTAATATACGATCCCATAGGTACAAATGATGTTATTT
GGAATTTTGAAAAATTCTTGGTTGATAAGAAAGGTCGTCCACGTTACCGC
TTTCATCCCGAAAATTGGGTTCAAGGAACTGCTGTAAAGCCATATATCGA
TGAACTGGAACGTGAAATT
>Prx6_Bma reannot_id=O17433-D1 origin_id=Bm6417 class=Prx
ATGTCAAAAGGAATCCTACTTGGTGATAAATTTCCGGATTTCCAAGCCGA
GACCAGTGAAAGCTTCATTTCGAGTTTCCATGACTGGATTGGTAAAGATA
GTTGGGCAATATTGTTTTCTCATCCACGAGATTTCACTCCAGTTTGCACC
ACGGAGCTTGCTAGGCTAGTTCAACTAGAGCCGGAATTCAAGAAACGGAA
TGTAAAACTGATTGGTTTAAGTTGTGATTCGGTACAGTCGCACCGTAAAT
GGGCTGATGATATCATCGAACTGTGCAGAATGAAGTCTGGGGATAGTAAT
ACCTGCTGTTCAGGGAATAAACTGCCGTTTCCGATAATAGCGGATGATAA
TCGTTCTCTAGCCAGTAAACTGGGAATGATGGATCCGGATGAGTGTGATG
AAAAGGGCGCTGCGCTAACAGCACGTTGTTTGTTCATAATTGGGCCTGAG
AAAACGTTGAAACTTTCTATCCTATATCCTGCAACAACGGGACGAAATTT
CGATGAAATATTGCGCGTTGTTGATTCGCTTCAGCTTACGGCAACTAAAT
TAGTAGCGACACCAGTCGATTGGCAGAATGGTGATGATTGTGTCGTGGTG
CCAACGATTAATGACAATGAAGCAAAAAAATTGTTTGGTGAAAAGATAAA
TACTGTTGAGCTGCCATCTGGAAAACGTTATCTTCGCATGGTTGAGCATC
CAAAA
>Prx1-1_Bma reannot_id=P48822-D1 origin_id=Bm13772 class=Prx
ATACTAACTAGTTTTCAGGCTTCAGTGTCGCCACTTCGTCAGATACTTGC
AAGTCAACTTTGCACGTCCTCTATTACGTTAGCTGGCATTCGACCTTTGG
GTCCAAAAAACAAAGCACCTGATTTTTCTGGCACAGCAGTTGTAAATGGA
GATTTTAAAACAATTAGCATGAAAGATTACAAAGGAAAATGGCTTATCCT
GTTTTTTTATCCTCTTGACTTTACCTTCGTTTGTCCAACCGAAATTACTG
CCTTTAGCGATCGATGTGCGGAGTTTCAGAAATTAAACACAGAACTGATT
GCATGTTCGTGCGATTCACATTTCTCACATCTAGCATGGATTCAAACCCC
ACGTAGTGAAGGTGGTCTCGGTGACATGAAGATTCCAGTGCTTGCAGACT
TTAATAAAGATATAGCGAATGCATTCGGTGTCCTTGATCATGAAACAGGT
ATCTCATATAGAGGTTTGTTCTTAATCGATCCAAGTGGTGAAATCCGTCA
TTCTCTCGTGAATGATCTTTCGGTTGGTCGTAGTGTGGATGAAGCATTTC
GTACGCTAAAAGCCTTTCAGTTTGTGGAGAAACATGGTGAAGTATGTCCG
GCAAACTGGTCCGATGATAAGCCAACAATTAAGCCCGGCATCAAGGAGTC
CAAGGAGTATTTCAAAAAGGTCGATGGTCATACA
>Prx1-2_Bma reannot_id=P48822-D2 origin_id=Bm5279 class=Prx
TTTCAGGGCACAGCAGTTGTAAATGGAGATTTTAAAACAATTAGCATGAA
AGATTACAAAGGAAAATGGCTTATCCTGTTTTTTTATCCTCTTGACTTTA
CCTTCGTTTGTCCAACCGAAATTACTGCCTTTAGCGATCGATGTGCGGAG
TTTCAGAAATTAAACACAGAACTGATTGCATGTTCGTGCGATTCACATTT
CTCACATCTAGCATGGATTCAAACCCCACGTAGTGAAGGTGGTCTCGGTG
ACATGAAGATTCCAGTGCTTGCAGACTTTAATAAAGATATAGCGAATGCA
TTCGGTGTCCTTGATCATGAAACAGGTATCTCATATAGAGGTTTGTTCTT
AATCGATCCAAGTGGTGAAATCCGTCATTCTCTCGTGAATGATCTTTCGG
TTGGTCGTAGTGTGGATGAAGCATTTCGTACGCTAAAAGCCTTTCAGTTT
GTGGAGAAACATGGTGAAGTATGTCCGGCAAACTGGTCCGATGATAAGCC
AACAATTAAGCCCGGCATCAAGGAGTCCAAGGAGTATTTCAAAAAGGTCG
ATGGTCATACA
>Prx1-3_Bma reannot_id=P48822-D3 origin_id=Bm9232 class=Prx
ACCTTCGTTTGTCCAACCGAAATTACTGCCTTTAGCGATCGATGTGCGGA
GTTTCAGAAATTAAACACAGAACTGATTGCATGTTCGTGCGATTCACATT
TCTCACATCTAGCATGGATTCAAACCCCACGTAGTGAAGGTGGTCTCGGT
GACATGAAGATTCCAGTGCTTGCAGACTTTAATAAAGATATAGCGAATGC
ATTCGGTGTCCTTGATCATGAAACAGGTATCTCATATAGAGGTTTGTTCT
TAATCGATCCAAGTGGTGAAATCCGTCATTCTCTCGTGAATGATCTTTCG
GTTGGTCGTAGTGTGGATGAAGCATTTCGTACGCTAAAAGCCTTTCAGTT
TGTGGAGAAACATGGTGAAGTATGTCCGGCAAACTGGTCCGATGATAAGC
CAACAATTAAGCCCGGCATCAAGGAGTCCAAGGAGTATTTCAAAAAGGTC
GATGGTCATACA
>Prx1-4_Bma reannot_id=Q17172-D1 origin_id=Bm3226 class=Prx
ATGACACTTGCTGGAAGTAAAGCATTTATTGGTCAACCAGCACCTAATTT
TAAAACAACAGCTGTTGTGAACGGTGATTTCAAGGAAATTTCACTTGGTC
AATTTAAGGGAAAATATGTTGTTCTCTTCTTTTATCCTCTTGATTTCACT
TTTGTTTGTCCAACGGAAATAATTGCATTTTCTGATCGTATTGCGGAATT
TAAACAATTAGATGTAGCTGTTATGGCATGTTCAACAGATTCACACTTTT
CACATCTTGCATGGGTAAATACTGATCGAAAAATGGGTGGACTTGGTCAA
ATGAATATACCAATTTTGGCTGATACAAATCATGTAATAAGTCGAGCATA
TGGTGTACTTAAAGAGGATGATGGAATTGCTTATCGTGGATTATTCATTA
TTGATCCAAAAGGAATTTTGCGGCAAATCACAATTAACGATCTTCCAGTA
GGTCGTTCTGTAGACGAAACTTTACGTTTAATTCAAGCTTTTCAGTTTGT
TGACAAGCATGGTGAAGTATGTCCTGCTAATTGGCATCCAGGATCTGAAA
CGATTAAGCCTGGTGTGAAAGAAAGTAAAGCATATTTTGAGAAACAT
>SOD1-1_Bma reannot_id=P41962-D1 origin_id=Bm13727 class=SOD
ATGAGTGCGAATGCAATAGCTGTGTTACGTGGCGATAATGTTAATGGGAT
TATTCGATTTAAACAGGAGAAAGAAGGATCGCCAACAACTATTAGTGGTG
AAATCAAAGGTTTAACTCCCGGTTTGCATGGTTTTCATGTACATCAATAC
GGTGATACTACAAACGGATGTATTTCTGCTGGTCCACATTTCAATCCTTA
CAATAAAACACATGGCGGTCCAACCGATGAAATGAGACATGTTGGTGATC
TTGGAAATATTGTGGCTGGAGCTGATGGCACTGCTCACATTGATATTTCT
GATAAGCATGTACAGTTACTCGGTCCCAATTCAATAATTGGCCGTTCAAT
TGTTGTGCATGCTGATCAAGACGATCTCGGGAAAGGAGTTGGTGACAAGA
AGGACGAAAGTCTTAAAACCGGTAATGCTGGTGCCCGTGTTGCATGTGGT
ATTGTTGCCGTTGGTGCTGCTTCT
>SOD1-like_Bma reannot_id=P41963-D1 origin_id=Bm11557 class=SOD
ATAATGACTGCATCATTTGTTATCTTCTTATCACATATCATTTTTATCAC
TTATGCAACATCAAATCAACGATATTTTAAACCAAATATGCAAAATAATA
CGACAATAACAATAAGAAGAACAATAACAACAACAGCAACAGCAATAGCA
ATATTACATAGTGATAATGGCAATGTTAATGGAACTATTCATTTTCAACA
GGGCAAAAATTCGACAACTATTAGTGGTGAAATCAAAGGTTTAACTCCCG
GTTTGCATGGTTTTCATGTACATCAATACGGTGATACTACAAACGGATGC
ATTTCTGCTGGTCCACATTTCAATCCCTACAATAAAACACATGGCGATCC
AACCGATGAAATGAGACATGTTGGTGATCTTGGAAATATTGTGGCTGGAG
CTGATGGCACTGCTCACATTGATATTTCTGATAAGCATGTACAGTTACTC
GGTCCCAATTCAATAATTGGCCGTTCAATTGTTGTGCATGCTGATCAAGA
CGATCTCGGGAAAGGAGTTGGTAACAAGAAGGACGAAAGTCTTAAAACCG
GTAATGCTGGTGGCCGTGTTGCATGTGGTATTGTTGCCATCAGTGCT
>SOD2_Bma reannot_id=P41981-D1 origin_id=Bm13778 class=SOD
ATGAACCTAATTGTTGGCGTCGCAGGTCGCATACTGGTCAGCAAGAACTA
TGGTTTGAACTTACGACAATTAAAGCATACTCTTCCTGATTTACCATACG
ATTATGGAGCATTGGAGCCGGTATTATCAGCTGAAATTATGAAAGTTCAT
CATGGCAAACATCATGTTGCATATGTGAATGCTCTTAATCAAGCCGAAGA
GAAAGTAAAAGAAGCCTTAGCAAAAAGAGATGTGCAAGCCGTTGTTGCTG
CAACAAAATTAATGAATTTCAATGCTGGCGGTCACATTAATCACACATTG
TTCTGGGAAGGATTAACTACCATAAAGGATAGCGGAGAACCAAACTCTGA
ACTGATGTCTGCTATAAAGAAAGATTTCGGGTCTTTGGAAATGATGGAGG
ATAAATTAAGTGCTAAAACAATTGCGATCCAGGGTTCTGGATGGGGATGG
CTTGCTTATGACAAGGAAATGAAGCGTTTACAACTTGCTTGTTGTCCCAA
CCAAGATATTCTCCAATCAACAACGGGTCTCATTCCATTATTTTGCATCG
ACGTCTGGGAACATGCATATTACCTGCAGTATAAAAATGTACGACCAGAT
TTCGTGAAAGCTATTTGGAAAATTGCGAACTGGAAAGTAATCAGTGATCG
CTATGTTAAAGCTAAGGGA
