# Supplementary material for: Speciation and adaptive evolution reshape antioxidant enzymatic system diversity across the phylum Nematoda
Source: BMC Biol. 2020 Nov 26;18:181. doi: 10.1186/s12915-020-00896-z (PMC7694339; doi:10.1186/s12915-020-00896-z)
Supplement: Supplementary file 4 — Additional file 4:. Protein-coding transcript (cds) and Protein-coding transcript translation (pep) sequences, and GFF (gff) files of antioxidant enzymes in 58 nematodes. [file 12915_2020_896_MOESM4_ESM.zip › Additional file 4-gff and sequences of re-annoted antioxidant enzymes in 58 nematodes/58_nematodes_antioxidant_enzymes/cds/brugia_pahangi.PRJEB497.antioxidant.cds]

>PHGpx-1_Bpa reannot_id=O02621-D2 origin_id=BPAG_0000460601-mRNA-1 class=GPX
TATAGGAATAAGGTGGTTTTAATAGTAAATGTAGCATCTCAATGTGGTCT
TACTCATTCAAATTATGCACAGTTGAAAAATTTGCATGATAAATACAAGG
AACAAGGTTTAGCAATAGCTGCTTTTCCTTGTAATCAATTTGCTTCACAG
GAACCTGGAAATGAAATGGAAATTAAACGTTTTGTAAAGGAAATGTTCAA
TTTTGAGCCTGATTTATATGCTAAAATTAATGTTAATGAACCAGAGGAAC
ATCCATTGTATACATTTTTAAAGAATCAAAAAGGTGGCACACTAATAGAT
GCTATTAAATGGAATTTTACTAAATTTCTTATTGATAGGCATGGAAAAGT
GGTAGAACGATATGCTCCTACAGTGCAACCTAATGATATAGAAGAGGATA
TTGTAAAATTATTAAACGAACATGTT
>PHGpx-2_Bpa reannot_id=O02621-D3 origin_id=BPAG_0000498701-mRNA-1 class=GPX
TATAGGAATAAGGTGGTTTTAATAGTAAATGTAGCATCTCAATGTGGTCT
TACTCATTCAAATTATGCACAGTTGAAAAATTTGCATGATAAATACAAGG
AACAAGGTTTAGCAATAGCTGCTTTTCCTTGTAATCAATTTGCTTCACAG
GAACCTGGAAATGAAATGGAAATTAAACGTTTTGTAAAGGAAATGTTCAA
TTTTGAGCCTGATTTATATGCTAAAATTAATGTTAATGAACCAGAGGAAC
ATCCATTATATACATTTTTAAAGAGTCAAAAAGGTGGCACACTAATAGAT
GCTATTAAATGGAATTTTACTAAATTTCTTATTAATAGATATGGAAAAGT
GGTAGAACGATATGCTCCTACAGTGCAACCTAATGATATAGAAGAGGATA
TTGTAAAATTATTAAACGAACATGTT
>PHGpx-3_Bpa reannot_id=O62327-D2 origin_id=BPAG_0000095301-mRNA-1 class=GPX
AGAGGTAAACCAGTGGTAATTGTAAATGTCGCATCACAATGTGGTTTGAC
AAATTCCAATTATACCGAACTTAAAGAACTGATGGAACATTACAAGGATA
AAGGTTTAGCAATAGCTGCATTCCCGTGCAACCAATTTGGTGGACAGGAA
CCAAAGTGTGAATTGGAAGTGAAAAATTTTGTTGCTAATAAATTTCATTT
CGAACCTGATTTATACGGTAAAATTGATGTAAATGGTAAAAATACTGCAC
CATTATTCGATTTTCTGAAGCATGCCAAAGGTGGATTGTTTGGTGACAAC
ATAAAATGGAATTTCACAAAATTTCTGATTGACCAGGAAGGACATCCGGT
T
>NPHGpx_Bpa reannot_id=P67878-D1 origin_id=BPAG_0000897501-mRNA-1 class=GPX
ATGTCCGCACAACTTTTGATTTTATCGCACATGGTGTTATTGCAACTTAT
TGTTGCACAACTGGGCCCAAAAATTGGCAAACAATTCTTAAAACCGAAGC
AATGTGAAATAACGAATCAAACAGTGTATGATTTTCAAGTTCAAATGCTA
AACGGTGCACAAAAAAGTTTGGCAGAATATCGCAACAAAGTTCTTTTAAT
CGTTAATGTCGCTACTTACTGCGCATACACAATGCAATACAGAGATTTCA
ATCCAATACTTGAAAGTAATTCTAATGGAACGCTCAATATCCTAGGATTT
CCATGCAATCAGTTTTACTTGCAAGAACCAGCAGAAAATCACGAGTTGTT
GAGTGGTTTGAAATATGTAAGACCAGGACATGGCTGGGAACCACACAAAA
ATATGCATATCTTTGGCAAACTTGAAGTTAATGGTGAAAATGATCATCCG
CTTTACAAATTTTTGAAGGAACGTTGCCCGCCGACAGTGCCAGTAATTGG
AAAGCGTCATCAGTTAATATACGATCCCATAGGTACAAATGATGTTATTT
GGAATTTTGAAAAATTCTTGGTTGATAAGAAAGGTCGTCCACGTTACCGT
TTTCATCCCGAAAATTGGGTTCAAGGAACTGCTGTAAAGCCATATATCGA
TGAACTGGAACGTGAAATT
>Prx6_Bpa reannot_id=O17433-D1 origin_id=BPAG_0001116901-mRNA-1 class=Prx
ATGTCAAAAGGAATCCTACTTGGTGATAAATTTCCGGATTTCCAAGCCGA
GACCAGTGAAAGCTTCATTTCGAGTTTCCATGACTGGATTGGTAAAGATA
GTTGGGCAATATTGTTTTCTCATCCACGAGATTTCACTCCAGTTTGCACC
ACGGAGCTTGCTAGGCTAGTTCAACTAGAGCCGGAATTCAAGAAACGGAA
TGTAAAACTGATTGGTTTAAGTTGTGATTCGGTACAGTCGCACCGTAAAT
GGGCTGATGATATCATCGAACTGTGCAGAATGAAGTCTGGGGATAGTAAT
ACCTACTGTTCAGGGAATAAACTGCCGTTTCCGATAATAGCGGATGATAA
TCGTTCTCTAGCCAGTAAACTGGGAATGATGGATCCGGATGAGTGTGATG
AAAAGGGCGCTGCGCTAACAGCACGTTGTTTGTTCATAATTGGGCCTGAG
AAAACGTTGAAACTTTCCATCCTATATCCTGCAACAACGGGACGAAATTT
CGATGAAATATTACGCGTTGTTGATTCGCTTCAGCTTACGGCAACTAAAT
TAGTAGCGACACCAGTCGATTGGCAGAATGGTGATGATTGTGTCGTGGTG
CCAACGATTGATGACAATGAAGCAAAAAAACTGTTTGGTGAAAAGATAAA
TACTGTTGAGCTGCCATCTGGAAAACGTTATCTTCGCATGGTTGAGCATC
CAAAA
>Prx1-1_Bpa reannot_id=P48822-D1 origin_id=BPAG_0001396601-mRNA-1 class=Prx
GCTTCAGTGTCGCCACTTCGTCTGATACTTGCAAATCAACTTTGCACGTC
CTCTGTTACGTTAGCTGGCGTTCGACCTTTGGGTCCAAAAAACAAAGCAC
CTGATTTTTCTGGCACAGCAGTTGTAAATGGAGATTTTAAAACAATTAGT
ATGAAAGATTACAAAGGAAAATGGCTTATCCTGTTTTTTTATCCTCTTGA
CTTTACCTTCGTTTGTCCAACCGAAATTACTGCCTTTAGCGATCGATGTG
CGGAGTTTCAGAAATTAAACACAGAATTGATTGCATGTTCGTGCGATTCA
CATTTCTCACATCTAGCATGGATTCAAACCCCACGTAGTGAAGGTGGTCT
CGGTGACATGAAGATTCCAGTGCTTGCAGACTTTAATAAAGATATAGCGA
ATGCATTCGGTGTCCTTGATCATGAAACAGGTATCTCATATAGAGGTTTG
TTCTTAATCGATCCAAGTGGTGAAATCCGTCATTCTCTCGTGAATGATCT
TTCGGTTGGTCGTAGTGTGGATGAAGCATTTCGTACGCTAAAAGCCTTTC
AGTTTGTGGAGAAACATGGTGAAGTATGTCCGGCAAACTGGTCCGATGAT
AAGCCAACAATTAAGCCCGGCATCAAGGAGTCCAAGGAGTATTTCAAAAA
GGTCGATGGTCATACA
>Prx1-2_Bpa reannot_id=P48822-D2 origin_id=BPAG_0000993501-mRNA-1 class=Prx
TTTCAGGGCACAGCAGTTGTAAATGGAGATTTTAAAACAATTAGTATGAA
AGATTACAAAGGAAAATGGCTTATCCTGTTTTTTTATCCTCTTGACTTTA
CCTTCGTTTGTCCAACCGAAATTACTGCCTTTAGCGATCGATGTGCGGAG
TTTCAGAAATTAAACACAGAATTGATTGCATGTTCGTGCGATTCACATTT
CTCACATCTAGCATGGATTCAAACCCCACGTAGTGAAGGTGGTCTCGGTG
ACATGAAGATTCCAGTGCTTGCAGACTTTAATAAAGATATAGCGAATGCA
TTCGGTGTCCTTGATCATGAAACAGGTATCTCATATAGAGGTTTGTTCTT
AATCGATCCAAGTGGTGAAATCCGTCATTCTCTCGTGAATGATCTTTCGG
TTGGTCGTAGTGTGGATGAAGCATTTCGTACGCTAAAAGCCTTTCAGTTT
GTGGAGAAACATGGTGAAGTATGTCCGGCAAACTGGTCCGATGATAAGCC
AACAATTAAGCCCGGCATCAAGGAGTCCAAGGAGTATTTCAAAAAGGTCG
ATGGTCATACA
>Prx1-3_Bpa reannot_id=Q17172-D1 origin_id=BPAG_0000155401-mRNA-1 class=Prx
ATGACACTTGCTGGAAGTAAAGCATTTATTGGTCAACCAGCACCTAATTT
TAAAACAACAGCTGTTGTGAATGGTGATTTCAAGGAAATTTCACTTGGTC
AATTTAAGGGAAAATATGTTGTTCTCTTCTTTTATCCTCTTGATTTCACT
TTTGTTTGTCCAACGGAAATAATTGCATTTTCTGATCGTATTGCGGAATT
TAAACAATTAGATGTAGCTGTTATGGCATGTTCAACAGATTCACACTTTT
CACATCTTGCATGGGTAAATACTGATCGAAAAATGGGTGGACTTGGTCAA
ATGAATATACCAATTTTGGCTGATACAAATCATGTAATAAGTCGAGCATA
TGGTGTACTTAAAGAGGATGATGGAATTGCTTATCGTGGATTATTCATTA
TTGATCCAAAAGGAATTTTGCGACAAATCACAATTAACGATCTTCCAGTA
GGTCGTTCTGTAGACGAAACTTTACGTTTAATTCAAGCTTTTCAGTTTGT
TGACAAGCATGGTGAAGTATGTCCTGCTAATTGGCATCCAGGATCTGAAA
CGATTAAGCCTGGTGTGAAAGAAAGTAAAGCATATTTTGAGAAACAT
>SOD1-1_Bpa reannot_id=P41962-D1 origin_id=BPAG_0000446101-mRNA-1 class=SOD
ATGAGTGCGAATGCAATAGCTGTGTTACGTGGCGATAATGTTAGTGGGAT
TATTCGATTTAAACAGGAGAAAGAAGGATCGCCAACAACTATTAGTGGTG
AAATCAAAGGTTTAACTCCCGGTTTGCATGGTTTTCATGTACATCAATAC
GGTGATACTACAAACGGATGCATTTCTGCTGGTCCACATTTCAATCCTTA
CAATAAAACACATGGCGGTCCAACCGATGAAATGAGACATGTTGGTGATC
TTGGAAATATTGTGGCTGGAGCTGATGGCACTGCTCACATTGATATTTCT
GATAAACATGTACAGTTACTCGGTCCCAATTCAATAATTGGTCGTTCACT
TGTTGTGCATGCTGATCAAGACGATCTCGGGAAAGGAGTTGGTGACAAGA
AGGACGAAAGTCTTAAAACCGGTAATGCTGGTGGCCGTGTTGCATGTGGT
ATTGTTGCCATCAGTGCT
>SOD1-2_Bpa reannot_id=P41962-D2 origin_id=BPAG_0000648101-mRNA-1 class=SOD
TTTTTAAAGGAGAAAGAAGGATCGCCAACAACTATTAGTGGTGAAATCAA
AGGTTTAACTCCCGGTTTGCATGGTTTTCATGTACATCAATACGGTGATA
CTACAAACGGATGCATTTCTGCTGGTCCACATTTCAATCCTTACAATAAA
ACACATGGCGGTCCAACCGATGAAATGAGACATGTTGGTGATCTTGGAAA
TATTGTGGCTGGAGCTGATGGCACTGCTCACATTGATATTTCTGATAAAC
ATGTACAGTTACTCGGTCCCAATTCAATAATTGGTCGTTCAATTGTTGTG
CATGCTGATCAAGACGATCTCGGGAAAGGAGTTGGTGATAAGAAGGACGA
AAGTCTTAAAACCGGTAATGCTGGTGGCCGTGTTGCATGTGGTATTGTTG
CCATCAGTGCT
>SOD1-like-1_Bpa reannot_id=P41963-D1 origin_id=BPAG_0000548801-mRNA-1 class=SOD
ATGATGATTGCATCATTTGCTATCTTCTTATCACATATCATTTTTATCAC
TTATGCAACATCAAATCAACGATATTTTAAACCAAATATGCATAATAATA
TGACAATAACAATAAGAAGAACAATAACAAAAACAGCAACAGCAATAGCA
GTATTACATAGTGATAATGGCAATATTAATGGAACTATTCATTTTCAACA
GGACAAAAATTCGACAACTATTAGTGGTGAAATCAAAGGTTTAACTCCCG
GTTTGCATGGTTTTCATGTACATCAATACGGTGATACTACAAACGGATGC
ATTTCTGCTGGTCCACATTTCAATCCTTACAATAAAACACATGGCGATCC
AACC
>SOD1-like-2_Bpa reannot_id=P41963-D3 origin_id=BPAG_0000662001-mRNA-1 class=SOD
GACAAAAATTCGACAACTATTAGTGGTGAAATCAAAGGTTTAACTCCCGG
TTTGCATGGTTTTCATGTACATCAATACGGTGATACTACAAACGGATGCA
TTTCTGCTGGTCCACATTTCAATCCTTACAATAAAACACATGGCGATCCA
ACCGATGAAATGAGACATGTTGGTGATCTTGGAAATATTGTGGCTGGAGC
TGATGGCACTGCTCACATTGATATTTCTGATAAACATGTACAGTTACTCG
GTCCCAATTCAATAATTGGTCGTTCACTTGTTGTGCATGCTGATCAAGAC
GATCTCGGGAAAGGAGTTGGTGACAAGAAGGACGAAAGTCTTAAAACCGG
TAATGCTGGTGCCCGTGTTGCATGTGGTATTGTTGCCGTTAGTGCT
>SOD2_Bpa reannot_id=P41981-D1 origin_id=BPAG_0001310201-mRNA-1 class=SOD
ATGAATCTAATTATTGGCGTCGCAGGTCGCTTACTGGTCAGCAAGAACTA
TGGTTTGAACTTACGACAATTAAAGCATACTCTTCCTGATTTACCATACG
ATTATGGAGCATTGGAGCCGATATTATCAGCTGAAATTATGAAAGTTCAT
CATGGCAAACATCATGTTGCATATGTGAATGCTCTTAATCAAGCCGAAGA
GAAAGTAAAAGAAGCCTTAGCAAAAAGAGATGTGCAAGCCGTTGTTGCTG
CAACAAAATTAATGAATTTCAATGCTGGCGGTCACATTAATCACACATTG
TTCTGGGAAGGATTAACTACCGTAAAGGATAGCGGAGAACCAAACTCTGA
ACTGATGTCTGCTATAAAGAAAGATTTCGGGTCTTTGGAAATGATGAAGG
ATAAATTAAGTGCTAAAACAATTGCGATCCAGGGTTCTGGATGGGGATGG
CTTGCTTATGACAAGGAAATGAAGCGTTTACAACTTGCTTGTTGTCCCAA
TCAAGATATTCTCCAATCAACAACGGGCCTCATTCCATTATTTTGCATCG
ACGTCTGGGAACATGCATATTATCTGCAGTATAAAAATGTACGACCAGAT
TTCGTGAAAGCTATTTGGAAAATTGCGAACTGGAAAGTAATCAGTGATCG
CTATGTTAAAGCTAAGGGA
