# Supplementary material for: Speciation and adaptive evolution reshape antioxidant enzymatic system diversity across the phylum Nematoda
Source: BMC Biol. 2020 Nov 26;18:181. doi: 10.1186/s12915-020-00896-z (PMC7694339; doi:10.1186/s12915-020-00896-z)
Supplement: Supplementary file 4 — Additional file 4:. Protein-coding transcript (cds) and Protein-coding transcript translation (pep) sequences, and GFF (gff) files of antioxidant enzymes in 58 nematodes. [file 12915_2020_896_MOESM4_ESM.zip › Additional file 4-gff and sequences of re-annoted antioxidant enzymes in 58 nematodes/58_nematodes_antioxidant_enzymes/cds/bursaphelenchus_xylophilus.PRJEA64437.antioxidant.cds]

>Ctl-1_Bxy reannot_id=P90682-D1 origin_id=BXY_1745800.1 class=Cat
ATGGCAAACAACAAGAAGACTGCCGAAAATCAGCTGGAGGAGTACCGTAA
GAAGAACCGTCCCGAAGAAATGCGGACTTCTTACGGAGCCCCAATCTCCT
CACGAACAGCGTCCATCACCGCCGGTCCTCGAGGTCCTCTCTTGATCCAA
GATGCCGTCTTTCTCGATGAACTGGCCCATTTCGATCGGGAGAGAATCCC
CGAGAGAGTGGTGCATGCCAAGGGAGTTGGGGCTCATGGATACTTTGAGG
TGACACATGACATAACCAAGTACACCAAGGCCTGTATCTTCGCCGAAATC
GGAAAGAAAACCCCCATGTTCTTGAGATTCTCGACTGTCGGCAATGGAAG
TGCGGATACTGCCCGTGATCCCCGTGGATTTGCCATGAAGTTCTACACGG
AGGAAGGAAACTGGGATCTGGTGGGAAACAACACCCCGATCTTCTTCATC
AGAGACCCCATCCTCTTCCCCAGCTTCATTCACACCCAGAAAAGAAATCC
GGCGACCCATCTGAAAGACCCCAATATGGTCTGGGACTTCTTTTCTCTCC
GCCCCGAGGCTATGCATCAGTTCATGTTCTTGTTCGGAGATAGGGGAACT
CCCGATGGCGTCAGATTTATGAATGGATATGGATCTCACACTTTCAAATT
GGTCAACGCAAAGGGAGAAGCTGTCTGGTGTAAATTCCATGCTAAGACTG
CCCAAGGAATCAAGAATTTGTCATCCGCGGAGGCCGAAAAACTCACCGGA
ACAGATCCGGATTATTCCATCAGAGATTTGTACAATGCCATCGAGCGCGG
AGACTATCCTCAATGGAACTTCTTCATCCAGGTGATGACATTTGAACAAG
CGGATAAGTTCCGTTGGAATCCCTTCGATTTGACCAAGGTCTGGCCCCAT
TCCGAGTTCCCGTTGATCCCGGTCGGAAAGTTTGTCCTCAATAGAAACCC
GGCCAATTATTTTGCCGAGGTTGAGCAAGCCGCGTTTTCTCCGGCTCATG
TCATCCCTGGAATTGATTTCTCTCCGGACAAGATGTTGCAAGGACGTCTC
TTCTCTTACACCGACACCCATTATCATCGTCTTGGACCCAATTACAACCA
GTTGCCAATCAATTGCCCTTATAAGACTCGAGTGCGGAATATCCAAAGGG
ATGGTTTAATGGCCTATTCGACCAACCAGGGGTCTGCCCCCAACTTCCAT
CCGACTTCTTTCAACGGAACTGTGACTCGAGGACCTCCCGAACACAAATG
GACTGTATCTGGAGAGGTGGGAAGATACGAGACTGGAGGCGAGGACAACT
ACAGTCAGCCCAAGATCTTCTGGGAAAAGGTGCTCGATGAAGGCGCTCGC
GCTCGCTTGGTCCAGAATATCGTGGATTCTCTGAGCGGCGCAACTGATGC
TGTCCAGGATCGTTGTGTGGTTCATTTTAATCGTGTCCATGAGGACTTTG
GTCGCGCCGTCTCTGATGGATTAAAG
>Ctl-2_Bxy reannot_id=Q27487-D2 origin_id=BXY_1386500.1 class=Cat
AAGTCGGAACGCATGACCACCTCTTATGGCGTCCCAATGCCCACCAGAAC
GGCCGTTTTAACCGCCGGACGCCGAGGTCCCATGCTTCTTCAAGATCATT
TCTTCTTGGACGAGCTGCAGAGATTCGATAGAGAACGTAACCCCGAACGT
GTTGTTCATGCCAAGGGTGCTGGAGCCCATGGATATCTGGAGATTACCCA
CGACATCACTCAGTATTCGAGAGCCAGCGTCTTCAGCAAAGTCGGGAAGA
AAACCCCAATGTTCATCCGGTTCTCAACTGTCGGTGGCGAGCGTGGAAGT
GCTGACACTGCCAGGGATCCTCGAGGCTTTGCGATGAAATTCTACACCGA
TGACGGAATTTGGGATTTGGTTGGCAACAACACGCCGATTTTCTTCATCA
GAGACCCCATCCTCTTCCCCTCATTTATCCACACACAGAAGAGAAATCCA
GCCACAAATCTGAAGGACCCCAACATGGTGTTCGATTTCATGTCTCTCAG
ACCCGAAACCCTTCATCAGTTCATGTTTTTGTTCTCGGATCGCGGCACTC
CCGATGGATTTAGACACATGGATGGATTCGGAAGTCATACTTACAAGTTA
ATCAATGAAAAGAACGAGGGATTCTGGGTAAAATTCCATTTCAAGACATC
TCAAGGGATCAAGAATCTGTCAGTTGAGGAGGCCGGACGATTGGCTGGAG
ACGACCCGGATTACGCCACCAGGGATCTTTATAATGCCATTGAATCTGGA
AATTATCCGGAATGGAAGTTCTACATCCAGGTGATGAAAGAGTCGGAAGC
CGCCGGTTGCCCGTTCAATCCGTTCGATCTGACCAAAGTCTGGCCTCACA
AGGACTACCCTTTAATTCCGGTCGGAAAAATCGTCCTCAACAAAAACCCC
AACAATTACTATGCAGAGGTGGAACAGGCCGCGTTTGCTCCGGCTCATAT
TGTCCCTGGCATCGACTTCTCTCCGGACAAGATGCTCCAAGGAAGAATCT
TTTCCTACACTGACACCCAACTTCATAGATTAGGTCCAAACTTCCAACAA
CTTCCGATCAACTGCCCCTTCTCGAAACCGCCCCAGAATATCCAACGCGA
TGGCCCCATGTGTCTATTCAAGCAAGGAGGCGAGCCCAATTATTATCCAA
ATTCATTCGGAAATACACCCGAACCAGAAAACAAGGAACAAGACTTGACG
CATAAGTTCGAAGTCAATGGAGTCGTTCATCGATGGGAGACCCGAGATGA
AGACAATTACACCCAGCCAAGGCTTTTCTGGGAAAAGGTTCTCGACGAGC
CCAGTCGCGACCGTCTTTGTGAAAATTTGGCTGGCCCCTTGTCTAAATGT
GTTCCGCATGTCCAGGAAAGAAGTATCAAGGAGTTCACCAAGGTGCATCC
AGACTTTGGAAACCAAGTCCGCCATTTGATTTGCCAAAGCGCCAAAGGAA
AGGGG
>PHGpx-1_Bxy reannot_id=O02621-D1 origin_id=BXY_0829200.1 class=GPX
TTCAGAGGAAAGGTCGTGATCATTGTGAACACTGCTTCTCATTGTGGCTT
CACGAACTCGAATTACGCTCAGCTGAAGGAATTGTTGGACAAGTACAAGA
GCCAAGGTCTTGAAGTTGCCGCGTTCCCATGCAACCAGTTTGGACGACAG
GAGCCCGGATGCAACGCTGACATCAAGAATTTCGTCAAGGACAACTTCAA
ATTCGATCCCGATCTCTATGACAAGATTGATGTCAACGGAAAGAATGCCC
ATCCTTTGTTCGCCTACTTGAAGGAGAATGCTCCCGGCTTCCTCTTCAAT
GCCATCAAGTGGAATTTCACAAAGTTCCTGGTCAATCGCAAAGGAAAAGT
GATCGCTCGTTATGCCCCCACAACAAAGCCATTGGACATGGTCAAGGACA
TCGAAAAGGCCCTTGCCGAAGAAGCC
>PHGpx-2_Bxy reannot_id=O02621-D2 origin_id=BXY_0502500.1 class=GPX
TTCAGGGGAAAGGTTGTAATCATCGTGAACACTGCCAGCCAATGTGGTCT
AACCAACTCCAATTACACTCAACTGAATGAGATTCTCGACAAGTACAAGA
AGGACGGCCTCGAGATTGCTGCGTTCCCATGCAACCAGTTTGGTGGCCAA
GAGCCGGGCTGTGATGCTGACATCAAGAGCTTCGTCCACGAAAAGTTCAA
GTTTGATCCCGATCTCTACTCAAAAATCGATGTGAACGGCGACAACGCCC
ATCCATTGTGGAAGTTCTTGAAGGAGAAGCAAGGCGGAACCCTCTTCGAT
GCCATCAAGTGGAATTTCACCAAGTTTTTGGTGAACAGAAAGGGCGAAGT
CATCAATCGGTATGGCCCTCAAACCGAGCCCAAATCCATGATCAAGGACA
TCGAAAAAGCTCTCGCCGAGAGCCCA
>PHGpx-3_Bxy reannot_id=O02621-D3 origin_id=BXY_0294100.1 class=GPX
AGTTTTTTCAGTGGAAAAGTGCTGATCGTGGTCAACGTGGCATCCGAATG
CGGCCTCACTAAGGCAAACTACGAACAACTCAGCGAGTTGAATCAAAAAT
ACAAGAACAGAGGGCTGGATATCGCCGTATTTCCTTGTAATCAGTTTAAA
AATCAGGAGCCACTGCCGGCAATCAAAGTCAAACACAACGTCAGCTACAA
GTACAATTTCAACCCCGATTTTTATGAAAAAATCGACGTAAACGGCCCAA
ATGCTCATCCGTTGTGGAAGTTTTTGAAGGAAAAGGTCAACTTGACGGAT
GTCAAATGGAACTTCACAAAATTCCTGATCAACCGACAAGGCGATATTAT
TGATGTTTATGGTCCGAAATTTGAGCCCAAAAACATGGAGAGCGATATTG
TACAGGCACTGGAAAAGACT
>NPHGpx-1_Bxy reannot_id=Q95003-D1 origin_id=BXY_1646000.1 class=GPX
ATCGACGAAACCACTCGATGGAGCAAATGTAATGGAGTTAACCAGTCCAT
TTATGACTTTAATGTAGAGACTCTTCAAGGGGAATTCACGGATCTCTCGC
AATACAAAGGACAAGTTCTCTTGGTCATCAATGTCGCTACCTTCTGTGCC
TACACCCAACAATACACTGACTTTAATCCCCTGATCGAGAAGAACCGCGC
CAATGGAAATGATTTCACCATCCTGGCCTTCCCTTGCAACCAATTCTATC
TTCAAGAGCCAGCTGAAAACCACGAGCTTTTGAATGGAATCATGCACGTC
CGCCCTGGAAACGGCTGGAGACCTCACAGGAATCTGCATATCTACGGGAA
AGTGGAGGTGAATGGAGCCAACCATCATCCCCTATATGAATTCTTGAAGG
ATACTTGCCCTCAGACAGTTGTCCAGATCGGAAAGAGAGACGAACTCATC
TACAATCCTATCCGAGTAAATGACATCACCTGGAACTTTGAGAAGTTCTT
GATCGATCGTCAAGGCCGTCCTCGTTATCGTTTCCATCCAACGGCCTGGT
CTCATGGCGAAGTTGTGCAACCTTTTGTGGAGAAACTTCTCAAGGAAAAG
GCCGAA
>NPHGpx-2_Bxy reannot_id=Q95003-D2 origin_id=BXY_0590100.1 class=GPX
ATCGACGAGACCACTCGATGGACCAAATGTTGGCCAACGAACATGACCAT
CTACGATTTTAGTGTCCAAAAATTGGATGGAGACTATATTGATCTAAATC
AATACCGAGGAAAAGTCTTGCTGATTGTGAATGTCGCCACCTTTTGTGCC
TACACTCAACAATATATGGACTTCAATCCTCTTCTTGAATCGAATGGTGA
CAATCTGACAATCTTGGCGTTCCCTTGCAACCAGTTTGCTCTTCAAGAGC
CAGCGGAAAATCATGAAATCATGAATGGTATCACTCATGTTCGTCCCGGA
AATCGCTTCAAACCCCACAGAAACCTTCAAATTTACGGCAAGCTTGAAGT
CAACGGGAAGGATGAGCACCCGCTCTACGAGTTCCTCAAAAGTCATTGCC
CACCAACCGTGAATCAGATTGGGAAACGGGAGGAATTGATGTACAACCCC
ATCAAGGCCAACGACATTACTTGGAACTTTGAAAAGTTCTTGGTGGACAA
AGAAGGAAGGGTCAGATTCAGATTCCACCCAACGGCTTGGGTTCATGGCG
ACGTTTTGAAACCCTATATTCAACAATTGTTGACTGAGCCTAGACCC
>Prx6_Bxy reannot_id=O17433-D1 origin_id=BXY_0973500.1 class=Prx
CAGACCATGTCTGTCCGGCTGGGGAAAACCTTTCCGGAATTTAGTTGTCA
AACTTGCAGCGGACCCATTCCCAGTTTCCATGAGTGGATTGGCAACAGTT
GGGCAATTCTTTTCTCTCATCCTGCCGATTTCACACCAGTTTGCACTACC
GAGCTGGCTCGAGTAGCTCAGTTGGCACCTGAATTCGCGTTGAGGAATGT
GAAATTGATTGCGGTTAGCGTGGACTCGGCTGAATCGCATCAACATTGGA
TCAAGGACATTGTCTCATTTGGAAATGTTGCTGCGGATGGAGAAATTGTC
AAAAAGTTGGATGAAAATGCCTTTCCTTACCCAATTATCGACGACTCCGA
CCGCAAATTGATTGAGCTCCTTGGAATGGAAGATCCGGACGAAGTAAACA
GATCTGGAATGCCTCTGGCAGCTCGAGCAGTCTTCATCATTGGACCTGAC
AAGCGACTGAAGTTGTCCATCTTGTATCCCGCTACGACTGGCCGCAATTT
TGATGAAATTATCCGAGTTGTCGACTCTCTTCAGCTCACGGCCAGTCAGC
CCGTCGCAACTCCGGCCGACTGGCATCCCGGCGATTCTTGCATGGTGGTG
CCGAATCTGGATAACGAAGAGGCTCATCGACGTTTCGGCGAGATCCGAGC
TTTGCCCGTGCCCTCAGGCCGTAATTATCTGCGGATGGCCAACCCAAGG
>Prx1-1_Bxy reannot_id=Q21824-D1 origin_id=BXY_1527700.1 class=Prx
GGTACTGCCGTGGTCGACGGAGAATTCAAACAGATTTCTTACACCGACTA
CGCCGGAAAATGGCTTTTGATTTTCTTCTACCCATTAGATTTCACTTTCG
TTTGCCCAACCGAAATCATTGCCTTCAGCGATCGTGTTGATGAGTTCAAG
AAGCTCGGATGCGAAGTTGTCGCCTGCTCCTGCGATTCGCAATTCTCTCA
CTTGGCTTGGGTGAAACAACCCCGCAATGAAGGAGGTCTTGGAGACATGA
AGATTCCAATCCTTTCCGACTTTACCAAGAAGACAACCAAGTCGTTTGGA
ATTTTGGAGCCAGATTTGGGAGTTTCCTTCCGAGGACTGTTCATTGTGGA
CCCCAATGGAAAGATCCGCCATTCGTTGGTTAACGATTTGCCCGTTGGAC
GAAGTGTGGATGAGGCTTTGAGGACTTTGAAGGCTTTCCAATTTTTTGAA
AAGCATGGAGAAGTATGCCCTGCTGGGTGGGAAGAAGGCGGCGAAACCAT
CAACACAGCCTCACCAAAGGAGTACTTCAGCAAAATCAACAAG
>Prx1-2_Bxy reannot_id=Q9NL98-D1 origin_id=BXY_1749900.1 class=Prx
ATGTCCAAGGCTTTCATTGGCAAACCCGCCCCTGAATTCACCGCCGAGGC
CGTCGTCGATGGAGACTTCAAGACCGTAAGCTTGAAGGATTACCGAGGCA
AATATGTGGTACTCTTCTTCTACCCACTCGACTTCACCTTTGTCTGCCCC
ACCGAGATCATCGCTTTCTCCGAGGCCGCTGATCAGTTCCGCAAGCTCGG
CGTTGAGGTCTTGGCCGCCAGCACCGATTCGAAGTTCTCCCATTTGGCTT
GGATCAACCAGCCTCGCAAACACGGTGGATTGGGTGAAATGAAGATCCCA
GTGATTGCCGACACCAACCACAAGATCTCACGCGACTACGGAGTTCTCAA
AGAAGATGAGGGAATCGCTTTCCGTGGTTTGTTCATCATTGACGGGCACG
GAACCCTCCGTCAGATTACCATCAATGATCTTCCAGTTGGCCGCTCTGTT
GAAGAGACTCTTCGTTTGGTCCAAGCCTTCCAGTACACCGACAAGCACGG
AGAAGTCTGCCCAGCTGGCTGGCAACCAGGTCATGACACCATCAAGCCTG
ATGTCAAGAAATCTCACGAATATTTCAACAAACAT
>Prx1-3_Bxy reannot_id=Q9NL98-D2 origin_id=BXY_0426700.1 class=Prx
ATGCCCAAGGCCTTCATCGGCCAGCCCGCCCCCGAGTTCACGGCCGACGC
CGTCGTGGACGGCGACTTCAAGACCGTCAGCTTGCGGGACTACCGCGGCA
AGTACGTGGTCCTGTTCTTCTACCCGCTCGACTTCACGTTCGTCTGCCCC
ACCGAGATCATCGCCTTCTCCGAGGCGGCCGACCAGTTCCGGCAGCTCGG
CGTGGAGCTGTTGGCCGCCAGCTGCGACACCAAGTTCTCGCATTTGGCGT
GGATCAACCAACCGCGCAAGCACGGCGGACTGGGCGAGATGAAGATCCCC
GTGATCGCCGACCCCAACCACAGGATCTCACGCGACTACGGCGTTCTCAT
TGAAGAGGCGGGGATTGCGTTCCGCGGCTTGTTCATCATCGACGGAAACG
GAATCCTCCGTCAGGTGACCATCAACGACCTTCCGGTGGGCCGCTCCGTA
GAAGAGACGCTCCGCTTGATCCAAGCCTTCCAGTACACGGACAAGCACGG
CGAGGTGTGTCCGGCCGGCTGGCAGCCAGGCCACGACACCATCAAGCCCG
ATGTCAAGAAATCGCACGAATACTTCAACAAACAC
>SOD3_Bxy reannot_id=P34461-D2 origin_id=BXY_0353300.1 class=SOD
TACTTCCAGATAACTGGAAAATTATCTGGATTGCCTCCAGGACCACATGG
ATTCCATATTCATGAGAAATCTGATCTGACAAACAACTGTTTGAACACCG
GAGGTCATTTCAATCCATTTGAAAAGGATCACGGAGCTCCCTCTGATGAG
GAAAGACATGCTGGCGATCTCGGAAACATCGTAGTCAAGGATGATGGAAC
CGTTGATATTGCGGTTGAAGATCATTTGGCGAGTCTTGCAGGGAAAACAA
ATGTTTTAAATCATGCAGTTGTTGTCCACGAGAAGGCCGATGACCTCGGA
AAGGGTGGTGATGCAGGAAGCAAAAAGACTGGAAACGCCGGTTCTAGACT
GGCCTGTGGAGTGATCGGT
>SOD2_Bxy reannot_id=P41977-D1 origin_id=BXY_0662400.1 class=SOD
ATGATGAGACAATCTCTTTTAAGTGCCAGCCGTTTGGTGGGTGCCACTCG
GGATAAGCATGTCCTCCCCGACCTGCCTTATGATTACGGAGCGTTGGAGC
CGGTGATTTCGGCCGAGATCATGCAACTGCACCATCAAAAACATCATGCC
ACCTATGTGAACAACCTAAACCAAGCTGAGGAGAAATCCCACGAGGCTTT
GGCCAAGGGCGATCTCAGGACCGCTATTGCGTTACAGGGCGCCCTCAAAT
TCAATGGTGGTGGTCACATTAACCACAGTATTTTCTGGACCAATTTGAGC
AAGGATGGAGGGGAGCCAACAGGGGAACTGCTCGCCCAAATCAAGCGTGA
TTTCGGATCCGTTGAGAAGCTCCAAGAACGACTTTCGGCTGCTACTGTTG
CTGTCCAAGGCTCTGGGTGGGGATGGTTGGGCTACAACAAGACCGACAAG
AGACTTCAGATTGCTACCTGCGCCAACCAAGACCCTCTCGAG
>SOD1_Bxy reannot_id=Q27666-D1 origin_id=BXY_1769700.1 class=SOD
ATGTCCAACCGAGCCGTCGCTATTCTTCAAGGAGATTCCAACGTCTCTGG
AGTTGTCTGGTTTACTCAGGTAGTGCAAGTCGATGGTGAGATTAAGGGAT
TGACCCCAGGAAAGCACGGATTCCATGTTCATCAATGGGGCGACCGAACC
AACGGGTGCATCAGCGCCGGACCTCACTTCAACCCTTTCAAGAAGACTCA
TGCTGGACCACAGGATTCCGACCGTCATGCCGGCGATCTTGGAAATGTGG
AAGCCGATGCCAGCGGTGTGGCCAAGTTCTCATTCGTGGATAAGGTCATC
TCTCTGAGTGGCGAAACCAATGTTGTTGGACGTTCTCTCGTCATCCACGC
CGGCGAAGATGATCTGGGAAGAGGCCAGGGGGACAAGAAGGAAGAGTCCC
TCAAGACTGGAAATGCCGGAGCCCGCGCCGCCTGCGGTGTTATTGGATTG
GCCGAGCCCCAA
