# Supplementary material for: Speciation and adaptive evolution reshape antioxidant enzymatic system diversity across the phylum Nematoda
Source: BMC Biol. 2020 Nov 26;18:181. doi: 10.1186/s12915-020-00896-z (PMC7694339; doi:10.1186/s12915-020-00896-z)
Supplement: Supplementary file 4 — Additional file 4:. Protein-coding transcript (cds) and Protein-coding transcript translation (pep) sequences, and GFF (gff) files of antioxidant enzymes in 58 nematodes. [file 12915_2020_896_MOESM4_ESM.zip › Additional file 4-gff and sequences of re-annoted antioxidant enzymes in 58 nematodes/58_nematodes_antioxidant_enzymes/cds/dictyocaulus_viviparus.PRJNA72587.antioxidant.cds]

>Ctl_Dvi reannot_id=Q27487-D1 origin_id=DICVIV_01150 class=Cat
TTTCAGAGACCAAGAGTGCTCACAACTTCAAATGGCTCACCCATATACGA
TAAGACAAACGTCCTCACTGTTGGACCAAGGTAAGGACCAATGCTTATGC
AGGATGTCGTTTTTATGGACGAAATGGCTCATTTCGATCGTGAACGAATA
CCTGAAAGAGTAGTGCATGCTAAAGGGGCAGGCAAGGCTCACGGCTACTT
TGAAGTAACTCATAGCATTACTAAATATTGCAAGGCCGATATTTTCAGTT
CAGTAGGCAAGCAAACACCGTGCTTTGTTCGATTCTCAACTGTCGGTGGA
GAATCGGGTTCTGCGGATACAGTACGCGACCCTCGAGGATTTGCTGTGAA
ATTTTATACAGAAGAAGGCAATTGGGATTTGGTTGGCAACAATACACCAA
TTTTTTTTATCCGTGATCCTCTTCAATTTCCAAATTTCATTCATACTCAA
AAAAGAAATCCACAAACTCATTTGAAAGATGCGAACATGATGTGGGACTT
TTGGAGTCTTCGTCCAGAATCAACACATCAGGTTATGTTTTTAATGTCGG
ATCGGGGAACTCCGGACGGATATCGTTTTATGAATGGATACGGTTCGCAC
ACATTCAAATTAGTCAACTCAGACAGGAATGCAGTTTATTGTAAATTCCA
CTTCAAGGCAGAAATTAGAAATCTCTCGTCTTCTGAGGCAGAAAGACTAG
CTGGGGAAGACCCAGACTATGCTATTCGTGATCTTTACAATGCAATTGAA
AGAGGTGATTACCCTCAATGGAATTTTTATATTCAGGTGATGACATTTGA
CCAAGCAGAGAAATGGCCAATGAATCCTTTTGACGTCACCAAAGTCTGGC
CTCATGGAGAATTCCCGTTGATCCCTGTCGGGAAATTGGTTCTAAATAGG
AATCCAAAGAACTATTTTGCTGAAGTGGAGCAGTCAGCATTTTGTCCAGC
TCATGTGGTCCCGGGAATCGAGTTCTCACCAGACAAAATGCTTCAAGGTC
GTATTTTCTCGTATACAGATACTCATTTCCATCGTCTTGGAACAAACTAT
ATTCATTTGCCCATTAACTGTCCATATCGGTCCAGGGCACATAACACACA
GCGAGATGGAGGTGCATGCTATGACAATCAAGGTAATGCTCCGAATTATT
TTCCAAATAGTTTCAACGGAGGCATGGAGTGTCCAAGAGCGAGGGAAAGC
AAGTGGTCATTGGTAGGAGACATAGATCGCCATGAGTCAATACACGAGGA
TAATTTTGAGCAACCGCGAGAATTTTGGACTAAGGTT
>PHGpx_Dvi reannot_id=O62327-D1 origin_id=DICVIV_11856 class=GPX
AGAGGACAAGTAGTAATAATTGTCAACGTGGCCTCAAAATGTGGATATAC
AGACACAAACTATAAGGAATTGAAGAGTTTACAATCCAAATACTACTCTC
ATGGCTTGCGAGTGGCTGCATTTCCTTGCAATCAATTCGGTGGACAGGAA
CCTGCGTGTGAAATTGATATTAAAAAGTTCGTGAAGGAGACATACGATTA
CGAACCAGATATCTATGCTAAGGTCAAAGTAAATGGCAAGGATGCTGATC
CGTTTTGGAAGTTTCTGAAAATGGAACAAGGTGGCACCTTAATAGATGCA
ATTAAGTGGAATTTCACCAAGTTTTTAGTAAACCGAAAAGGTTATGTGGT
GAAAAGG
>NPHGpx_Dvi reannot_id=Q95003-D1 origin_id=DICVIV_12345 class=GPX
ATTGACGAAACAACACGATGGAGTCAATGTCGTGACGTGAATCAGTCAAT
TTACGATTTTCAGATGGAAACTCTTCAAGGGCAATTTACTGACTTATCTC
AGTATAAAGGACAGGTTCTTCTTATAATAAACGTCGCCACCTTCTGTGCT
TACACTCAACAATATACCGATTTTAATCCATTGATCGAGAAAAACGTGAA
CGGTGGTTTCACTATTTTGGCGTTTCCGTGTAATCAGTTCTACTTACAGG
AACCAGCTGAAAATCATGAGCTAATGAATGGTATAATGTACGTACGACCT
GGTAACGGATGGAAACCACATCAGAATCTTCATATCTACGGAAAAATTGA
TGTGAACGGCGAAAATCATCATCCTCTCTATGAATTCCTCAAGGAAAGCT
GTCCTCAAACAGTTGAAAAAATTGGGAAAACTGACGAATTAATGTACAAT
CCCGTTCGAGCGAACGATATAACGTGGAATTTTGAAAAATTTCTTATCGA
CAGAAAGGGTCGACCACGCTTCCGTTTCCATCCTACAGCATGGACTCATG
GTGATGTTGTACAGCCATTCATCGAACAATTGATGAATGAAAGCTCA
>Prx6_Dvi reannot_id=O17433-D1 origin_id=DICVIV_08927 class=Prx
TTTCAGCATAAAATGAAATTGGGAGACAAGTTTCCTGCTTTCAAAGCTAA
AACAAATATCGGTATAATTGAGGATTTTCATGAATGGATGGGTGACAGCT
GGGCCATATTATTTTCTCACCCTGCTGACTTCACTCCTGTATGCACTACG
GAATTAGCACGTGCAGTTCAATTGGCTGAAAGGTTCAACGAGCGTGGAGT
ACGAATGATCGCACTAAGTTGCGATTCTCCTGAATCACATCAAAGGTGGA
TCAGCGATATTATAGCCTATGCGGACGTACCACATATTGCTCTTATTTTT
TTTTCAGCTGAGAATTTCCCCTTTGAAATAATTGCGGATGAAGATCGGAA
ACTGGCAACCGAGCTAGGAATGCTTGATCCAGCTGAGAAAGATGGAGCTG
GGATACCACTTACAGCTCGTGCTGTTTTCATCATTGACCCGAAAAAGCAA
CTTCGTGCACAGATTCTGTACCCTGCGACAACTGGAAGGAATTTCGAAGA
AATTCTTCGTGTTGTCGACTCTTTGCAATTGACTGACCGATTGCCCGTTG
CAACACCAGAGGGATGGAATAGCGAAAATGAAACCTGCATGGTGCAACCT
AGCGTTCCCACGTCAGAAGCTGAGAAATGTTTTGGGAGGGTGGATACAGT
TCCAATGCCTAGTGGTAAATCCTATCTTCGAAAAGTACACATTAAC
>Prx1-1_Dvi reannot_id=Q21824-D1 origin_id=DICVIV_02741 class=Prx
ATGATTCGTAAAATTATTGGAGCTGCCTCACGATCATCAGTTGTATTTAC
TTCGAGAAACCTCACTGTCACTCCACTATTGCGGTCGGTTCGACCGTTAG
GGCCAACATGTAAACTACCTGAGTTTGAAGGTACAGCGGTCATCGACGGA
GATTTTAAGGTAATATCTTCCAAGGAGTTCAATGGCAAATGGTTGGTGTT
CTTCTTTTACCCTCTAGATTTTACGTTTGTTTGTCCAACAGAGATAATTG
CATTTGGCGATCGTGCGAATGAATTTCGTGATTTAGGATGCGAAGTGGTG
GCCTGCTCATGTGATTCGCACTTTTCACATTTAGCTTGGGTTCAAACTCC
ACGCAAAGATGGAGGCCTCGGTGACATGAATATTCCGATTTTAGCTGACT
TCAATAAGAAAATTGCTAGGAACTTTGGAGTGCTAGATGAGGAAGCTGGA
GTATCTTATCGCGGTTTATTTCTTATTGATCCAAACGGCTCAATACGTCA
CACTGTATGTAATGATCTTCCTGTTGGTCGGTCTGTTGATGAAGCATTAA
GAGTACTCAAAGCATTTCAGTTTGTAGAAAAGCACGGAGAGGTATGTCCT
GCGGATTGGCATGACGATTCGCCAACTATCAAACCAGGCGTCAAAGATAG
TAAAGAATATTTCAGTAAAGTAAACAAG
>Prx1-2_Dvi reannot_id=Q9NL98-D1 origin_id=DICVIV_02457 class=Prx
ATGTCGAAAGCAGTGATTGGTAAACCCGCACCGGATTTTAACGCGAAAGC
TGTTTTTGCTGGAGATTTCGTCGACATTAAATTATCTGATTATAGAGGAA
AATACCTTGTGCTTTTCTTTTATCCGCTGGATTTTACTTTTGTATGTCCG
ACGGAAATAATCGCGTTTTCTGATCGTAACGAGGAGTTCAAGAATATTGG
TGTGCAAGTACTAGCGTGTTCTACTGATTCGATTTTTTCTCATCTTGCTT
GGATCAACACTCCCCGAAAATATGGAGGTTTGGGTGATATGAACATACCT
GTCTTAGCAGACACGAATCATCAGATCTGCAAAGATTACGGTGTTTTGAA
AGACGACGAAGGAATCGCTTACAGAGGTCTATTCATAATAGATCCAAAAG
GAATACTTCGTCAAATTACCATTAATGATCTGCCGGTCGGTCGCTCCGTT
GATGAAACCCTTCGTCTTGTGCAAGCTTTTCAGTTTGTAGATAAGGTGTA
TTTTTTATTCATTACTTTTTTGAATACTCTAAATTCAAAGGAAAATCTTA
TACGAATCATCTTTCAGCATGGCGAAGTTTGCCCAGCTGGTTGGACTCCT
GGTAAAGACACTATCAAACCAGATATTAAAAACAGTAAAGAATACTTTGG
AAAAGTC
>SOD2_Dvi reannot_id=P31161-D1 origin_id=DICVIV_11000 class=SOD
GTGAGAGCTAAACACAGTCTTCCTGACCTTCCATACGACTACAATGCTCT
AGAGCCTGTAATTTGCAACGAAATAATGCAGATACATCACCAAAAACATC
ATGCAACTTATGTTAATAACTTGAATATATGCGAAGAGAAAATTCATGAT
GCCTTATCAAAAGGAAACATAAAAGAAGCAATCGCACTCCAGCCGGCGTT
AAAATTCAATGGTGGTGGTCATATCAATCACTCTATCTTCTGGACAAACC
TAGCCAAAGATGGCGGAGAACCTAGTAATGAACTTATGACAGCAATTAAG
AACGATTTTGGTTCACTTGAGAAATTGCAAACCGACTTATCCAGTGCTAC
AGTAGCTGTACAAGGTTCGGGTTGGGGATGGCTTGGATATTGTCCAGCAG
CAAAAAGGTTGAAGATCGCAACATGTGCCAATCAGGATCCTCTAGAGCCT
ACAACTGGACTGATTCCATTGTTTGGGATTGATGTTTGGGAACATGCGTA
TTACTTGCAGTACAAAAATGTTCGCCCTGACTATGTGAAAGCAATTTGGA
AAATTGTCAACTGGAAGAACGTCAGCGAGAGATTTGCTAAAGCAGCGAAA
>SOD3-1_Dvi reannot_id=P51547-D1 origin_id=DICVIV_07221 class=SOD
GTTGTAAAAGCTCGTGCGTATATGTTTGAAGCTGTACCGGACGGTGATCC
ACAAAAATTGATTGGAATTATTGATTTTGTGCAATACAGATCTTTAGTGA
AGCTTAACGGTACTGTATCTGGATTGAAATCAGGACTTCATGGATTTCAT
GTACATGAAAAAGGTAATTTGGCAAACGGTTGTCTAGCAGCTGGAGGTCA
TTATAATCCTTACAAATTGATGCACGGTGCACCAAGTGACTCTAATCGAC
ATGTCGGTGATCTGGGAAACATCGTTACCTCAGCTAACGGCGAAACTGTG
ATTTCAATTTCTGACCCAGTGATTACACTCAATGGTTATCACAGTGTGAT
TGGACGAGCCGTTGTCATTCATGCCGATGCAGATGACTTAGGCCTTGGCA
GATCGGAAATGAGCAAGTCAACTGGCAATTCTGGAGCTCGAGTCGCGTGT
GGAGTCATCGGTATCGTC
>SOD3-2_Dvi reannot_id=P51547-D2 origin_id=DICVIV_07220 class=SOD
ATAACAGGCAGACTGTCTGGACTACCACCAGGACTTCATGGATTTCATGT
TCATGAATACGGTGATCTAGGAGATGGTTGTAATGCAGCTGGACTTCATT
ATAATCCATTTATGATGGAGCACGGAGGGCCAGATTCTGCTGTTCGCCAT
CTCGGTGACCTGGGAAATATTTACACTCAGAGTGACGGCATGACGACAGT
TTCAATTACTGATACCAAAGTTACACTCAATGGACGCTACAGCGTGATCG
GTCGAGCGTTCGTCATTCATGCACAACGAGATGACTTAGGTCTTGGCACA
GCACCCACGAGTAAAACAACTGGCGATTCTGGATCTCGAATCGCTTGTGG
AGTGATCGGTATCGCC
>SOD1_Dvi reannot_id=Q27666-D1 origin_id=DICVIV_07267 class=SOD
AGCACCAACCGAGCAGTGGCCGTTTTAAGAGGTGACGCTGGAGTTACAGG
AACTGTTTGGTTTACTCAGAATAAAGAATCGGATCCGTGTGTAATCAAAG
GCGAGATCAAAGGTCTGACTCCTGGTCTCCATGGATTTCATGTGCATCAG
TACGGCGATTCTACAAATGGATGTATCTCAGCTGGACCACATTTTAACCC
ATTCAATAAGACCCATGGAGGACCAAAAGATGATACTCGTCATGTTGGTG
ATCTTGGTAACGTCGAAGCTGGAGCAGATGGTGTAGCACACTTTGAAATT
ACCGATCACTTAGTGAAAATACATGGAGAACACACTGTTGTTGGTCGTTC
CCTCGTTGTTCATGCTGGTACTGATGATCTTGGTAAAGGCGTTGGAGAAA
AGAGAGAAGAATCTTTGAAAACTGGTAACGCCGGTGCACGTTCAGCTTGT
GGAGTAATTGCCATTGCTGCGCCACAA
