# Supplementary material for: Speciation and adaptive evolution reshape antioxidant enzymatic system diversity across the phylum Nematoda
Source: BMC Biol. 2020 Nov 26;18:181. doi: 10.1186/s12915-020-00896-z (PMC7694339; doi:10.1186/s12915-020-00896-z)
Supplement: Supplementary file 4 — Additional file 4:. Protein-coding transcript (cds) and Protein-coding transcript translation (pep) sequences, and GFF (gff) files of antioxidant enzymes in 58 nematodes. [file 12915_2020_896_MOESM4_ESM.zip › Additional file 4-gff and sequences of re-annoted antioxidant enzymes in 58 nematodes/58_nematodes_antioxidant_enzymes/cds/diploscapter_coronatus.PRJDB3143.antioxidant.cds]

>Ctl-1_Dco reannot_id=Q27487-D1 origin_id=DCO_009136 class=Cat
AAGCCCGGCATTCTGACGACTTCGAATGGCGCTCCGATCTACACGAAGAC
GGCGGTGTTGACTGCGGGCGCAAGAGGTCCGATGCTGATGCAGGACGTCG
TCTACATGGACGAAATGGCCCACTTTGATCGGGAGCGCATCCCCGAGCGC
GTCGTTCATGCCAAGGGAGCCGGGGCCCACGGCTATTTCGAAGTGACTCA
CGACATCACGCAGTACTGCAAGGCCGATATGTTCAGTCGCATCGGAAAGC
AGACACCCTGCTTCTTTCGCTTTTCGACCGTCGGTGGCGAGGCCGGATCG
GCGGACACGGCTCGTGATCCGCGTGGGTTCGCGATGAAATTCTACACCGA
GGAAGGCAATTGGGATTTGGTGGGCAACAACACGCCGATCTTCTTCATCC
GCGATCCTATCCACTTTCCCAACTTCATCCACACGCAGAAGCGTAACCCG
CAGACGCATCTCAAGGATGCAAATGCGATATTTGACTTCTGGGGTCATCG
TCCGGAGGCGATTCATCAGGTGATGTTCCTCTTCTCCGACCGCGGTACTC
CCGATGGACACCGTCACATGAACGGCTACGGCTCGCACACGTTCAAGCTC
GTCAACAAGGACGGCAAGGCGGTCTATTGCAAGTTCCACTTGAAGACGGA
TCAAGGCATCCGGAATCTGCCGGCAGACAAGGCGGCTCAGTTGATGAGCG
ACGATCCGGATTACTCGATCCGAGACTTGTTCAATTCGATCGAACGCGGC
GACTATCCGTCTTGGAAGTTCTACATCCAGGTGATGACGTTCGAGCAGGC
CGAGAAGTCGGAGCTCAACCCGTTCGATGTGACGAAGGTGTGGCCGCACG
GCGAGTTCCCGCTCATCCCCGTCGGCAAGGTCGTCCTCAATCGCAACCCC
AAGAACTACTTCGCCGAGGTCGAGCAGTCGGCGTTCTGTCCGGCGCACAT
CGTGCCAGGCATCGAGTTCTCGCCCGACAAGATGCTCCAGGGCCGTATCT
TCTCGTACACTGATACTCACTTCCACAGACTCGGACCCAACTACATCCAG
CTGCCAATCAACTGTCCGTTCCGTGCGCGTATCCACAATATGCAGCGTGA
TGGGCTGATGGCTATTCACAATCAGGACAACGCCCCAAACTACCATCCGA
ACTCGTTCAACGGCCCGACCGAGCGAAAGGACGTCCAGGATCACGTATGG
AAGGTAACCGGCGACGTTATGCGCTACGAGACCGGTGACGATCACAACTA
CGAGCAGCCCCGATTGTTCTGGACCAAGATCCTGGATGAAGCGCACCGCG
ATCGCCTCGTCCACAATTTGTACATGGGGCTCAAAGACTGCCACGACTTC
ATCGTCGAGCGCATGATTCATCACTTCACTCAGGTA
>Ctl-2_Dco reannot_id=Q27487-D2 origin_id=DCO_009135 class=Cat
AAGCCCGGCGTTCTGACGACTTCGAATGGCGCTCCGATCTACACGAAGAC
GGCGGTGTTGACTGCGGGCGCAAGAGGTCCGATGCTGATGCAGGACGTCG
TCTACATGGACGAAATGGCTCACTTCGATCGAGAGCGCATTCCCGAGCGC
GTCGTTCATGCCAAGGGAGCTGGTACGACGAAAACCTCGTCCAAGAAAGA
AATAGTTGATTCAGGAGCCCACGGCTATTTCGAAGTGACTCACGACATCA
CACAGTACTGCAAGGCCGATATGTTCAGTCGCGTCGGAAAGCAGACTCCC
TGCTTCTTTCGCTTTTCGACCGTCGGTGGCGAGGCCGGATCGGCGGACAC
GGCTCGCGATCCGCGTGGCTTCGCGATGAAATTCTACACCGAGGAAGGCA
ATTGGGATTTGGTAGGCAACAACACGCCGATCTTCTTCATTCGCGATCCT
ATCCACTTCCCGAACTTCATTCACACGCAGAAGCGTAACCCACAGACGCA
TCTCAAGGATGCAAACGCGATGTTTGACTTCTGGGTTCATCGTCCGGAGG
CGATTCATCAGGTGATGTTCCTCTTCTCCGACCGCGGTACTCCCGATGGA
CACCGTCACATGAACGGCTACGGCTCGCACACGTTCAAGCTCGCCAACAA
GGACGGCAAGGCAGTCTATTGCAAGTTCCACTTGAAGACGGATCAAGGCA
TCCGGAATTTGCCGGCAGACAAGGCGGCTCAGTTAATGAGCGAAGATCCG
GATTACTCGATCCGGGACTTGTTCAATTCGATCGAACGCGGCGATTATCC
GTCTTGGAAGTTCTACATCCAGGTGATGACGTTCGAGCAGGCCGAGAAGT
CGGAGCTCAACCCGTTCGATGTGACGAAGGTGTGGCCGCACGGCGAGTTC
CCGCTCATCCCCGTCGGCAAGGTCGTCCTCAACCGCAACCCCAAGAACTA
CTTCGCCGAGGTCGAGCAGTCGGCGTTCTGTCCGGCGCACGTCGTGCCAG
GCATTGAGTTCTCGCCCGACAAGATGCTCCAGGGCCGCATCTTCTCGTAC
ACTGATACTCACTTCCACAGACTCGGACCCAACTACATCCAGCTGCCAAT
CAACTGTCCGTTCCGTGCGCGTATCCACAATATGCAGCGTGATGGACTGA
TGGCCATTCATAATCAGGACAACGCCCCGAACTACCATCCGAACTCGTTC
AACGGCCCGACCGAGCGAAAGGACGTCCAGGATCACGTGTGGAAGGTAAC
CGGCGACGTTATGCGCTACGAGACCGGCGACGATCACAACTACGAGCAAC
CCAGATTGTTCTGGACCAAGATCCTGGATGAAGCGCACCGCGATCGCCTC
GTCCACAATTTGTACATGGCGCTCAAAGACTGTCACGACTTCATTGTCGA
GGGCATGATTCACCACTTCACTCAGGTA
>PHGpx-1_Dco reannot_id=O02621-D1 origin_id=DCO_021201 class=GPX
GTGTCCAGTGTCTACGACTTCAAAGTCAAGGATTCAGACGGAAAAGACGT
CAATTTGGGCGACAAATACAAAGACAAAGTGCTGATTATCGTTAACGTGG
CGTCGGAATGCGGCTTGACTAATTCGAACTACACGCAGTTGAAGGTGCTG
CTCGACAAGTACAAGTCGAAAGGACTCGAAGTTGCCGCCTTCCCCTGCAA
TCAGTTCGGAGGACAGGAGCCCGCTTGCGAATTGGATATCAAGAATTTCG
TGCAGAACAAGTTCAACTTCGAGCCGGATCTGTACTCGAAAGTCGATGTG
AACGGCGACAAGGCTGACGAGTTGTGGAAGTATTTGAAGAGCGAAAAAGG
GGGTTTCCTGATCGACGCGATCAAGTGGAATTTCACGAAGTTCTTGGTCG
ACAGAGAGGGCAACGTGGTGAAACGGTACGGGCCGAAAGAGGAGCCGCAC
ACCATGGAGGACGACATCAAGAAACTCCTCGACGGAAGCAAGTTG
>PHGpx-2_Dco reannot_id=O02621-D5 origin_id=DCO_021202 class=GPX
TTCAGAGACAAAGTGCTGATTATCGTTAACGTGGCGTCGGAATGCGGCTT
GACTAATTCGAACTACACGCAGTTGAAGGTGCTGCTCGACAAGTACAAGT
CGAAAGGACTCGAAGTTGCCGCCTTCCCCTGCAACCAGTTCGGAGGACAG
GAGCCCGCTTGCGAATTGGATATCAAGAATTTCGTGCAGAACAAGTTCAA
CTTCGAGCCGGATCTGTACTCGAAAGTCGATGTGAATGGCGACAAGGCTG
ACGAACTGTGGAAGTATTTGAAGAGCGAAAAGGGGGGTTTCTTGATCGAC
GCGATCAAGTGGAATTTCACGAAGTTCCTGGTCGACAGAGAGGGCAACGT
GGTGAAGCGGTACGGGCCGAAAGAGGAGCCGCACACCATGGAGGACGACA
TCAAGAAACTCCTCGACGGAAGCAAGTTG
>PHGpx-3_Dco reannot_id=O62327-D2 origin_id=DCO_020844 class=GPX
AGAGGCCAAGTGGTCATCATCGTTAACGTTGCCTCTCAGTGCGGTTTCAC
CAACTCAAACTACCGAGAGCTGAAGGAACTGCATGACAAGTACCATGAAC
AGGGCCTCCGCGTCGCATGCTTCCCCTGCAATCAGTTTGGAGGGCAGGAA
CCTGAATGTGAGTTGGATATCGCTGGCTTCGTCAAGTCTAAATTCGACTA
CGAGCCTGACCTCTATGCCAAGATAAAAGTGAACGGCGACAGTGCGGACC
CGTTCTGGTCTTGGCTGAAGAAGGAGCAGGGCGGCGTTTTGTTGGACGCC
ATCAAATGGAATTTCACCAAATTCTTGGTTAACAGGAAGGGTCATGTCGT
GGCTAGGTTC
>PHGpx-4_Dco reannot_id=O62327-D4 origin_id=DCO_020843 class=GPX
AGAGGCCAAGTGGTGATCGTCGTTAACGTTGCCTCTCAGTGCGGTTTCAC
CAACGCAAACTACCGAGAGCTGAAGGAGCTGCATGACAAGTACCATGAAC
AGGGCCTCCGCGTCGCATGCTTCCCCTGCAATCAGTTTGGAGGGCAGGAA
CCTGAATGTGAGTTGGATATCGCTGGCTTCGTCAAGTCCAAATTCGACTA
CGAGCCCGACCTCTATGCCAAGATAAAAGTGAACGGCGACAGTGCGGATC
CGTTCTGGTCCTGGCTGAAGAAGGAGCAGGGCGGCGTTTTGCTGGATGCC
ATCAAATGGAACTTCACCAAATTCTTGGTTAACAGGAAGGGTCATGTCGT
GTCTAGGTTT
>NPHGpx-1_Dco reannot_id=Q95003-D1 origin_id=DCO_019742 class=GPX
GTGGATGAAACAACCCGATGGACGCAATGTAAAGAATCCAATCAGTCTAT
CTACGATTTTCAGCTTGAAACATTGCAAGGCGAGTTCACTGATTTGAGCC
AGTACAAGGGTCAAGTCCTCTTGGTTGTCAACGTCGCTACTTTCTGTGCC
TACACCCAGCAATACACCGACTTCAATCCGTTGATCGAACGATTCGCCGA
CCGTGGTTTCTCCCTGCTCGGATTCCCCTGCAATCAATTCTATCTCCAGG
AACCCGCTGAAAATCACGAACTGATGAATGGTATCATGTACGTTCGACCT
GGTAACGGATGGAAACCACACCAGAACCTCCACATCTACGGCAAACTCGA
GGTCAACGGCGAAAATCAGCACCCGTACTACGAATTCCTCAAGGAAACTT
GTCCTCAAACCGTCGACAGAATCGGCAACCCGAACGAGTTGATGTACACC
CCGATCAAAGCTTCTGATATCACCTGGAACTTCGAGAAGTTCCTCATCGA
CAAAAAGGGCCGTCCCCGCTTCCGCTTCCACCCTACTGCTTGGAGCCACG
GTGAAGTGGTCGTTCCGTTCATCGAACAACTCATGGCTGAATCTTCT
>NPHGpx-2_Dco reannot_id=Q95003-D2 origin_id=DCO_019741 class=GPX
GTGGATGAAACAACCCGATGGGCGCAATGTAAAGAAGCCAATCAGTCTAT
CTACGACTTTCAGCTTGAAACATTGCAAGGCGAGTTCACTGATTTGAGCC
AGTACAAGGGTCAAGTCCTCTTGGTTGTCAACGTCGCTACCTTCTGTGCC
TATACCCAGCAATACACCGACTTCAATCCGTTGATCGAACGATTCGCCGA
CCGTGGTTTCTCCCTGCTCGGATTCCCCTGCAACCAATTCTATCTCCAGG
AACCCGCCGAAAATCACGAACTGATGAATGGTATCATGTACGTTCGACCT
GGTAACGGATGGAAACCACACCAGAACCTCCACATCTACGGCAAACTCGA
GGTCAACGGCGAAAATCAGCACCCGTACTACGAATTCCTCAAGGAAACTT
GCCCTCAAACCGTCGACAGAATCGGCAACCCGAACGAATTGATGTACACC
CCGATCAAAGCTTCTGATATCACCTGGAACTTCGAGAAGTTCCTCATCGA
CAAAAAGGGCCGTCCCCGCTTCCGCTTCCACCCTACTGCTTGGAGCCACG
GTGAAGTGGTCGTTCCGTTCATCGAACAACTCATGGCTGAATCTGCT
>Prx6-1_Dco reannot_id=O17433-D1 origin_id=DCO_019458 class=Prx
TCAGCTCAAATAATGCGTCTGGGCGAGATTTTCCCTGACTTCGCAGCGAC
AACCGACAAGGGCGGATTCGACAGCTTCCACAAGTGGATTGGGGATGAAC
ATTGGGCGATTATGTTCTCGCACCCAGCGGACTTCACCCCTGTCTGCACG
ACGGAGCTCTCTCGAGCTACACAGCTGGCTGATGAATTCGCCTCTCGCCA
CGTGAAGATGATTGCTCTGAGCTGCGACTCTGCTGAAGCACATAGAGGGT
GGATTCCCGACATCAGGAGCTATGCTCGAATCGAGGCTCACAAGAGTAAG
CAATTGATAAATCAGGAACTTTATTTTCCATTCGAAATCATCGCGGACAG
CGACAGGAAGCTGGCGAAACAGCTGGACATGATCGACCCTGATGAGGTTG
CTCATATTCCTTTATTCCCTTTGTTCATTGGCTATGTTCTGCCATTCCAG
CTGGACTCCGCAGGCCTGCCCCTCACAGCTCGAGCCGTCTTCTTCATCGA
CCCGGCCAAGAAACTCCGCGCTCAGATCCTCTACCCGGCCACAACGGGAC
GCGACTTCCACGAGATTCTCCGCGTCATCGACTCCCTTCAGCTCACCGCC
AAAATGCCCGTAGCAACTCCCGAGGGTTGGCGCGTCGGCGACGAGTGCAT
GGTGCAGCCGTGGCTGCCTGCAGACGATGCCGAGCAGAGATTCGGGAAGA
ACTCGATCCGCACTGTCGATCTGCCCAGCGGAAGACCCTATCTCCGATTC
GCGAAGCCTCCCTCT
>Prx6-2_Dco reannot_id=P52570-D2 origin_id=DCO_019457 class=Prx
GGCGAGGTTTTCCCCGACTTCGCGGCGACAACCGACAAGGGCGGATTCGA
CAGTTTCCACAAGTGGATTGGGGATGAACATTGGACGATTATGTTCTCGC
ACCCAGCGGACTTCACCCCCGTCTGCACAACGGAACTCTCTCGAGCTGCA
CAGCTGGCCGATGAGTGTGTCATTCTCACTTTACAGAGCAATTCATGGGC
ATTCAGATTCGCCTCTCGCCACGTGAAGATGATCGCTCTGAGCTGCGACT
CGGCTGAGGCACACAGAGGGTGGATTCCCGACATCAGGAGCTATGCCCGA
ATCGAGACTCACAAGGAGTTTCCATTCGAAATCATCACGGACAGCGACAG
GAAGCTGGCGAAGCAACTGGACATGATCGACCCTGATGAGCTGGACTCCA
CAGGCCTGCCCCTCACAGCTCGAGCCGTCTTCTTCATCGACCCGACCAAG
AAACTCCGTGCTCAGATCCTCTACCCGGCCACAACGGGACGCGACTTCCA
CGAGATTCTCCGTGTCATCGACTCCCTTCAGCTCACTGCCAAAATGCCCG
TAGCAACTCCCGAAGGCTGGCGCGTGGGCGACGAGTGCATGGTGCAGCCG
TGGCTGCCTGCAGGCGATGCCGAGCAAAGATTCGGGAAGAACTCGATCCG
CACTGTCGATCTGCCCAGCGGAAGGCCCTATCTCCGATTCACGAAGCCTC
CCTCT
>Prx1-1_Dco reannot_id=Q9NL98-D1 origin_id=DCO_020385 class=Prx
ATGTCGAAGGCATTCATTGGCAAACCAGCCCCTGACTTCAAGACCCAGGC
CGTGGTCGATGGGGACTTCGTCGAAGTCAAACTGTCCGACTATAAGGGCA
AATACCTGGTCATCTTCTTCTATCCGCTGGACTTCACATTCGTGTGCCCG
ACGGAGATCATCGCGTTCTCGGACCGCTTCAAGGAGTTCAAGGACCTCGG
CGTCAACGTCCTGGCCGTGTCCACCGACTCCGTCTTCTCCCACCTCGCTT
GGATCAACACTCCTCGCAAGCACGGCGGCCTGGGCGAGATGAGCATCCCC
GTGCTGGCTGACACCAACCACCAGATCTCCAGGGACTACGGAGTGCTCAA
GGAGGACGAGGGCATCGCCTATCGTGGCTTGTTCATCATCGACCCGAACG
GCATTCTGCGCCAGATCACGGTCAACGATTTGCCCGTCGGCAGATCCGTC
GATGAGACTCTCAGACTCGTCCAGGCATTCCAGTTCGTTGACAAGCACGG
AGAGGTGTGCCCTGCTGGATGGACCCCCGGCAAGGAGACCATCAAGCCTG
GCGTCAAGGACAGCCAG
>Prx1-2_Dco reannot_id=Q9NL98-D2 origin_id=DCO_019081 class=Prx
TATTCGAAGGCGTTCATCGGTCAGCCGGCACCGGACTTCAAGACGCAAGC
CGTAGTCGGCGACGAATTCGTCGAAGTCAAGCTCTCCGACTACAAGGGCA
AATACCTCGTCGTTTTCTTCTATCCGTTGGATTTCACGTTCGTGTGCCCG
ACAGAGATCATCGCGTTTTCGGACCGTTTCAAGGAATTCAGCGCGCTCAA
CACCGAGGTTCTCGCCGTCTCCACTGACTCCGTCTTCTCGCATCTCGCCT
GGATCAACACCCCCCGCAAGGACGGTGGCCTGGGCGAGATGAACATCCCC
GTGCTGTCGGACCTCAACCATCAGATCTCGCGGGACTACGGTGTGCTCAA
GGATGATGCGGGCATCGCTTTCCGAGGCCTGTTCATTATTGATCCGAAAG
GCATTCTGCGCCAGATCACCGTCAACGATTTGCCGGTCGGTCGCTCGGTC
GATGAGACTCTGAGACTCGTCCAGGCATTCCAGTTCGTCGATAAGCACGG
AGAAGTGTGCCCCGCTGGGTGGACCCCCGGCAAAGAAACCATCAAGCCTA
GCGTCAAGAATAGCAAGGTTCATTTTTCCCTTTTA
>Prx1-3_Dco reannot_id=Q9NL98-D3 origin_id=DCO_019082 class=Prx
TATTCGAAGGCGTTCATCGGTCAGCCGGCACCGGACTTCAAGACGCAAGC
CGTAGTCGGCGACGAATTCGTCGAAGTCAAACTCGCCGACTACAAAGGCA
AATACCTCGTCGTTTTCTTCTATCCGTTGGATTTCACGTTCGTGTGCCCG
ACAGAGATCATCGCGTTTTCGGACCGTTTCAAGGAATTCAGCGCGCTCAA
CACCGAGGTTCTCGCCGTCTCCACTGACTCCGTCTTCTCGCATCTCGCCT
GGATCAACACCCCCCGCAAGGACGGTGGCCTGGGCGAGATGAACATCCCC
GTGCTGTCGGACCTCAGCCATCAGATCTCGCGGGACTACGGTGTGCTCAA
GGATGATGCGGGAATCGCTTTCCGAGGCCTGTTCATTATTGATCCGAAAG
GCATCCTGCGCCAGATCACGGTCAACGATTTGCCGGTCGGTCGCTCAGTC
GATGAGACTCTGAGACTCGTCCAGGCATTCCAGTTCGTCGATAAGCACGG
AGAAGTGTGCCCCGCTGGATGGACCCCCGGCAAGGAGACCATCAAGCCTA
GCATCAAGAATAGCAAGGTTCATTTTTCTCTTTTA
>Prx1-4_Dco reannot_id=Q9NL98-D5 origin_id=DCO_020386 class=Prx
ATGTCGAAGGCATTCATTGGCAAACCAGCCCCTGACTTCAAGACCCAGGC
CGTGGTCGATGGGGACTTCGTCGAAGTCAAACTGTCCGACTACAAGGGCA
AATACCTGGTCGTCTTCTTCTATCCGCTGGACTTCACATTCGTGTGCCCG
ACGGAGATCATCGCGTTCTCGGACCGCTTCAAGGAGTTCAAGGACCTCGG
CGTCAACGTCCTGGCCGTGTCCACTGACTCCGTCTTCTCCCACCTCGCTT
GGATCAACACTCCTCGCAAGCACGGTGGCCTGGGCGAGATGAACATCCCC
GTGCTGGCCGACACCAACCACCAGATCTCCAGGGACTACGGAGTGCTCAA
GGAGGACGAGGGCATCGCCTATCGTGGCCTGTTCATCATCGACCCGAACG
GCATTCTGCGCCAGATCACGGTCAACGATTTGCCCGTCGGCAGATCCGTC
GATGAGACTCTCAGACTCGTCCAGGCATTCCAGTTCGTTGACAAGCACGG
AGAGGTGTGCCCTGCGGGATGGACCCCTGGCAAGGAGACCATCAAGCCTG
GCGTCAAGGACAGTCAGGTAAAAAAT
>SOD1-1_Dco reannot_id=A8XCP3-D1 origin_id=DCO_021359 class=SOD
CAGGTCGAAGCTTCTTCCAAAATGAGCAACCGCGCTGTGGCCGTTCTCAG
AGGCGATCAGGGAGTCACCGGAGCCATTTGGTTCACTCAGAAGACCGAGT
CGGAGCCGCTCACGATCAAGGGCGAAATCACGGGGCTCGCACCCGGCAAA
CACGGATTCCACATCCACCAGTACGGCGATTCGACCAACGGCTGCACTTC
GGCCGGGCCGCACTTCAACCCGTTCGGGAAGACTCATGGAGGACCCTGCT
GCGAGGTGCGTCATGTTGGTGATTTGGGCAACGTGATCGCGGAGGCGGAC
GGAGTGGCGCACATCAACATGACCGACAAGTTGACCACTCTGTACGGACA
AAACTCCATCGTCGGCAGGTCTCTCGTCGTTCACGCTGGAGAGGACGATT
TGGGCAAAGGCGAGGGCGACAAGAAGGAGGAGTCGCTGAAGACGGGCAAC
GCGGGCGCGCGTCTCGCCTGCGGCGTCATCGCTCTCGCTGCGCCCCAG
>SOD2-1_Dco reannot_id=P31161-D1 origin_id=DCO_019659 class=SOD
AGTGCCTCTCGCTCTAAGCACACCCTGCCCGACCTGGCGTACGACTACAA
CGCACTCGAGCCGGTCATCTCCGCAGAGATCATGCAGCTCCACCACCAGA
AGCACCACGCCACCTACGTCAACAACCTCAACACTCTCGAGGAGAAACTC
GCCGAGGCCGTTTCCAAGGGCAATGTGAAAGAGCAAATCGCCCTTGGCCC
TGGGCTGCGATTCAACGGCGGCGGTCACATCAATCACGCCATTTTCTGGA
CGAATCTGGCCAAGGACGGCGGCGAGCCGAGTGCCGATGCTGGTTTTAAC
GACATTTTCCAGAAAGACTTCGGCTCGCTGGAGAAAATGCAGGAGACGAT
GTCTGCCTCGACTGTTGCGGTGCAGGGATCTGGCTGGGGGTGGCTCGGTT
ATTGTCCCAAGTCCAAATCGCTCAGGATCGCCACCTGCCCGAACCAGGAC
CCGCTCGAGCCGACCACTGGACTCATTCCGCTCTTCGGAATTGACGTCTG
GGAACACGCCTATTATTTGCAGTACAAGAACGTCAGACCGGACTATGTTA
AGGCGATTTGGAAGATTGCTAACTGGAAGAACGTGAGCGAGCGATTTGCG
AAGGCCACTGGC
>SOD2-2_Dco reannot_id=P31161-D2 origin_id=DCO_019660 class=SOD
TTATCAAGTTTCAGTGCCTCTCGCTCTAAGCACACCCTGCCCGACCTGGC
GTACGACTACAACGCACTCGAGCCGGTCATCTCCGCGGAGATCATGCAGC
TCCATCATCAGAAGCACCACGCCACCTACGTCAACAACCTCAACACTCTC
GAGGAGAAACTCGCCGAGGCCGTTTCCAAGGGCAATGTGAAAGAGCAAAT
CGCTCTCGGCCCTGGGCTGCGATTCAACGGCGGCGGTCACATCAATCACG
CAATTTTCTGGACGAATCTGGCCAAGGACGGCGGCGAGCCGATTTTCCAG
AAAGACTTCGGCTCGCTGGAGAAAATGCAGGAGACGATGTCTGCCTCGAC
TGTTGCGGTGCAGGGATCTGGCTGGGGATGGCTCGGTTATTGTCCCAAGT
CCAAATCGCTCAGGATCGCCACCTGCCCGAACCAGGACCCGCTCGAGCCG
ACCACTGGACTCGTTCCGCTCTTCGGAATTGACGTCTGGGAACACGCCTA
TTATCTGCAGTACAAGAACGTCAGACCGGACTATGTTAAGGCGATTTGGA
AGATTGCTAACTGGAAGAACGTGAGCGAGCGATTCGCGAAGGCCACTGGC
>SOD3-1_Dco reannot_id=P34461-D2 origin_id=DCO_020543 class=SOD
ATCAACGGTAGTTTGACGGGTCTGCCCCCTGGTATTCATGGATTCCATAT
CCACGAGACCGGCTCGACCGATCAGGGCTGCGCCGCAGCCGGAGCGCACT
ACAATCCGATGCAGATGAATCACGGAGGACCAAACGATATGGTCCGGCAT
ATCGGGGATCTGGGCAATATTCAGACTCCGGCATCTGGTCCTACTCCGAT
AAACGTTCTAGACTCGATTGCCTCTCTGAGTGGGAATTTCTCGATCATCG
GTCGATCCGTGGTAGTCCACGAGAAGCCCGACGATTTGGGCAAAGGGGGC
ACCGAGGACTCGCTCAAGACCGGATCCGCAGGCGCACGCATCGCGTGCGG
CGTGATCGGT
>SOD3-4_Dco reannot_id=P34461-D4 origin_id=DCO_021627 class=SOD
CAGGGAGACATCGGCAACGGATGCCTGAACGCTGGAGGCCACTATAATCC
ATCCGGAAAGAACCACGGCGCCCCGACTGACGCCGACAGACATGTGGGGG
ATCTCGGAAACAATAAAGGCAGGAATATCGCATTTCAGACTTCGGGAACC
GTTAACGTCGATATCACGGACACAGTTGCTTCCCTGACTGGACCGATTTC
TGTGATGGGCAGAGGCATCGTTCTCCACCAGAACCCCGACGACCTCGGCA
AAGGCAACTCCCCAGACTCGAAGACCACCGGAAATGCTGGACCTAGAATT
GGATGCGGTGTGATCGGA
>SOD3-2_Dco reannot_id=P51547-D2 origin_id=DCO_021628 class=SOD
GAAAACGTGAACGCTCGATGCTACCTGTATAACGCTGTGGCCGGAGGCGT
CGGCAATCAACTCATGGGTACGCTGGACCTTGTACAAACCGGACAGCAAC
TTAGAGTATTTTCATTTTTCTTTTTCATCTTATCGGTTTTTCAAATTCAG
ATCAATGGAACGATCACCGGAGCGATGCCGGCTGGACTGCATGGTTTCCA
CATTCATGAGAAGGCGAACATTGGCAATGGATGCCTGAACGCTGGAGCTC
ACTACAATCCATCTGGCAAGAATCACGGCGCTCCGACTGACACTGACAGA
CATGTGGGGGATCTCGGAAACGTCCAGGCTGATACTTCTGGAACCATTAA
CGTCGATATCACGGACACGGTTGCTTCCTTGACTGGACCGATTTCTGTGA
TGGGCAGAGGCATCGTTCTCCACCAGAACCCCGACGACCTCGGCAAAGGC
AACTCCCCAGACTCGAAGACCACCGGAAATGCTGGACCTAGAATTGGGTG
CGGTGTGATCGGATACGCC
>SOD3-3_Dco reannot_id=P51547-D3 origin_id=DCO_020544 class=SOD
ATTAACGGTAGTTTGACGGGTCTGTCCCCTGGTATTCATGGATTCCATAT
CCACGAGACCGGCTCAACCGATCAGGGCTGCGCCGCAGCCGGAGCGCACT
ACAATCCGATGCAGATGAATCACGGAGGACCAAACGATATGATCCGACAT
ATCGGGGATCTGGGCAATATTCAGACGCCGGCATCTGGTCCCACTCCGAT
CAACGTCCTAGACTCAACTGCCTCTCTGAGTGGGAATTTCTCGATCATCG
GTCGATCCGTGGTGGTCCACGAGAAGCCCGACGATTTGGGCAAAGGGGGC
ACCGAGGACTCGCTCAAGACCGGATCCGCAGGCGCACGCATCGCGTGCGG
TGTGATCGGTATATAT
>SOD1-2_Dco reannot_id=Q27666-D2 origin_id=DCO_021360 class=SOD
ATGAGCAACCGCGCTGTGGCCGTTCTCAGAGGTGATCAGGGAGTCACTGG
AGCCATTTGGTTCACTCAGAAGACCGAGTCGGAGCCGCTCACGATCAAGG
GCGAAATCACGGGACTCGCGCCCGGCAAACACGGATTCCACATCCACCAG
TACGGCGATTCGACCAACGGCTGCACCTCGGCCGGACCGCACTTCAACCC
GTTCGGGAAGACTCATGGAGGACCCTGCTGCGAGGTGCGTCATGTTGGCG
ATTTGGGCAACGTGATTGCAGAGGCGGACGGAGTGGCGCACATCGACATG
ACCGACAAGTTGGCCACTCTGTACGGACAAAACTCCATCGTCGGCAGGTC
TCTCGTCGTTCACGCCGGAGAGGACGATTTGGGCAAAGGCGAGGGCGACA
AGAAGGAGGAGTCGCTGAAGACGGGCAACGCGGGCGCGCGTCTCGCCTGC
GGTGTCATCGCTCTCGCTGCGCCCCAG
