# Supplementary material for: Speciation and adaptive evolution reshape antioxidant enzymatic system diversity across the phylum Nematoda
Source: BMC Biol. 2020 Nov 26;18:181. doi: 10.1186/s12915-020-00896-z (PMC7694339; doi:10.1186/s12915-020-00896-z)
Supplement: Supplementary file 4 — Additional file 4:. Protein-coding transcript (cds) and Protein-coding transcript translation (pep) sequences, and GFF (gff) files of antioxidant enzymes in 58 nematodes. [file 12915_2020_896_MOESM4_ESM.zip › Additional file 4-gff and sequences of re-annoted antioxidant enzymes in 58 nematodes/58_nematodes_antioxidant_enzymes/cds/dirofilaria_immitis.PRJEB1797.antioxidant.cds]

>PHGpx-1_Dim reannot_id=O02621-D2 origin_id=nDi.2.2.2.t04659 class=GPX
AGGAATAAAGTGGTTCTAATAGTAAATGTGGCATCTAACTGTGGTCTTAC
TCAGACAAACTATGCCCAACTTAAAGATTTGCATGATAAATACAAAGAAC
AAGGTTTGGCAATAGCTGCCTTTCCTTGTAACCAATTCGCTTCTCAAGAA
CCTGGAAATGAAGAAGAAATTAAACATTTTGTAAAGAAAACATTCAATTT
TGAACCTGACTTATATGCTAAAATTAACGTTAATGGACCAGAAGAACATT
CATTGTATACGTTTTTAAAAAGTCAAAAAGGAGGTTATATGTTAGACGCC
ATTAAATGGAATTTTACAAAATTTCTTATCAATAGACAGGGCGAAGTGGT
AGAACGGTACGCTCCCACAGTCCAACCTAAAGATATAGAAGACGACATTG
TGAAATTGTTGAACAAACATATT
>PHGpx-2_Dim reannot_id=O62327-D1 origin_id=nDi.2.2.2.t09886 class=GPX
AGAGGTAAACCAGTGGTAATTGTAAATGTTGCATCGGAATGTGGCTTGAC
GAATTCCAATTATACAGAGCTCAAACAATTGATGGAACATTACAAGGATA
AAGGTTTAGCAATAGCAGCTTTTCCATGTAACCAGTTTGGTGGGCAGGAA
CCAAAATGTGAACTGGAAGTGAAAAATTTTGTTGCTGACAAATTTCATTT
CGAACCTGATTTGTATGCCAAAATTGATGTCAACGGTAAAAATACAGCAC
CACTGTTCGATTTTTTGAAGCATGCAAAGGGTGGATTATTTGGTGATAAT
ATAAAGTGGAATTTCACAAAATTTTTGATTGACCAAGAAGGGCATCCGGT
T
>PHGpx-3_Dim reannot_id=O62327-D3 origin_id=nDi.2.2.2.t09885 class=GPX
AGAGGAAAGCCACTTATAATTGTTAACGTTGCATCACAATGTGATTTTGC
TGATACCAACTATAGGGAGCTTAAAGAATTGCAAAAACTTTTTAAAGATA
AAGAACTTGCTGTTGCTGCATTCCCATGTAATCAATTCGGATCGCAGGAA
CCAGGATGCGGAGTTGATGTCAAGGAAGGTGTAAAAGAAAAGTACCACTA
TGAACCTGATATTTATGATAAAATCGAGGTTAATGGTGGAAATGCCCATC
CTTTATACAATTTTTTGAAAGAGAAGCAAGGCGGTAGTTTTGGCAATAGA
ATCAAATGGAATTTCACGAAATTTCTCATCGACCAGAATGGACATCCGGT
A
>NPHGpx_Dim reannot_id=P52033-D1 origin_id=nDi.2.2.2.t02595 class=GPX
ATGTTCATACAACTTCTTATTTTATCATATGCGATACTATTACAACTTAT
TGCAACACAAGTGGCTGATAAGCAACTCCCAAATCTAACAAAACAGTGTG
AACCAACAAGTCAGACAATATATGATTTTCATGTTCCAACACTAGATGGT
TCAGAAAAAAGTTTGGCAGAATACCGCGGCAAAGTTCTCTTACTCGTCAA
TGTTGCCACTTATTGTGCATACACCTTTCAATACAATGATTTCAATCCAA
TGCTTGAAAATAATTCCAATGGGACACTAAAAATCCTGGCATTTCCATGT
AATCAATTCCTCTTGCAAGAACCGGCAGAAAATCATGAATTATTGAATGG
ATTGAAATATGTAAGACCTGGAAATGGTTGGGAACCGCACGGAAATATGC
ATATTTTCGGAAAAGTTGAAGTTAATGGTGACGATCATCATCCACTTTAT
AAATTTTTGAAGGAACATTGCCCTCAAACAGTGCCAATAATTGGAGACCG
TCACCAACTGATGTACAATCCAATCGGTACAAATGATATCATTTGGAACT
TTGAAAAATTCTTAATCGATAAAAAAGGTCATCCACGTTATCGTTTTCAT
CCTAGCGCATGGGTTCAGGGAAGTGTTATAGCACCGTTTATCGATGAATT
GGAACGTGAAATT
>Prx1-1_Dim reannot_id=P48822-D1 origin_id=nDi.2.2.2.t03672 class=Prx
GCAGCAGCATCTCCATTTCGTCAGATGTTTACAGCTCGGTTTTGCACCTC
TTCTATTACGTTAACTGGCGTTCGACCTCTAGGTCCAAAGAATAAAGTTC
CTGATTTTTCAGGTACAGCAGTTATAAATGGCGATTTTAAAACAATTAAT
GTGAAAGATTACAAAGGGAAATGGCTTATCATATTTTTCTATCCTCTTGA
TTTCACGTTCGTTTGTCCAACGGAGATTATTGCCTTCAATGATCGATGTT
CGGAGTTTCGGAAATTAAATGCAGAATTGATTGCATGTTCATGCGACTCC
CATTTCTCACATCTCGCTTGGACTCAGACTCCGCGTAGTGAAGGTGGTCT
CGGTGACATGCAGATTCCGGTGCTTGCAGACTTTAATAAAGATATAGCGA
ATGCATTCGGTGTGCTTGATCATGAAACAGGTATCTCATATCGAGGTTTG
TTCTTAATTGATCCAAATGGCGAAATTCGTCATTCTCTGGTGAATGACCT
TCCGGTTGGTCGTAGTGTGGATGAAGCACTTCGTACGTTGAAGGCCTTTC
AGTTTGTAGAGAAACATGGTGAAGTATGTCCAGCAAATTGGTCCGATGAC
AAGCCAACAATTAAACCTGGAGTCAAGGAGTCCAAGGAATACTTCAGAAA
GGTCGGTGGTGGTGCC
>Prx1-2_Dim reannot_id=Q17172-D1 origin_id=nDi.2.2.2.t06574 class=Prx
ATGACTCTTGCTGGAAGCAAAGCATTCATTGGTCAACCGGCCCCTAATTT
CAAAACAACAGCGGTTGTGAATGGCGATTTCAAGGAAATTTCACTTTGTC
AGTTCAAAGGAAAATATGTGGTCCTCTTCTTTTATCCTCTCGATTTCACT
TTCGTTTGCCCAACAGAGATAATTGCTTTTTCTGATCGTATTGCGGAGTT
CAAAAAATTAGATGTAGCTGTTATGGCATGCTCAACTGATTCACATTTTT
CACACCTTGCATGGATAAATACTGACCGAAAAATGGGTGGCCTCGGTCAG
ATGAATATACCAATTCTTGCTGATACCAATCATACAATTAGTAGGGCATA
TGGCGTGCTCAAGGAAGATGATGGCATTGCTTACCGTGGATTATTCATCA
TTGATCCAAAAGGGATTTTGCGACAAATCACAATCAATGATCTTCCAGTT
GGTCGTTCTGTAGATGAAACTTTACGTCTGATTCAAGCTTTTCAATTTGT
CGACAATCACGGTGAAGTATGTCCGGCCAATTGGCAGCCAGGATCTGAAG
CAATCAAACCTGGAGTGAAAGAAAGCAAAGCGTACTTCGAAAAGCAC
>Prx1-3_Dim reannot_id=Q17172-D2 origin_id=nDi.2.2.2.t06575 class=Prx
ATGACTCTTGCTGGAAGCAAAGCATTCATTGGTCAACCGGCCCCTAATTT
CAAAACAACAGCGGTTGTGAATGGCGATTTCAAGGAAATTTCACTTTGTC
AGTTCAAAGGAAAATATGTGGTCCTCTTCTTTTATCCTCTCGATTTCACT
TTCGTTTGCCCAACAGAGATAATTGCTTTTTCTGATCGTATTGCGGAGTT
CAAAAAATTAGATGTAGCTGTTATGGCATGCTCAACTGATTCACATTTTT
CACACCTTGCATGGATAAATACTGACCGAAAAATGGGTGGCCTCGGTCAG
ATGAATATACCAATTCTTGCTGATACCAATCATACAATTAGTAGGGCATA
TGGCGTGCTCAAGGAAGATGATGGCATTGCTTACCGTGGATTATTCATCA
TTGATCCAGAAGGAATTTTGCGGCAGATTACGGTCAATGATCTCCCAGTT
GGTCGCTCTGTGGACGAAACTTTACGTCTGATCCAAGCTTTTCAATTTGT
CGACAAGCATGGTGAAGTATGTCCGGCGAATTGGCATCCAGGATCTGAAA
CGATTAAGCCTGGAGTGAAAGAAAGCAAAGCGTACTTCGAAAAACAT
>SOD1_Dim reannot_id=P24706-D1 origin_id=nDi.2.2.2.t10268 class=SOD
ATGAGTGCAAGTGCGATAGCGGTATTACGTGGCGATGCTGTTAGTGGAAT
TATTCGATTTAAACAGGACAAAGAAGGCTTTCCAACAACCGTTAATGGTG
AAATCAAGGGTTTAACTCCTGGTTTGCATGGTTTTCATATTCATCAATTT
GGTGATACTACAAATGGTTGCGTTTCTGCTGGTCCACATTTCAATCCTCA
CAATAAGACTCATGGCGGTCCAACTGATGAAATAAGACATGTTGGTGATC
TTGGAAATATTGAAGCTGGGGCTGATGGCACAGCCCACATTGATATTTCT
GATCAGCATATACAGTTGCTGGGTCCAAATTCGATAATTGGGCGTTCAAT
TGTTGTTCACGCTGATCAGGACGATCTCGGAAAAGGAGTTGGGGAAAAAA
AGGATGAAAGCCTGAAAACCGGAAATGCTGGTGCTCGTGTTGCGTGTGGT
ATCATTGCTATTAGTTCT
>SOD1-like_Dim reannot_id=P41974-D1 origin_id=nDi.2.2.2.t11865 class=SOD
TTTTTACAGAATAATAGAGCATCAGCAACAACAATTTATGGTACAATTAA
TGGTTTAACACCTGGTTTGCATGGTTTTCATATTCATCAATATGGTGATC
AAACAAATGGTTGCACATCTGCTGCTGCACATTATAATCCATTCGAGAAA
ACTCATGGTAGTCCAACTGATAATATAAAACATATTGGTGATCTTGGAAA
TATTAAAGCTGGTGCTGATGGTGTTGCTAATGTTAATATTATAAGTAATC
ATATACAGTTATCCGGTCCATTATCAGTAATTGGACGTTCACTTGTTGTT
CATGCAAATCCGGATGATCTTGGAAAAGGAAATGGTGATGCGAGAGAAGA
AAGTTTGAAAACTGGTAATGCTGGTTCACGTATTGTATGTAGTATTATTG
GTATTGCTCCTTCAACC
>SOD2_Dim reannot_id=P41981-D1 origin_id=nDi.2.2.2.t08399 class=SOD
ATGAATATGATTATTGGCGTCGCAGGTCGCTTACTGATTGGCAAGAACTA
TGGTTTGAACGTACGACAATTAAAGCATACTCTTCCTGATTTACCATACG
ATTATGGGGCCTTGGAACCGATATTATCGGCCGAAATTATGCAAGTTCAT
CACGGTAAACATCATGCTGCATATGTGAATGCTCTTAATCAAGCCGAAGA
GAAAGTAAAAGAAGCATTAATAAAAGGAGATACGCAGACTGCTGTTACTG
CCACAAAACTAATGAATTTCAATGCTGGTGGTCACATTAATCATACAATG
TTCTGGGAAGGATTGACTGGCGTGAAAGATAGCGGAGAACCGAACTCTGA
ATTGATGACTGCTATAAAGAAGGATTTCGGATCTTTTGAAACAATGAAGG
ATAAATTGAAGTACACGAAATGGCTTCAATCAATGCAATTGCACATGCCA
TTTATACGTAATATTTTAGGTCTCATTCCACTATTTTGCATTGACGTCTG
GGAACATGCTTATTATCTGCAGTATAAAAATGTACGGCCAGATTTCGTTA
AAGCTATTTGGAAAATTGCAAACTGGAAAATAATCAGTGATCGCTACGTT
AAAGCTAGAGGA
