# Supplementary material for: Speciation and adaptive evolution reshape antioxidant enzymatic system diversity across the phylum Nematoda
Source: BMC Biol. 2020 Nov 26;18:181. doi: 10.1186/s12915-020-00896-z (PMC7694339; doi:10.1186/s12915-020-00896-z)
Supplement: Supplementary file 4 — Additional file 4:. Protein-coding transcript (cds) and Protein-coding transcript translation (pep) sequences, and GFF (gff) files of antioxidant enzymes in 58 nematodes. [file 12915_2020_896_MOESM4_ESM.zip › Additional file 4-gff and sequences of re-annoted antioxidant enzymes in 58 nematodes/58_nematodes_antioxidant_enzymes/cds/ditylenchus_destructor.PRJNA312427.antioxidant.cds]

>Ctl_Dde reannot_id=P90682-D1 origin_id=Dd_07707 class=Cat
CCAGAAGTGATGCAAACTTCCAATGGTGCGCCGGTATGGAGTCACACAGC
AGCGCTCACCGTTGGGCGGATGGGTCCAATGCTCATGCAGGATGTTGTCT
ACATTGATTCTATAACTCAATTTGATCGAGAACGAATACCAGAACGAGTG
GTTCATGCAAAGGGTATGGGAGCACATGGCTTTTTCGAAGTGACTCATGA
TATCACAAAGTACTGCAAAGCAGATCTGTTCAACGAGATTGGCAAGAAGA
CGCCTTTGTTCATTCGATTTTCCAGCGTTGGTACCGAACGCGGAGGACCT
GACACAGTTCGAGATTTGCGTGGTTTTGCAATGAAGTTCTACACTGAAGA
AGGAAATTGGGACCTAGTTGGGAACAACACTCCAATTTTTTTCATTCGTG
ATCCAATGATGTTCCCCGCTTTCATTCACACGCTAAAGCCAAATCCTGTT
ACTAATACGAAACATCCGAATCCGTTTTTTGATTTTTGCTCCCTGCGTCC
GGAGACAATGCATCAACTATTGTGGATGCACGGCGATAGAGGCACACCTG
ATGGTTTCCGCCACATGAACGGCTATGGATCGCATACCTTCAAAATGGTG
AATAAACAAGGCGTTCCTGTGTATTGCAAGTTTCACATCAAGACTAAACA
AGGAATCAAACACCTTACTTCTGATGAAGCCCGTAAATATAATGGCGATG
ATCCTGATTATGCGACCCGAGATTTATATGAGGCAATTGACAGAGGCGAC
TATCCCGAGTGGGAGTTTTCGATTCAACAATTAATTGTTTTGCTCAAAAA
ATTTCTTATAGCGTTCGATTTGACTAAAATTTGGTATCACAAAGACTATC
CACTAATTCCTGTGGGAAGAATTGTGCTTAATCGGAATGTGAAAAATTAT
TTCGCCGAAGTGGAACAAGCAGCCTTCTGTCCAGCTCACGTGGTGCCAGG
GATTGAGTTCAGTCCTGATAAAATGCTTCAAGGGCGATTGCTTTCGTATA
TGGACACCCAGTACCACCGCATTGGCAAGAACTACATACAGCTGCCGATT
AATTGCCCTTATCGAGCCCCACCTGTCAGGAATATGCATACTGACGGTGC
GATGAACCTCACCGATAATCAAGATGGCGCCCCCACATGGAACCCCAATT
CCTTCCACGGTCCTGTTGAGAAAGGTGAAGAAGTACGCGAAAGCCGTTGG
TCCATAAGCGGTGATGTGGATCGATTCGATACTTCCAACGAGGACAATTA
TGAACAGCCGAGATTGTTCTTTGAGAAGGTACTTGATGATCCGCAACGAG
TACGTTTAGTAGAAAATCTATGTGGCTCACTCGTTCTTTGCGCGCCTTTG
ATCCAACAACGCTGTATCAGCGAATTCGATAAAGTCAGTCCAACTTTGGG
TCAAATGGTGCGCGACGAACTTTCTCGA
>PHGpx-1_Dde reannot_id=O02621-D1 origin_id=Dd_07201 class=GPX
GATTTAAGAGGGAAGGCGCTAATCGTAGTGAATGTGGCATCGGAGTGCGG
TTTGGCCAATTCCAATTATACGCAACTGAAAGACGTATTGGAGAAATATA
AAACTGAAGGATTGGAAGTGGCTGCGTTTCCCTGCAATCAATTCAATAAT
CAGGAGCCTGGATGCGAAATAGACATCCGAAATTCAGTCCGTGAAAAGTA
CTCATTCGAGCCGGATCTATACTCAAAAGTTGACGTGAATGGAAAAAATC
AGCACCCAATCTACGAATTTCTGAAGAAGGAACAAGGAGGATTCATGTTT
GACGCCATAAAATGGAACTTCACTAAATTCTTGGTAGACCGTCAGGGACA
CGTCGTCAAGCGGTATGGACCAAACACGGATCCCAAAACTATCATTCCAG
ACATTGAAGCAGTTTTGTCAAAATCTGCA
>PHGpx-2_Dde reannot_id=O62327-D2 origin_id=Dd_07716 class=GPX
ATACACAATTTAAGCGGAAAAGCTCTTTTGGTTGTAAATGTCGCTTCGCA
ATGTGGCTTTACGAACTCCAACTACACGCAACTCAAAGAAATTTTGGATA
CACACAAGGAAAAAGGCCTAGAGGTCGCAGCTTTCCCGTGTAACCAATTT
GGAGGACAAGAACCTGCTTGTGAAGTGGACATTCGTGCCTTTGTTAAGGA
TAAATTCAACTTTGAGCCGGATCTATACGCGAAAATTGATGTTAACGGTA
AGAACGAAGATCCGCTTTACAAATTTCTGAAGAAGGAAAAAGGTGGAACC
TTGATTGATGCCATCAAATGGAATTTTACCAAGTTTCTCGTGGACAAACA
AGGACATGTAGTCAATCGGTAT
>NPHGpx-1_Dde reannot_id=Q95003-D1 origin_id=Dd_03505 class=GPX
TTTTCAGTGAGTACATTGGATGGCCAAATGACCGATTTGAAGAAATATAA
AGGCGAAGTACTTTTGATTGTCAATGTAGCGACGTTTTGTGCGTATACAC
AACAATATTTGGATTTTAATGCAATGCTTGAGAAATATTCTGCTGACAAA
ATGAAGATATTGGCCTTTCCTTGCAATCAATTCTACTTGCAGGAACCGGC
TGAGAACCATGAAATACTAGAGACAATCCAACATGTTCGTCCTGGCAAGA
ATTTCCGTCCACACAACAACCTTAGCATATTTGGAAAATTGGAAGTAAAT
GGAGCAGGCCATCATTCGTTATATGAATTCCTGAAAAACGTCTGTCCGCA
AACAGTTTCTCAAATTGGTGCAACGAATGAACTTATGTACAGTCCCATTC
GCTCCAATGACATTACTTGGAATTTTGAAAAGTTTTTGGTTGACCGACAG
GGCAGGCCACGTTTTCGATTCCATCCAACAGCGTGGAACAGTGGGCAAGT
GCTGGATCCTTTCCTTCATCAGTTATTGGCAGAGAAGGAATTA
>NPHGpx-2_Dde reannot_id=Q95003-D2 origin_id=Dd_02046 class=GPX
ACTTTTATAGCATACACCCAGCAATACACAGATTTCAATCCATTGATCGA
GAAAAACCGTGAGAATGGAAAAGAGTTCACTATTTTGGCCTTCCCTTGCA
ACCAATTCTACCTTCAAGAGCCAGCGGAGAATCACGAAATTCTCAATGGA
ATAGTTCATGTTCGACCTGGAAATGGATGGCACCCACATCGAAACCTTCA
CATATATGGTATAGTTTCGTCTCCTAACGAAGGTTATATTTTTACTTTAG
GCAAACTTGAGGTAAACGGACAAAACCATCATCCCCTCTACGAATTCCTC
AAGGACTCATGCCCACAGACCGTCGTTCAGATCGGCAAACGAGACGAGCT
CATCTACAATCCAATTCGCGTAAATGACGTCACGTGGAACTTTGAGAAAT
TCCTCGTCGACAAAAAGGGCCGACCTCGCTACCGATTCCACCCAACTGCC
TGGAGCCATGGAGAAATTGTGCAGCCATTCATTGAGAAACTTCAGGCAGA
G
>Prx1-1_Dde reannot_id=Q21824-D1 origin_id=Dd_01990 class=Prx
ATGTTCAAGTCCATCGCATCTAAACTGATGCCTGCGGTGACATATGCCGG
AAAACATCCTCAATTGGACCTTCTTCGCTTTGCAAGCACAGTGCGACCTC
TTGGACCTAAGAACAAAGTGCCAGAATTCCAAGGTAACGCTGTAGTGAAC
GGAGAATTCAAAACCATCTCTTACAAAGATTATGAAAAGAAATGGCTGAT
TGTCTTCTTCTATCCGCTTGACTTCACCTTCGTATGCCCTACTGAGATTA
TTGCATTTAGCGATAAAGCTAAAGAATTCCGTGCTCTGAACTGTGAAGTC
GTGGCATGTTCATGCGACAGTCATTTTTCGCATTTGGCCTGGTGCAAGAC
ACCTCGAAATGAAGGTGGACTTGGAAACATGGAGATCCCCGTTCTCTCGG
ACTTTAGCAAGAAGGTTGCGCGTGAGTTTGGAGTGCTTGACGAAGAAAGT
GGGCTGAGCTATCGCGGTCTGTTCTTGATCGATCCTAACGGCGACATCCG
ACATACTGTTGTCAATGATTTACCGGTCGGCCGAAGTGTTACCGAAGCGA
TGCGTGTGTTGAAAGCTTTCCAGTTCACCGACAAACATGGAGAAGTATGC
CCCGCTGACTGGGAAGAAGACAAGCCGACGATAAATGTGAAGTCGCCGAA
AGACTATTTCAGCAAGGCTAACAAA
>Prx1-2_Dde reannot_id=Q9NL98-D1 origin_id=Dd_09400 class=Prx
ATGGCCAAAGCTTTCATCGGCAAACCTGCTCCCGACTTCACCGCTGACGC
CGTCGTCGATGGCGACTTCAAGTCCGTCTCGCTCTCCGACTACAAGGGAA
AGTACGTGGTGCTTTTCTTCTACCCGCTTGACTTTACTTTCGTGTGCCCG
ACCGAAATCATCGCTTTTTCGGATCGCGTCGAAGAATTCAAGGTTTCCAA
TCAATTCTTCTACATAACCATCTTATTATTTTTTAGACACTTGGAATGGA
TCAGTAAGCCGCGCAAGCAAGGAGGTCTGGGTGAGATGAACATCCCCGTC
TTGGCCGACACCAACCACAAGATCAGCCGCGATTATGGAGTGCTGAAGGA
GGATGAGGGTATCGCTTACCGCGGACTGTTCATCATCGATCCGAAAGGCG
TCCTCCGCCAGATCACAATCAACGACTTGCCTGTGGGCCGATCAGTGGAC
GAGACTCTCCGCTTGGTTCAAGCCTTCCAGTACGTCGAGAAGCATGGTGA
AGTGTGCCCGGCTGGCTGGACTCCTGGCAAGGACACGATCAAACCGGACC
CGAAAGGCTCGCAGCAATATTTCGGCAAGCAG
>SOD2_Dde reannot_id=P31161-D1 origin_id=Dd_12895 class=SOD
CGCTTCAAACACGTGCTTCCGGATTTGCCGTACGACTACGGAGCTTTGGA
GCCGGTTATCAGCGCGGAAATAATGCGTCTACATCATCAGAAGCACCACG
CAACCTATGTGAACAATCTGAACGTCGCAGAGGAAAAGTGCCATGAAGCT
TTGCAGAAAGGTGATGTTCGCGCTGCAATTACTTTGCAAGGAGCTCTCAA
GTTCAACGGCGGCGGACATATCAATCACTCGATTTTCTGGACAAATCTGT
GCAAAGATGGCGGCGAACCTTCAGGTGAACTGCTCGAGCAGATCAAGCGC
GACTTTGGCAGTTTGGAGACGCTCCAGGAGAAACTCAGCGCTGCGTCGAC
TGCGGTACAAGGATCAGGTTTACGCTTTACACTTTCTAAACCCAAGTTAA
CATTTTTGTTTCCAGGTTGGGGCTGGCTCGGTAACAAGGCTGATAAGCGG
CTCCAGATTGCAACGTGCGCCAACCAGGATCCTCTAGAGACGACTGGACT
GTGTCCTCTGTTCGGAATCGACGTCTGGGAGCATGCTTACTATCTTCAAT
ACAAGAACGTGCGACCGGATTATGTGAAAGCAATCTGGAAGATCGCCAAC
TGGAAGAATGTCGATGAGCGATACCAGAACGCGAAGAAG
>SOD1-1_Dde reannot_id=P41962-D2 origin_id=Dd_02517 class=SOD
GAGAAGGAAGGTGATCCGGTCGTCATCAAAGGAGAAATTTCTGGATTGAC
TGAGGGACCTCATGGATTCCATGTTCATCAGTATGGCGACTCTACCAATG
GCTGTACCTCAGCTGGTCCGCACTTTAATCCGCATAACAAAACGCATGGA
GGACCTGAGGCCGAAATTCGCCACGTGGGTGATTTGGGAAATGTGATCGC
TGGATCGGATGGTGTGGCCAAGTTCGAATTCACGGATGCGCTCATTCAGC
TCAACGGACAGAACTCTATCGTGGGTCGCTGTCTTGTCGTTCATGCTAAT
ATGGATGATTTGGGACTTGGCGAAGGTGACAACAAAGAAGAGAGCTTGAA
GACGGGAAATGCTGGAGCTCGAGTTGCCTGTGGCATTGTCGGCATCGCTG
CGAATTCC
>SOD3_Dde reannot_id=P51547-D1 origin_id=Dd_00081 class=SOD
TCCATCTTCCAGGTAAATGGCACTATCGCAGGCTTGACTCCTGGAGACCA
TGGTTTTCACGTCCACGTGTATGGCGCTTATGGAAAGGCTTGCGCCGAAG
CTGGACCTCACTTCAACCCTGACAAGGTGAACCACGGCGGCCCCAACGAT
AGTGAACGACACGTTGGTGATCTTGGAAATATCCACGCAGGGGTTTATGG
CTCTGTCCTAATTGACATCAAGGACTCAAAAGTGTCATTGAATGGACGCA
ATAGCGCTGTTGGCCGAGCAGTTGTAGTTCACGCAAAACCCGACGATTTG
GGCAAAGGTGGTGCCCCCGATAGCAAGAGTACTGGAGCGGCTGGAGCACG
ACTCGCCTGTGGCATTATCGGTATTACT
>SOD1-2_Dde reannot_id=Q27666-D1 origin_id=Dd_00703 class=SOD
ATGTCCAATCGCGCTGTAGCCGTTCTCCGAGGTGATTCCGATGCTAAGGG
TGTGGTGTGGTTCACTCAGGAGAAAGAGGGCACTCCTACAACTGTTAAAG
GCGAGATCTCTGGTTTGAGTCCCGGTTTGCACGGTTTTCATGTTCACGTA
TATGGTGACTCTACCAACGGATGCGTCACGGCCGGTCCTCATTTGAACCC
CTTCAACAAGACTCACGGAGGACCTCAGGATGACAATCGTCATGTCGGAG
ACTTAGGAAATGTGGAAGCAGGGTCGGACGGAGTGGCCAAGTTTGAATTC
CAAGATAAATTAATCCAGCTTGCTGGCCAAAACTCTATCGTTGGACGCTC
TTTGGTTGTTCACGCCGGAGTGGATGATCTGGGCAAAGGTGTTGGTGAAA
AGCAGGAGGAGAGCCTGAAAACAGGCAACGCTGGAGCTCGTCTCGCATGC
GGCGTCATCGGATTGGCCGCCCCGCAG
