# Supplementary material for: Speciation and adaptive evolution reshape antioxidant enzymatic system diversity across the phylum Nematoda
Source: BMC Biol. 2020 Nov 26;18:181. doi: 10.1186/s12915-020-00896-z (PMC7694339; doi:10.1186/s12915-020-00896-z)
Supplement: Supplementary file 4 — Additional file 4:. Protein-coding transcript (cds) and Protein-coding transcript translation (pep) sequences, and GFF (gff) files of antioxidant enzymes in 58 nematodes. [file 12915_2020_896_MOESM4_ESM.zip › Additional file 4-gff and sequences of re-annoted antioxidant enzymes in 58 nematodes/58_nematodes_antioxidant_enzymes/cds/dracunculus_medinensis.PRJEB500.antioxidant.cds]

>Ctl_Dme reannot_id=P90682-D1 origin_id=DME_0000369701-mRNA-1 class=Cat
ATAACAACATCGAATGGAGTACCTATTTTTAACAAAAACGCATCTTTAAC
TGTTGGTCGACATGGACCAATGCTTATGCAAGATGTCGTTTATATGAATG
AAATGGCCCATTTTGTCCGAGAACGCATTCCGGAGAGAGTTGTTCATGCT
AAAGGAGCAGGCGCACATGGTGTTTTCACTGTAACGAACGATATTTCGAA
ATATTGTAAGGCATCTTTGTTCGCTGAAGTTGGCAAACAAACCGACGTAT
TTGTGCGGTTTTCAACTGTGGGTGGCGAATTGGGTAGTGCTGATACATTG
AGAGATCCACGTGGATTCGCGATAAAATTTTATACGGAAGATGGAAATTG
GGATCTCGTTGGAAACAATACGCCAGTATTCTTCATACGTGATCCTATAC
TTTTCCCGAGTTTCATTCATACGCAGAAAAGAAATCCAGTGACGCATCTC
AAAGATGCGAATATGGTTTGGGATTTCTTTTCATTACGTCCAGAAAGCAC
TCATCAAATGATGATCTTGTTTAGCGATCGTGGTATACCCGATGGATATC
GCTTTATGAATGGTTATGGATCACATACATTTAAACTTATTAATAATGAA
GGCAAACAAGTATATTGCAAACTTCATGTTAAGAGTGCTCAAGGTATTCG
AAATTTAACGACTGAAGAAGCGAAACGTTTGGCTAGTGAGGATCCGGATT
ATTCAATTCGCGATTTATATGATAGTATAGAGGAAGGCAATTTCCCTAAA
TGGAATTTAATGATTCAAGTGATGACATTCAAAGAAGCTGAAAGATGTAA
ATTCAATCCATTCGATGTTACTAAAGTTTGGTCGCATAAAGATTATCCAT
TGATTCCAGTAGGCCAAATTGTTTTAAATAGAAATCCAACAAATTATTTT
GCGTTCACTGAACAAAGTGCATTTTCACCATCACATGTGGTACCTGGAAT
TAATTTTTCACCTGATCGAATGCTACAAGGGCGTTTATTCGCCTATACAG
ATGCACATTTCCATCGACTCGGTCCCAATTATATTCAGTTACCAGTTAAT
TGCCCCTATCGTTCTCAACCGCAAAACTGTCAACGTGATGGATTTATGAC
CTTTGCAGTAAATGAAGGTCATGGTGCTCCTAATTATCATCCAAGTAGCT
TCAGTGAAATAAAACAATGTCCAAAAACTAAAGAAGAGAGTTGGTATATT
GCCGGTGATGTTGATCGTTATGATGACGGTGACGATGATAATTTTACTCA
GCCACGAGATTTTTGGTTAAATGTACTTGACGACAATGCACGAACCCGAC
TTGTTAATAATATAGCCGATAGTCTAAAGGAATGCGTACTATTTGTACAA
AATAGAACGATCAAAAATTTGATGCAAGTTCACGAAAGTTTTGGCAATGC
TGTCAAAGAAAGAATCAAAAAACTTAATATTTCGGTTCAAGAA
>PHGpx_Dme reannot_id=O02621-D1 origin_id=DME_0000024201-mRNA-1 class=GPX
AAAAAAACGATCTACGATTTCAAAGTAAAGAATGCTGAAGGTGAGGAAGT
TTCATTGGAAAAGTATCGTGGCAAAGTCGTCATTATCGTTAATGTTGCTT
CAAAATGCGGGTTGACGAATTCTAACTATGCTGACTTAAAGGCGTTACTG
GACAAATATAAGGGGTCAGGCTTAGAAATCGCTGCTTTCCCCTGCAATCA
GTTTGGTGGTCAAGAACCAGCATGTGAAGTCGATATCCGTAATTTCATTA
AGGAAAAATTTCTGTTCGAGCCTGATCTTTATGCTAAAGTTGACGTTAAT
GGCAGCAATGCTGAACCGTTATTCAATTTTCTCAAAACAGAACAAGGCGG
TTTTCTTGTTGATGCGATCAAATGGAACTTCACGAAGTTTCTCATTAACA
AAGAGGGTAAGCCTGTGAAACGATACGCTCCAACAGTGAAGCCAAGAGAT
TTTGAGAACGATATCGAGCAACTTCTTCGAGAA
>NPHGpx_Dme reannot_id=Q95003-D1 origin_id=DME_0000519301-mRNA-1 class=GPX
CGTTGGACAAAATGCGAATCGAGTAATCGAACAATTTATGATTTCGAAGT
CGAAGATCTCGAAGGTCAACGCCGAGATTTGAATGAATATCGCGGAAAAA
TTTTATTAATTATAAATGTTGCAACATTTTGTGCTTTTACTAAACAATAT
TTGGATTTCAATCCACTAATAGAAGCGAATTCCGATATTAATCTCGAGAT
ACTTGCATTTCCATGTAATCAGTTCGGTTTGCAAGAACCTGCAGAAAACC
ATGAAATATTAAATGGTCTTATGCATGTTCGACCTGGCCATGGATGGAAA
CCACACAAAAATTTGCATATTTATGGCAAAGTGAAAGTTAATGGAGATGA
TCAACATCCACTTTTTGAATTTTTAAAGGATTCATGTCCTCAAACGGTAA
AAACTATTGGAAAACCATCAGAAATGATGTACGAACCAATACGAGCAAAT
GATATTACATGGAATTTTGAAAAATTTTTGATCGACAAAAACGGAATAGT
AAGATATCGATTCCATCCAACTGCATGGAAAAATGGTGATATCGTTCAGA
AATTCATTCAGACACTCGCGAACAATAAACAAACA
>Prx1-1_Dme reannot_id=Q21824-D1 origin_id=DME_0000147701-mRNA-1 class=Prx
TCAACGTCCCCCACTGCGTTTGGTATTCGACCACTTGGACCGAAAAATAA
AGTTCCAAGCTTCTCTGGCACTGCAGTTGTCGATGGCGATTTTAAAACCA
TTAAAGTGGATGATTATAAAGGAAAATGGCTAATCGTCTTCTTTTATCCG
TTAGATTTCACTTTCGTATGTCCAACAGAAATAATTGCATTCAGCGATCG
TTCACCCGAATTTCGCAAACTGAATGCTGAAATAATCGCTTGTTCATGTG
ATTCGCATTTCTCGCATTTAGCTTGGACGCATACACCTCGAAAAGATGGA
GGACTAGGCAAAATGGAGATTCCACTTCTCGCTGATTTTAACAAGCAGAT
TGCTGATTCTTTTGGAGTTTTAGATCATCAACTCGGTGTTTCTTACAGAG
GATTGTTTTTAATTGATCCCAATGGAGAAATTCGTCATTCTCTGGTAAAC
GATTTACCAGTTGGCAGAAGCGTTGATGAAGCCTTGCGAATTTTGAAAGC
TTTTCAGTTTGTTGAGAAACACGGTGAAGTTTGCCCTGCTGATTGGGAGG
AAAATGAACCAACTATCAAACCAGATGTCAGCTCATCAAAGGAGTATTTT
AATAAAGTGAATAAA
>Prx1-2_Dme reannot_id=Q9NL98-D1 origin_id=DME_0000614501-mRNA-1 class=Prx
ATGTCGCAAGCATTTATCGGTAAACCCGCACCGAATTTTACAACCGAGGC
GGTGATTAATGGTGATTTTAAGACGATTTCATTATCGGATTTCAAGGGGA
AATATGTCGTTCTTTTCTTTTATCCTCTTGATTTCACTTTTGTTTGTCCA
ACCGAAATAATCGCATTTTCTGATCGATATGAGGAATTTCGTAAACTCGA
TGTTGTGGTACTTGCTTGTTCAACCGATTCCAAATTTTCGCATCTTGCTT
GGATCAATCAACCGCGAAAACTTGGTGGTCTTGGCGAGATGAATATTCCT
ATTTTAGCAGATACAAATCATAGTATTAGTCGAGCGTATGGTGTGCTTAA
AGAAGATGAAGGAATCGCCTATCGTGGATTATTCATCATTGCACCGGATG
GAATTCTTCGTCAAATAACCATTAATGATCTTCCAGTTGGTCGTTCTGTT
TCTGAAACACTTCGACTTGTCCAAGCATTCAAATACGTCGATACCCATGG
CGAAGTTTGTCCAGCTGGTTGGAATCCAGGTAATGATACGATTGTGCCTA
AAATCGTGGAAAGTAAGGCTTATTTCGCGAAACAC
>Prx1-3_Dme reannot_id=Q9NL98-D2 origin_id=DME_0000614601-mRNA-1 class=Prx
ATGGCTCAAGCATTTGTTGGAAAACCCGCACCGAATTTTACAACCGAAGC
GGTGATTAATGGTGATTTTAAGACGATTTCATTATCGGATTTTAGAGGAA
AATATGTCGTTCTTTTCTTCTACCCACTCGATTTCACTTTTGTTTGTCCA
ACCGAAATAATCGCATTTTCTGATCGATATGAGGAATTTCGTAAACTCGA
TGTTGTGGTACTTGCTTGTTCAACCGATTCCAAATTTTCGCATCTTGCTT
GGATCAATCAACCGCGAAAACTTGGTGGTCTTGGCGAGATGAATATTCCT
GTTTTGGCAGATACAAATCATAGTATTAGTCGAGCTTATGGTGTGCTTAA
AGAGGATGAAGGAATCGCCTATCGTGGTTTATTCATCATTGCACCGGATG
GAATTCTTCGCCAGATAACTATTAACGATCTTCCTGTTGGTCGTTCAGTT
TGCGAGACACTTCGACTTGTCCAAGCTTTCAAATACGTTGATACCCACGG
AGAAGTTTGTCCAGCCGGTTGGAATCCAGGCAATGATACGATCGTACCAA
AGGTCAAGGATAGCAAGGCCTACTTCTCGAAGCAC
>Prx1-4_Dme reannot_id=Q9NL98-D3 origin_id=DME_0000814101-mRNA-1 class=Prx
ATGAGTAAAGCATTTATTGGTAAACCAGCGCCTTCTTTCAGCGCGGAAGC
TGTGGTTGATGAAGACTTTAAGAAGATTTCCCTATCGGATTATAAGGGAA
AATATCTTGTACTTTTTTTCTACCCTGCAGACTTTACTTTCGTATGTCCA
ACAGAAATCATTGCATTTTCTGACCGATTCGATGAATTCGAAGCATTGAA
CTGTGCCGTCGTTGCCGCATCGACGGATACTAAGTTTTCACATTTCGCAT
GGATACAGACACCCAGAAAGAAAGGAGGACTTGGAAATATGCGTATTCCT
ATAATTGCCGATCAGACACAACGCATCGCCAAGGACTATGGGGTGCTTAA
GGAGGATGAAGGCGTTTGCTATAGAGGATTATTTATTATTGATGGAAAAG
GAATTATACGGCAGATAACGATCAACGATTTACCAATTGGCCGCTCAGTG
GATGAGATTATTCGTCTTATCCAAGCGTTACAATATACCGACGCACATGG
AGAGGTTTGTCCGGCTGGGTGGAAACCTGGAAAAGATGCAATAAAACCAA
ATGCAATCGACTCTAAAGAATATTTCGAAAAACAA
>SOD2_Dme reannot_id=P31161-D1 origin_id=DME_0000419401-mRNA-1 class=SOD
ATTCGCAATAAACATACTTTACCGGATTTATCATATGATTATGGAGAACT
TGAACCAGTTTTATCAGCTGAAATAATGAAAATTCATCATCAAAAACATC
ATGCTGCTTATGTAAACAATTTAAATATTGCCGAAGAAAAGGTTCAAGAA
TCTCTTGCGAAAGGTGATGTAAAATCAGCAATAATACATGCAGCAGCTAT
GCGATTTCATGGGGGTGGTCACGTTAATCACAGTATTTTTTGGACAATGC
TTGCGAAACATGGCGGTGAACCAGATAAAGATTTGATGGAAATAATAAAG
AAAGATTTTGGTTCGCTTGAATCGATGCAGGATAAGGTAAATGCTGCTGC
AGTTGCAGTACAAGGATCTGGATGGGGTTGGCTCGCTTATGATAAGGTGA
TGAATCGTTTACAAGTGGCTGTAACGATGAATCAGGATGTACTCGAATCA
ACTACAGGTCTTATACCGTTGTTTGGTATAGATGTGTGGGAACACGCTTA
TTATTTGCAGTACAAAAATGTTCGAGCAGATTATGTTAAGGAGATTTGGA
AAATAGCGAACTGGAAAAATATAAATGAACGATACCAAAAAGCGATTCAG
>SOD1_Dme reannot_id=P34697-D1 origin_id=DME_0000946601-mRNA-1 class=SOD
GAAAATGAGGGATGCCCAACGATGATCGAAGGTCATATAAGTGGACTCAG
TCAAGGTCAACACGGTTTTCATATTCACCAATACGGTGATTCGAGAAAAG
GATGCGATTCAGCTGGGCCACATTTCAATCCTTTTGGTAAAACACACGGC
GGTCCACAGGATGAAGTGCGACATGTGGGCGATCTTGGTAACATAGTTGC
AGATGCGAATGGTGTTGCAAATATCAAGATGTCGGACCATTTAATTCAGC
TTCATGGAGTGAATTCTGTGATTGGTCGTGCTATGGTCGTTCACGCAGGC
ATTGATGATCTTGGAAAAGGTACGGGTGATAAGCTGGAAGAAAGCAAAAA
AACGGGAAATGCAGGTGCTCGTGTTGCTTGTGGCGTTATTGCATTAGCTG
CTGGTCAA
>SOD3-1_Dme reannot_id=P41962-D2 origin_id=DME_0000946701-mRNA-1 class=SOD
GAAAGAGAAGCGGCTCCGACAATAATTACGGGATTTGTAACTGGACTCAC
TCCAGGCGAACATGGTTTTCATATTCATTTAGTCGGCGATTTGAGCAGAA
ATTGTCTTGCTGCTGGCCCACATTATAATCCTTTCAGTGAGATGCATGGC
AGCCCTTTTAATCCAATGCGGCATGCAGGAGATCTTGGCAATATTGTCGC
GGGTCCAACTGGATTTGCTCCCGTTTCCATTACTGCGCCACTTGTTCAGC
TTCGAGGTCCAGTATCAGTTATTGGACGCACATTAGTTGTTCACATGAAT
CGTGATGATCTTGGATTGGGTACGGGAGCCGCACAGGCAGAGAGCAAATT
GACTGGAAATGCTGGACGACGTATCGGTTGCGGTATTATT
>SOD3-2_Dme reannot_id=P41962-D3 origin_id=DME_0001088601-mRNA-1 class=SOD
CAGAATAAAGAAAATGCTCCAACAATAATTACGGGGCAAATAAGAGGACT
CTCTCCAGGCAAACACGCTTTTCATATTCATGAACATGGTGATTTGAGCA
GAGACTGCCTCGCTGCTGGTCCGCCTTATAATCCTATCAACGAAACGCAT
GGAGGTCCACTTAATCGAATGCGACATGTCAGCAATCTTGGTAATGTATT
TGCCAATGTCAATGGAATCGCCACTATTTACATTACTGCACCTCTCATCC
AGCTTCGAGGTCCGATATCAGTAATCGGACGCACTATTGTTGTGCATATG
AATAGCGATGATCTTGGATTAGGCACGACAGAAGCGCAAGCAACAAGTCA
ATTAACTGGAAATGCTGGACAACGCATTGGTTGTGGTGTTATAAAGCGGC
GATTCGGCTAT
