# Supplementary material for: Speciation and adaptive evolution reshape antioxidant enzymatic system diversity across the phylum Nematoda
Source: BMC Biol. 2020 Nov 26;18:181. doi: 10.1186/s12915-020-00896-z (PMC7694339; doi:10.1186/s12915-020-00896-z)
Supplement: Supplementary file 4 — Additional file 4:. Protein-coding transcript (cds) and Protein-coding transcript translation (pep) sequences, and GFF (gff) files of antioxidant enzymes in 58 nematodes. [file 12915_2020_896_MOESM4_ESM.zip › Additional file 4-gff and sequences of re-annoted antioxidant enzymes in 58 nematodes/58_nematodes_antioxidant_enzymes/cds/elaeophora_elaphi.PRJEB502.antioxidant.cds]

>PHGpx-1_Eel reannot_id=O02621-D2 origin_id=EEL_0000475301-mRNA-1 class=GPX
AGAGGCAAGGTAGTTCTGATAGTAAATGTGGCATCGCAGTGTGGTCTTAC
CCATTCAAATTATGCTCAGCTAAAGGAATTGCACGATAAATACAAGGAAC
AAGGTCTGGCAATAACTGCCTTCCCTTGTAATCAGTTCGCTTCACAAGAA
CCTGGAAGTGAAGAGGAAATTAAACGTTTTGTGAAGGAAACGTTCAATTT
TGAACCTGATTTGTTTGCTAAAATCAATGTCAATGGAGCAGACGAACATC
CATTGTATACGTTTTTGAAGAGCCAAAAAAAGGGCACTCTGGTAGACGCT
ATTAAGTGGAACTTTACGAAATTTCTTATCAATAGACGTGGCGCGGTGGT
AGAACGGTATGCTCCAACGACACAACCTAAGGACATAGAAGAGGACATTG
TGAAATTGTTGAATGAACATGTT
>PHGpx-2_Eel reannot_id=O62327-D1 origin_id=EEL_0000223701-mRNA-1 class=GPX
TTCAGGGGTAAACCAGTGGTAATTGTAAATGTTGCATCACAATGTGGCTT
GACGAATTCTAATTATACCGAACTGAAAGAACTAGTGGAACACTACAAGG
ATAAAGGTTTAGCAGTAGCTGCGTTTCCATGTAACCAGTTTGGTGGACAG
GAACCGAAGTGTGAATTGGAAGTGAAAAATTTTGTTGCTGAAAAATTTCA
TTTCGAACCTGATTTGTATGGCAAAATTGATGTCAATGGTAAAAATGCAG
CACCGTTGTTCGATTTCCTGAAGCATGAAAAGGGTGGATTGTTTGGCGAT
AATATAAAGTGGAATTTCACAAAATTTCTGATTGACCAAGAAGGACATCC
GGTT
>PHGpx-3_Eel reannot_id=O62327-D3 origin_id=EEL_0000223701-mRNA-1 class=GPX
ATAATTATAATTGTTAACGTCGCATCACAGTGTAATCTTGCTAATACTAA
CTATAAGGAGCTCGAACAGTTACAGAAGTTTTACAAAGATAAGGGACTCG
CTGTTGTCGCATTCCCATGTAATCAATTCGGATCGCAGGAGGTAGGTTGT
GAAGCTGATGTCAAAAAAAATGTGGAACAGAAGTACCATTATGAACCTGA
CATCTATGAATAAATCGAGGTTAATGGTGAAAATGCCCATCCATTATACA
ATTTTTAAAAAGAGAAACAAGGTGGCATTTTTGGTAAGAAGATCAAGTGG
AATTTCACGAAATTTCTCATCGACCAAGATGGGCATCCAGTAAAAAAGTT
T
>NPHGpx_Eel reannot_id=P67878-D1 origin_id=EEL_0000542301-mRNA-1 class=GPX
ATGTTCGCGCAACTTTTTATTTTGTCTTATGCGGCGTTATTGCAACTTAT
TGCTGCACAATTGGGTCCAAAAGTTGGCAAGCAATTCTTGAAGCCAACAC
AATGCGAGATAACCAATCAGACAATATATGATTTTCAAGTTCAAACATTA
GGTGGTGCACAAAAAAGTTTGTCAGAATATCGCAACAAAGTGCTTCTAAT
AGTTAATGTGGCTACTTATTGCGCATACACCTTACAATACAAAGATTTCA
ATCCATTGCTGGATCATAATTCGAATGGAACACTGAATATCCTAGCATTT
CCATGTAATCAATTTTATCTGCAAGAACCAGCGGAAAATCATGAATTGTT
GAATGGTTTGAAATATGTAAGACCAGGAAATGGCTGGGAACCGCACAGAA
ATATGCATATTTTCGGCAAACTTAACGTTAATGGTGACACTCAGCATCCA
CTTTACAAATTTTTGAAGGAGCGTTGTCCGCCAACGCAGTCAATAATTGG
AAAACGTCATGAATTAATGTACAATCCGATTGCTACCACTGATGTGACCT
GGAATTTTGAGAAATTCTTGATTGATAAGAGAGGCCGTCCACGCTATCGT
TTTCATCCGGAAAGCTGGATTCAAGGAACTGCTATAAAGCCATACATTAA
TGAATTGGAACATGAAATG
>Prx6_Eel reannot_id=O17433-D1 origin_id=EEL_0000610801-mRNA-1 class=Prx
ATGTCAAAGGGCATCCTGTTAGGTGATAAGTTTCCGGATTTCCAAGCTGA
GACCAGTGAAAACTTCATTTCAAGTTTCCATGATTGGATTGGCAAAGACA
GCTGGGCAATACTCTTTTCTCATCCACGAGATTTTACTCCAGTTTGCACC
ACAGAACTTGCTAGGCTGGTCCAGCTAGTGCCGGAATTCAAGAAGCGGAA
TGTGAAGCTAATCGGCTTAAGCTGCGATTCGGCACAGTCACATCGTGAAT
GGGCTGCTGACATCATCGGATTGTGCAAAATGAAGTCTGGTGATGGTGAT
ATCAGTTGTTCAGGAAACAAATTGCCATTTCCTGTAATAGCAGATGAGAA
TCGTTCGTTGGCCACTAAACTGGGAATGATGGATCCAGACGAGCGTGATG
AAAATGATGCAGCGTTGACCGCACGTTGTCTGTTCATAATTGGGCCTGAG
AAAACGCTGAAACTTTCCATCTTGTATCCTGCAACAACAGGACGAAATTT
TGATGAAATCCTGCGCATTGTTGATTCTCTTCAACTTACAGCAGTTAAAA
AAGTAGCTACACCGGTCGACTGGAAACATGGTGATGATTGTGTCGTATTA
CCAACGATTGATGACAATGAGGCAAAGAAATTATTTGGTGAGAAAATAAA
CACTGTTGAACTGCCATCTGGAAAACGTTACCTTCGCATGGTCGCCCATC
CAAAA
>Prx1-1_Eel reannot_id=P48822-D1 origin_id=EEL_0000892501-mRNA-1 class=Prx
GCAACGGCATCTCCGATTCATCGAATGTCTGTAGTCCGGCTTTTCACCTC
TTCTGTTACATTAACTAGCGTTCGACCTTTGGGTCCGAAAAACAAAGCAC
CTGATTTTTCTGGCACAGCAGTTGTAAATGGTGACTTTAAAACAATCAGC
ATGAAAGATTACAAAGGGAAATGGTTGATCATGTTTTTTTATCCTCTTGA
CTTCACATTCGTTTGTCCAACCGAGATTATTGCCTTCAGCGACCGATGGG
CGGAATTTCAGAAATTAAACACAGAATTGATTGCCTGTTCATGTGACTCC
CATTTCTCACATCTAGCTTGGATACAGACTCCACGTAGTGAAGGTGGTCT
CGGCGACATGCAGATCCCAGTGCTTGCAGACTTTAATAAAGATATAGCAA
ATGCATTCGGTGTGCTTGATCATGAAACAGGTATTTCATATCGAGGTTTG
TTCTTAATTGATCCAAATGGTGAAATTCGTCATTCTCTGGTGAATGACCT
CCCGGTTGGTCGTAGTGTCGATGAAGCACTTCGTACGCTGAAAGCTTTTC
AATTTGTGGAAAAACATGGTGAAGTATGTCCAGCAAACTGGTCTGATGAT
AAACCAACAATTAAACCCGGCGTTAAGGAGTCCAAAGAGTATTTCAAAAA
GGTCGGCGGTAATACA
>Prx1-2_Eel reannot_id=Q17172-D1 origin_id=EEL_0000687901-mRNA-1 class=Prx
ATGACACTTGCAGGAAGTAAAGCATTCATCGGCCAACCAGCACCTAACTT
CAAGACAACAGCGGTTGTGAACGGCGATTTCAAGGAGATTTCACTTTGTC
AGTTTAAAGGGAAATATGTGGTTCTCTTCTTTTATCCTCTCGATTTCACT
TTCGTTTGCCCAACGGAGATAATCGCGTTTTCCGATCGTATTGCGGAATT
CAAGCAATTGGATGTGAGTGTTATGGCATGCTCAACGGATTCTCACTTCT
CTCATCTTGCATGGGTAAATACCAGTCGAAGNNNNNNAATCAGCAAGGCG
TATGGTGTGCTCAAAGAAGATGATGGAATTGCTTATCGTGGATTATTCAT
CATTGATCCGAAGGGAATTTTGCGGCAGATCACCGTCAATGATCTCCCAG
TGGGTCGTTCTGTAGATGAGACTTTACGTCTGGTTCAAGCTTTTCAATTT
GTCGATAAGCATGGTGAAGTATGTCCGGCCAATTGGCAACCAGGATCGGA
AACGATTAAGCCTGGAATAAAAGAAAGCAAAGCGTACTTCGAAAAGCAT
>Prx1-3_Eel reannot_id=Q17172-D2 origin_id=EEL_0000687801-mRNA-1 class=Prx
ATGACACTTGCCGGAAGTAAAGCATTCATCGGCCAACCAGCACCTAACTT
CAAGACAACAGCGGTTGTGAACGGCGATTTCAAGGAGATTTCACTTTGTC
AGTTTAAAGGGAAATATGTGGTTCTCTTCTTTTATCCTCTCGATTTCACT
TTCGTTTGTCCAACGGAGATTATCGCGTTTTCCGATCGTATTGCAGAATT
CAAAAAATTGGATGTAGTTGTATTGGCATGTTCAACCGACTCCCATTTCT
CACACCTTGCATGGATAAATACCGAACGAAANNNNNNAATCAGCAAGGCG
TATGGTGTGCTCAAAGAAGATGATGGAGTTGCTTATCGTGGATTGTTCAT
CATTGATCCAGAAGGAATTTTGCGGCAGATCACCGTCAATGATCTCCCAG
TGGGTCGTTCTGTAGATGAGACTTTACGTCTGGTTCAAGCTTTTCAATTT
GTCGATAAGCACGGTGAAGTATGTCCGGCCAATTGGCAACCAGGGTCGGA
CACAATCAAGCCTGAAGTGAAAGGAAGCAAAGCGTATTTTGAAAAGCAG
>SOD1_Eel reannot_id=P41962-D1 origin_id=EEL_0000302301-mRNA-1 class=SOD
TTTTTTAAGGATAAAGAAGGCTCTCCAACAACTATTATGGGTGAAATCAA
AGGTTTAACTCCTGGTTTACATGGTTTTCATATTCATCAGTATGGTGATA
CCACAAATGGTTGCGTTTCTGCTGGTCCACATTTCAATCCTTATAATAAA
ACACATGGCGGTCCAACCGATGAAACGAGACATGTTGGTGATCTTGGAAA
TATCGTAGCTGGAGCGGATGGCACAGCTCACATTGATATCTCTGACAAGC
ATATACAGTTGTCGGGCCCGAATTCAATAATTGGTCGTTCAATTGTCGTG
CATGCTGATCAAGACGATCTCGGGAAAGGAATTGGCGATAAGAAGGATGA
AAGTCTGAAAACTGGTAATGCTGGTGCCCGTGTTGCATGTGGCATTGTTG
CCATTGGTGCTGCTTCC
>SOD1-like_Eel reannot_id=P41962-D2 origin_id=EEL_0000238801-mRNA-1 class=SOD
CAGGATAATAAAAGTTTACCGACAATAGTTAGCGGTGAAATCAGTGGTTT
AACACCTGGTTTGCATGGTTTTCACATCCATCAATATGGTGACCAAACAA
ATGGTTGCATTTCTGCTGGTCCACATTTCAATCCTTATAATAAAACACAT
GGCGGTCCAACCGATCGAATGAAACACATCGGTGATCTTGGAAATATTCA
AGCTGGAAATGATGGCATCGCTCATATTAATTTTACTGCTGATCACATAA
AGTTATCAGGTCCGGTTTCAATAATCGGACGTTCAGTTGTAGTGCATACC
AAGCATGACGATTTCGGTAAGGGAGTCGGTGAGCTAATGGAAGAAAGTTT
GAAAACTGGCAATGCTGGCGAACGCATTGCATGCGGTATTGTTGGCATTG
CCGCTTCAACT
>SOD2_Eel reannot_id=P41981-D1 origin_id=EEL_0000641101-mRNA-1 class=SOD
ATGAATCTAATTATTGGCATCGCAGATCGCTTGTTGCTTGGCAAAAATTA
TGGTTCAAGTTTACGACGACTAAAGCATACTCTTCCTGATCTACCATACG
ATTATGGAGCCTTGGAGCCAGTAGTGTCGGCTGAAATTATGCAAGTTCAT
CACGGCAAACATCACGCTGCATATGTAAATGCTCTTAATCTGGCTGAAGA
GAAAGTAAAGGAAGCGCTAGCGAAAGGAAATATGCAGGCTGCTGTTGCTG
GTACAAAGCTGATGAATTTCAACGCTGGTGGTCACATTAATCATTCATTC
TTTTGGGAAGGATTGACTGCCGTAAAGGATAGCGGAGAACCAAACTCTGA
ATTGATGGCTGCTATAAAAAAGGATTTCGGATCTCTGGAAGCAATGAAGG
AGAGGTTAAGTGCTAAAACAATTGCAATCCAAGGTTCTGGGTGGGGATGG
CTTGCTTATGACAAGGAAATGAAACGTTTGCAACTTGCTTGTTGTCCCAA
TCAAGATCTTCTTGAGCCAACAACAGGTCTTATCCCACTATTTTGCATCG
ATGTCTGGGAACATGCTTACTACCTGCAGTATAAAAACATACGACCAGAT
TTCGTGAAAGCTGTTTGGAAAATTGCGAACTGGAAAATAATTAGCGATCG
TTACATTAAAGCTAAACGA
