# Supplementary material for: Speciation and adaptive evolution reshape antioxidant enzymatic system diversity across the phylum Nematoda
Source: BMC Biol. 2020 Nov 26;18:181. doi: 10.1186/s12915-020-00896-z (PMC7694339; doi:10.1186/s12915-020-00896-z)
Supplement: Supplementary file 4 — Additional file 4:. Protein-coding transcript (cds) and Protein-coding transcript translation (pep) sequences, and GFF (gff) files of antioxidant enzymes in 58 nematodes. [file 12915_2020_896_MOESM4_ESM.zip › Additional file 4-gff and sequences of re-annoted antioxidant enzymes in 58 nematodes/58_nematodes_antioxidant_enzymes/cds/enterobius_vermicularis.PRJEB503.antioxidant.cds]

>Ctl_Eve reannot_id=P90682-D1 origin_id=EVEC_0000464301-mRNA-1 class=Cat
CCACAGACGATGACAACTTCATCTGGACGACCAATAAGTGATAAAAATAA
CATTTTGACTGCGGGAGCTAGAGGACCGATGCTGATGGAAGATGTCATTT
ACTACGATGAGATTGCGCATTTTGATCGTGAGCGTATACCGGAAAGAGTC
GTACATGCAAAGGGAGCTGGGGCTCACGGGTATTTTGAAGTAACGAATGA
CATAACAAAGTATTGCAAAGCAAATATTTTTTGCGAAGTCGGCAAAAAAA
CCCCTTTGTTTATTCGGTTCTCTACAGTCGCATCTGAAAAAGGAGGAGCA
GATACTGTGCGGGACCCACGTGGTTTTGCCATTAAATTCTACACTGACGA
AGGAAACTGGGACCTTGTGGGGAACAACACACCCGTGTTTTTTGTCAGAG
ATCCTTTGAAATTCCCTAACTTCATTCACGCAGTTAAGCGTAATCCCGTC
AGCAATCTCAGAGACACAAATGCGTTCTTTGATTTTGTCAGTCTTTGTCC
CGAGTCAACGCACCAGATGATGATCCTCTTCAGTGACCGCGGCATTCCTG
ATGGATTCCGCTTTATGAACGGATATGGTTCACATACCTTCAAGTTGGTC
AACGAGGAGTGCCAAACAGTATTTTGCAAATTTCATATAAAGACAAAGAA
CGTCAAGAATCTGACACCGGAAAAAGCAACAATGCTGGCTGGTTCCGATC
CTGACTACGCAGTACGCGACCTTTTCAATGCTATTGCCAAAGGCGAGTAC
CCGACGTGGACAATGTACATACAGGTCATGACTAACGAACAAGCAGCAGC
AAGTCCGTTCAACCCGTTTGACATCACAAAGGTATGGCCGCACAAAGAGT
ATCCTCTTATCGAAGTCGGAAAAATCACGCTTGACCGTAACCCACGGAAC
TATTTTGCTGAAGTTGAGCAGGTTGCATTCGCTCCTGCACGCATTGTGCC
TGGCATAGAGTTTTCTCCGGACAAAATGTTGCAAGGGCGACTGATTGCAT
ATCCGGACACCCAGTTCCATCGGCTTGGACCGAACTATATGCAAATTCCT
ATCAACTGCCCATATAAAACTCATGTGGCTAATACTCAGATTGACGGAAA
TATGGTATACATTTCATCTGAAAACAGGCCACCATACCACCCAAATACGT
GCAACGGCCCAGTAGAACGGAAGGACGCGGCTGAATCCAGTTACTTTGTG
AGCGGAAGTGTGTCGCGGTATGATAGTTCTGATGACGATAACTTCTCCCA
GCCACGCGTTTTCTGGATGAAGGTACTAGATGATGGAGCACGAGAGAGGC
TGGTGAAAAATTTGGCTGTAGCGTTGAACGAATGTGAAGAAATGGTGGCA
GAAAGAGCGATTACAGTGTTTGGACAAGTCCACGACGATTTTGGAAGCAT
GCTTCGTGCTGAATTA
>PHGpx_Eve reannot_id=O02621-D1 origin_id=EVEC_0000981901-mRNA-1 class=GPX
TTGAAAGATTACAGGGGCAAAGTGGTGTTAATTGTTAATGGTGCTTCACA
GTGTGGATTTACGGAATCAAATTATCGACAGCTGAAAATTTTGTACGAAA
AATATCACCAAAGAGGACTTAAAATAGCCGTTTTTCCGTGTAATCAGTTT
GCTGGTCAGGAACCCGGGGATGGTAGAAGTGTAAAAGAGTTCATAAGAGA
TAATTACGGTTTCGAACCCGATGTTTATGAGAAAATCAATGTAAATGGAG
CTGATGAGCATCCACTATTCACGTATTTGAAGAACCAACAAAGTGGCTTT
ATAACAGATCATATTAAGTGGAATTTTACCAAATTTCTCATTAGTCGACA
AGGAAATGTGGTACGG
>NPHGpx-1_Eve reannot_id=Q95003-D1 origin_id=EVEC_0000123101-mRNA-1 class=GPX
GTAGACGAATCTAGTCGGTATTCAACATGTAAAGAAACCACCCAAACAAT
TTACGATTTTCGTGTGCAGACTTTAAACAACGATTATGTGGATTTGAGTC
GTTACAGAGGCAAACTGCTGCTAATTGTTAATGTCGCAACATTTTGTGCT
TATACTCAACAGTACCTCGATTTCAACCCGATGTTAGAGCGTAATAACAA
AAGCGATTTGTACATTGCTGCCTTCCCTTGTAATCAGTTCTATCTGCAAG
AGCCAGCGTTGAATCATGAAATTATGAACGGAGTGATGTATGTTCGACCG
GGTAACGGTTGGAGGCCGCATAAAAAACTTCATATTTATGGAAAAGTTGA
AGTAAATGGCAACAAACAGCATCCACTTTTTGAATTTTTAAAAAATCAGT
GTCCGCAAACGGTGGATACAATTGGTAAAAGGGACGAATTGATGTATGAC
GTAATTAGGCCAAACGACATAACATGGAATTTTGAAAAATTCCTTGTTGA
CCGAAATGGGGTTGTAAGGTATCGTTTCCATCCAACGGCCTGGGAGAAAG
GTGAGACTGTGCAGAGACATGTCGATCACCTGGCTAGT
>NPHGpx-2_Eve reannot_id=Q95003-D2 origin_id=EVEC_0000123201-mRNA-1 class=GPX
GTAAATGAAGCAAGCCGATACAGTCAATGCGCTGAACCAAATCGAACCAT
TTACGACTTTCGTGTCTTAACACTGAATAATGAAACCATGGATCTGAGCC
AATATCGGGGACAAGTCTTGCTGATTGTCAATGTGGCAACTTTCTGCAGT
TTCACGATGCAATATCTGGACTTTGCCCCACTGCTTGAACAAAATATGCA
GTCTGGCTTCACAATACTTGCATTCCCGTGCAATCAGTTCGCTTTGCAAG
AACCGGCACGAGACGACGAGTTGTTGAATGCAATCAGATACGTGCGTCCG
GGAAACAACTTCCAACCACATCAAAATTTGCATATTTTTGGCAAAATTGA
AGTCAATGGCGAGAATGAACATCAACTGTATTCTCATTTGAAAGCATGTT
TTAATTATTATTGTTATAATACAAACTTTTGTCCACAAACAGTCGACACG
TTAGGAAAACGAGAATATATGATGTGGGACCCGGTAAAGGCCAGTGATAT
TACATGGAATTTTGAGAAATTCTTGGTTGATCGGCGAGGACGGGTTCGAT
ATCGTTTCCACCCGACAGCCTGGGGTAATGGTGAAGTAGTTCAGGCATTC
ATTCGACAACTTTCGGCTGAACCAGCA
>NPHGpx-3_Eve reannot_id=Q95003-D3 origin_id=EVEC_0000123301-mRNA-1 class=GPX
GCTGCAGGAAGTCAAGTGCTTCAGCACACAGTACAATTTCATACAAACTT
AACCCAAAATCGTACAGCCGTGCTCCAAAATCGTTACAGTATTTGTTTTC
CTACTAATCGAACTGTATACAACGTCGTTGTGGAACAGATCAATGGAACT
TTTATGGATCTTTCTGCGTTTCGTGGGAAATTATTGCTGGTTGTCAACGT
AGCTACATATTCAGAGCATACTAATCAATACGTAGATTTCAACACGTTAC
TGCAAGAATATGGTGGTCATCGGTTGAAAATATTAGCATTTCCATGTAAT
CAGTTTTACTATGCTGAACCTGGAAACAATAATGAAATTATTGATGGTAT
AACTCATGTAAGACCGGGAAAAAATTTCACGCTGCACCCAGATATTCATG
TGTTTAGTAAGATTGATGTTAACGGCAATGAACAACATGCACTGTATAAT
TTCTTAGAGGCGCAATGTCCACAGACAATTAAACAGTTAACACGTCGTGC
TGATCTAACATATGATCCGGTAAAAATAACCGATGTTACTGATAATTTTG
AAAAATTCTTGCTTGACAAACATGGTCGACCACGTTATCGTTTTCATGCA
ACATCTTGGCTTAATGGTACCGTTATCCGAAAATATATTGACAAACTATT
GGTGGAACCA
>Prx1-1_Eve reannot_id=P48822-D1 origin_id=EVEC_0000368201-mRNA-1 class=Prx
TTTCAGGGGACGGCATTAGTTAACGGCGATTTTAAGACAATTTCTGCGAA
GGACTACAAAGGCAAATGGTTGATCGTCTTCTTTTATCCGATGGATTTTA
CTTTCGTCTGCCCGACCGAAATCATTGCCTTTAATGACAGAGCCGGTGAG
TTTGAGAAATTGAATGCAGGAGTTGTCGCCTGCAGTTGTGACTCCCAATT
TTCTCACCTTGCGTGGACTCAGGTACCACGTAATGAAGGCGGGCTTGGTG
ATATGAAGATACCGATTCTTGCCGACTTCAACAAAAAGATTGCCGAGTCT
TTTGGAGTGCTTTGCCCAGATTCAGGAGCAGCCTTCCGTGGCTTGTTTTT
AATTGACCCGAACGGCGAAATTAGACACACTCTTGTTAATGATTTTCCCG
TCGGACGCAGTGTTGATGAGGCGTTGAGGATCCTAAAAGCTTTCCAGTTC
GTGGAGAAACACGGCGAAGTTTGTCCTGCTAACTGGGAGGAAGGTGAAGC
GACCATTAAACCGGATGTGGAAGGGTCGAAGTCGTACTTTAGTAAAGCGA
AC
>Prx1-3_Eve reannot_id=Q9NL98-D1 origin_id=EVEC_0001208201-mRNA-1 class=Prx
ATGTCAGTGAAAGTCCAAATTGGAGCACCAGCCCCAAACTTCACGACAGA
AGGTGTAGTAGATGGAAGCTTCAAGAAAATCTCTTTATCTGATTATAAAG
GGAAATGGGTGGTCCTCTTCTTCTATCCCCTGGACTTCACCTTTGTCTGC
CCTACGGAAATTATCGCCTTTTCGGACCGTATTGAAGAATTCCGGAAGCT
CAATGTTCAACCGATTGCAGCATCTACAGATTCTAAGTTCTCTCACTTGG
CTTGGATAGAGCGACCTCGCACTGACGGCGGGTTAGGCAAAATGAACATC
CCAGTTATTGAAGACACTAACCATTCAATAAGTAGGGCGTATGGAGTTCT
TAAGGAAGATGAAGGAGTGGCATATCGTGGCCTTTTTATCATTGACCCTC
GAGGTGTCCTCCGTCAAATAACTATTAATGACATGCCCGTTGGGCGGTCT
GTCGATGAAACCATCCGACTTGTCCAAGCGTTCCAATATGTTGAAGAACA
CGGCGAGGTATGTCCTGCCGGTTGGAAGCCAGGAAGTGCAACAATCAAAC
CTGACGTACAACAAAGCAAAGAGTATTTCAGGAAGAGT
>Prx1-4_Eve reannot_id=Q9NL98-D2 origin_id=EVEC_0000080301-mRNA-1 class=Prx
ATGTCAGTCAAGGTACAAATTGGAGCTCCAGCCCCTGCTTTTACCACGGA
AGGAGTTGTTAATGGAAGGTTCAAAAAAATCTCCTTAGCCGATTATAAAG
GCAGTTGGGTGGTCCTTTTCTTCTATCCATTGGACTTCACCTTCGTCTGC
CCCACTGAAATTATTGCATTTTCGGACCGTTTCGACGAATTTCAGAAACT
CAACGTACAACCGATTGCTGCATCAACGGACTCAAAGTTTTCCCACTTGG
CGTGGATAGAGCGGTCTCGTAATGAGGGTGGTTTGGGGAAAATGAACATT
CCAGTTATTGAAGATACAAATCATTCCATTAGTAGAGCCTACGGTGTGCT
TAAGGAGGATGAAGGTGTAGCATATCGGTATGGTTTGTTTATAATTGATC
CTCGTGGGATATTGCGACAAATAACCATTAATGATATGCCAGTTGGTCGA
TCTGTTGATGAAACTATCCGCCTAATTCAGGCATTTCAGTTTGTCGAGGA
ACATGGAGAAGTGTGCCCAGCTGGTTGGAAGCCAGGAGGCGCTACAATCA
AGCCAAACGTTCAACAAAGTAAGGAGTACTTCAAAAACAAG
>Prx1-2_Eve reannot_id=Q9NL98-D4 origin_id=EVEC_0000882101-mRNA-1 class=Prx
ATGGGGAGAGCGATGGTCGGAAAACCGGCGCCAGAATTTTCTGCCGACAG
TGTGTCTGACTTGGATTTCACCACAGTTTCTCTGTCCGATTACAATGGCC
GTTATATTATCCTGTTGTTCTATCCCAATGATTTCTCACGCATTTGTTCG
GCAGAATTACTGGCTTTCTCGAACGAAATGGATCAGTTTAAGGCACTTGG
TTGTTCAATCTTGGCCATTTCAACAGATTCAAAGTTCGCACATTTTGCAT
GGTCGTCACAGCCAACAAATGTTGGTGGCGTAAACGGCATTAGATATCCT
TTGTGTGCAGACAAAAATTATATGATTTCTCGCGAATATGGCGTTATGAA
TGAAGATGAAGGCACTTCACACAGGGGCCTTTTTGTTATTGACAGCGCTG
GAGTGATCAGATTCATGTCTGTAAATGACTTGTGTATAGAACGCTCCGTT
GACGAAGTGATAAGGATTGTAAGCGCTATACAGTATGCGGATAAATACGG
GACGGTA
>SOD2_Eve reannot_id=P31161-D1 origin_id=EVEC_0000635901-mRNA-1 class=SOD
TTTCTTTCTCGCTCCTTAGAGTTAAGTCCAAGAGCCTTTAGGGTGCCTCT
GTTGGTCAGCACGAAGCTGAAACATACCTTGCCAGACTTGCCATATGACT
ATGGGGATCTGGAGCCAATAATTTCTGCCAGTCTTCTGCAAGTGCACCAT
AAAAAACACCACTTGACATACGTAAATAATCTGAATCAGGCTGAGGAGCA
GTTGTGTGAAGCTGCTGCTAAAGGTTGCGTGAAGTCAGTGACGAAATTTG
CGGGTGCTGTCAAGTTCAACGGAGGTGGTCATTTAAACCATAGTATTTTC
TGGACAAATTTGGCCAAGGACGGAGGGGAACCATGCGGAGAGGTTTTGGA
AGCCATTAAAAAGGATTTCGGTTCTGTGGAGAAGATGGAGGAGCTCCTGA
GCAATAAAACTATTGCCGTGCAAGGATCTGGATGGGGCTGGCTTGGCTAC
AACAAGGAGACTAAGCATTTGGAGCTAGCAGTAACATTCAACCAGGATAC
ACTTGAAGCTACTACTGGGCTCGTACCGCTATTCGGCATTGATGTGTGGG
AGCATGCTTATTACCTCCAATACAAAAACGTTCGCGCAGACTTTGTAAAG
GCAATATGGAAAATAGCTAACTGGAAAAATATTGAAGAGCGATATAAAAG
TGCTAAGCAC
>SOD1_Eve reannot_id=P41962-D1 origin_id=EVEC_0001101901-mRNA-1 class=SOD
GAAAAAGAAGGAGGAGTGACCGAAGTTGAAGGTCAAATAGAGGGTTTGAA
ACCTGGAAAGCATGGTTTTCACATCCATCAGTATGGTGATCTTACGCAGG
GATGTGTTTCTGCAGGACCTCATTTCAACCCATTCAATAAAACACATGGG
GGCCCTGAGGATGCAACTCGCCACGTGGGTGATCTTGGTAATGTAGAAGC
AAACGCTGATGGTGTGGCAAAATTCAAAATGTCTAGTGACCTGATCCAGC
TGAGTGGCGTGACTTCCGTTGTTGGTCGATCCGTCGTCGTTCATGAGAAT
GAAGATGATCTTGGTCGAGGAGTTGGGGACAAAAAAGAGGAAAGTTTAAA
AACCGGTAATGCAGGCGGAAGGCTCGCATGTTCAGTTATTGGTCTGATGG
CTCCAAAA
