# Supplementary material for: Speciation and adaptive evolution reshape antioxidant enzymatic system diversity across the phylum Nematoda
Source: BMC Biol. 2020 Nov 26;18:181. doi: 10.1186/s12915-020-00896-z (PMC7694339; doi:10.1186/s12915-020-00896-z)
Supplement: Supplementary file 4 — Additional file 4:. Protein-coding transcript (cds) and Protein-coding transcript translation (pep) sequences, and GFF (gff) files of antioxidant enzymes in 58 nematodes. [file 12915_2020_896_MOESM4_ESM.zip › Additional file 4-gff and sequences of re-annoted antioxidant enzymes in 58 nematodes/58_nematodes_antioxidant_enzymes/cds/globodera_pallida.PRJEB123.antioxidant.cds]

>Ctl_Gpa reannot_id=P90682-D1 origin_id=GPLIN_000244200 class=Cat
GTTCTCACAATGTCCAACGGAGCGCCCATCTACAACAAAAACGCAGTGCT
GACGGTTGGCCCTCGGGGTCCGATGCTGTTGCAGGACATCGTATATATGG
ACGAAATGGGCCACTTTGATCGGGAGCGAATTCCGGAGCGTGTCGTCCAC
GCTAAGGGTGGCGGAGCACACGGCTATTTTGAGGTGACCAGCAAAGACAT
CACGAAGTACAGCAAGGCTGCACTGTTCAGCGAGGTCGGAAAGCGCACTC
CGCTGTTTATCCGTTTCTCAAGCGTCGGTGGAGAGGCTGGAAGCGCTGAC
ACCGCCCGAGACCCACGCGGTTTTGCCATCAAATTCTACACGGAGGAGGG
CAATTGGGATTTGGTTGGCAACAACACACCGATTTTCTTCATCCGCGACC
CACTTCTTTTCCCAAATTTCATCCACACGCAAAAGCGCAATCCGATCACA
CATCTTAAGGACCCGGAAATGATGTGGGATTTTTGGACTCTGCGACCCGA
AGCATTGCATCAGGTGATGTTTCTGTTCTCCGACCGTGGGACTCCGGATG
GATTTCGACACATGAATGGCTATGGCAGTCATACGTTCAAACTTGTCGAC
AACAGTGGCAAAGCTGTCTATTGCAAATTTCACATAAAAACCCGTCAGGG
CATTAAGAACTTGTCTGCTGAGAAAGCCCTCCAATTGTCAGCAGAGGATC
CGGATTACGCCATTCGTGACCTCTATAATGCGATCGCCAGTGGCGACTTC
CCGCAGTGGGACTTCTTCATTCAAGTGATGACCTTTGAAGAAGCCGCACA
ATATCGTTGGAATCCATTTGACTTGACCAAAGTTTGGCCTCACGGCGATT
TTCCGTTGATTCCATGTGGACGAATCGTGCTTAATCGCAACCCGCAGAAT
TACTTCGCTGAGGTGGAACAGTCGGCGTTTGCTCCCGCTCGAATTGTTCC
GGGAATTGAATTTTCGCCCGATAAAATGCTGCAAGGTCGTCTCTTCTCCT
ATCCCGACACACAATTCCATCGACTCGGTCCAAACTTTATGAAACTGCCC
ATCAACTGTCCGTACAGAACTCGTGTCCGTAACACACAGATTGACGGATC
GGCATGTTTCGATGACAATAGAGACGGTGCTCCGGTCTACCATCCGAATT
CCTATGGAGGTCCGGAAGAAGTAGCGACAGTGTGTGAAAGTGTGTTTTCT
ATTTCTGGCGATGTTGAACGTTATAACACGGGCGACGACGACAACTTTGC
GCAGCCGGCGTTGTTCTGGGAGAAGGTCCTCGATGAAGACCATCGCAAAC
GTCTTGTGTCCAATCTGGGTGGCTCTTTGAAAATGACTTCTCAGTCGGTG
CAAGAGCGTGCAGTGCGCAAATTCACAAAGGTCAGCCCGGACCTCGGCCG
TGCCCTGCAGAAGGAATTGGAGAAAGGAACCCAA
>PHGpx_Gpa reannot_id=O02621-D1 origin_id=GPLIN_000443700 class=GPX
CAGAAGAGCATCTACGACTTCTCGGCAAAGGACATTGACGGACTTGACAC
CAGTTTTGAAAAGTACCGAGGCAAAGTGCTGGTGGTGGTCAACGTGGCTT
CGCAGTGTGGCTTCACCGACTCCAACTACACTCAGTTAAAGCAGTTGCTG
GACAAGTACAAAGAGAAAGGCCTTGAAATTGCCGCCTTCCCATGCAACCA
GTTCAACAATCAGGAGCCGGGTTGTGGCATTGACATCAAGGAGTTTGTGA
ACAAGAAGTACAACTTCGTGCCGGATCTCTACGACAAAATTGACGTTAAC
GGGGACAACGAACATCCGATCTACAAATACCTGAAGAGTGCGCGGGGTGG
CCTCCTCGGTTTTGACGGCATCAAATGGAACTTCACCAAGTTTTTGATCG
ACAAGGATGGCAAAGTCGTGGAACGCTTTTCTCCTACCAAAGAGCCGAAA
AACTTCGAAGCCGATGTTGAGAAGTTG
>NPHGpx_Gpa reannot_id=Q95003-D1 origin_id=GPLIN_001153000 class=GPX
TTCAGTGTGTTAACATTGGACGGTCAAACGACGGATTTGCAAAAGTACAA
AGGGCACATTTTGTTGGTGGTCAATGTGGCCACATTTTGTGCCTACACTC
AACAATACAACGACTTTGGTCCGTTGCTGGACGAAAATGCGCAAATGAAA
ATTGTCGGCTTTCCGTGCAATCAATTTTATTTGCAAGAACCTGCCGAAAA
TCACGAGCTGATCAATGGTGGGGCGGAGTTACACCCGAATTTGCACCTTT
TTGGAAAGTTGGAGGTCAACGGCGAAGGCCAGCATCCGCTCTACGAATTT
CTGAAGGAGTCGTGCCCACAAACGGTGGCATTTATCTCGAGACGAGATTC
TCGTCTCGACCGGGCTCTAGTAGGTATACCCCATTTTTCTATTTTTAGGA
ATTTTGAGAAATTTTTGCTGGACCGTCAGGGGCGTCCACGCTTCCGTTTC
CATCCGACG
>Prx6_Gpa reannot_id=O17433-D1 origin_id=GPLIN_000345500 class=Prx
ATGCTTTTGGGTGAACAGTTCCCCGACTTTGCTGCCGACACGAGCAATGG
CAAATTGGACAGTTTCCACCAGTGGATGGGTGCAGATAGTTGGGCTGTCC
TCTTCTCCCACCCGGCCGACTTCACTCCGGTATGCACCACGGAGTTGGCA
CGTGCGGCACAGCTCGCGACGGCATTCGCGCAGCGTCGCGTCAAAATGAT
CGCGCTGAGCTGCGACACGGCCGAGACGCATCGCCAGTGGACGGAGGACA
TCGCCGCTTATGCGAACGGAAACGTTTCGGCGGGAGAAGGCGGCGCGCCC
CGCATTAAGCCGGGTCCTTTTTGGCATTTTCATAAGCAAATAATGCCTTC
AATTTCGCCACGTTCAGGTGCCGACTTCCCTTTTCCGATCATTGCCGACA
ACGAACGTGTGCTGGCCACCAAATTCGGGATGGTCGACCCGTTGAACGAC
GACGCGGCCGGTGTTCCGTTGACGGTTAGGGCGGTTTTTATTGTCGACCC
CAAAAAGCGTCTTCGCCTGTCCATCCTTTACCCCGCAAGTACCGGACGAA
ACTTTGACGAAATTCTGCGAGTGATTGACTCACTACAACTTTCCGACAAT
TTTATGGTGGCCACCCCGGAGGGATGGAAG
>Prx1-1_Gpa reannot_id=Q21824-D1 origin_id=GPLIN_000206600 class=Prx
GGCCAAGCAATTGTGAACGCGGAAATGAAGACAATTTCATACGACGACTA
CAAGGGCAAATGGCTGGTGTTCTTCTTTTACCCGCTCGACTTTACGTTTG
TGTGCCCCACCGAAATCATTGCGTTCAGTGACCGTATCGCCGAGTTCAAA
CAGCATGATTGCGAGGTGATTGCGTGCTCTTGCGACTCGCAGTTCTCGCA
TTTGGCTTGGGTGAACACGCCGCGCACGGATGGCGGCCTTGGCAAGATGG
ACATTCCGGTGCTCAGCGATTTTAGCAAGAAAATTGCGGCAGATTTTGGC
GTGTTGGACAAGGACACCGGCCTTTCCTATCGAGGCCTTTTTTTGGTCGA
CCCCAACGGAATGGTCCGCCACTGTTTGGTCAACGATTTGCCGGTTGGTC
GAAGTGTTGACGAAGCGCTGCGCATTTTGAAGGCCTTCCAATTCTTTGAA
AAGCATGGCGAAGTTTGTCCCGCCGATTGGGAGGAGGGCGATGATTCAAT
TGACGTCAAATCGCCAAAGGAATACTTCAAGAAGCAGCAGAAA
>Prx1-2_Gpa reannot_id=Q9NL98-D1 origin_id=GPLIN_000672300 class=Prx
GCCGGTCGAGCCCATATTGGCAAGCCGGCGCCGGATTTCACTGTGGAGGC
CGTGGTGGACCACGACTTTCAAACGGTTTCGTTGAGTGACTTCAAGGGCA
AATATGTTGTGCTAATCTTCTACCCGGAAGACTTCTCCTTCGTTTGTCCA
ACCGAAATTACCGCTTTTTCGGACCGTTCGGATGAATTCGCAAACATCAA
CACCCAACTTTTGGCCTGTTCAACGGACTCCAAATTCTGGCATTATTTTC
AAATTTTATGAATTTTTAGAATTATGTGTCGTTTATTAAATTTTCATCAC
ATTTTTAGCCATTTTGAGTGGATCAGCAAGCCTCGTAAGCAGGGAGGGCT
TGGCGAAATGAAAATCCCGGTGTTGGCCGATCGTAACCAACGGATCAGCC
GCGATTACGGTGTCTTGAAGGAAGAAACGGGCAGTGCTTTCCGCGGCTTT
TTCATCATTGATACGGAAGGCATTTTGCGTCAGATTACCATCAATGACTT
TGTAGTTGGACGTTGCATAGACGAGACACTTCGCTTGGTCCAAGCTTTTC
AATTCACCGATGAACACGGCGAAGTGTGCCCGGTCAACTGGAGGCCTGGA
CAGAAGACAATCAAGCCGGATTGCAAAAAGAGCAAGGAAAACTTTGACCA
GGAC
>Prx1-3_Gpa reannot_id=Q9NL98-D2 origin_id=GPLIN_000672400 class=Prx
GCCGGTCGAGCCCATATTGGCAAGCCGGCGCCGGATTTCACTGTGGAGGC
CGTGGTGGACCACGACTTTCAAACGATTTCGTTGAGTGACTTCAAGGGCA
AATATGTTGTGCTGATCTTCTACCCGGAAGACTTGCGAGTTTTTACAAAT
ATTCTCTCCTTCGTTTGTCCAACCGAAATTACCGCTTTTTCGGACCGTTC
GGACGAATTCGCCAACATCAACACACAACTTTTGGCCTGCTCAACGGACT
CAAAATTCTGGCATAAATTATGTTGGATCAGCAAGCCCCGTAAGCAGGGA
GGGCTTGGCGAAATGAAAATCCCGGTGTTGGCCGATCGTAACCAACGGAT
CAGCCGCGATTACGGTGTCTTGAAGGAGGAAACGGGCAGTGCTTTCCGCG
GCTTTTTCATCATTGATACGGAAGGCATTTTGCGTCAGATTACCATCAAT
GACTTTGTAGTTGGACGTTGCATAGACGAGACACTTCGCTTGGTCCAAGC
TTTCCAATTCACCGATGAACACGGCGAAGTGTGCCCGGTCAACTGGAGGC
CTGGACAGAAGACAATCAAGCCGGATTGCAAAAAGAGCAAGGAAAACTTT
GACCAGGAC
>SOD2_Gpa reannot_id=P31161-D1 origin_id=GPLIN_000288300 class=SOD
TATGATTACAATGCGCTTGAGCCGGTGATTTCTGCGGAGATTATGCAGCT
TCACCATCAGAAACATCACGCGACTTATGTGAACGCGTTGAATGCTGCTG
AGGAAAAAACTCAGGAAGCTCTCGCGAAAGGTTTGCCGAATGATGATTTT
CAAGATGTAGACTTGATTTGTGTTTTATTCCATCTCGTAGGTGACGTTCG
GTCCGCTATTCAGCTGCAACCGTTGCTCAAGTTCAACGGGGGCGGTCACA
TCAACCACAGCATTCTCTGGACAGTTTTGGCCAAAGACAGCGGCGGAGGT
CCCGGCGAAGAGCTGCTGAAGGCCATTGAACGGGACTTTGGGTCGTTGCA
AAAAATGCAAGAAAAAGTTGGCACGGCGGCTGTCGGCGTACAAGGCTCGG
GTTGGAGTTGGCTTGGGTACAACAAGGAGCTGAAGCGACTGCAGGTGGCC
GTCTGTGCGAACCAGGACCCGCTGGAGCCGACCACGGGGCTTGTCCCGCT
GTTCGGCATCGATGTGTGGGAGCATGCATATTATTTGCAGTATAAGAATG
TCCGACCGGACTATGTAAAGGCGGTGTGGAAGGTGGCTAACTGGAAGAAT
GTGGAGGAACGCTACATGAACGCTCTGAAG
>SOD1-1_Gpa reannot_id=P34697-D1 origin_id=GPLIN_001135600 class=SOD
GAACTCGGCGATCTCACCAACGGTTGTGCCACTGCCGGGCCGCATTTCAA
TCCAACCAACAAATCGCACGGAGGGCCAAATGACTCAACGCGCCACGTGG
GCGACCTCGGCAATGTGAACGCCGGCGCTGATGGTGTAGCCCAAATCGAA
TTTACGGACAACGTCGTTGCGTTGAACGGTCCTTACAGCATTGTTGGCCG
TACTCTCGGAGTTCACAAGCTTGAAGACGATTTTGGATGTGGTTCGGGAG
AAAAACAGCAAGAGAGCAAGATCACCGGCAATGCGGGGCCATGCCTGGCA
TGCGGAGTTATTGGAATCATTTCTGGATTA
>SOD1-2_Gpa reannot_id=P34697-D2 origin_id=GPLIN_000327100 class=SOD
GAACTCGGCGATCTCACCAACGGTTGTGCCACTGCCGGGCCGCATTTCAA
TCCAACCAACAAATCGCACGGAGGGCCAAATGACTCAACGCGTCACGTGG
GTGACCTCGGCAATGTGAACGCCGGCGCTGACGGTGTGGCCCAAATCGAA
TTTACGGACAACGTCGTTGCGTTGAACGGTCCTTACAGCATTGTTGGCCG
TACGCTCGGAGTTCACAAGCTTGAAGACGATTTTGGATGTGGTTCGGGCG
AAAAACAGCAAGAGAGCAAGATCACCGGCAATGCGGGGCCATGCCTGGCA
TGCGGAGTTATTGGTTTCGTTTCTGGATTA
>SOD1-4_Gpa reannot_id=P34697-D9 origin_id=NA class=SOD
GAAGTCGCAATCACGGGCCAGATCAGTGGCCTTTCGCCCGGTGCACACGG
TTTTCATGTTCATGAATTCAACGATATTAGCAACGCCAACGGGTGCTCCA
CTGGCGGGCCACACTTAAATCCGATAAACAAATCGCACGGAGGGCCAAGT
GGAGAATTTCGTCACGTTCGCTTGCTAGGAAATGTGCATGCCGGCGCGGA
CGGTGTGGCCAAATTTGGATTTACGGGTAGCGGTATTTCGCTGAGCGGTC
CCCACAACATCGTCGGCCGTACACTCGTCGTGCACAAATTGGAGGACGTT
TTGGGT
>SOD1-3_Gpa reannot_id=P41962-D1 origin_id=GPLIN_000647400 class=SOD
GACAAAGAGGACGGCCCGGTCACAATCCAAGGCGAAATCAAAGGCCTCGC
GCCCGGTCTGCACGGCTTCCACGTGCACGTGTATGGCGATCTGACCAACG
GCTGCACTTCTGCCGGCCCGCATTTCAACCCAACGAACAAAACGCACGGC
GGACCAAATGACGAAGTGCGCCACGTGGGCGATCTCGGCAATGTGCACGC
TGGCGCGGATGGTGTGGCCAAAATCGAATTTTCAGACAAAGTCATTGCGC
TGACCGGTCCCCACAACATCGTCGGCCGCACGCTCGTCGTTCACAAGTTG
GAGGACGATTTGGGCCGTGGTGTGGGCGACTCGGAGAAGGAGAGCAAGAC
GACCGGCAACGCGGGGCCTCGTCTGGCGTGCGGAGTGATTGGAATGGGGG
CGCCG
>SOD1-5_Gpa reannot_id=P41962-D7 origin_id=GPLIN_001135600 class=SOD
TTTTTAAAATATGATCAGAACAATCCGAGCACTCCGGTCACAATCGTGGG
CCAAATCAGCGGTCTTTCCTCTGGTGGACACGGTTTTCACATCCATGAAT
TGGGCGATCTGAGCAACGGTCGTGCCACTGCCGGGCCGCATTTCAATCCG
ACAAACAAGTCGCACGGAGGTCATGTGGGAGACCGTCGTCACATCGGAGA
TCTTGGAAATGTCACACCGGGATCTGACGGTGTTGCCAAAATTGATTTTT
CGGGCCACGGCATTTCCTTGAGCGGTCCCAACAACATTGTTGGTCGAACT
CTAGCGGTGACGGCAGAGAAAGACGACTTAGGT
>SOD1-6_Gpa reannot_id=P41962-D9 origin_id=GPLIN_000327100 class=SOD
ACTCCGGTCACAATCGTGGGCCAAATCAGCGGTCTTTCCTCTGGTGGACA
CGGTTTTCACATCCATGAATTGGGCGATCTCACCAACGGTTGTGCCACTG
CCGGGACGCATTTCAATCCAACCAACAAATCGCACGGAGGTCATGTGGGA
GACCGTCGTCACATCGGCGATCTTGGAAATGTCACACCGGGATCTGATGG
TGTTGCCAGAATTAATTTTTCGGGTCACGGCATTTCCTTGAGCGGTACTA
ACAATATTGTTGGGCGTACTCTTGCGGTGACCGCAGAGAAAGACGACTTA
GGT
>SOD3-1_Gpa reannot_id=Q01137-D3 origin_id=GPLIN_000150100 class=SOD
ATCAACGGCCTCAGCGCGGGCGACCACGGCTTCCACTTTCACCAATTTGG
CGACCTCTCCAAGGCCTGTATGGCCGCGGGTGCGCACTTCAACCCGCACG
GCAAACGCCACGGGGCGCCCAACGCGGCCGAGCGGCACGTCGGCGACCTG
GGCAATGTGGTGGCCAATGTGAGCGTGGTGGGGCCCTCGGGTTGTTCCCC
TCCTCCTTTCCCGGTTCAGGCCGAGGGTGTGGCCGTGGTGGACATTCGTG
ACCATGTGGTGGCACTGAACGGCGTCAACAATGTGGTCGGGAGGGCGTTG
GTTGTGCACGACAAAGGGGACGACTTGGGGCTGGGCGGCAATGAGGAGAG
TACAAAGACGGGCAACGCGGGCAAGAGGTTCGGCTGCGGCGTGGTCGGCG
TCCTCAAGGAG
>SOD3-2_Gpa reannot_id=Q01137-D9 origin_id=GPLIN_000385400 class=SOD
TGCGCAGGGGCGGGTGCGCATTTCAATCCGCACAACAAAAAGCACGGGGC
ACCAGACGCGACCGAACGGCACGTGGGCGATCTGGGCAATTTGGTGGCCA
ATGCTCACGGAGTGGCCGTTGTGAACATTCATGACCACATGGTGACACTG
AACAACAACGGCGTGAACAGTGTGGTCGGGCGGGCATTGGTCTTGCACGA
AAAGAAGGACGACCTGGGCCTGGCCGCCAACGAGGAAAGCCTGAAGACGG
GCAATTCGGGTAAAAGGGTCGCCTGCGGCTTGGTCGGCATCATCAAAGAG
>SOD1-7_Gpa reannot_id=Q27666-D4 origin_id=GPLIN_000762000 class=SOD
GACAGTATGACCACTCCAGTCACAATCACGGGCCAGATCAGCGGCCTTTC
GCCCGGTGCACACGGTTTTCATGTCCACGAATTCGGCGATCTTAGAAACG
GGTCCACTGCCGGGCCCCACTTCAATCCGATAAACAAATCGCACGGAGGA
CCAAGTGGAGAATTTCGTCACGTTCGCTTGCTAGGCAATGTGCATGCCGG
CGCGGACGGTGTGGCCAAATTTGAATTTACGGGTAGCGGTATTTCGCTGA
GCGGTGCCCACAACATCGTCGGCCGTACGCTCGTCGTGCAC
