# Supplementary material for: Speciation and adaptive evolution reshape antioxidant enzymatic system diversity across the phylum Nematoda
Source: BMC Biol. 2020 Nov 26;18:181. doi: 10.1186/s12915-020-00896-z (PMC7694339; doi:10.1186/s12915-020-00896-z)
Supplement: Supplementary file 4 — Additional file 4:. Protein-coding transcript (cds) and Protein-coding transcript translation (pep) sequences, and GFF (gff) files of antioxidant enzymes in 58 nematodes. [file 12915_2020_896_MOESM4_ESM.zip › Additional file 4-gff and sequences of re-annoted antioxidant enzymes in 58 nematodes/58_nematodes_antioxidant_enzymes/cds/globodera_rostochiensis.PRJEB13504.antioxidant.cds]

>Ctl_Gro reannot_id=P90682-D1 origin_id=GROS_g04386.t1 class=Cat
GTTCTCACGATGTCCAACGGGGCGCCTATCTACAATAAAAACGCAGTGCT
GACGGTTGGCCCTCGTGGTCCGATGCTGTTGCAGGACGTCGTATATATGG
ACGAAATGGGCCACTTTGATCGGGAGCGAATTCCGGAGCGTGTCGTCCAC
GCTAAGGGGGGAGGAGCACACGGCTATTTTGAGGTGACCAACAAAGACAT
CACGAAGTACAGCAAGGCTGCCCTGTTCAGCGAGGTCGGAAAGCGCACTC
CGCTGTTTATCCGTTTCTCAAGCGTCGGTGGAGAGGCTGGAAGCGCTGAC
ACCGCCCGAGACCCACGCGGTTTTGCCATCAAATTCTACACTGAGGAGGG
CAATTGGGATTTGGTTGGCAACAACACACCGATTTTCTTCATCCGCGATC
CATTTCTTTTCCCAAATTTCATCCACACACAAAAGCGCAATCCGATCACA
CATCTTAAGGACCCGGAAATGATGTGGGATTTTTGGACTCTGCGACCCGA
AGCATTGCATCAGGTGATGTTTCTGTTCTCCGACCGTGGAACTCCGGATG
GGTTTCGACACATGAATGGCTATGGCAGTCATACGTTCAAACTTGTCGAC
AACATGGGCAAAGCGGTCTATTGCAAATTTCACATAAAAACCCGTCAGGG
CATTAAAAATTTGTCTGCTGAGAAAGCCCTCCAATTGTCAGCAGAGGACC
CGGTAGTTTATGTGGTAAATGATCATTTGGAAGTTTTGCTTAAGGATTAC
GCCATTCGTGACCTCTATAATGCGATCGCCAGTGGCGACTTCCCGCAGTG
GGACTTCTTCATTCAGGTGATGACCTTTGAAGAAGCCTCACATTTTCGTT
GGAATCCATTCGACTTGACCAAAGTTTGGCCTCACGGCGATTTTCCGTTG
ATTCCATGTGGACGAATCGTGCTTAATCGCAACCCGCAGAATTACTTCGC
TGAGGTGGAACAATCGGCGTTTGCTCCCTCTCGAATTGTTCCAGGAATTG
AATTTTCACCCGATAAAATGCTACAAGGTAACAGCAAAGCAGAAGCACGA
ATTTGTAGCAGTTGTCCTTCAGGACGTCTCTTCTCCTATCCCGACACACA
ATTCCATCGACTCGGTCCAAACTTTATGAAACTGCCCATCAACTGTCCGT
ACAGAACCCGTGTCCGTAACACACAGATTGACGGATCGGCATGTTTCGAC
GACAATAGAGATGGTGCTCCGGTCTACCATCCGAATTCTTATGGAGGTCC
GAAAGAAGTGGCGACAGCGCGCGAAAGTGTGTTTTCTATTTCTGGCGATG
TTGAACGTTATAACACGGGCGACGACGACAATTATGCGCAGCCGGCGTTG
TTCTGGGAGAAGGTGGAGTTTGATGAGTTTTTCTCAATTCGGATTCATTT
ATTCCAGGTCCTCGATGAAGACCATCGCAAACGTCTTGTGTCCAATCTGG
GTGGCTCTTTGAAAATGACTTCTCAGTCGGTGCAAGAGCGTGCAGTGCGC
GAATTCACAAAGGTCAGTCCGGACCTCGGCCGTGCTCTGCAGAAGGAATT
GGAGAAAGGAAATCAA
>PHGpx_Gro reannot_id=O02621-D1 origin_id=GROS_g03317.t1 class=GPX
AAGAAGAGCATCTACGACTTCTCGGCCAAGGACATTGACGGACTTGACAC
TAGTTTTGAAAAATACCGAGGCAAAGTGCTGTTGGTGGTCAATGTGGCTT
CGCAATGTGGCTTCACCGACTCCAACTACACTCAGTTAAAGCAGTTGCTG
GACAAGTACAAAGAGAAAGGCCTCGAAATTGCCGCCTTCCCATGCAACCA
GTTCAGCAATCAGGAGCCGGGTTGTGGCATTGACATTAAGGAGTTTGTGA
ACAAGAAGTACAACTTCGTGCCGGATCTCTACGACAAAATTGACGTTAAC
GGGGACAACGAACATCCGATCTACAAATACCTGAAGAGTGCGCAGGGCGG
CATCCTCGGTTTTGACGGCATCAAATGGAACTTCACCAAG
>NPHGpx-1_Gro reannot_id=Q95003-D1 origin_id=GROS_g01811.t1 class=GPX
TTCAGTGTGTTAACATTGGACGGTCAAACGACGGATTTGCAAAAGTACAA
AGGGCACATTTTGTTGGTGGTCAATGTGGCCACATTTTGTGCCTACACTC
AACAATACAACGACTTTGGTCCGTTGCTGGACGAAAATGCGCAAATGAAA
ATTGTCGGCTTCCCGTGCAATCAATTTTATTTGCAAGAACCTGCCGAAAA
CCACGAGCTGATCAATGGAATTGTGCACGTTCGGCCCGGCAACAATTTCA
CAAGTTTTTCATGTTTATTAATTATTTTATTCACTTTTTTGTTTTGTTTC
AAAAAAGTACATCCGAATTTGCACATTTTTGGAAAATTGGAGGTCAACGG
CGAGGGCCAGCATCCGCTCTACGAATTTCTGAAGGAGTCGTGCCCACAAA
CGGTG
>NPHGpx-2_Gro reannot_id=Q95003-D2 origin_id=GROS_g02490.t1 class=GPX
GTGGATGAGACGACGAGATGGAGCAAATGTAAGCCGGAACAGAACATGAC
CATCTACGACTTTGAGGTGGAAACGCTGGACGGCAAATTCAACAATTTGG
AGCAGTACAAGGGGCAAATTGTGTTGCTTATCAATGTGGCCACATTTTGC
GCGTTCACCCAACAATATCTGGACTTCAACCCGTTTCTGGAGCACAACCA
TGCCAACGGTGTCAAGCTCGCTATTTTGGCATTTCCGTGCAACCAGTTCC
ACCTGCAGGAGCCGGCAGAGAACCATGAGATTCTTAATGGCGTGATGCAT
GTTCGGCCTGGAGACGGGTGGAAGCCGCACGCCAACCTGCATATACATGG
CAAGTTGGAAGTGAACGGGGCCAACGCGCATCCGATGTACGACTTCCTGC
GTGACGCATGTCCGCAAACAGTCACTATGCTTGGAATCAAAGAATCAATG
TTCTACAATCCGATCACGGTCAATGACATCACGTGGAACTTTGAGAAATT
TTTGATTGACGCTGACGGAATACCTCGCTACCGTTTCCACCCCACCAATT
GG
>NPHGpx-3_Gro reannot_id=Q95003-D3 origin_id=GROS_g04155.t1 class=GPX
CAGGTGGATACGTTGGATGGCAACTACACCAACTTGGAGAAGTTCAAAGG
ACAGGTTCTTCTCGTCATAAATGTGGCCACATTCTGTGCTTACACGCAGC
AGTACATCGACTTCAATCCGCTGATCGAAAAGAACATCGCCAACGGAAAC
CAGTTCTCTATCCTAGCCTTTCCATGCAATCAGTTCTACCTGCAGGAACC
GGCCGAGAACCATGAGATTATGAACGGGATCACTCATGTCCGGCCTGGCA
ACGGATGGAAGCCGCACCCGCGGCTGAACATCTACGGAAAGTTGGAGGTC
AACGGGGCCAACCAGCACCCGCTCTACGAGTTCCTCAAGGATTCGTGCCC
ACAGACTGTCCCCCAAATCGGCAAGAGGGAGGAATTGATGTACAACCCGA
TTCGAGTTAACGACATCACATGGAACTTTGAGAAATTCCTCATCGATTCC
GAGGGCCGTCCGCGCTTTCGGTTCCACCCGACCGCTTGGTCCCACGGCGA
AGTTGTGCAGGTACTGATCCGACAGAACCCAAAGAAC
>Prx6_Gro reannot_id=O17433-D1 origin_id=GROS_g08475.t1 class=Prx
ATGCTTTTGGGTGAACAGTTCCCCGACTTTGCTGCCGAAACGAGCAATGG
CAAAATGGACAGTTTCCACCAGTGGATTGGTGCAGATAGTTGGGCTGTCC
TCTTCTCCCACCCGGCCGACTTCACTCCGGTATGCACCACGGAGTTGGCA
CGTGCGGCACAGCTTGCGACGGAATTCGCGAAGCGCCGCGTCAAAATGAT
CGCGTTGAGCTGCGACACGGCCGCAAAAACAATGCCTTCAAGTTCGCCAC
GTTCAGGTGCCGACTTCCCTTTTCCGATCATTGCCGACAACGAACGTGTG
CTGGCCACCAAATTCGGCATGGTCGACCCGTTGAACGACGACGCGGCCGG
TGTTCCGTTGACGGTTAGGGCGGTTTTTATTGTCGACCCCGAAAAGCGTC
TTCGCCTGTCCATCCTTTACCCCGCAAGCACCGGACGAAACTTTGACGAA
ATTTTGCGAGTGATTGACTCCCTTCAACTTTCCGACAATTTTATGGTGGC
CACCCCGGAGGGATGGAAGGTGAGCGAACAGTCGATCGTTCTG
>Prx1-1_Gro reannot_id=Q21824-D1 origin_id=GROS_g07026.t1 class=Prx
GGTCAAGCAATTGTGGACGCGGAAATGAAGACAATTTCATACGACGACTA
CAAGGGCAAATGGCTGGTGTTCTTCTTTTACCCGCTCGACTTTACGTTTG
TGTGCCCCACCGAAATCATTGCGTTCAGTGACCGTATCGCCGAGTTCAAG
CAGCACGATTGCGAGGTGATTGCATGCTCTTGCGACTCGCAGTTCTCACA
TTTGGCTTGGGTGAACACGCCGCGCACGGATGGCGGCCTTGGCAAGATGG
ACATCCCGGTGCTCAGCGATTTCAGCAAGAAAATTGCGGCAGATTTTGGC
GTGTTGGACAAGGACACCGGCCTTTCCTATCGAGGCCTTTTTTTGGTCGA
CCCCAACGGAATGGTTCGCCACTGTTTGGTCAACGATTTGCCGGTCGGTC
GAAGTGTTGACGAAGCGCTGCGCATTCTGAAGGCTTTCCAATTCTATGAA
AAGCATGGCGAAGTTTGTCCCGCTGACTGGGAGGAGGGCGATGATTCAAT
TGACGTCAAATCGCCAAAGGAATACTTCAAGAAGCAGCAGAAA
>Prx1-2_Gro reannot_id=Q9NL98-D1 origin_id=GROS_g01193.t1 class=Prx
AACTCAAAGGCATTCATCGGTAAGCCAGCACCCAAGTTCAGTGCTGATGC
GGTGGTAAACGGCGACTTCAAGACAATTTCCTTGGACGACTACAAGGGGA
AATATGTGGTGCTATTCTTCTACCCGCTCGATTTCACTTTCGTTTGCCCA
ACCGAAATAATTGCTTTCTCTGACCGTGCTGACGAATTCAAGAAGATCGA
CACTCAGCTTATTGCGTGTTCAACCGATTCCAAATTTAGTCACCTTGAAT
GGATCAACAAACCGCGAAAGCATGGCGGACTGGGCGAGATGAAAATTCCG
GTATTGGCAGACACCAACCACAAAATCAGCCGCGACTACGGAGTGTTGAT
GGAAGAAGCTGGCATTGCTTTTCGTGGGTTGTTCATCATTGACGACAAAG
GCATTCTTCGTCAGATCACCATCAACGATTTGCCTGTTGGTCGCTCGACG
CTTCGTTTGGTGCAAGCCTTCAAGTACACTGATACACATGGCGAGGTTTG
TCCGGCCAACTGGCAGCCTGGAGAGGACACCATCAAGCCAGACCCGGAGG
GAAGTCAGACATTCTTCGGCAAGAAG
>Prx1-3_Gro reannot_id=Q9NL98-D2 origin_id=GROS_g03630.t1 class=Prx
GCCGGTCGAGCCCATATTGGCAAGCCGGCGCCGGATTTCACTGTGGAGGC
TGTGGTTGACCACGACTTTCAAACGGTTTCGTTGAGTGACTTTAAGGGCA
AATATGTCGTGCTGATCTTCTACCCGGAAGATTTCTCCTTCGTTTGTCCA
ACCGAAATTACCGCTTTTTCGGACCGTTCGGACGAATTCGCCAACATCAA
CACACAACTCTTGGCCTGCTCAACGGACTCCAAATTCAATTATTTTTATG
AATTTTTAGAATTATGTTGGATCAGCAAGCCTCGTAAGCAGGGAGGGCTT
GGCGAAATGAAAATCCCGGTGTTGGCCGATCGCAACCAACGGATCAGCCG
CGACTACGGCGTCTTGAAGGAGGAGACGGGCAGTGCTTATCGCGGCTTTT
TCATCATTGATACGAAAGGCATTTTGCGTCAGATTACCATCAATGACTTT
TCAGTTGGACGTTGCATAGACGAGACACTGCGTTTGGTCCAAGCTTTCCA
ATTCACCGATGAACACGGCGAAGTGTGCCCGGTCAACTGGAGGCCTGGAC
AGAAGACAATTAAGCCGGATTGCAAAAAAAGCAAGGAAAACTTTGACCAG
GAC
>SOD2_Gro reannot_id=P31161-D1 origin_id=GROS_g05491.t1 class=SOD
TATGATTACAATGCGCTTGAGCCGGTGATTTCTGCGGAGATTATGCAGCT
TCACCATCAGAAACATCACGCGACTTATGTGAACGCGTTGAATGCTGTTG
AGGAAAAAACTCAGGAAGCTCTCGCGAAAGGTGACGTTCGATCAGCTATT
CAGCTGCAACCGTTGCTCAAGTTCAACGGAGGCGGTCACATCAACCACAG
CATTCTCTGGACAGTTTTGGCCAAAGACAGCGGCGGTGGTCCCGGCAAAG
AGCTGCTGAAGGCCATTGAACGGGACTTTGGATCGTTGCAAAAAATGCAA
GAAAAAGTTGGCACGGCGGCTGTCGGCGTACAAGGCTCGGGTTGGAGTTG
GCTTGGGTACAACAAGGAGCTGAAGCGACTGCAGGTGGCCGTCTGTGCGA
ACCAGGACCCGCTGGAGCCGACTACGGGGCTTGTCCCGCTGTTCGGCATC
GATGTGTGGGAGCATGCATACTATTTGCAGTATAAGAATGTTCGACCGGA
CTATGTGAAGGCGGTGTGGAAGGTGGCTAACTGGAAGAATGTGGAGGAAC
GCTACATGAACGCTCTGAAG
>SOD1-1_Gro reannot_id=P41962-D1 origin_id=GROS_g12697.t1 class=SOD
ACCCCGGTCGCAATCATGGGCCAGATCTGTGGCCTTCCGCCCGGTGCACA
CGGTTTTCATGTCCATGAATTCTGCGCCCGTAGCAACGGCTGCTCCTCTG
CAGGGCCCCACTTCAATCCGACGAACAATGACCACGGAGGACCAAATGAC
TCAACTCGCCACGTGGGCGACCTTGGCAATGTGCATGCTGGCGCTGACGG
TGTGGCCAAGATCGACTTTACGGACAAACTCATTTCGCTGAGCGGTCCCT
ACAACATCGTCGAGCGTGCGCTCGTTGTTCACAAACTGGAGGACGATCTG
GGCCGTGGTGTGGGCGAAAAGCAGCTGGAGAGCAAGAAGACCGGCAACGC
GGGGCCTTGTCTGGCATGCGGAATGATTGTCATGGGGGCGTCGTCG
>SOD1-2_Gro reannot_id=P41962-D2 origin_id=GROS_g01830.t1 class=SOD
GACAAAGAGGACGGCCCGGTAACAATCCAAGGCGAAATCAAAGGCCTCGC
GCCCGGTCTGCACGGCTTCCACGTCCACGTGTATGGCGATCTGACCAACG
GCTGCACTTCGGCCGGCCCGCACTTCAACCCGACGAACAAAACGCACGGC
GGACCAAATGACGAAGTGCGCCACGTGGGCGATCTTGGCAATGTGCACGC
CGGTGCGGACGGTGTGGCCAAAATTGAATTTTCGGACAAAGTCATTGCGC
TGACCGGTCCCCACAACATCGTCGGCCGCACGCTCGTCGTTCACAAGCTG
GAGGACGATTTGGGCCGTGGTGTGGGCGACTCGGAGAAGGAGAGCAAGAC
GACCGGCAACGCGGGGCCTCGTCTGGCGTGCGGAGTGATTGGAATGGGGG
CGCCG
>SOD1-3_Gro reannot_id=P41962-D3 origin_id=GROS_g03552.t1 class=SOD
CCGGTCGCAGTTACGGGCCAGATCAGTGGCCTTTCGCCCGGTGCACACGG
TTTTCATGTCCATGAATTCGGCGACCTGAGCAACGGGTGCTCCACTGCCG
GGCCCCACTTCAATCCGACGAACAAAAACCATGGCGGACCGAGTGACTCA
ACGCGTCACGTGGGCGACCTCGGCAATGTGCATGCCGGCCCGGACGGCCT
GGCCAAAATCGAATTTATTGACAAAGTCATTTCGCTGGCCGGCCCCCACA
ACATTGTTGGCCGTGCGCTCGTCGTGCACCAAATGGAGGACGATTTGGGC
CGTGGTGTGGGCGAAAAACAGCAGGAGAGCAAGATGACCGGCAACGCGGG
GCACCGTCTGGCGTGCGGAGTGATTGGCATGAGTTCG
>SOD1-4_Gro reannot_id=P41962-D7 origin_id=GROS_g09448.t1 class=SOD
ATCACGGGCCGTATCAGTGGCCTTTCGCCCGGTGGACACGGTTTTCATGT
TCACGAATTTGGCGATCTTAGCAAAGGATGCGTCACTGCCGGCCCACATT
TCAATCCGACGAACAAAAACCACGGAGGAGCTGTCGGAGACCGCCGTCAC
ATTGGTGACCTTGGAAATGTCACGCCAGGATCTGATGGAGTAGCCAGATT
TGATTTTTTGGGCCACGGCATCTCTTTGAGTGGTCCCCACAACATTGTCG
GTCGAACGCTTGCAGTGCACGCGGAGAAAGATGAT
>SOD3-1_Gro reannot_id=Q01137-D2 origin_id=GROS_g02149.t1 class=SOD
ATCAACGGGCTCAGCGCGGGCGACCACGGCTTCCACTTTCACCAATTTGG
CGACCTCTCCAAAGCTTGTATGGGCGCGGGTGCGCACTTCAACCCGCACG
GCAAACGTCACGGGGCGCCCAACGCGGCCGAGCGGCACGTGGGCGACCTG
GGGAATGTGGTGGCCAATGCCGATGGTGTGGCCGTGGTGGACATTCGTGA
CCATTTGGTGGCACTGAACGGCGTCAACAGTGTGGTCGGCAGGGCGTTGG
TTGTCCACGACAAGGGGGACGACTTGGGGCTGGGCGGCAACGAGGAAAGT
GCAAAGACGGGCAACGCGGGCAAGAGGTTCGGCTGCGGCGTGGTCGGCAT
CCTCAAGGAG
>SOD3-2_Gro reannot_id=Q01137-D5 origin_id=GROS_g10871.t1 class=SOD
TGCGCAGGGGCTGGTGCGCATTTCAATCCGCACAACAAAAAGCACGGAGC
ACCGGACGCGACCGAACGGCACGTGGGCGACCTGGGCAATTTGGTGGCCA
ATGCACACGGAGTGGCCGTTGTGAACATTCGTGACCACATGGTGACACTG
AACAACGGCGTGAACAGTGTGGTCGGACGGGCATTGGTCTTGCACGAAAA
GAAGGACGACCTGGGCTTGGCCGCCAACGAGGAAAGCTTGAAGACGGGCA
ACTCGGGCAAAAGGGTCGCCTGCGGCTTGGTCGGCATCATCAAAGAG
>SOD1-5_Gro reannot_id=Q27666-D4 origin_id=GROS_g10480.t1 class=SOD
GACAGTGTGTCCACCCAAGTCGCAATCACGGGCCAGATCAATGGCCTTTC
ACCCGGTGCACATGGTTTTCATGTCCATGAATCCGGCGACCTGAGTAACC
GGTGCGCCACTGCCGGTCCGCATTTCAATCCGACCAAGAAATCGCACGGA
GGACCAATTGTAACATTGCGTCACGTGGGCTTGCTTGGCCATGTGCATGC
CGGCGCGGACGGTGTGGCCAAATTTGGATTTACGCACAGCAGCCACAACA
TCGTCGCCCGTACGCTCGTCGTGCACAAATTGGAGGACGTTTTGGGT
