# Supplementary material for: Speciation and adaptive evolution reshape antioxidant enzymatic system diversity across the phylum Nematoda
Source: BMC Biol. 2020 Nov 26;18:181. doi: 10.1186/s12915-020-00896-z (PMC7694339; doi:10.1186/s12915-020-00896-z)
Supplement: Supplementary file 4 — Additional file 4:. Protein-coding transcript (cds) and Protein-coding transcript translation (pep) sequences, and GFF (gff) files of antioxidant enzymes in 58 nematodes. [file 12915_2020_896_MOESM4_ESM.zip › Additional file 4-gff and sequences of re-annoted antioxidant enzymes in 58 nematodes/58_nematodes_antioxidant_enzymes/cds/haemonchus_contortus.PRJEB506.antioxidant.cds]

>PHGpx-1_Hco reannot_id=O62327-D1 origin_id=HCOI01331800.t1 class=GPX
TTCAGGGGAAAAGTTCTCATCATTGTCAACGTCGCATCTCAATGTGGTCT
GACAAACTCAAATTACACACAATTCAAAGAGCTTCTTGACAAATACAAGT
CGCAAGGATTGGAAGTAGCTGCGTTTCCGTGTAATCAGTTCGGCGGACAG
GAACCAGCCTGCGAAATTGATATCAAGAATTTCGTAGCAAACAAATTCAA
CTTTGAGCCTGATCTCTACGCCAAAGTCAATGTGAACGGTGACAACGCGG
ATCCTCTATTCAAGTATTTGAAGAAAGAGCAAGGAGGGACAATGTTCGAC
GCCATTAAATGGAACTTCACAAAGTTTTTGGTGGACAGAGAAGGGAATGT
TGTGAAGAGATTCGGACCCACAACAGAGCCAAAAGATATGGTAAAGGACA
TTGAGAAACTTCTTGCAAGTGGCACC
>PHGpx-2_Hco reannot_id=O62327-D2 origin_id=HCOI00620700.t1 class=GPX
CCGATTTTCTTTTTCAGAGGGCAGGTCGTTATCATAGTGAACGTCGCTTC
CAAATGTGGTTATACCAAGAATCATTACACGGAATTAAAGGCTCTCCATG
ACAAGTATCATGACCAAGGTCTTCGGGTTGCTGCATTTCCATGCAATCAG
TTCGGCGGGCAGGAGCCGGCGTGTGAAGCTGATATATTGAAATTCGTTAA
GGACACATACAATTACGAGCCGGATTTGTACGCAAAGGTCAAAGTGAATG
GAGCTGAAGCTGATCCATTTTGGCAGTTCCTCAAGAAGGAGCAAGGAGGT
ACACTAATCAACGCAATCAAGTGGAACTTTACGAAGTTTCTGATTAATCG
AAAAGGCTACGTGGTAAAAAGG
>PHGpx-3_Hco reannot_id=O62327-D3 origin_id=HCOI02049800.t1 class=GPX
TTCAGAGGGCAGGTGGTTATCGTAGTGAACGTCGCTTCGAAATGTGGTTA
TACCAAGAATCACTACACGGAATTAAAGGCTCTCCATGACAAGTATCATG
ATCAAGGTCTTCGGGTTGCTGCGTTTCCATGCAATCAGTTCGGCGGGCAG
GAGCCGGCATGTGAAGCTGAGATCCTAAAATTCGTCAAGGATACATACAA
TTACGAGCCGGATTTGTACGCAAAGGTCAAAGTGAATGGAGCTGAAGCCG
ATCCATTTTGGCAGTTCCTCAAGAAGGAGCAAGGAGGCACACTAATCAAC
GCAATCAAGTGGAACTTTACAAAGTTTTTGATTAATCGAAAAGGCTACGT
GGTTAAAAGG
>NPHGpx_Hco reannot_id=Q95003-D1 origin_id=HCOI00560900.t1 class=GPX
ATAACATTTTATCAACTGTTATCACTTGATATCCTCAAGGGTATTGTTTG
TTGTTCAGGACCAAAGATGGTAGATGAAACCACCAGGTGGAGTCAGTGCA
AAGATGTTAATCAATCTATTTATGATTTCCAGATGGAAACGTTACAAGGA
CAATTCACTGATTTGTCACAGTATAAAGGACAAGTTCTTCTGATTATTAA
CGTTGCAACGTTCTGTGCTTACACTCAACAATACACGGATTTCAATCCGT
TAATCGAAAAGAACGTTAATGGAGGCTTCACAATTTTGGCATTCCCATGT
AACCAGTTCTATCTGCAGGAACCAGCTGAAAATCATGAACTCATGAATGG
CATCATGTACGTTCGACCAGGTAACGGATGGAAACCACATCAGAATCTAC
ATATCTATGGAAAGATTGACGTCAACGGAGAGAACCATCATCCTCTTTAC
GAGTTCCTCAAGGAAAGTTGCCCTCAAACGGTCGAGAAAATCGGAAAGAC
CGATGAGCTGATGTACAATCCAGTCCGAGCCAACGACATCACGTGGAACT
TCGAGAAATTCCTCATCGACAGACAGGGCCGTCCTCGCTTCCGTTTCCAT
CCAACTGCCTGGAGTCATGGTGATGTTGTTCAGCCCTTCATTGAACAACT
TCTGAATGAAGATCCTGAT
>Prx6_Hco reannot_id=O17433-D1 origin_id=HCOI00958500.t1 class=Prx
TTCTTCAGAGCTATGAAGCTTGGAGAAACATTTCCTGCTTTTTCCGCTAC
GACGAACCTCGGCAAGATTGAGAACTTTCATGAGTGGATGGGTGACAACA
GCTGGGCACTACTGTTCTCGCATCCTGCAGATTACACACCCGTTTGCACG
ACTGAGCTGGCTCGAGCAGCTCAGCTAGCGGAGCAGTTCCACGATAGGAA
TGTACAGATGATCGCACTAAGTTGTGATTCAGCTGAGTCGCATCGAGGCT
GGATCAACGATATCGTAGCTTATGCGAACTCTCCTGTTATCAAAAGTACT
CAAATGAGTCGTTTAGGCGAGAGCTTCCCATTTGAAATAATCGCAGATAA
GGATCGATCGCTGGCGACAGCGTTGGGTATGCTTGATCCAGCAGAAAAGG
ATAGCAAAGGAATGCCACTCACAGCTCGTGCTGTTTTTATAATTGATCCC
AAAAAGCAACTTCGTGCACAGATACTCTATCCAGCAACAACGGGGAGGAA
CTTCGAGTACGTGTTTATTCCAATAGTTTCAAATTTATATAGCTTCTTTC
GAACGGTTGCGACTCCCGAGGGTTGGAAAGGTTTGGCTCAGTCTTGTATG
GTTCAGCCGAATGTTCCTGCAGACAAAGCGAATGAAATCTTTGGCAAAGT
CAACACAATGTCGCTTCCCAGCGGAAAGTCTTATCTTCGTAAGGTGGATC
TTGTTGAC
>Prx1-1_Hco reannot_id=Q21824-D1 origin_id=HCOI00763900.t1 class=Prx
ATGCTCCGTAGCGCTATCCGAGCCGTCTCACGAACAGCCGGAGCTGTACA
GGCCGTACGTGGTCTTTCAGTAAGTCCCATCCTGCAAACAGTTCGACCTC
TTGGCCCAATGTGTAAGCTACCCGAATTCAAGGGAACAGCAGTGGTTGAT
GGGGATTTCAAGGTCATATCTTCGAACGATTACAATGGAAAGTGGTTGAT
AATCTTCTTCTATCCACTAGATTTTACTTTCGTTTGCCCAACGGAGATAA
TCGCCTTCGGAGATCGTGCCAAGGAGTTCCGTGATCTCGGTTGCGAGGTT
GTGGCTTGCTCGTGCGATTCCCATTTCTCGCACCTGGCCTGGGTTCAGAC
CCCACGTAAAGAGGGAGGATTGGGAGATATGAATATCCCAGTCCTATCCG
ACTTCAACAAAAAGATTGCCCGAAACTTTGGTGTTCTGGATGAGGAAACC
GGTCTCTCATACCGAGGTCTGTTCCTCATTGATCCCAATGGAAACGTACG
CCACACTACTTGCAATGATTTGCCAGTCGGACGCTCTGTTGACGAGGCTC
TGCGTGTACTGAAAGCATTCCAGTTTGTGGAGAAACACGGAGAAGTTTGT
CCTGCTGATTGGCATGACGATTCGCCAACAATCAAGCCAGGTGTCAAGGA
TAGCAAGGAGTATTTCAGCAAAGTGAACAAG
>Prx1-2_Hco reannot_id=Q21824-D2 origin_id=HCOI00489000.t1 class=Prx
ATGCTCCGTAACGCTATCCGAGCCGTCTCTCGAACAGCCGGAGCTGTACA
GGCCGCACGTGGCCTGTCAGTAAGCCCCATCCTGCAAACAGTTCGACCTC
TTGGCCCAATGTGTAAGCTACCCGAATTCAAGGGAACAGCAGTGGTTGAT
GGGGATTTCAAGGTCATATCTTCAAATGATTACAATGGAAAGTGGTTGAT
AATCTTCTTCTATCCACTAGATTTTACTTTCGTTTGTCCAACGGAGATAA
TCGCCTTCGGAGATCGTGCCAAGGAGTTCCGTGATCTCGGTTGCGAGGTT
GTGGCTTGCTCGTGCGATTCCCATTTCTCGCACCTGGCCTGGGTTCAGAC
CCCACGTAAAGAGGGAGGATTGGGAGATATGAATATCCCAGTCCTATCCG
ACTTCAACAAAAAGATTGCCCGAAACTTTGGTGTTCTGGATGAGGAAACC
GGTCTCTCATACCGTGGTCTGTTCCTCATTGATCCTAATGGAAACGTGCG
TCACACTACTTGCAATGATTTACCAGTTGGACGCTCTGTTGACGAGGCTT
TGCGTGTACTGAAAGCATTCCAGTTTGTGGAGAAACACGGAGAAGTGTGT
CCTGCTGATTGGCATGACGATTCGCCAACCATCAAGCCAGGCGTCAAGGA
TAGCAAGGAGTATTTCAGCAAAGTGAACAAG
>Prx1-3_Hco reannot_id=Q9NL98-D1 origin_id=HCOI00398300.t1 class=Prx
ATGTCGAAGGCTTTCATTGGAAAACCCGCACCAGACTTCGCCACAAAGGC
AGTTTACAATGGCGATTTCATCGACGTGAAACTATCTGACTACAAGGGCA
AATATACAGTGCTCTTCTTCTACCCGCTAGATTTCACCTTCGTCTGCCCC
ACGGAAATCATTGCGTTTTCCGATCGTGTCGAGGAGTTCAAGAAAATTGA
TGCTGCAGTTCTCGCTTGTTCGACGGATTCCGTTTTTTCTCACCTGGCGT
GGATCAATACTCCTCGCAAACACGGTGGACTCGGTGACATGAAGATCCCT
GTTCTCGCTGACACAAATCACCAGATTTCGAAAGATTATGGTGTCCTCAA
GGATGACGAAGGAATTGCTTACAGAGGTGCGTTCGGCAGCATATATCTCG
AGGCGTTTATTCTTGATTTTGAAGTGGTTCAGATTTATATTTCAGGGCTT
TTCATTATTGATCCTAAGGGAATTCTGCGACAGATAACTATCAACGACCT
TCCCGTAGGGCGCTCTGTTGATGAGACGCTTCGTCTTGTGCAGGCCTTCC
AATATGTTGACAAGCACGGTGAAGTTTGCCCTGCTGGTTGGACCCCTGGA
AAAGAAACTATCAAGCCCAGAGTCAAGGAAAGCCAAGAGTACTTCAGTAA
AGCA
>SOD2_Hco reannot_id=P31161-D1 origin_id=HCOI02177000.t1 class=SOD
AGAGCGAAGCATACTCTTCCTGATCTCCCGTATGACTACAATGCTTTGGA
GCCCGTCATCTGCAATGAAATCATGCAGATCCACCACCAGAAGCATCATG
CCACATATGTAAATAATCTGAACACCTGCGAAGAGAAAATTCACGAAGCT
CTATCAAAAGGTAACATAAAGGAAGCCATAGCTTTGCAACCAGCGCTGAA
ATTCAATGGTGGAGGTCACATTAATCACTCCATTTTCTGGACGAATCTTG
CGAAAGACGGAGGGGAGCCGAGCAAAGAGCTCATGGACGCAATAAAAAGA
GATTTCGGGTCATTGGAAAAAATGCAAGAGAAGATGTCCGCAGCTACGAT
TGCGGTTCAAGGTTCCGGTTGGGGATGGCTCGGGTACTGTCCCGTTGCCA
AAAGGCTTAAGATTCAAACGTGCGCCAATCAAGATCCACTCGAGCCAACA
ACTGGACTGATTCCACTTTTCGGAATCGACGTCTGGGAGCATGCGTACTA
TCTACAGTACAAAAACGTACGTCCGGACTACGTTAAAGCTATCTGGAAAA
TCGCGAACTGGAAGAATATTAGTGAAAGATTTGCGAATGCACAGCAT
>SOD3-1_Hco reannot_id=P51547-D1 origin_id=HCOI00957400.t1 class=SOD
ATGACAATGCTTCAACAGATTCTACTGATCTCGGTAATCATCGGAACTGT
TCATGTGCATGAAGTGGATTGTGCTAATGAAGTGCTCAAAGCCCGTGCAT
ATATCTTTGAAGCAGTGAAAGGAGGCAATCCAGCTAAGACTGTGGGTATC
ATAGATCTCGTGCAAACCGGAACTCTAGTCAAGATGAATGGCAGCGTATC
CGGTCTACAACCAGGACTTCATGGCTTTCACATTCATGAGAAAGGCGATC
TGGGAAATGGTTGTCTTGCAGCGGGCGCCCATTTCAATCCACATAAAATG
ATGCATGGAGCTCCTGAAGACTCGAATCGACATGTCGGTGATCTCGGAAA
CATCGAGACTCCGAAAACAGGCGATACTCCGATTCTGATCTCGGATTCGG
TAATCTCATTAACCGGTCAGCATAATGTCATCGGTAGAGCGATCGTCATC
CATGCTGATATGGACGATCTTGGACGAGGAACTTCTGAACTCAGCAAAAC
GACTGGTAACGCCGGAGCACGTGTCGCTTGTGGAGTCATCGGTATCCTC
>SOD3-2_Hco reannot_id=P51547-D2 origin_id=HCOI01346400.t1 class=SOD
ATGACCATGCTTCAACAGATTCTACTGATCTCGGTAATCATCGGAACTGT
TCACGTGCATGAAGTGGATTGTGCTAATGAAGTGCTCAAAGCCCGTGCAT
ACATCTTTGAAGCAGTGAAAGGAGGCGACCCAGCTAAGACTGTGGGTATC
ATAGATCTCGTGCAAACCGGAACTCTAGTCAAGATGAATGGCAGCGTATC
CGGTCTACAACCAGGACTTCATGGCTTTCATATTCATGAGAAAGGCGATC
TGGGAAATGGTTGTCTGGCAGCGGGCGCCCATTTCAATCCCCATAAAATG
ATGCATGGAGCTCCTGAAGACTCGAATCGACATGTTGGTGATCTCGGAAA
CATCGAGACTCCGGTGAGTGGC
>SOD1_Hco reannot_id=Q27666-D1 origin_id=HCOI00117100.t1 class=SOD
ATGAGTAACCGTGCTGTTGCTGTACTACGAGGAGACCCAGGAGTGACCGG
TACAGTGTGGTTTAGCCAGGACAAGGAGTCCGACCCATGCGTGATCAAAG
GCGAAATCAAGGGTTTGACTCCGGGTCTTCACGGATTCCATGTCCATCAG
TATGGTGATTCCACTAATGGCTGCACATCCGCTGGGCCACATTTCAATCC
ATTCAACAAGACTCACGGAGGGCCCAAGGATGATGTTCGTCATGTTGGCG
ACCTCGGAAACGTTGAAGCTGGAGCTGATGGTGTAGCACACTTTGAGATC
AAGGACCATTTGGTGAAGATTCATGGGGAACACACTGTTGTGGGACGTTC
TCTTGTTGTTCATGCTGGCACTGATGATTTGGGTAAAGGAGTAGGGGAAA
AGAAGGAGGAATCTCTGAAGACAGGAAATGCTGGCGCTCGTGTCGCTTGC
GGAGTTATTGCAACCGCTGCTCCCCAG
