# Supplementary material for: Speciation and adaptive evolution reshape antioxidant enzymatic system diversity across the phylum Nematoda
Source: BMC Biol. 2020 Nov 26;18:181. doi: 10.1186/s12915-020-00896-z (PMC7694339; doi:10.1186/s12915-020-00896-z)
Supplement: Supplementary file 4 — Additional file 4:. Protein-coding transcript (cds) and Protein-coding transcript translation (pep) sequences, and GFF (gff) files of antioxidant enzymes in 58 nematodes. [file 12915_2020_896_MOESM4_ESM.zip › Additional file 4-gff and sequences of re-annoted antioxidant enzymes in 58 nematodes/58_nematodes_antioxidant_enzymes/cds/haemonchus_placei.PRJEB509.antioxidant.cds]

>Ctl-1_Hpl reannot_id=O61235-D2 origin_id=HPLM_0001696701-mRNA-1 class=Cat
TCAGGAGCCCATGGAATATTCGAAGTGACTCACGATATAACAAAATACTG
CAAAGCCCGTATGTTCAGTGAAATCGGAAAACAGACACCATGTTTTGTTC
GTTTCTCCACTGTGGCTGGAGAATCCGGATCAGCAGATACGGCCCGTGAT
CCACGTGGTTTCGCTATCAAATTCTATACGGAAGAAGGCAACTGGGATAT
GGTCGGCAACAATACACCGATTTTCTTTGTTCGTGATCCAATCCAGTTCC
CGAGCTTCATTCACGCCCTCAAAAGAAACCCTCAAACTCATCAGAGGGAT
CCAAATGCACTGTTCGATTTCTTTGGACTTCGTCCCGAATCTACACATCA
GGTGATGTTTCTGATGTCCGATCGTGGTACTCCTGATGGCTTCAGATTCA
TGCACGGTTACGGATCGAATACTTTCAAGCTCGTCAACGACAAGGGAGAG
GCCGTCTACTGCAAATTCCATTTCAGGGTCCGATTCGATAGTCTAAACTG
TTATTCGAGATACAGCATAAAGGAAAAGCCTACTTTTCAGGCCCCAAAAA
TCAAAAATCTCTCTGCGGCTGATGCTGCACGTCTTGCTGGCGAAGATCCT
GACTACGCAATTCATGATCTGTACAATGCCATCGAAAAAGGAGATTTTCC
TCAGTGGAAGCTCTTCATTCAGGTTGGTCACCCTATCACGGTATATGAGA
CCAAAAAGAGGTTTCGATTGCAGGTGATGACATTTGAACAAGCGGCAAAA
TGGCCAATGAATCCATTTGATGTTACCAAAGTCTGGCCTCACGGGGCGTT
CCCACTAATTCCAGTCGGGACAATGACTCTCAACAGAAATCCAAAGAACT
ACTTCGCTGAGGTGGAACAGGCGGCTTTCTGTCCTGCTCATGTGGTTCCC
GGGATCGAATTCTCTCCCGACAAAATGCTTCAAGGTCGAATCTTCTCGTA
TCCAGATACGCAATTCTATCGTCTGGGCACTAATTACACTCATTTGCCAA
TCAACTGTCCTTATCGTGTCCGACCACACAACGTTCAACGTGATGGGGAG
GCTTGTTATGATAGTCAGGGCAACGCTCCCAATTACTTCCCGAACAGTTT
CAATGGACATATTGAATGTCCAGAAGCGGCGGATAGTAGATGGAGCGTGG
CAGGAGAAGTCGCCCGCCATGAATCCATCACAGAAGACAATTTCGTGCAA
CCACGAGTATTCTGGGAGAAGGTA
>Ctl-2_Hpl reannot_id=Q27487-D1 origin_id=HPLM_0002173201-mRNA-1 class=Cat
CAAGATGTGGTGTTCATGGATGAAATGGCTCATTTTGATCGTGAACGCAT
CCCTGAGAGGGTGGTCCATGCTAAAGGAGGAGGAGCCCACGGCATGTTCG
AAGTAACTCATGATATCACAAAGTACTGCAAAGCTGACATCTTCAGCAAG
ATAGGCAAACAAACACCGTGTTTCGCTCGCTTTTCCACAGTTGGTGGAGA
GTCGGGATCAGCAGATACGGCTCGTGATCCACGTGGTTTTGCTGTGAAAT
TCTACACTGAAGAAGGAAATTGGGATCTGGTTGGCAACAACACACCGATT
TTCTTCATTCGTGATCCAATGCAATTCCCGAACTTCATCCACACTCAAAA
GAGAAATCCTCAGACTCATCTGAAGGACCCAGATATGATGTGGGACTTCT
GGGGACTTCGACCTGAGTCTACCCACCAGGTGATGTTCTTGATGTCGGAT
CGAGGAACTCCCGACGGTTTCCGCTTTATGAACGGCTATGGCTCTCATAC
CTTTAAGCTTGTCAATGCCAAGGGAGAACCAGTGTACTGTAAATTCCACT
TCAAGGTTTGTCATGTAATCAAGAACCTCTCTGCAGAAGATGCCGCTCGG
CTTTCGGGCGAAGACCCTGATTACTCAATTCGCGATCTCTACAATGCAAT
CGAGAGGGGAGACTTCCCACAATGGAAACTCCACATCCAGGTGATGACCT
TCGAGCAAGCAGAGAGATGGCGATTGAACCCATTCGACGTCACCAAAGTT
TGGCCACATTCCGAATTTCCACTGATACCTGTTGGAACAATGACACTCAA
CAGAAATCCCAAGAACTATTTTGCTGAGGTAGAGCAAGCTGCTTTCTCTC
CCGCTCATGTAGTTCCTGGAATCGAATTCTCCCCAGACAAGATGCTCCAA
GGTCGACTGTTTTCCTACACAGATACACACTTCCACCGTCTAGGACCGAA
TTACAACCAGCTGCCGATCAACTGTCCTTTCCGGGCTCGAGCTCACAACA
CTCAACGAGATGGCGCCGCTTGTTACGATAATCAAGGTAATGCTCCAAAT
TACTTCCCGAACAGTTTCAATGGTGGAGTAGAATGTCCGAGGTCAGCAGA
AAGCAGATGGAGTACGACAGGAGACGTTGCTCGACACGAATCCATTGATG
AGAACAACTTTGAACAACCTCGGCTATTCTGGGAAAAGGTACTCGAG
>Ctl-3_Hpl reannot_id=Q27487-D2 origin_id=HPLM_0001696601-mRNA-1 class=Cat
AGGGGTCCATTGCTCATGCAAGATGTAGTGTACATGGATGAAATGGCTCA
TTTTGATCGTGAAAGGATTCCCGAACGAGTCGTTCATGCCAAAGGAGGAG
GAGCCCATGGAGTGTTCGAGGTGACTCATGACATTACAAAATATTGCAAA
GCAGAAATTTTCAGCAAAATCGGCAAACAGACACCGTGTTTTGTACGCTT
TTCTACCGTTGCTGGAGAGTTAGGATCAGCGGATACGGCTCGCGACCCAC
GTGGTTTCGCTGTAAAGTTTTACACTGAGGAAGGGAATTGGGACCTTGTT
GGCAACAATACCCCAATTTTCTTCATTCGTGATCCACTGCAATTCCCAAA
CTTCATCCACACCCAGAAGAGAAATCCTCAGACTCATCTGAAGGATCCGG
ACATGCAGTGGGACTTCTGGGGACTTCGACCTGAGTCCACACACCAAGTG
ATGTTCTTGATGTCGGATCGAGGAACTCCCGACGGATTTCGCTTCATGAA
TGGCTACGGCTCTCACACCTTCAAAATGGTCAACGCCAGAGGAGAACCGG
TTTACTGTAAATTCCACTTCAAGCCGCCAAAGATCAAGAATCTTTCCGCT
GCCGATGCTGCTCGTCTCGCCGGCGAAGATCCTGATTACGCGATCCGTGA
TCTGTTCAACGCAATCGAGAGAGGAGACTTCCCCTCTTGGAAGCTCTATA
TCCAGGTTGGTTTTCCCCTAGACGTGTTGTCGACCATCTACCCAAAGACC
TACTTTCAGGTGATGACTTTCGAGCAAGCAGAAAAATGGCCGATGAACCC
ATTTGACGTCACCAAAGTTTGGCCACATGGCGAATTCCCATTGATTCCGG
TTGGGACTATGACGCTCAACAGGAATCCGAAAAATTATTTCGCTGAGGTG
GAACAGGCCGCTTTCTGTCCAGCTCATGTGGTTCCTGGAATCGAATTTTC
GCCAGACAAGATGCTTCAGGGACGACTGTTCTCCTACACAGATACCCACT
TCCATCGTCTAGGCCCGAACTATATCCAGTTGCCCATTAATTGCCCCTTC
AGAGCTCGAGCGCACAATGCTCAACGAGACGGATTCGCAGCTTACAATAA
TCAAGAAAATGCTCCAAACTATTTCCCCAACAGCTTCAATGGCGGAGTGG
AATGCCCAAAAGCTTTAGAAAGCAAATGGAAAGTGACAGGAGACGTTGCT
CGTCACGAGTCCATTGACGACAATAACTTTGAACAGCCACGAGTATTCTG
GGAAAAGGTA
>Ctl-4_Hpl reannot_id=Q27487-D3 origin_id=HPLM_0001696601-mRNA-1 class=Cat
AAACCAAAAGTGATGACAACCTCCAATGGTGCTCCGATTGCCAACAAAAC
AAATGTGCTCACTGTAGGACCTAGGGGTCCAATGCTTATGCAAGATGTGG
TGTTCATGGATGAAATGGCTCATTTTGATCGTGAACGTATCCCAGAGAGG
GTGGTCCATGCTAAAGGAGGAGGAGCCCATGGCATGTTTGAAGTGACTCA
TGATATCACAAAGTACTGCAAAGCTGATATCTTCAGCAAGATCGGCAAGC
AAACACCGTGTTTCGCTCGCTTTTCCACAGTTGGTGGAGAATCGGGATCA
GCGGATACGGCTCGTGATCCACGTGGTTTTGCTGTGAAATTCTACACTGA
AGAAGGAAATTGGGATCTGGTTGGCAACAACACACCGATTTTCTTCATTC
GTGATCCAATGCAATTCCCGAACTTCATACACACTCAAAAGAGAAATCCT
CAGACTCATCTGAAGGATCCAGATATGATGTGGGACTTCTGGGGACTTCG
ACCTGAGTCCACCCACCAGGTGATGTTCTTGATGTCGGATCGAGGAACTC
CCGACGGTTTCCGCTTTATGAACGGCTATGGCTCTCATACCTTTAAGCTT
GTCAATGCCAAGGGAGAACCAGTCTACTGTAAATTCCACTTCAAGGTTTG
TCATGTAATCAAGAACCTCTCTGCAGAAGATGCCGCTCGGCTTTCGGGCG
AAGACCCTGATTACTCGATTCGCGATCTTTACAATGCAATCGAGAGGGGA
GACTTCCCACAATGGAAACTCCACATCCAGGTGATGACCTTCGAGCAAGC
AGAGAGATGGCGATTGAACCCATTCGACGTCACCAAGGTTTGGCCACATT
CCGAATTTCCACTGATTCCTGTTGGAACAATGACACTCAATAGAAATCCA
AAGAACTATTTTGCTGAGGTGGAGCAAGCTGCTTTCTCTCCAGCTCATGT
GGTTCCTGGAATTGAATTCTCCCCAGACAAAATGCTCCAAGGTCGACTGT
TCTCCTACACAGATACACACTTCCACCGTCTAGGACCGAATTACAACCAG
CTGCCGATCAACTGTCCTTTCCGGGCTCGAGCTCACAACACTCAACGAGA
TGGCGCCGCTTGTTACGATAATCAGGGCAATGCTCCAAATTACTTCCCGA
ACAGCTTCAATGGTGGTGTGGAATGTCCGAGGTCTGTAGAGAGTAGATGG
AATACGACAGGAGACGTTGCTCGACATGAATCAATTGATGAGAACAACTT
CGAACAACCACGGCTATTTTGGGAAAAGGTACTC
>PHGpx-1_Hpl reannot_id=O02621-D1 origin_id=HPLM_0000870301-mRNA-1 class=GPX
TTTAGAGGGAAAGTCCTCATCATTGTAAACGTCGCATCTCAGTGTGGTCT
GACAAACTCCAATTACACGCAATTCAAAGAGCTTCTTGATAAATACAAGT
CGCAGGGATTGGAAGTGGCTGCGTTCCCGTGTAATCAGTTCGGTGGACAG
GAACCAGCCTGCGAAGTTGATATCAAGAACTTCGTGGCAAACAAATTCAA
CTTTGAGCCTGATCTCTACGCTAAAGTCAATGTGAACGGCGATAACGCGG
ATCCTCTATTCAAGTATTTGAAGAAAGAGCAAGGAGGGACAATGTTCGAC
GCAATTAAATGGAACTTCACAAAGTTTTTGGTGGACAGAGAAGGAAAGGT
TGTGAAGAGATTTGGACCCACAACAGAGCCAAAAGATATGGTGAAGGACA
TTGAGAAACTTCTCGCAAGTGGCACC
>PHGpx-2_Hpl reannot_id=O62327-D2 origin_id=HPLM_0001175701-mRNA-1 class=GPX
TTCAGAGGGCAGGTCGTTATCATAGTGAACGTCGCATCCAAATGTGGTTA
TACCAAGAATCACTACACGGAATTAAAGGCTCTCCATGACAAGTATCATG
ACCAAGGTCTTCGGGTTGCTGCGTTTCCATGCAATCAGTTCGGTGGGCAG
GAGCCGGCATGTGAAGCTGAAATCCTAAAATTTGTCAAGGATACATACAA
TTACGAACCGGATTTGTACGCAAAGGTCAAAGTGAATGGAGCTGAAGCCG
ATCCATTTTGGCAGTTCCTCAAGAAGGAGCAAGGAGGCACACTAATCAAC
GCAATCAAGTGGAACTTCACGAAATTTTTGATTAATCGAAAAGGCTACGT
GGTAAAAAGG
>NPHGpx_Hpl reannot_id=Q95003-D1 origin_id=HPLM_0000575401-mRNA-1 class=GPX
ATAGCTGGAGATATAACATTTTATCAACAGTTATCACTTAATATCCACAA
GGGTATTACTTGTCGTTCAGGGCCAAAGATGGTAGATGAAACCACAAGGT
GGAGTCAGTGCAAAGATGTTAATCAGTCTATTTATGATTTCCAGATGGAA
ACGTTACAAGGGCAATTTACTGATTTGTCACAGTATAAAGGACAAGTTCT
TCTGATTATTAACGTTGCAACGTTCTGTGCTTACACTCAACAATACACCG
ATTTCAATCCGTTGATCGAAAAGAACGTTAATGGAGGCTTCACAATTTTG
GCATTCCCATGTAACCAGTTCTATCTGCAGGAACCAGCTGAAAATCATGA
ACTCATGAATGGCATCATGTACGTCCGACCGGGTAACGGATGGAAACCAC
ATCAGAATCTACACATCTACGGAAAGATTGACGTCAACGGAGAGAACCAT
CATCCTCTTTACGAATTCCTCAAGGAGAGCTGTCCCCAGACGGTTGAGAA
AATTGGAAAGACCGACGAGCTGATGTACAATCCAGTCCGAGCCAACGACA
TCACGTGGAACTTCGAAAAATTCCTCATCGACAGACAGGGCCGTCCTCGC
TTCCGTTTCCATCCAACCGCCTGGAGCCATGGTGATGTTGTTCAGCCCTT
CATTGAACAACTTCTGAATGAAGATCCTGAT
>Prx6_Hpl reannot_id=O17433-D1 origin_id=HPLM_0000955601-mRNA-1 class=Prx
AGCTGGGCAATCTTGTTCTCGCATCCAGCCGATTATACACCCGTTTGCAC
GACTGAGCTGGCTCGAGCAGCTCAGCTGGCGGAACAGTTCCATGATAGGA
ATGTACAGATGATCGCATTAAGTTGCGATTCAGCTGAGTCGCATCGAGGC
TGGATCAACGATATCGTAGCGTACGCGAACACTCCGGTTATCACGAGTAC
TCAAATGCTTCGTTTAGGCGAGAGCTTCCCATTTGAAATAATCGCAGATG
AGGATCGATCGCTGGCGACAGCGTTGGGTATGCTTGATCCAGCGGAAATG
GATAGCAAAGGAATGCCACTCACAGCTCGCGCTGTTTTTATAATTGATCC
CAAAAAGCAACTTCGTGCACAGATACTCTATCCAGCCACAACGGGGAGAA
ACTTCGATGAAATTCTGCGCATAATCGACTCCATGCAGCTAGCTGATCGT
CTGCCGGTTGCGACTCCCGAGGGTTGGAAAGGTTTGGCTGAGTCATGTAT
GGTTCAACCAAATGTTCCTTCGGACAAAGCGGATGAACTGTTTGGCAAGG
TGAACACAATATCGCTCCCCAGTGGAAAGTCTTATCTTCGCAAGGTGGAC
CTTGTTGAC
>Prx1-1_Hpl reannot_id=Q21824-D1 origin_id=HPLM_0001975201-mRNA-1 class=Prx
ATGCTCCGTAGCGCTATCCGAGCCGTCTCTCGAACAGCCGGAGCTGTACA
GGCCGTGCGTGGTCTTTCAGTGAGTCCCATCCTGCAAACAGTTCGACCAC
TTGGCCCAATGTGTAAACTACCCGAATTCAAGGGAACAGCAGTGGTTGAC
GGGGACTTCAAGGTCATATCTTCCAATGATTACAATGGAAAGTGGTTGAT
CATCTTCTTCTATCCACTAGATTTTACTTTCGTTTGCCCAACGGAGATAA
TCGCCTTCGGAGATCGTGCCAAGGAGTTCCGTGATCTCGGTTGCGAGGTT
GTGGCTTGCTCGTGCGATTCCCATTTCTCGCACCTGGCCTGGGTTCAGAC
CCCACGTAAAGAGGGAGGATTGGGAGATATGAATATCCCAGTCCTTTCCG
ACTTCAACAAAAAGATTGCCCGAAACTTTGGTGTTTTGGATGAGGAAACC
GGTCTCTCATACCGTGGTCTGTTCCTTATTGATCCTAATGGAAATGTACG
TCACACTACTTGCAATGATTTACCAGTTGGACGCTCTGTTGACGAGGCTC
TGCGTGTATTGAAAGCATTCCAGTTTGTGGAGAAACACGGAGAAGTTTGT
CCTGCTGACTGGCATGACGATGCGCCAACAATCAAGCCAGGTGTCAAGGA
TAGCAAAGAGTATTTCAGCAAAGTGAACAAG
>Prx1-2_Hpl reannot_id=Q9NL98-D1 origin_id=HPLM_0001735001-mRNA-1 class=Prx
ATGTCGAAGGCTTTCATTGGAAAACCCGCACCAGACTTCGCCACAAAGGC
AGTTTACAATGGCGATTTCATCGACGTGAAACTATCTGACTACAAAGGCA
AATATACAGTGCTCTTCTTCTACCCGCTAGATTTCACCTTCGTCTGCCCC
ACGGAAATCATTGCGTTTTCCGACCGTGTCGAGGAGTTCAAGAAAATTGA
TGCTGCAGTTCTCGCTTGTTCGACTGATTCCGTTTTTTCTCACCTGGCGT
GGATCAATACTCCTCGCAAACACGGTGGACTCGGTGACATGAAAATTCCT
GTTCTCGCTGACACAAATCACCAAATTTCGAAAGATTATGGTGTCCTCAA
GGATGACGAAGGAATTGCCTACAGAGGCGCGGCAGCATATATCTCGAGGC
GGCTTTTCATTATTGATCCTAAGGGAATTCTGCGACAGATAACTATCAAC
GACCTTCCCGTAGGGCGCTCTGTTGATGAGACACTTCGTCTTGTGCAGGC
CTTCCAATATGTTGATAAGCACGGTGAAGTTTGCCCTGCTGGTTGGACCC
CTGGTAAAGAAACTATCAAGCCTAGAGTCAAGGAAAGCCAAGAGTACTTC
AGTAAAGCA
>SOD2_Hpl reannot_id=P31161-D1 origin_id=HPLM_0002107601-mRNA-1 class=SOD
AGAGCGAAGCACACTCTTCCTGATCTCCCGTATGACTACAATGCTCTGGA
GCCCGTTATCTGCAATGAAATCATGCAGATCCATCACCAGAAGCATCATG
CCACATATGTAAATAATCTGAACACCTGCGAAGAAAAAATTCACGAAGCT
CTATCAAAAGGTAACATAAAGGAAGCCATAGCTCTGCAACCAGCGCTAAA
ATTCAATGGTGGAGGTCACATAAATCACTCCATTTTTTGGACGAATCTGG
CGAAAGACGGAGGCGAGCCGAGCAAAGAACTCATGGACGCCATAAAAAGA
GATTTCGGGTCGTTGGAAAAAATGCAAGAGAAGATGTCCGCAGCTACGAT
TGCGGTTCAAGGTTCCGGTTGGGGATGGCTCGGCTACTGTCCCGTTGCCA
AGAGGCTTAAGATTCAAACCTGCGCTAACCAAGATCCACTCGAGCCAACA
ACTGGACTGATTCCACTTTTCGGAATCGACGTCTGGGAGCATGCATACTA
TCTACAGTACAAAAACGTACGTCCGGACTACGTTAAAGCTATTTGGAAAA
TTGCCAACTGGAAGAACATTAGTGAAAGATTTGCGAATGCACAGCAT
>SOD3_Hpl reannot_id=P51547-D1 origin_id=HPLM_0001698601-mRNA-1 class=SOD
ATGACAATGCTTCAACAGATTCTACTGATCTCCGTGATCATCGGAACCGT
TCATGTACATGAAGTGGATTGTGCTAATGAAGTGCTTAAAGCCCGTGCGT
ACATCTTCGAAGCAGTGAAAGGAGGCAATCCAGCTAAGACTGTAGGTGTC
ATAGATCTCGTCCAAACTGGGACTTTAGTCAAGATGAATGGCAGCGTATC
CGGTCTACAACCAGGACTTCATGGCTTTCACATTCATGAGAAAGGCGATC
TGGGCAATGGTTGTCTGGCAGCAGGCGCCCATTTCAATCCACATAAAATG
ATGCATGGAGCTCCTGAAGACTCGAATCGACATGTTGGTGATCTCGGAAA
CATCGAGACTCCGGTGAGTGGCATCTCCCTCATGCTGCTT
>SOD1_Hpl reannot_id=Q27666-D1 origin_id=HPLM_0000965001-mRNA-1 class=SOD
ATGAGTAACCGTGCTGTTGCCGTACTACGAGGAGACCCCGGTGTGACCGG
TACAGTGTGGTTCAGCCAGGACAAGGAATCCGACCCATGCGTGATCAAAG
GTGAAATCAAGGGTTTGACTCCGGGTCTTCACGGATTCCATGTCCATCAG
TACGGTGACTCAACTAACGGCTGCACTTCCGCTGGACCACATTTCAATCC
ATTCAACAAGACTCACGGAGGGCCCAAGGATGATGTTCGTCATGTTGGCG
ACCTCGGAAACGTTGAAGCTGGAGCTGATGGTGTAGCACACTTTGAGATC
AAAGACCATTTGGTTAAGATTCATGGGGAACATACCGTTGTAGGACGTTC
CCTTGTCGTTCATGCTGGAACTGATGATTTGGGTAAAGGAGTAGGCGAAA
AGAAGGAGGAATCTCTGAAGACAGGAAATGCTGGCGCTCGTGTCGCTTGC
GGAGTTATTGCAACCGCTGCTCCCCAG
