# Supplementary material for: Speciation and adaptive evolution reshape antioxidant enzymatic system diversity across the phylum Nematoda
Source: BMC Biol. 2020 Nov 26;18:181. doi: 10.1186/s12915-020-00896-z (PMC7694339; doi:10.1186/s12915-020-00896-z)
Supplement: Supplementary file 4 — Additional file 4:. Protein-coding transcript (cds) and Protein-coding transcript translation (pep) sequences, and GFF (gff) files of antioxidant enzymes in 58 nematodes. [file 12915_2020_896_MOESM4_ESM.zip › Additional file 4-gff and sequences of re-annoted antioxidant enzymes in 58 nematodes/58_nematodes_antioxidant_enzymes/cds/heligmosomoides_polygyrus.PRJEB15396.antioxidant.cds]

>Ctl_Hpo reannot_id=Q27487-D1 origin_id=HPOL_0001593701-mRNA-1 class=Cat
AGAGGGCCGCTTCTGATGCAGGATGTCGTCTTCATGAACGAAATGGCGCA
TTTCGATCGCGAACGCATTCCTGAAAGGGTTGTGCACGCCAAGGGAGGAG
GTGCTCATGGCATTTTCGAAGTCACTCATGACATCACGAAGTACTGCAAA
GCGGACATCTTCAGCAAGGTCGGCAAACAAACTCCGTGTTTCGTCCGCTT
CTCGACTGTTGGCGGCGAATCAGGATCTGCCGATACAGCACGTGACCCAC
GAGGATTCGCCGTGAAATTCTACACCGAGGAGGGAAACTGGGACTTAGTT
GGGAACAACACACCCATCTTCTTCATTCGTGATCCTATCCAATTTCCGAA
TTTCATCCACACCCAGAAAAGAAATCCACAAACACATTTGAAGGATATGG
ACATGATGTGGGACTTCTTCAGTCTTCGCCCCGAGTCTACTCACCAGGTC
ATGTTCTTGTTCTCTGACCGGGGAACCCCCGACGGCTTCCGCTTTATGAA
TGGCTACGGCTCGCATACGTTCAAGATGGTCAACGCTGACGGTGTAGCAG
TCTACTGCAAATTCCACTTCAAGCCTCAGAAAATCAAGAACCTCATGGCC
GCGGAGGCCGGTCGTCTAGCTGGGGAGGATCCCGATTATGCCATTCGTGA
TCTCTATAACGCGATCGAGCGAGGCGAGTATCCGCAGTGGAAATTCTACA
TACAGGTGATGACCTTCGAGCAGGCCGAAAAATGGCCGATGAATCCATTC
GACGTCACGAAAGTTTGGCCGCACTGCGACTTCCCGTTGATTCCTGTCGG
AACGATGACGCTTAACAGGAACCCGAAGAACTACTTTGCGGAGGTTGAAC
AGTCGGCGTTCTGTCCGGCTCACGTCGTCCCTGGAATCGAGTTCTCTCCC
GACAAAATGCTCCAGGGCAGGCTGTTCTCCTATACGGACACGCACTTCCA
TCGCCTCGGCACCAACTACATCCAGCTGCCGATCAACTGTCCGTACCGCG
CGCGAGCTCACAATACTCAGCGTGACGGAGCCGCTTCTTATGACAATCAA
GGCAATGCTCCCAACTATTTCCCGAACAGTTTCAACGGTGGAGTGGAGTG
CCCAAGGTCGGCAGAGAGCAAGTGGAGTGTGTCTGGTGACGTGGCTCGTC
ATGAGTCTATTAACGAGGACAACTTCGAGCAGCCACGAATGTTCTGGGAA
AAGGTATTGCAGTCT
>PHGpx_Hpo reannot_id=O62327-D1 origin_id=HPOL_0000804501-mRNA-1 class=GPX
CTACTGTCTTTTAGAGGAAAGGTCGTTGTGATCGTCAATGTTGCCTCTCA
ATGTGGCCTAACCAACGCGAACTATACTCAGTTCAAAGAGCTGTTGGACA
AGTACAAGTCGCAAGGATTGGAGATCGCCGCGTTCCCGTGCAATCAGTTC
GGAGGACAGGAACCGGCATGCGAGCTCGATATCAAGAACTTTCAAACAAG
CAAGTTCAGCTTCGAGCCAGACCTCTATGCTAAGATCGACGTGAACGGCG
ACCACGCCGATCCGCTGTACAAATTCCTGAAGAAGCAACAAGGAGGCACC
ATTTTCGACGCCATCAAGTGGAATTTCACTAAGTTTCTCGTCGATAGAAA
CGGCAAGGTTGTGAAGAGG
>NPHGpx_Hpo reannot_id=Q95003-D1 origin_id=HPOL_0001216601-mRNA-1 class=GPX
ACGATTTTAGCATACACACAGCAATACACCGACTTCAACCCGTTGATCGA
GAAGAACGTGAACGGCGGGTTCACCATCTTGGCGTTCCCATGCAACCAGT
TCTACCTACAGGAGCCTGCTGAGAACCACGAGCTCATGAACGGCATCATG
TATGTCCGACCAGGTAACGGATGGAAGCCGCATCAAAATCTGCATGTGTA
CGGAAAAATCGACGTCAATGGAGAGAACCATCACCCCCTGTACGAGTTTT
TGAAGGAGACATGCCCACAGACTGTGGAGAAGATCGGAAAAACTAGTGAG
CTGATGTACAACCCGGTCAGGGCGAACGACATCACGTGGAACTTCGAGAA
GTTCCTCATCGACAGAAAGGGTCGTCCCCGCTTCCGCTTCCACCCAACCG
CGTGGAGCCACGGTGACGTCGTGCAGCCGTTCATCGACCAGCTGATGAAC
GAGAGCGAC
>Prx6_Hpo reannot_id=O17433-D1 origin_id=HPOL_0002042001-mRNA-1 class=Prx
TTTTCCAGCGAGATGAAGCTTGGCGACATATTTCCGGCATTCTCTGCGAC
AACGAATCTCGGGAAAATCGAAAATTTCCACGAATGGGTGGGGAATAGCT
GGGCTATACTGTTCTCGCATCCAGCGGACTACACACCCGTCTGCACGACT
GAACTGGCGCGTGCGGCATTGCTGGCGGAGCAGTTCCATGATCGTAATGT
GCAGATGATCGCTATCAGCTGCGACTCAGCTGAATCGCACCGAGGCTGGA
TCAAAGATATTGTGGCTTACGCAAACTCGCCAGTTTTAACAAGCACAGCT
CAGCTTTGTTGTATACTGGCTTTTTTAGATGAAAACTTCCCGTTTGAGAT
CATTGCCGATGAAGAACGTGAACTCGCAACAGCACTGGGTATGCTCGATC
CCGCGGAGAAGGACAGCAATGGAATGCCGCTCACAGCTCGCGCAGTGTTT
ATCGTGGATCCCAAAAAACAGCTGCGTGCACAGATCCTGTATCCTGCTAC
GACTGGAAGGAACTTCGAGTATGTAATTAGCCATTTATCAAAATTAGCGT
TCCATATCCAGGTTGCAACCCCAGAAGGATGGAAGAGTGTGAGCGAGGCA
TGCATGGTTCAGCCAAGCGTTGGTGCGTCGAAGGCCGAAGAACTTTTCGG
CAAGGTGGACACTCTGCCTCTCCCCAGTGGCAAACCTTATCTGCGCAAGG
TGAACCTTGTTGAC
>Prx1-1_Hpo reannot_id=Q21824-D1 origin_id=HPOL_0000712701-mRNA-1 class=Prx
ATGCTTCGTAACGCTATACGAGCCGCGTCTCGATCAGCCTTGGCCCTACA
GTCAGCACGACGCCTCTCGGCCACTCCTATTCTGCAGGCGGTGAGACCAC
TTGGACCCAAATGCAAGCTGCCGGAGTTCGAGACCACAGCAGTTGTTGAC
GGAGACTTTAAGAGCATTTCGTCGAAGGACTACAACGGGAAGTGGCTGAT
CATCTTCTTCTACCCGCTCGACTTCACATTCGTCTGCCCAACGGAGATCA
TTGCGTTCGGAGATCGTGCCGAGGAGTTCAGAAAGCTTGGATGCGAGGTA
GTAACGTGTTCGTGTGACTCGCATTTCTCTCATCTGGCCTGGGTTCAAAC
CCCACGTAAGGAAGGCGGTCTCGGCGACATGGATATTCCGATTCTGTCTG
ATTTCAACAAGAAGATAGCTAGGAGCTTTGGAGTACTGGATGAGGAGTCC
GGCTTGTCCTATCGCGGTCTGTTCCTCATCGACCCTAATGGAGACGTCCG
CCACACCACCTGCAATGATCTGCCGGTCGGTCGTTCCGTAGACGAAGCGC
TGCGTGTGTTGAAGGCTTTCCAGTTTGTGGAGAAGCACGGAGAGGTCTGC
CCCGCTGACTGGCATGACGACTCGCCGACGATCAAGCCCGGCGTCAAGGA
CAGCAAGGAGTACTTCAACAAGGTCAACAAG
>Prx1-2_Hpo reannot_id=Q21824-D2 origin_id=HPOL_0000348301-mRNA-1 class=Prx
ATGCTTCGTAACGCTATACGAGCCGCGACTCGATCAGCCCTAGCCCTACA
GTCAGCACGTCGCCTCTCGGCCACTCCTATTCTGCAGGCGGTGAGACCAC
TTGGACCCAAATGCAAGCTGCCGGAGTTTGAGACCACAGCAGTTGTTGAC
GGGGACTTTAAGAGCATCTCGTCGAAGGACTACAACGGGAAGTGGCTGAT
CATCTTCTTCTACCCGCTCGACTTCACATTCGTCTGCCCGACGGAGATCA
TTGCGTTCGGAGATCGTGCCGAGGAGTTCAGGAAGCTTGGCTGTGAGGTA
GTAACGTGCTCGTGTGACTCGCATTTCTCTCATCTGGCCTGGGTTCAAAC
CCCACGTAAGGAAGGCGGTCTCGGCGACATGGATATTCCGATTCTGTCTG
ACTTCAACAAGAAGATCGCTAGGAGCTTTGGAGTACTGGATGAGGAGTCC
GGCTTGTCCTATCGCGGACTGTTCCTCATCGACCCTAATGGAGACGTCCG
CCACACCACCTGCAATGATCTGCCAGTCGGTCGTTCTGTTGACGAAGCGC
TGCGTGTGCTGAAGGCATTCCAGTTTGTGGAGAAGCACGGAGAGGTCTGC
CCCGCTGATTGGCATGACGACTCGCCGACGATCAAGCCCGGCGTCAAGGA
TAGCAAGGAGTACTTCAACAAGGTCAACAAG
>Prx1-3_Hpo reannot_id=Q9NL98-D1 origin_id=HPOL_0000410401-mRNA-1 class=Prx
ATGTCGAAGGCGTTCATCGGCAAACCAGCACCGGACTTCACAGCGAAGGC
TGTGTTCGACAGTGACTTTGTCGACGTCAAACTCTCTGACTACAAGGGCA
AATACGTTGTGCTGTTCTTCTACCCTCTGGATTTCACTTTCGTCTGCCCT
ACCGAAATCATCGCGTTCTCCGATCGAGTGGAGGATTTCAAGAAGATCGA
TGTGGCAGTCCTCGCCTGTTCCACGGACTCTGTCTTCTCCCATTTGGCTT
GGATCAATACTCCTCGCAAGCATGGTGGACTTGGAGACATGAAAATCCCG
GTCCTCGCTGACACCAATCACCAGATTGCCAAGGATTATGGTGTGCTGAA
GGAGGATGAAGGAATCGCATACAGAGGCAAGTTCTTCTTGAGATTGTTCA
TCATTGACCCGAAGGGAGTTCTGCGCCAGATCACAATCAATGATCTTCCC
GTTGGTCGCTCCGTGGACGAGACCCTCCGCCTAGTTCAGGCATTCCAATA
CGTTGACAAGCATGGTGAGGTGTGCCCTGCTGGGTGGACTCCTGGAAAGG
ACACTATCAAGCCCGGCGTCAAGGACAGCAAGGAGTATTTCAGCAAAGCG
>SOD2_Hpo reannot_id=P31161-D1 origin_id=HPOL_0001308801-mRNA-1 class=SOD
AGGGCGAAACACAGCTTGCCCGACCTTCCATATGACTACAATGCCTTGGA
GCCCGTCATCTGCAACGAGATCATGCAGATACATCACCAGAAGCATCATG
CCACCTACGTCAACAATCTCAATGCATGTGAGGAGAAGATCCACGAAGCC
TTATCTAAAGGAAACATCAAAGAAGCTATCGCTCTTCAACCGGCATTGAA
GTTCAACGGTGGCGGGCACATAAACCATTCAATTTTCTGGACGAATCTCT
CGAAAGACGGAGGCGAACCTAGTTCGGAGCTCATGGCGGCCATCAAGAGA
GACTTTGGATCTCTGGAGAAGATGCAGGATGCTCTGTCCACGTCCACAAT
CGCAGTTCAGGGGTCTGGGTGGGGATGGCTCGGGTACTGCCCCGTAGGGA
AACGACTAAGGATCGCGACCTGCGCCAACCAGGACCCTCTCGAGCCAACA
ACCGGACTGATTCCACTCTTCGGTATAGACGTCTGGGAACACGCCTACTA
CCTGCAGTATAAGAATGTCCGTCCCGACTACGTGAAGGCAATCTGGAAGA
TCGCCAACTGGAAGAACATCAGCGAGAGATTTGCGAAAGCACAACAC
>SOD3_Hpo reannot_id=P51547-D1 origin_id=HPOL_0001486101-mRNA-1 class=SOD
GTGATTAAAGCCCGTGCTTACATCTTTGAAGCTGTGAAGGGCGGCAATCC
AAGCAAGACGATTGGCGTCATCGACCTGACCCAAGTTGGAACTCTGGTCA
AGCTGAACGGATCCGTGACCGGTCTGAAGCCCGGTCTTCATGGCTTCCAC
ATTCACGAGAAGGGCGACCTAGGAAATGGATGTCTTGCCTCTGGCGCCCA
CTTCAATCCTCATAAACTGATGCATGGAGCCCCCGATGACTCGAATCGTC
ACGTCGGAGATCTCGGGAACATCAACGCCCCGGCGAGTACTCTATCTGCC
TCCGGCGACACTCCGATTTCTATCTCCGACTCGGTGATAGCGCTGTCCGG
TCAGCACGACGTGATCGGCAGAGCAATCGTCATCCACTCCGATGCGGACG
ATCTCGGACGCGGCAGCTCTGAGCTCAGCAAGACGACCGGCAACGCCGGC
TCTCGTGTCGCCTGCGGAGTCATCGGTATCCTC
>SOD1-1_Hpo reannot_id=Q27666-D1 origin_id=HPOL_0000814201-mRNA-1 class=SOD
ATGAGCAACCGCGCTGTGGCAGTCCTTCGAGGAGATCCCGGAGTGACGGG
GACGGTATGGTTCAGCCAGGATAAAGAATCCGATCCGTGTGTGATCAAAG
GCGAAATCAAAGGCCTGACTCCCGGTCTTCATGGATTCCATGTGCACCAG
TACGGCGACTCCACCAATGGATGCATATCCGCTGGACCACATTTCAATCC
GTTCAATAAGACCCACGGAGGGCCAAAGGATGAGGTCCGTCACGTGGGCG
ATCTTGGAAACGTCGAGGCCGGGTCCGATGGTGTGGCACACTTTGAAATC
ACCGACAACCTGGTGAAGATTCACGGAGAGCACAGTGTGATTGGCCGCTC
GCTTGTTGTTCACGCAGGAACCGATGATCTTGGCAAGGGAGTGGGCGAGA
AGAAGGACGAGTCTCTGAAGACTGGCAACGCAGGTGCGCGCACCGCTTGC
GGTGTTATCGCCGTCGCCGCCCCGCAG
>SOD1-2_Hpo reannot_id=Q27666-D2 origin_id=NA class=SOD
ATGAGCAACCGCGCTGTGGCAGTCCTTCGAGGAGATCCAGGTGTGACGGG
GACCGTATGGTTTAGCCAGGATAAAGAATCCGATCCGTGTGTGATCAAAG
GCGAAATCAAAGGCCTGACTCCCGGTCTGCATGGATTCCATGTGCACCAG
TACGGCGACTCCACCAATGGATGCATATCCGCTGGACCACATTTCAATCC
GTTCAATAAGACCGGAGGGCCAAAGGATGAGGTCCGTCACGTGGGCGACC
TCGGAAACGTCGAGGCCGGGTCCGATGGTGTGGCACACTTTGAAATCACT
GACAACCTGGCGAAGATTCACGGAGAGCACAGCGTGATTGGCCGCTCGCT
TGTTGTTCACGCAGGAACCGATGATCTTGGCAAAGGTGTGGGCAAGAAGA
AGGACGAGTCTCTGAAGACTGGCAACGCAGGTGCTCGCACCGCTTGTGGT
GTTATCGCCGTCGCCGCCCCGCAG
