# Supplementary material for: Speciation and adaptive evolution reshape antioxidant enzymatic system diversity across the phylum Nematoda
Source: BMC Biol. 2020 Nov 26;18:181. doi: 10.1186/s12915-020-00896-z (PMC7694339; doi:10.1186/s12915-020-00896-z)
Supplement: Supplementary file 4 — Additional file 4:. Protein-coding transcript (cds) and Protein-coding transcript translation (pep) sequences, and GFF (gff) files of antioxidant enzymes in 58 nematodes. [file 12915_2020_896_MOESM4_ESM.zip › Additional file 4-gff and sequences of re-annoted antioxidant enzymes in 58 nematodes/58_nematodes_antioxidant_enzymes/cds/litomosoides_sigmodontis.PRJEB3075.antioxidant.cds]

>PHGpx-1_Lsi reannot_id=O02621-D1 origin_id=nLs.2.1.2.t02124-RA class=GPX
TACAGAAACAGGGTAGTTCTCATAGTAAATGTCGCATCACAATGTGGTCT
TACCCACTCGAATTATGCCCAGCTAAAGGATTTGCACGATAAATATAAAG
AACAAGGTCTGGCAATAGTGGCCTTCCCTTGCAATCAGTTCGCTTCGCAA
GAACCTGGTAATGCAGAGGAGATTAAACGTTTTGTGAAAGAAACATTCGA
TTTCGAACCTGATTTATATGCTAAGATCAATGTCAATGGAGCGGAGGAGC
ACCCGTTGTATACGTTTTTGAAGAGCCAAAAAGGGGGCACTCTGATAGAC
GCTATTAAGTGGAACTTTACCAAATTTCTTATCAATAGACGAGGAGAAGT
GGTAAAGCGGTATGATCCCATGGTGCAACCTAAGGACATAGAAGAGGACA
TTGTGAAATTGTTGAATGATCATGTT
>PHGpx-2_Lsi reannot_id=O62327-D2 origin_id=nLs.2.1.2.t04687-RA class=GPX
AGAGGCAAACCAGTGGTAATTGTCAATGTTGCATCACAGTGTGGTTTGAC
GAATTCTAATTATGCAGAACTCAAAGAACTGATGGAACACTACAGAGATA
AAGGATTAGCAATAGCAGCCTTTCCATGTAACCAATTTGGCGGGCAGGAA
CCGAAATGTGAATTGGAAGTGAAAAATTTTGTTGCTGAAAAATTTCATTT
CGAACCTGATTTGTATGCTAAAATCGATGTCAACGGTAAAAATGCGGCAC
CACTGTTCGATTTCCTGAAACATGAAAAGGGAGGATTGTTTGGCGATAAT
ATAAAGTGGAATTTCACAAAATTTCTGATTGACCGGGATGGGCATCCGGT
T
>Prx6-1_Lsi reannot_id=O17433-D1 origin_id=nLs.2.1.2.t01675-RA class=Prx
ATGTCAAAAGGCATTCTGCTGGGTGATAAATTTCCAGATTTCCAAGCCGA
GACCAATGAGGATTTCATTTCGAGCTTTCATGATTGGATTGGCAAAGACA
GCTGGGCAATACTGTTTTCTCATCCACGAGATTTCACTCCAGTATGCACT
ACGGAACTTGCTAGGCTGGTTCAACTGGCGCCGGAATTCAAGAAACGAAA
TGTAAAGCTGATTGGCTTAAGTTGTGATTCGATACAATCGCATCGTGAAT
GGGCTGCTGATATCCTCAAGGTATCTAAAATGAAGTCTGGTGATTGCGGT
AATAGCTGCTCAGAAAAGAAACTACCATTTCCGATAATAGCAGATGAGAA
TCGTGCTCTAGCTATCAAACTGGGGATGATGGATCCAGAGGAGCGTGATG
AAAAGGGCGCTGCATTAACCGCACGTTGTCTATTCATAATTGGACCTGAG
AAGACGCTGAAACTTTCTATCTTATACCCTGCAACAACGGGACGAAATTT
TGATGAAATCCTGCGCGTTATTGACTCCCTTCAACTTACAGTAACGAAAA
AAGTAGCAACACCTGTTGACTGGAAGGATGGCGATGATTGTGTCGTGATA
CCAACGATTGATGACAATGAGGCAAAAAAATTGTTTGGTGAAAAGATAAA
TACTGTTGAATTGCCATCTGGAAAACGTTACCTTCGCATGGTTCCACATC
CGAAA
>Prx6-2_Lsi reannot_id=O17433-D2 origin_id=nLs.2.1.2.t01680-RA class=Prx
ATGTCAAAAGGCATTCTGCTGGGTGATAAATTTCCAGATTTCCAAGCCGA
GACCAATGAGGATTTCATTTCGAGCTTTCATGATTGGATTGGCAAAGACA
GCTGGGCAATACTGTTTTCTCATCCACGAGATTTCACTCCAGTATGCACT
ACGGAACTTGCTAGGCTGGTTCAACTGGCGCCGGAATTCAAGAAACGAAA
TGTAAAGCTGATTGGCTTAAGTTGTGATTCGATACAATCGCATCGTGAAT
GGGCTGCTGATATCCTCAAGGTATCTAAAATGAAGTCTGGTGATTGCGGT
AATAGCTGCTCAGAAAAGAAACTACCATTTCCGATAATAGCAGATGAGAA
TCGTGCTCTAGCTATCAAACTGGGGATGATGGATCCAGAGGAGCGTGATG
AAAAGGGCGCTGCATTAACCGCACGTTGTCTATTCATAATTGGACCTGAG
AAGACGCTGAAACTTTCTATCTTATACCCTGCAACAACGGGACGAAATTT
TGATGAAATCCTGCGCGTTATTGACTCCCTTCAACTTACAGTAACGAAAA
AAGTAGCAACACCTGTTGACTGGAAGGATGGCGATGATTGTGTCGTGATA
CCAACGATTGATGACAATGAGGCAAAAAAATTGTTTGGTGAAAAGATAAA
TACTGTTGAATTGCCATCTGGAAAACGTTACCTTCGCATGGTTCCACATC
CGAAA
>Prx1_Lsi reannot_id=P48822-D1 origin_id=nLs.2.1.2.t01344-RA class=Prx
ACAGCAGCATTCCCACTTCGTCAAATATCTCGAGCCCGGCTTTGCACCTC
ATCTATCGCATTATCTGGCGTTCGACCTTTAGGTCCAAAGAACAAAGCAC
CCGATTTTTCTGGTACAGCAGTTGTAAATGGCGAGTTTAAAACAATTAGC
ATGAATGATTACAAAGGAAAATGGCTTATCATGTTTTTCTATCCTCTTGA
CTTCACATTCGTTTGCCCAACGGAGATTATTGCCTTCAGCGACCGATGTG
CGGATTTTCAGAAATTAAACACAGAATTGATCGCCTGTTCGTGCGACTCT
CATTTCTCACACTTAGCTTGGACACAAACTCCGCGCAGTGAAGGTGGTCT
AGGTGACATGCAGATTCCAGTCCTTGCAGACTTTAATAAAGACATCGCGA
ATGCATTCGGTGTGCTTGATCATGAAACAGGTATTTCATATCGAGGCTTG
TTCTTAATTGATCCAAATGGTGAAATTCGTCATTCTTTGGTGAATGACCT
TCCAGTTGGTCGTAGTGTGGATGAAGCATTTCGTATACTGAAAGCTTTTC
AATTTGTGGAAAAACATGGTGAAGTATGCCCAGCGAATTGGTCTGATGAT
AAGCCAACAATTAAGCCTGGTGTTAAGGAGTCTAAAGAATATTTCAAAAA
AGTTGGCGGTCATACA
>SOD1_Lsi reannot_id=P41962-D1 origin_id=nLs.2.1.2.t03292-RA class=SOD
ATGAGTGCAAATGCGATAGCTGTGCTGCGTGGTGATGCCGTTAGTGGAAT
TATTCGATTTAAACAGGAAAAAGAAGGCGCTCCAACAGCGATTAATGGTG
AAATCAAAGGTTTGACTCCCGGTTCACATGGTTTTCATATTCATCAGTAC
GGTGATACTACAAACGGCTGCGTTTCTGCCGGTCCACATTTCAATCCTTA
CAATAAAACACATGGAGGCCCAACCGATGAAATAAGACATGTTGGTGACC
TTGGAAATATTGTAGCTGGAGCCGATGGCATAGCGCACATTGATATTTCT
GATAAACAAATACAGTTAATGGGTCCAAATTCGATAATTGGCCGTTCAAT
TGTTGTGCATGCTGATCAGGACGACCTAGGGAAGGGAGTTGGGAACAAGA
AGGAAGAAAGTCTGAAAACTGGTAATGCTGGTGCCCGCGTTGCATGCGCC
ATTGTTGCCATTAGCGCTGCTCCC
>SOD1-like_Lsi reannot_id=P41974-D1 origin_id=nLs.2.1.2.t03293-RA class=SOD
AATTTTCAGCGAAATGTGCGAAATGACGTAGCAAAGATGAAAGCGATTGC
AATATTACGCGGTGATACTGTCAATGGAATCATTTACTTTCAACAGGATA
ATAAGAATTTGCCAACAAGAATTAGTGGAGAAATTAGTGGTCTCACACCT
GGTTTGCATGGTTTTCATATTCATGAGTACGGCGACACGCGAAACAGTTG
CCGATGTGCCGGTGGACACTTCAATCCGTTCGGTAAAACTCATGGCGGTC
CAACTGATCGAATAAGACATATCGGCGATCTGGGGAACATTAAAACTGGA
AGTGATGGAATTGCTTATGTTAATATTATTAGTAATTATATAAAGCTATC
AGGTCCAATTTCAATAGTTGGACGTGCACTCGTGGTGCATGCTAATGAGG
ATGACTTCGGTAAAGGAGTTGGTGATCAAAAAGAAGAAAGTTTGAGAACT
GGTAATGCCGGTGGGCGCATTGCATGTGCTATTATTGGTATTACTCCTGC
GACT
>SOD2_Lsi reannot_id=P41981-D1 origin_id=nLs.2.1.2.t00597-RA class=SOD
ATGAATATGGTTATTGGCGCTGCAGGTCGATTACTGGTTGGCAAAAACTA
TGGTTTAAGTCTACGACTAAAGCATACGCTTCCTGATTTACCGTACGATT
ATGGAGCTTTGGAGCCGATAGTGTCAGCTGAAATTATGAAAGTTCATCAC
GGCAAACATCATGCTGCATATGTAAATGCTCTTAATCAAGCCGAAGAAAA
AGTAAAAGAAGCGCTGGCAAAAGGGGACATGCAGTCGGCAGTTGCTGGTA
CAAAATTAATGAATTTCAACGCTGGCGGTCACATTAATCACTCAATGTTT
TGGGAAGGATTAACTGCTGTGAAGGATAGTGGGGAACCAAACTCTGAATT
GATGACTGCTATAAAGAAGGACTTCGGATGTTTGGAAACGATGCAGGATC
AGTTAAGTGCTAAAACAATTGCGATTCAAGGTTCTGGATGGGGTTGGCTT
GCTTATGACAAGGAAATGAAGCGTTTGCAACTTGCTTGCTGTCCCAACCA
AGATCTTCTTCAGCCAACAACAGGTCTCATCCCACTATTTTGCATCGATG
TGTGGGAACATGCTTATTATCTGCAGTATAAAAATGTACGACCCGATTTC
GTGAAAGCTATTTGGAAGATTGCGAATTGGGAAGTAATCAGCGATCGCTA
TCTTAAAGCTAAAGGA
