# Supplementary material for: Speciation and adaptive evolution reshape antioxidant enzymatic system diversity across the phylum Nematoda
Source: BMC Biol. 2020 Nov 26;18:181. doi: 10.1186/s12915-020-00896-z (PMC7694339; doi:10.1186/s12915-020-00896-z)
Supplement: Supplementary file 4 — Additional file 4:. Protein-coding transcript (cds) and Protein-coding transcript translation (pep) sequences, and GFF (gff) files of antioxidant enzymes in 58 nematodes. [file 12915_2020_896_MOESM4_ESM.zip › Additional file 4-gff and sequences of re-annoted antioxidant enzymes in 58 nematodes/58_nematodes_antioxidant_enzymes/cds/loa_loa.PRJNA246086.antioxidant.cds]

>PHGpx-1_Llo reannot_id=O02621-D2 origin_id=EN70_11441 class=GPX
AAGGTGGTTCTAATAGTAAATGTGGCATCTCAGTGTGGTCTTACCCATTC
AAATTATGCCCAGCTCAAGGATTTGCACGATAAGTACAAGGAACAAGGTT
TGGCAATAGCTGCCTTCCCTTGTAATCAGTTCGCTTCGCAAGAACCTGGA
AATGAAAATGAAATTAAACGTTTTGTGAAGGAAACGTTCAATTTTGAACC
TGACTTATATGCTAAGATCGATGTCAATGGAGCAAATGAACATCCATTGT
ATACATTTTTGAAAAATCAAAAAGGCGGCACTTTGACAGACGCTATTAAA
TGGAACTTTACTAAATTTCTTGTCAGTAGACGTGGCAAAGTGGTAGAACG
GTATGCTCCCACGGTGCAGCCTAAGGACATCGAAAAAGATATTGTGAAAT
TGTTGAACGAATATGTT
>PHGpx-2_Llo reannot_id=O62327-D1 origin_id=EN70_9382 class=GPX
AGAGGTAAACCAGTAGTAATTGTAAATGTTGCATCACAGTGTGGCTTGAC
GAATTCCAATTATACCGAGCTCAAAGAATTGATGGAACATTACAAGGATA
AAGGTTTAGCAGTAGCAGCCTTTCCGTGTAACCAGTTCGGTGGGCAGGAA
CCAAAGTGTGAATTGGAAGTAAAAAGCTTTGTTGCTGATAAATTTCATTT
TGAACCTGATTTATATGGCAAAATTGATGTCAATGGTAAAAATGCTGCAC
CGCTGTTTGATTTCTTGAAGCACGAAAAGGGTGGATTGTTTGGTGATAAT
ATCAAATGGAATTTCACAAAATTCCTGATTGACCAGGAAGGACATCCGGT
T
>PHGpx-3_Llo reannot_id=O62327-D2 origin_id=EN70_9383 class=GPX
TACAGAGGAAAGCCGGTTGTAATTGTTAATGTTGCTTCACAATGTAAACT
TGCTGACAGCAACTATAGAGAGCTCAAAGAATTACAAAAATTTTACAAAG
ATGAAGGACTCGTTGTTGCTGCATTCCCATGTAATCAGTTCGGATCACAG
GAACCGAGTGATGGAGTTGACATCAAAAAAAGTGTAAAGGAAAAGTACCA
CTATGAACCTGATATCTATGCCAAAATCGAGGTTAATGGTGAAAATACCC
ACCCGTTGTACAATTTTTTAAAAGAAAAACAAGGTGGCACTTTTGGTAAG
AAGATCAAATGGAATTTCACGAAATTTCTCATCGATCAAGATGGACATCC
GGTGAACATATTT
>NPHGpx_Llo reannot_id=P67878-D1 origin_id=EN70_887 class=GPX
ATGTTCTCACAATTTCTATTTTTATCACATGCGGTGCTTTGGCAACTTGT
TGCTACACAAATGGATATGAAAGCTGACAAACAATTCTTAAAGCCAAAGC
GGTGTGAAATAAGCAATCAGACGATATATGATTTTCAAGTTCCAACGCTA
ACTGGTACACAAAAAAGCTTGGCAGAATACCGCAACAAAGTTCTTCTACT
TGTTAATGTGGCTACTTATTGTGCATACACCTTACAATACAAAGATTTCA
ATCCAATACTCGACAATAATTCTAATGGGACGCTCAATATTCTAGCATTT
CCATGCAACCAATTTTTCTTGCAAGAACCAGCAGAAAACCATGAGTTGTT
GAATGGTTTGAAATATGTAAGACCAGGACATGGCTGGGAACCGCACAAAA
ATATGCATATTTTTGGCAAGATTGAAGTTAATGGTGAAAATAATCATCCG
CTTTACAAATTTTTGAAGGAAAGATGTCCGCCAACGGTGCCAATAATTGG
AAAACGTCACGAGCTGATGTACGATCCGATCGGTACAAATGATGTCATCT
GGAATTTTGAAAAATTCTTAGTTGATAAGAAAGGTCGCCCACGTTATCGC
TTTCATCCGGAAAGTTGGATTCAAGGAACTGCTATAAAGCCGTACGTCGA
TGAACTAGAGCGTGAAAAT
>Prx6_Llo reannot_id=O17433-D1 origin_id=EN70_4849 class=Prx
ATGTCGAAAGGAATCCTACTGGGTGAAAAATTTCCAGATTTTCAAGCGGA
GACCAGTGAAAGCTTCATTTCGAGTTTCCATGATTGGATTGGCGAAAACA
GCTGGGCAATACTGTTTTCTCATCCACGAGATTTCACTCCAGTTTGCACT
ACGGAACTTGCTAGGCTAGTCCAACTAGCGCCTGAATTCAAAAAACGGAA
TGTGAAGCTGATTGGCTTGAGTTGTGACTCGGCACAATCGCACCGTGAGT
GGGCTGATGATATCATCGCATTATGCAAAATGAAGTTTGGTGATTGTGGT
GCTTGTAGCTCAGGAAACAAATTACCGTTTCCGATAATAGCAGATGAGAA
TCGTTCTCTAGCCACCAAACTGGGAATGATGGATCCGGACGAACGTGATG
AAAAGGGTGCTGCGCTAACCGCACGCTGTCTATTCATAATTGGACCTGAG
AAAACGTTGAAACTTTCCATCTTATACCCTGCAACAACGGGACGAAATTT
CGATGAAATCTTGCGTGTTGTTGATTCGCTTCAACTTACAGCAGTTAAAC
TAGTAGCGACACCAGTCGACTGGAAAAGTGGTGATGAATGTGTCGTGATA
CCAACGATTGATGACAACGAGGCAAAGAAGTTGTTTGGTGGGACGATAAA
CACTGTCGAACTGCCATCTGGGAAACATTACCTTCGCATGGTTCCTCATC
CAAAA
>Prx1-1_Llo reannot_id=P48822-D1 origin_id=EN70_11407 class=Prx
GCAGTGGCATCTCCACTTCACCAGATGTTTACAGCCAGATTTTGCACCTC
CTCTATTATGTTAACTGGTGTTCGACCTTTGGGTCCAAAAAACAAAGCAC
CTGATTTTTCTGGGACAGCAGTTGTAAATGGCGATTTCAAAACAATTAGC
ATGAAAGACTACAAAGGAAAATGGCTTATCCTATTTTTTTATCCACTTGA
CTTTACATTCGTTTGTCCAACCGAGATTACTGCCTTCAGCGATCGATATG
CGGAGTTTCAGAAATTAAACGCAGAATTAATTGCATGTTCGTGCGACTCC
CACTTCTCACACCTAGCTTGGACACAGGTCCCGCGTAGTGAAGGTGGTCT
TGGTGATATGCAGATTCCAGTGCTTGCAGACTTTAATAAAGATATAGCGA
ATGCATTCGGTGTGCTTGATCATGAAACAGGTATCTCATATCGAGGTTTG
TTCTTAATTGATCCAAATGGTGAAATCCGTCATACTCTGGTGAACGACCT
TTCAGTTGGTCGTAGTGTGGATGAAGCATTTCGTACGTTGAAAGCCTTTC
AGTTTGTGGAGAAACATGGTGAAGTATGTCCAGCAAATTGGTCTGATGAT
AAGCCAACAATTAAGCCCGGTGTCAGGGAATCCAAGGAGTACTTCAAAAA
GTTGACGGTCATGCAT
>Prx1-2_Llo reannot_id=Q17172-D1 origin_id=EN70_8690 class=Prx
ATGACACTTGCCGGAAGTAAAGCATTTATTGGTCAGCCAGCTCCTACCTT
CAAAACAACAGCGGTTCTGAATGGTGATTTCAAGGAGATTTCACTTAGTC
AGTATAAGGGGAAATATGTGGTGCTCTTCTTTTATCCACTTGATTTCACA
TTCGTTTGCCCAACGGAGATAATTGCTTTTTCTGATCGTATTGCGGAGTT
CAAACAATTGGATGTCGCTGTTATGGCATGCTCAACAGACTCGCACTTCT
CGCACCTTGCTTGGGTAAATACTGATCGAAAAATGGGTGGACTTGGTCAG
ATGAATATACCTATTCTTTCCGATACGAATCATGCAATCAGCCGAGCATA
TGGTGTGCTCAAGGAAGATGATGGGATTGCCTATCGTGGATTATTCATCA
TTGATCCAAATGGGATTTTGCGGCAGATCACTGTTAATGATCTTCCAGTG
GGTCGTTCTGTAGACGAAACTTTACGTCTGATTCAAGCTTTCCAGTTTGT
TGATAAGCATGGTGAAGTGTGTCCAGCTAACTGGCATCCGGGATCTGAAA
CGATTAAGCCAGGAGTGAAAGAAAGCAAGGCGTATTTTGAAAAGCAC
>SOD1_Llo reannot_id=P41962-D1 origin_id=EN70_9246 class=SOD
ATCAATATGAATGCGATAGCTGTATTACGTGGCGATACTGTTAGTGGAAT
TATTCGTTTTAAACAGGATAAAGAATCCTCACCAACAGCAATTAATGGTG
AAATCAAAGGTTTAACTCCTGGTTTGCATGGTTTTCATGTTCATCAATAC
GGTGACACTACAAACGGATGCATTTCTGCTGGTCCACATTTCAATCCTCA
CAATAAAACACATGGCGGTCCAACTGATGAAATAAGACATGTTGGTGATC
TTGGAAATATTGTAGCGGGGGCCGATGGCACTGCTCACATTGATATGTCT
GATAAACATGTACAGTTATCGGGTCCGAATTCGATAATTGGTCGTTCAAT
TGTTGTGCATGCTGATCAGGATGATCTCGGGAAAGGAACTGGCGACAAGA
AGGACGAAAGTTTGAAAACCGGTAACGCCGGTGCTCGTGTCGCATGTGGT
ATTGTTGCTCTTAGTGCTACATCC
>SOD1-like_Llo reannot_id=P41962-D2 origin_id=EN70_9247 class=SOD
CCGACAATAATTAATGGTGAAATCAAAGGTTTAACACCTGGTTTGCATGG
TTTTCATGTTCATGAATATGGTGACACAACAAATGGATGCATTTCCGCTG
GTGCACATTTTAATCCTTGCAATAAAACACATGGCGGTCCAACTGATGAA
GTGAAACATATCGGTGATCTTGGAAATATTGAAGCTGGATATGATGGCAT
TGCTCGTGTTAATATTACCACTAAACATGCAAAGTTATTAGGTCCACTTT
CAATAATTGGTCGTTCAATTATTGTCCATGCTGACCAGGATGATTTTGGT
CGAGGAGTTGGTAATGCGATGCAAGAAAGTTTAAAAACTGGTAATGCTGG
TAAACGTGTTGCATGTGGTATTATTGGTATTGCTGCAGATAAT
>SOD2_Llo reannot_id=P41981-D1 origin_id=EN70_7510 class=SOD
ATGAATCTGATTATTGGCGTCGCAGGTCGCTTATTGGTTTGCAAGAACTA
TGGTTTGAGCTTACAACGACTAAAGCATACTCTTCCTGACTTACCGTACG
ATTATGGGGCCTTGGAACCGATACTGTCGGCCGAAATTATGAAAGTTCAT
CACAGCAAACATCACGTTGCATACGTGAATGCCCTTAATCAAGCGGAAGA
GAAAGTGAAAGAAGCGCTAGCAAAAGGAAATATGCAAGCTGTTGTTGCCG
CTACAAAACTCATGAATTTCAACGCTGGCGGTCACATTAATCACACTCTA
TTTTGGGAAGGTTTGACTACCGTAAAGGATAGCGGAGAACCGAGTTCTGA
ACTGATGACTGCTATAAAAAAGGATTTCGGGTCTTTGGAAACAATGAGGG
ATAAGTTAAGTACCAAAACAATTGCGATCCAAGGTTCTGGATGGGGATGG
CTTGCTTATGACAAGGAAATGCGACGTTTGCAACTTGCTTGTTGTCCCAA
CCAAGATATTCTTCAGTCAACAACAGGCCTCATTCCATTATTTTGTATCG
ATGTCTGGGAGCATGCTTATTATCTGCAATATAAAAATGTACGACCAGAT
TTCGTGAAAGCTATTTGGAAAATTGCGAACTGGAAAGTAATCAGCGATCG
TTACGCTAAGGCTATGAGA
