# Supplementary material for: Speciation and adaptive evolution reshape antioxidant enzymatic system diversity across the phylum Nematoda
Source: BMC Biol. 2020 Nov 26;18:181. doi: 10.1186/s12915-020-00896-z (PMC7694339; doi:10.1186/s12915-020-00896-z)
Supplement: Supplementary file 4 — Additional file 4:. Protein-coding transcript (cds) and Protein-coding transcript translation (pep) sequences, and GFF (gff) files of antioxidant enzymes in 58 nematodes. [file 12915_2020_896_MOESM4_ESM.zip › Additional file 4-gff and sequences of re-annoted antioxidant enzymes in 58 nematodes/58_nematodes_antioxidant_enzymes/cds/meloidogyne_hapla.PRJNA29083.antioxidant.cds]

>Ctl-1_Mha reannot_id=P90682-D1 origin_id=NA class=Cat
ATTCTTACTATGTCTAATGGTGCTCCGATCTTCAACAAAAATGCTGTTTT
GACTGTTGGACAGAGAGGGCCTTTGTTAATGCAAGATGTTGTTTATATGG
ATGAAATGGCTCATTTTGATCGAGAACGCATTCCTGAGAGAGTTGTCCAT
GCAAAGGGTGCCGGTGCTCATGGATATTTTGAAGTAACTAATGATATTAG
TAAATATTGTAAGGCTGCTATTTTTAATCAAATTGGAAAGCGAACTCCTC
TTTTTATTAGATTCTCGAGTGTTGGTGGTGAAAGGGGAAGTGCTGACACT
GTTCGTGACCCAAGAGGATTTGCAATTAAATTTTATACAGAAGAGGGAAA
TTGGGATTTAGTTGGAAATAATACTCCGATATTCTTCATTCGTGATCCGT
TTCTCTTTCCGAATTTCATTCATACACAAAAAAGAAATCCAGTTACTCAT
TTGAAGGACCCTGAAATGATGTGGGACTTTTGGTCTCTTCGTCCTGAATC
TCTTCATCAAGTTATGTTTCTCTTTTCTGATCGAGGTATTCCTGATGGTT
ATCGACATATGAATGGTTATGGTTCTCACGCTTTTAAATTGGTCAACAAG
GACGGGCAGGCAGTTTATTGCAAATTCCATGCAAAGACATCTCAAGGTAT
TAAAAATCTTCCAGTCGAGAAAGCTCAACAATTGGCCTCTGAAGATCCTG
ATTATGGATTACGTGATCTTTACAATAGTATTGAAAATGGACAGTTTCCT
AAATGGGATTTCTTTGTTCAAATTATGTCTTTCGAAGAGGCAGCAAATTT
TAAATGGAATCCTTTCGATTTGACAAAAGTTTGGCCTCATAAGGAATTTC
CTTTAATTCCTGTCGGACATATTGTTTTGAATAGAAATCCGAAGAATTAT
TTTGCGGAAGTAGAACAGGCAGCTTTTGCACCTTCACGTATTGTGCCCGG
AATTGAGTTTTCGCCAGACAAAATGCTTCAAGGCCGTCTCTTCTCTTATC
CGGATACTCAATTCCATCGTCTCGGACCAAATTTTATGAAATTGCCAATT
AATTGTCCGTTCAGAACGCGTGTCCGTAATACTCAAGTCGACGGGTGGCA
TTGCTCTGATGAGAACCAGAATGGAGCACCTGTATATCACCCAAACTCAT
TCAATGGGCCAACCGAATTAGCAGCTGCACAAGAAAGTGTTTGGCCGGCA
ACAGGAGATGTAAATCGATATAATACAAAGGATGATTCAAATTATGACCA
ACCTGCTACTTTTTGGGAAAAGGTA
>Ctl-2_Mha reannot_id=P90682-D2 origin_id=MhA1_Contig30.frz3.fgene3 class=Cat
ATATTGACAGCATCGAATGGAATGCCTGTCCCCTCTCTAACTGAATCATT
GACTGTAGGTCGCCGTGGCCCAACTCTTCTTCAAGACTTTGTACTCCTCG
ACAATCTTTTCCACTTTGACCGTGAACGTATTCCTGAAAGAGTAGTCCAC
GCCGTAGGTGCAGCAGCTTTTGGAGAATTTGTTGTCACAAATGATGTTAC
ACAATATACAAAAATGGATATGTTAAAAAAAGTTGGACAACGTACTCCAT
GCTTTTTCCGTTTCTCTACTGTTGGTGGAAGAGCAGGAAGTGCTGACGTT
GCAAGAGATCCTCGAGGATTTGCCATGAAATATTATACAGATGAAGGCAA
TTTTGATCTTGTTGGAAATAATCTACCTGTTTTCTTCATAAGAGATGCTA
TTCAATTCCCAGCTTTTGTTCACACACAAAAATTAAATCCAGTAACAAAC
TTGGGTGATGCAACAGCAATGTGGGACTTTTTATCTTTGACACCAGAGTC
AATGGCAATGATTATGAGAGTTTTTTCTGACTTGGGTACTCCTGATGGTT
TTCGTAAAATGGATGGATTTGGTGTACATGCTTATGTTTTGGAAAACGCA
AAAGGAGAGAGAGTTTATTGCAAATTCCATATGATAAGCCGACAGGGTCA
TGTTAATTTAACAGCAGAACAAGCAACACTTTTGGCTGGAACTGACCCAG
GTTATTCTACACGCGATTTGTACAATGCAATTGCACGTGGTGATTATCCA
AAATGGGATATGAAAATACAGGTGATGACTTTCGATCAAGCTGCCAAACT
TTCTTTCAACCCATTTGATGCAACAAAATTATGGCCAGAAAAAAACTTTC
CATTAATTAATGTTGGCACAGTTACACTTAATAGAAATCCAGAAAACTAT
TTCCAAGATGTTGAACAGGCTGCTTTTGATCCTGCTCGAATGGTCCCAGG
AATACTTCCTTCCCCTGATAAATTGCTTCAAGGCAAGCGTCTTTTCTCAT
ACCAAGACACACAATTCTACCGTTTGGGAGCTAATCACATGCTTTTACCA
GTCAATTGCCCCTACAAATTTAAATATGCTAATGTCCAAAGAGATGGCTC
TGCCCGTCCCGATAAAAATGGAGGTGGTGTTCCCAACTATTTCCCCAACT
CTTTTGGTGGATATAAAGTAGCTGGTGTTGAAAATACTTGGACTCTTGAG
AATGCAACTGTTGGACGTTACAAACAAGATGCTGACTTTTTCTTCCAACC
AACAGACTTCTGG
>Ctl-3_Mha reannot_id=P90682-D3 origin_id=MhA1_Contig438.frz3.gene16 class=Cat
ATAATGACGACATCACACGGTTCTTTAATAGAAACAAGAACTGCTGTTTT
AACAGCTGGAGAGAGAGGACCAATGCTTTTACAAGACCAAGTCTATTTAG
ACGAACTTATGAAATTTGATCGTGAAAGAATACCAGAAAGAGTAGTGCAT
GCAAAAGGGGCAGCTGCTTTTGGGTTCTTTGTTGTAACTAATGATATTAC
AAAATATACAAAAGCTTCGATATTTGCAAAGATTGGGAAGAGAACACCTT
GTTTTTTTCGATTCTCGACTGTTGCTGGAGAGAAGGGAAGCTCAGATTTA
ATGCGCGATCCAAGAGGATTTGCCATGAAGTACTACACAGATGAAGGAAA
TTGGGATTTAGTTGGCAACAACTCTCCAATATTTTTTATTCGAGATCCTA
TTCTATTCCCTAGTTTTATTCACAGTCAAAAAAGAAATCCAAAAACAAAT
CTACACGATGCAAATATGGTTTGGGATTTTGTGTCGTTGAGACCTGAAGC
TATAAACATGATAATGAGGATATTTTCTGATTTGGGAACGCCTGATGGTT
TTAGAAAAATGCATGGATTTGGAACTAATACATTTAAATTGGTAAACGCA
AACGGAACAGCTGTATATTGCAAATTTAAATTAGAATCAGTTCAAGGGGT
TCACAATTTGACAGCAGAAAGGGCTGCAAAGTTAGCCAGTGAAGTCCCAG
ATTATTCTACAAGAGATTTATACAATGCTATTGCTAGAGGGGACTTTCCT
AAGTGGAACTTTAAAATACAGAAGGTAATGACTTTTGAACAAGCAGCAAA
GTACCGCTATAACCCTTTTGATGCAACCAAAACCTGGTCTGAAGCAGAAT
TTCCATTAATTCCAGTTGGACAAGTTACTCTAAATAGAAACCCTACCAAT
TTCTTTGCTCAAGTGGAACAAGCAGCGTTTGACCCAGCAAGGATGGTCAG
AGGAATTGAAGCTTCTCCTGACAAATTGCTTCAGGGTATCTCAAAAAACC
GTCGAAGTCCCCTAAAAACTAATTTTTTTAAAGGTCGTTTATTCTCATAT
ATGGACACACAACATCACCGTCTTGGCCCTAACCACATGATTTTGCCTGT
AAATAAACCTTTAAAAAATGCAGAAAATACACAAAGAGACGGTTCTAACC
AATTTGGAGAGAATGGGGGAGATTCCCCAAATTACTATCCAAATTCCTTC
AGAGGACCTGAACCAACAGGAAAATACGCCCAAGAAAGCCGTTTTATTTT
AGAGAGAGAAATAGTTGGAAGATTTGAAAGTGGGGATGATGATAATTACT
CACAACCTGCAGATATGTGGAGAAACGTA
>PHGpx_Mha reannot_id=O02621-D1 origin_id=MhA1_Contig271.frz3.gene31 class=GPX
AGGGGACGTGTTGTCTTGATGGTTAATGTTGCATCTGAATGTGGATTTAC
CAAGACCAATTATCCACAGATGAAGGTTCTTCTTGAAAAGTATAAGGATC
AGGGACTTTCTGTTGCTTGCTTTCCATGCAATCAGTTTAATGGTCAAGAG
CCAGGAACTAATGAAGAGATTAAGAAATTTATCAATGAAAAGTTCAATTT
TTATCCTGATTTGTATGCAAAAATTGATGTGAATGGGAAGAGTGCTCATC
CACTTTGGGAATTTTTGAAGCATGAAAAGCATGGCACTTTGATTGATGCG
ATTAAATGGAATTTTACGAAATTTTTGGTTGACAAGAATGGAATTCCAGT
TAGTCGACATGCACCAACTGATGAACCGGAAAAGTTGGAGCCAGAAATTA
AGAAGCTTTTGGCATCT
>NPHGpx_Mha reannot_id=Q95003-D1 origin_id=MhA1_Contig520.frz3.gene27 class=GPX
GTAGAGACATTGGAAGGAGAATTTAAAGATTTAAGTGCTTATAAAGGCCA
ACCTCTTCTTGTTGTTAACGTTGCCACATTTTGTGCCTATACCCAGCAAT
ATATAGATTTCAACCCTTTAATCGAAAAAAATTTGGCAAATGGAGAGCAA
TTTACTATTTTGGCATTCCCTTGCAATCAATTTTATCTTCAAGAGCCTGC
TGAAAATCATGAAATTATGAATGGTATTAAATATGTCCGTCCAGGAAATG
GATGGAAACCTCACAAAAATCTTCATATTTATGGAAAATTGGAAGTTAAT
GGAGCTAATCAACATCCTTTATATGAATTTCTTAAAGATTCGTGTCCACA
AACTGTCACACAAATTGGTAAACGCGAAGAACTTATGTATAATCCAATTA
AGGTGTTTTTGAGCGAAAATTGGATTAAAATTATTTTAAAAATTATTTTT
AGACGTCCCCGTTATCGTTTCCACCCAACAGCATGGTCTCATGGACAAGT
TGTT
>Prx6_Mha reannot_id=O17433-D1 origin_id=MhA1_Contig962.frz3.gene5 class=Prx
TTTACAAAAATGTTATTACTTGGCAATCAATTTCCTGACTTTTCTGCTGA
TACAAGTGTTGGAAAAATTGAAAGTTTTCATCAATGGATAGGAGAAAATT
GGGCAATTCTTTTTTCTCATCCAAGTGACTTTACTCCTGTTTGCACAACA
GAATTAGCACGTGCTGCCCAATTAGCACCTGAATTTGCCAGTCGAAATAC
AAAACTTATTGCATTAAGTTGTAATTCTGTTCAATCACATTTATCTTGGT
TGGATGATATTGTTGAATATAATAATAAATATTATGGAAAGATTGGGCAA
AAACAACACTCTACTGATACTGAAATTTCAAACTTTCCTTTTCCAATAAT
TGCTGATGAAAATCGTCATTTGGCTACAAAATTAGGAATGCTTGATCCAC
TCAATTTAGATATTTCTGGAATACCTTTAACTGTCAGAGCTGTTTTCTTC
ATTGACCCACAAAAACGTCTCCGACTTTCTATTTTATATCCAGCCAGTAC
TGGACGAAATTTTGAG
>Prx1-1_Mha reannot_id=Q21824-D1 origin_id=MhA1_Contig1575.frz3.gene6 class=Prx
GATTATCAATATGCTGGGAAATGGCTTATATTTTTCTTTTATCCGCTTGA
TTTTACGTTTGTTTGTCCAACTGAGGTTTTCTTTCTAAATTCTTTTATTT
TATTCTTTTTTTTAAAAAAGATTATTGCCTTCAGTGACAGATTTAAAGAA
TTTCGCAATAAAGGGGCAGAATTAATTGCTTGTTCTTGTGATTCTCATTT
TTCACATTTGGCTTGGGTAAATACTTCACGTGAAGATGGAGGTCTTGGCA
AAATGAATATTCCCATTCTTAGTGATTATAATAAACAAATTGCTACAGAT
TTTGGAGTTTTGGATAAATCTACAGGAATTCCTTATCGTGGTCTTTTCAT
TATTGATCAAAAAGGATTAATTCGACATACTCTTGTTAATGATTTACCTA
TTGGCCGAAGTGTTGATGAAGCTCTTCGTATTTTAAATGCTCTCAAATAT
TTTGAAGAACATGGAGAAGTCTGTCCCGCTGATTGGGAAGAAGGGGATGA
CACAATTGATGTTAAATCACCAAAAGATTATTTTAAAAAACATTCAGGA
>Prx1-2_Mha reannot_id=Q9NL98-D1 origin_id=NA class=Prx
TCTGGACAAGCAAAAATTGGAAAACTTGCTCCTGAATTTACGACTGATGC
TGTTGTTGATTCTGACTTTAAAACTGTTTCGTTGTCTGACTACAAGGGCA
AATATGTTGTGCTTTTCTTTTATCCGCTTGACTTTACTTTTGTCTGTCCA
ACTGAAATAATTGCATTTTCTGAGAGAAGCGGTGACTTTAATAAAATTAA
TGTTCAATTATTGGCTTGTTCTACTGACTCTAAATTTAGTCATTTTGAAT
GGATTAATAAACCGCGTAAAGAAGGAGGACTTGGAGAAATGAAAATTCCG
GTTCTTGCTGATCGCAATATGAAAATTGCTCGTGATTATGGAGTTCTTAA
AGAAGACGAGGGAATTGCCTATCGTGGATTGTTCATAATCGATCCAAAAG
GAATTCTTCGCCAAATTACCATTAATGATCTTCCTGTTGGACGTTCTGTT
GATGAGACTCTTCGTCTTGTTCAAGCTTTTCAATATACTGACAAACATGG
AGAAGTTTGTCCAGCTAATTGGAAGCCAGGAAGTGATACTATCAAACCAG
ACCCAAACAAAAGTAAAGAATATTTTGGAAAACAA
>Prx1-3_Mha reannot_id=Q9NL98-D2 origin_id=NA class=Prx
TCTGGACAAGCAAAAATTGGAAAACTTGCTCCTGAATTTACGACTGATGC
TGTTGTTGATTCTGACTTTAAAACTGTTTCGTTGTCTGACTACAAGGGCA
AATATGTTGTGCTTTTCTTTTATCCGCTTGACTTTACTTTTGTCTGTCCA
ACTGAAATAATTGCATTTTCTGAGAGAAGCGGTGACTTTAATAAAATTAA
TGTTCAATTATTGGCTTGTTCTACTGACTCTAAATTTAGTCATTTTGAAT
GGATTAATAAACCGCGTAAAGAAGGAGGACTTGGAGAAATGAAAATTCCG
GTTCTTGCTGATCGCAATATGAAAATTGCTCGTGATTATGGAGTTCTTAA
AGAAGACGAGGGAATTGCCTATCGTGGATTGTTCATAATCGATCCAAAAG
GAATTCTTCGCCAAATTACCATTAATGATCTTCCTGTTGGACGTTCTGTT
GATGAGACTCTTCGTCTTGTTCAAGCTTTTCAATATACTGACAAACATGG
AGAAGTTTGTCCAGCTAATTGGAAGCCAGGAAGTGATACTATCAAACCAG
ACCCAAACAAAAGTAAAGAATATTTTGGAAAACAA
>SOD2_Mha reannot_id=P31161-D1 origin_id=MhA1_Contig1330.frz3.gene6 class=SOD
CGATTTAAACATGCTTTGCCTGATCTTCCCTATGACTATAATGCTCTTGA
GCCAGTTATTTCTGCGGAAATTATGAAAATTCATCATCAAAAACATCATG
CAACTTATGTAAACAATTTAAATGTGACTGAAGAGAAAATTCAAGAGGCT
CTTGCTAATGGTGATATCCGCTCTGCAATTCAATTGCAATCCGTTCTAAA
ATTCAATGGAGGCGGGCATATTAATCACTGTATTTTCTGGACAAATCTTT
GTAATGATGGAGGCGAACCATCTGGCAAACTTCTGCAAGCAATCAATCGT
GACTTTGGTTCTCTTCAAGGATTGCAAGATCGATTGAATGCAATAGCGAT
TGCAGTTCAAGGATCTGGGTGGGGATGGCTTGGCTACAACAAAATAGACA
AACGTTTGGAACTTGCCTGTTGCCAGAACCAGGATCCATTAGAACCTACT
ACAGGACTTGTGCCTCTCTTTGGAATTGATGTTTGGGAGCATGCCTACTA
CCTTCAATACAAAAATGTGCGTGCTGACTATGTGAAAGCTATTTGGAAGA
TTGCCGACTGGAAGAATATTGAGGAGCGGTATGAAAGTGCTCAGACT
>SOD1_Mha reannot_id=P34697-D1 origin_id=MhA1_Contig1603.frz3.gene4 class=SOD
GGATTCCATGTTCATGCTTATGGTGATCTCACTAATGGCTGTGTTTCTGC
TGGACCTCATTACAATCCGACCAATATGACTCATGGTGGTCCTCAGGATG
AAGTTCGTCATGTGGGTGATCTTGGCAATGTTCATGCGAAAGAAGATGGC
GTGGCCAAAATCGACTTCGAAGACACCAAAATTTCGCTTGTTGGTCCGAC
AGCCATCGTTGGGCGTACTTTGGTTGTGCATGCTTTGGAGGACGATCTTG
GCCGTGGAACTGATGACAAGGCTGAGGAGAGCAAGAAGACTGGCAATGCT
GGGCCTCGTCTGGCATGCGGTGTTATTGGTCTCGCGCCTCCGCAA
>SOD3_Mha reannot_id=P41962-D2 origin_id=NA class=SOD
ATAAATGGCACGCTTCGAGGTCTCCCTCCAGGCCTGCACGGCTTCCACGT
TCACCAATTTGGTGATTTGAGCCAACTCTGTACAGGTGCTGGACTACACT
TTAACCCTCACAAAAGACACCATGGAGCGCCTACGGACGTTGAAAGACAT
GTTGGTGATTTGGGCAATATTCAGGCTGACGAAGACGGCGTTGCCATAAT
CCGCATCAGAGACCGTTATATGACTTTTGAAGGTGTAAATAGTATTATTG
GAAGGGGCCTTTTACTGCATGAAAAGGTAGATGATCTTGGCCGTGGAGGG
AATGATGAAAGTTTGAAAACTGGAAATGCTGGTGCTCGTTTTGGATGTGG
GGTTATTGGAGTACGTGCAGAAAAT
