# Supplementary material for: Speciation and adaptive evolution reshape antioxidant enzymatic system diversity across the phylum Nematoda
Source: BMC Biol. 2020 Nov 26;18:181. doi: 10.1186/s12915-020-00896-z (PMC7694339; doi:10.1186/s12915-020-00896-z)
Supplement: Supplementary file 4 — Additional file 4:. Protein-coding transcript (cds) and Protein-coding transcript translation (pep) sequences, and GFF (gff) files of antioxidant enzymes in 58 nematodes. [file 12915_2020_896_MOESM4_ESM.zip › Additional file 4-gff and sequences of re-annoted antioxidant enzymes in 58 nematodes/58_nematodes_antioxidant_enzymes/cds/meloidogyne_incognita.PRJEA28837.antioxidant.cds]

>Ctl-1_Min reannot_id=P90682-D1 origin_id=Minc15471 class=Cat
ATGACAACCTCCCACGGTTCCCTAATAGAAACAAGAACCGCCGTATTAAC
AGCCGGCAAACGAGGCCCAATGCTTTTACAAGACTCTGTCTTCCTAGACG
AACTAATGAAATTTGACCGAGAAAGGATACCCGAAAGAGTAGTCCATGCA
AAAGGGGCAGCGGCTTTTGGCTTTTTTGTGGTGACCAACGATATTACAAA
GTATACGAAAGCTTCGATTTTTGCAAAGATTGGAAAGAGAACCCCCTGTT
TCTTTAGATTTTCGACTGTTGCTGGAGAGAAAGGAAGCTCCGACCTGTTG
CGTGATCCACGAGGATTTGCCATGAAATATTTTACAGACGAAGGCAATTG
GGACTTAGTTGGCAACAATGCCCCAATATTCTTCATTCGAGACCCAATCC
TCTTCCCCAGTTTTATCCACAGTCAAAAGAGAAATCCGAGGACAAATCTG
CACGATCCAAATATGGTTTGGGATTTTGTGTCGTTGAGGCCTGAGGCTAT
AAACATGATATTGAGAATATTTTCTGATTTGGGAACGCCTGATGGGTTTA
GAAAGATGCATGGGTTTGGAACTAATACGTTCAAATTGGTAAACGCAAAC
GGAACAGCCGTTTATTGCAAATTTAAATTAGAATCGGTTCAAGGTGTTCA
CAATTTAACAGCAGAAAAGGCTGCAAAGCTAGCACAGGAAGACCCAGATT
ACTCTACGAGAGATTTATTTAATGCGATTGAAAGAGGAGACTTCCCTAAA
TGGATCTTTAAAATACAACAGGTAATGACATTCGAACAAGCAGCAAAATA
TCGCTACAACCCTTTCGATGCAACAAAAACTTGGTCTGAAGCAGAATTCC
CTTTAATAACTGTTGGACAAGTAACACTAAATAAAAACCCTACCAACTTT
TTTGCTCAAGTGGAACAGGCTGCTTTTGACCCTGCAAGGATGGTTAGGGG
AATTGAAGCTTCTCCTGACAAATTACTTCAGGGCAGATTATTCTCCTACA
TGGACACTCATCATCACCGTTTAGGCCCTAACCACATGCTCTTGCCAATA
AACAGACCCCTCAAACCAGCAGAAAATACACAAAGAGACGGCTTAAACCA
ATTTGGAGAGAATGGGGGAGACTCTCCAAATTACTATCCAAACTCTTTTA
GAGGGCCTGAACCTACTGGAAAGGCTGCTCAAGAAAGCCAGTTTGTTTTA
GAGAAGGAAATAGTTGCGAGGTTTGAAAGTGGAGATGATGATAATTATTC
ACAGCCTGCGGATATGTGGAAAAATGTA
>Ctl-2_Min reannot_id=P90682-D2 origin_id=Minc10184 class=Cat
GTATTAACAGCATCAAATGGAATGCCCGTCCCTTCTTTAACAGATTCATT
AACTGTCGGACCCCGAGGCCCCACGCTTTTACAAGACTTTGTACTTCTCG
ATAATCTTTTCACCTTTGACCGTGAACGCATTCCTGAAAGAGTTGTGCAC
GCTGTTGGTGCTGCAGCTTTTGGAGAATTTGTTGTTACAAACGATGTTAC
AAAATATACAAAAATGGATATGTTAAAAAAAATTAATCAAACTACTCCTG
TTTTTGTTCGTTTCTCTACTGTTGGAGGCCGAGCTGGAAGCGCTGATACT
GCAAGAGATCCTCGCGGTTTTGCCGTAAAATTTTATACTGAAGTAGGAAA
TTGGGATCTTGTTGGAAATAATTTGCCAGTTTTCTTCATTAACGATGCTA
TAAAATTCCCAGCTTTTGTTCACACCCAAAAATTAAATCCACAAACAAAT
TTGGCTGACGCAACAATGACTTGGGACTTTTTATCTTTGAATCAGGAATC
AATGAATATGATTATGAGAGTTTTTTCTGACTTGGGTACTCCTGATGGTT
TTCGTAAAATGGATGGATTTGGTGTCCATGCTTTTGTTTTGGTAAATGCA
AAAGACGAAAAAGTTTATTGCAAATTCCACTGGATAAGCCAACAAGGACA
TGCTAATTTGACAGCCGACCAAGCAACACTTTTGGCTGGTACTAACCCAG
GTTATTCTACTGGTGATTTATACAATGCTATTGCACGTGGAGATTTTCCA
AAATGGGATTTAAAAATACAGGTGATGACTGATCAACAAGCTGCCAAGCT
TCCATTCAACCCAGTTGACCCAACCAAAATTTGGTCTCAAAAAGATTTTC
CTTTAATTGATGTTGGTACAATGACACTCAATAGAAACCCAGAAAACTAT
TTCCGAGATGTTGAACAGGCTGCTTTTGACCCTGCACGAATGGTTGAAGG
TGTACTTCCTTCCACTGATAAGTTGCTTCAAGGCAAGCGTCTCTTCTCCT
ACCAAGACACACAATTTTATCGTTTGGGAGCCAATCACATGTTGCTACCA
GTCAACTGCCCATATAAATTTAGATATGCAAATGTTCAAAGGGATGGGGC
AGTACGTTTAGATAAAAATGGGGGAGGTTCTCCAAATTATTTCCCCAACA
GTTTTGGTGGGTATAGAATTGCTGGTGTTCAAAGTAGTTGGAATGTTGAA
AATTCAACTGTTGGACGTTATAAACAAGCTGAAGACTATTTTGTTCAACC
AGCTGAGTATTGG
>Ctl-3_Min reannot_id=Q27487-D1 origin_id=Minc14241 class=Cat
AAAATCGACACAATGACAACCTCCCACGGTTCCCTAATAGAAACAAGAAC
CGCCGTATTAACAGCCGGCAAACGAGGACCAATGCTCTTACAAGACTCTG
TCTTCTTAGACGAACTAATGAAATTTGACCGAGAAAGGATACCGGAAAGA
GTAGTCCATGCAAAAGGGGCAGCGGCTTTTGGCTATTTTGATGTGACCCA
CGATATTACAAAGTATACGAAAGCTTCGATTTTTGCAAAGATTGGAAAGA
GAACCTCCTGCTTTTTTAGATTTTCGACTGTTGCTGGAGAGAAAGGAAGC
TCTGACCTGTTGCGTGATCCACGAGGATTTGCCATGAAATATTTTACAGA
CGAAGGCAATTGGGACTTGGTTGGCAACAATGCCCCAATATTCTTCATTC
GAGACCCCATCCTCTTCCCCAGTTTTATCCACAGCCAAAAGAGAAATCCG
AGGACAAATCTGCACGACCCAAACATGGTCTGGGATTTTGTGTCGTTGAG
GCCTGAGGCTATAAACATGATATTGAGGATATTTTCTGATTTGGGAACGC
CTGATGGTTTTAGAAAAATGAATGGGTTTGGGACTAATACGTTCAAATTG
GTAAACGCAAACGGAACAGCCGTTTATTGCAAATTTAAATTAGAATCGGT
TCAAGGTGTTCACAATTTAACAGCAGAAAAGGCTGCAAAGTTAGCGCAGG
AAGACCCAGATTATTCTACGAGAGATTTATTTAATGCGATTGAAAGAGGA
GACTTCCCTAAATGGATCTTTAAAATACAAGTAATGACATTCGAACAAGC
AGCAAAATATCGCTACAACCCCTTCGATGCAACAAAAACTTGGTCTGAAG
CAGAATTTCCTTTAATAACTGTTGGACAAGTAACACTAAATAAAAACCCT
ACCAACTTTTTTGCTCAAGTGGAACAAGCTGCTTTTGACCCTGCAAGGAT
GGTTAGGGGAATTGAAGCTTCTCCTGACAAATTACTTCAGGGCAGATTAT
TCTCCTACATGGACACTCATCATCACCGTTTAGGCCCTAACCACATGCTC
TTGCCAATCAACAGACCCCTTAAACCAGCAGAAAATACACAAAGAGACGG
CCTAAACCAATTTGGAGAGAATGGGGGAGACTCTCCCAATTACTATCCAA
ACTCCTTTAAAGGGCCTGAACCTACTGGGAAGGCTGCTCAAGAAAGCCAG
TTTGTTTTGGAGAAGGAAATAGTTGCGCGGTTTGAAAGTGGAGATGATGA
TAATTACTCACAACCTGCGGATATGTGGAAAAATGTA
>PHGpx-1_Min reannot_id=O62327-D1 origin_id=Minc05863a class=GPX
TTAAAAAATTTTTTAAGAGGACGAGTTGTCTTGATTGTTAATGTGGCTTC
CGAATGTGGATTTACCAAGACCAATTATCCACAAATGAAGGTTTTGCTTG
AAAAGTATAAGGATAAGGGACTTTCTGTTGCTTGTTTTCCATGCAATCAG
TTTAATAGCCAAGAGCCAGGAACTAATCAAGAAATAAAAAAATTTATTAA
TGAGAAGTTCAATTTCTTTCCTGATTTGTATGCAAAGATTGATGTGAATG
GGAAAAATGCTCATCCACTTTGGGAGTTTTTGAAGCATGAGCAGCATGGT
ACTTTGATTGACGCAATTAAATGGAACTTCACTAAATTTTTGGTTAACAA
GCAAGGAATTCCAGTTAGTCGACATGCACCGACTGATGAACCGGAAAAGT
TGGAGCCGGAAATTAAGAAACTTTTGGAAGAG
>PHGpx-2_Min reannot_id=O62327-D2 origin_id=Minc03573 class=GPX
TTAAAAAATTTTTTAAGGGGACGAGTTGTCTTAATTGTTAATGTGGCTTC
CGAATGTGGATTTACCAAGACCAATTATCCACAAATGAAGGTTCTGCTTG
AAAAGTATAAGGATAAGGGACTTTCTATTGCTTGTTTTCCATGCAATCAG
TTTAATAGTCAAGAGCCAGGAACTAATCAAGAAATAAAGAAGTTTATTAA
TGAGAAGTTCAATTTCTTTCCTGATTTGTATGCTAAGATTGATGTGAATG
GGAAAAACGCTCATCCACTTTGGGAGTTTTTGAAGCATGAGCAGCATGGT
ACTTTGATTGACGCAATTAAATGGAACTTCACTAAATTTTTGGTTAACAA
GCAAGGAATTCCAGTTAGTCGACATGCACCAACTGATGAACCGGAAAAGT
TGGAGCCGGAAATTAAGAAACTTCTGGAAGAA
>Prx6_Min reannot_id=O17433-D1 origin_id=Minc04610a class=Prx
TTATTACTTGGTAATCAATTTCCTGATTTTTCTGCTGATACAAGTGTTGG
AAGAATTGAAAGTTTTCATAATTGGATAGGAGAAAATTGGGCAATTTTAT
TTTCTCATCCAAGTGATTTTACGCCTGTTTGCACAACGGAATTAGCTCGT
GCCGCTCAATTGTCAACAGAATTTGCTAGCCGAAATACAAAATTAATTGC
TTTAAGCTGTAATTCTGTCCAATCACATTTATCTTGGTTAAATGATATAA
TTGAATATAATAATAAATATTGTGGAAAGATTGGACAAAGACAACATTTT
AAAGAAGATACAGAAAATAATTTGAATGTAGACAACTTTCCTTTTCCAAT
AATTGCTGATGAAAATCGTCATTTGGCTACAAAATTAGGAATGCTTGATC
CTCTCAATTTGGATTCTATTTCTGGAATACCTTTAACTGTTAGAGCCGTT
TTCTTCATTGATCCACAAAAACGTCTTCGTCTCTCAATTTTGTATCCAGC
AAGTACTGGACGAAATTTCGAG
>Prx1-2_Min reannot_id=Q21824-D4 origin_id=Minc11766 class=Prx
AAGATTATTGCCTTCAGTGAGAGATGTGAAGAATTTCAAGATTTGGGGGC
TGAATTAATTGCTTGTTCTTGTGATTCTCATTTTTCACATTTGGCTTGGG
TAAATACTAAACGTGAAAATGGAGGGCTTGGAAAGATGGAAATACCTATA
CTTAGCGATTATAACAAACAAATTGCTACTGATTTTGGGGTTTTGGATAA
ATCTACAGGAATTCCTTATCGTGGACTCTTTATAATTGACCAAAAAGGAT
TAATTCGTCATACTCTTGTTAATGATTTACCAATTGGTCGAAGTGTTGAT
GAAGCTTATCGTGTTTTGAGTGCTCTTAAATATTTTGAAGAACACGGAGA
A
>Prx1-3_Min reannot_id=Q21824-D5 origin_id=Minc13944 class=Prx
AAGATTATTGCCTTCAGTGAGAGATGTGAAGAATTTCAAGATTTGGGGGC
TGAATTAATTGCTTGTTCTTGTGATTCTCATTTTTCTCATTTGGCTTGGG
TAAATACTAAACGTGAAAATGGAGGGCTTGGAAAGATGGAAATACCTATA
CTTAGCGATTACAACAAACAAATTGCTACTGATTTTGGTGTTTTGGATAA
ATCTACAGGAATTCCTTATCGTGGACTCTTTATAATTGACCAAAAAGGAT
TAATTCGTCATACTCTTGTTAATGATTTACCAATTGGTCGAAGTGTTGAT
GAAGCTTATCGAGTTTTGAGTGCTCTTAAATATTTTGAAGAACACGGAGA
A
>Prx1-1_Min reannot_id=Q9NL98-D1 origin_id=Minc02762a class=Prx
TATGGAAAAGCGAAAATTGGAAAGCTTGCTCCTGAATTTACTGCTGATGC
TGTTGTTGATTCTGACTTTAAGACTGTTTCTTTGTCTGACTACAAGGGCA
AATATGTTGTGCTTTTCTTTTATCCGCTTGACTTTACATTTGTTTGTCCT
ACCGAAATAATTGCATTTTCTGAGAGAAGTGGTGACTTTACCAAAATTAA
CGTTCAATTATTGGCTTGTTCTACTGACTCTAAATTTAGCCATTTTGAAT
GGATCAATAAGCCACGTAAGGAGGGAGGACTTGGAGAAATGAAAATTCCT
GTTCTTTCTGATCGCAATATGAAAATTGCTCGTGATTATGGAGTTCTTAA
AGAGGATGAGGGAATTGCCTATCGTGGATTGTTTATCATTGATCCCAAAG
GAATTCTTCGTCAAATTACTATTAATGACCTTCCGGTTGGACGCTCTGTT
GATGAGACTCTTCGTCTCGTTCAAGCTTTTCAATATACTGACAAGCATGG
AGAAGTTTGTCCAGCTAATTGGAAGCCTGGAAGTGATACTATTAAACCAG
ATCCTAACAAAAGTAAAGAATATTTTGGTAAACAA
>Prx1-4_Min reannot_id=Q9NL98-D2 origin_id=Minc14393 class=Prx
TATGGAAAAGCAAAAATTGGAAAACTTGCTCCTGAATTTACTACTGATGC
TGTTGTTGATTCTGACTTTAAGACTATTTCGTTGTCTGATTACAAAGGCA
AATATGTTGTGCTTTTCTTTTATCCGCTTGACTTTACCTTTGTTTGTCCG
ACTGAAATAATTGCATTTTCTGAGAGAAGCAGTGACTTTACCGAAATTAA
CGTTCAATTATTGGCTTGTTCTACTGACTCTAAATTTAGCCATTTTGAAT
GGATCAATAAGCCACGTAAGGAGGGAGGACTTGGAGAAATGAAAATTCCT
GTTCTTTCTGATCGCAATATGAAAATTGCTCGTGATTATGGAGTTCTTAA
GGAAGACGAGGGAATTGCTTATCGTGGATTGTTTATCATTGATCCTAAAG
GGATTCTTCGTCAAATTACTATTAATGACCTACCTGTTGGACGTTCTGTT
GATGAGACTCTTCGTCTCGTTCAAGCTTTTCAATATACGGACAAGCATGG
AGAAGTTTGTCCAGCTAATTGGAAGCCAGGAAGTGATACTATTAAACCAG
ATCCTAACAAAAGTAAAGAATATTTTGGTAAACAA
>Prx1-5_Min reannot_id=Q9NL98-D3 origin_id=Minc14397 class=Prx
TATGGAAAAGCAAAAATTGGAAAACTTGCTCCTGAATTTACTACTGATGC
TGTTGTTGATTCTGACTTTAAGACTATTTCGTTGTCTGATTACAAAGGCA
AATATGTTGTGCTTTTCTTTTATCCGCTTGACTTTACCTTTGTTTGTCCG
ACTGAAATAATTGCATTTTCTGAGAGAAGCAGTGACTTTACCGAAATTAA
CGTTCAATTATTGGCTTGTTCTACTGACTCTAAATTTAGCCATTTTGAAT
GGATCAATAAGCCACGTAAGGAGGGAGGACTTGGAGAAATGAAAATTCCT
GTTCTTTCTGATCGCAATATGAAAATTGCTCGTGATTATGGAGTTCTTAA
GGAAAACGAGGGAATTGCTTATCGTGGATTGTTTATCATTGATCCAAAAG
GAATTCTTCGTCAAATTACTATTAATGACCTACCTGTTGGACGTTCTGTT
GATGAGACTCTTCGTCTCGTTCAAGCTTTTCAATATACGGACAAGCATGG
AGAATTTTGTCCAGCTAATTGGAAGCCAGGAAGTGATACTATTAAACCAG
ATCCTAACAAAAGTAAAGAATATTTTGGTAAACAA
>SOD2_Min reannot_id=P31161-D1 origin_id=Minc12173 class=SOD
CGATTTAAGCATGCTTTGCCTGATCTTCCCTATGACTATAATGCTCTTGA
GCCAGTAATTTCTGCGGAAATTATGAAAATTCATCATCAAAAACATCATG
GTTTGTCTGTTGGATTTAATCTTTATTTTTTTATATTTTCAGCAACTTAT
GTAAACAATTTAAATATGACTGAAGAAAAAATTCAAGAGGCTCTTGCCAA
AGGTTTATTTTATTTTTTTAAATTTTACAGTTTATTTTTAGGAGATATTC
GTTCGGTTATTCAATTGCAATCCGCTCTAAAATTTAATGGTGGCGGGCAC
ATCAATCATAGTATTTTCTGGACAAATCTTTGTAAGGATGGAGGTGAACC
ATCTGGCAAACTTCTGCAAGCGATTAATCGTGATTTTGGTTCTCTCCAAG
TATTGCAAGCCCGTTTAAATGCAATTGCAATAGCAGTTCAAGGATCTGGT
TGGGGATGGCTTGGCTACAACAAAATTGACAAACGTTTGGAAGTTGCTTG
TTGTCCGAATCAAGATCCATTGGAGCCCACCACAGGACTTGTGCCTCTCT
TTGGAATTGATGTTTGGGAGCATGCCTACTATTTGCAATACAAAAATGTG
CGTGCTGATTATGTAAATGCTATTTGGAAGATTGCCGATTGGAAGAATAT
TGAGGAGCGGTATGAAAGTGCTCAGACT
>SOD1-1_Min reannot_id=P41962-D1 origin_id=Minc08678 class=SOD
GAAAAGGAAGGTTCGCCAACTCGAATTGAAGGCGAAATCACCGGCTTGTC
TCCTGGACTTCATGGTTTCCATGTTCATGCTTATGGAGATCTCACCAATG
GCTGCGTTTCCGCTGGACCTCATTACAATCCGACCAATATGACTCATGGT
GGTCCTCTGGATGAAGTTCGTCATGTGGGTGATCTGGGCAATGTTCATGC
GAATGAAGATGGGATAGCTGAGATTGACTTCAAAGACGGGAAGATTTCGC
TCGTTGGTTTAACAGCTATCGTCGGGCGTACTTTGGTCGTTCACGCTTTG
GAAGATGACCTCGGCCGCGGTACTGATGACAAAGCTGAAGAGAGCAAGAA
GACTGGCAATGCTGGGCCTCGCCTGGCTTGTGGCGTTATTGGTCTCGCTG
CTGTTCCT
>SOD1-2_Min reannot_id=P41962-D2 origin_id=Minc05992 class=SOD
AAGGAAAAGGAAGGATCGCCAACTCGAATTGAAGGCGAAATCACCGGCTT
GTCTCCTGGACTTCATGGTTTCCATGTTCATGCTTATGGAGATCTCACCA
ATGGCTGCGTTTCCGCTGGACCTCATTACAATCCGACCAATATGACTCAT
GGTGGTCCTCTGGATGAAGTTCGTCATGTGGGTGATCTGGGCAATGTTCA
TGCGAATGAAGATGGAGTGGCTGCGATTGACTTCAAAGACGGGAAGATTT
CGCTTGTTGGTCCAACAGCTATCGTCGGGCGTACTTTGGTCGTTCACGCT
TTGGAAGATGACCTCGGCCGCGGTACTGATGACAAGGCTGAAGAGAGCAA
GAAGACTGGCAATGCTGGGCCTCGCCTGGCTTGTGGCGTTATTGGTCTCG
CTGCTGTTCCG
