# Supplementary material for: Speciation and adaptive evolution reshape antioxidant enzymatic system diversity across the phylum Nematoda
Source: BMC Biol. 2020 Nov 26;18:181. doi: 10.1186/s12915-020-00896-z (PMC7694339; doi:10.1186/s12915-020-00896-z)
Supplement: Supplementary file 4 — Additional file 4:. Protein-coding transcript (cds) and Protein-coding transcript translation (pep) sequences, and GFF (gff) files of antioxidant enzymes in 58 nematodes. [file 12915_2020_896_MOESM4_ESM.zip › Additional file 4-gff and sequences of re-annoted antioxidant enzymes in 58 nematodes/58_nematodes_antioxidant_enzymes/cds/necator_americanus.PRJNA72135.antioxidant.cds]

>Ctl_Nam reannot_id=Q27487-D1 origin_id=NECAME_15400 class=Cat
TTTCAGAGACCGAAGGTGATCACGACATCGAACGGAGCTCCTATAAACAA
TAAGACAAATGTGCTTACAGTTGGACCCAGAGGGCCATTGTTGATGCAAG
ATGTGGTTTTCATGGACGAAATGGCCCATTTCGATCGAGAACGGATTCCG
GAGCGTGTAGTACACGCTAAGGGAGGAGGTGCACATGGTTACTTCGAGGT
CACTCACGACATCACAAAATATTGCAAAGCAGATCTTTTCAATAAAGTTG
GCAAACAGACACCAGTATTCGTGCGATTTTCTACAGTCGGAGGAGAGTCC
GGCTCAGCCGATACTGCTCGTGATCCACGTGGATTTGCTGTGAAATTCTA
CACAGAGGAGGGCAACTGGGATCTGGTTGGCAACAACACACCGATTTTCT
TCATCCGTGATCCAATCCTCTTCCCCAATTTCATTCACACTCAGAAAAGA
AATCCACAAACACATTTGAAAGATGCAAATATGATGTGGGATTTCTGGGG
ACTTCGTCCGGAATCTACTCATCAGGTGATGTTCTTAATGTCGGATCGTG
GTACTCCAGACGGTTTCCGCCATATGAACGGTTACGGTTCGCATACGTTT
AAACTGGTTAACGCGGAAGGAAATCCTGTATACTGTAAATTCCATTTCAA
GCCTCAAAAAATCAGAAACCTAATGGCAGACGAAGCCGCACGTCTAAGCG
GAGAAGATCCAGACTATGCTATTCGTGATCTTTTTAATGCAATTGAGAGA
GGAGATTATCCAATGTGGAACTTCTTTATTCAGGTGATGACCTTTGAACA
AGCCGAAAAATCGACTATGAATCCGTTTGATGTCACCAAAGTTTGGCCGC
ACGGTGAATATCCACTGATACCCGTCGGTAAAATGGTGCTGAACAGAAAT
CCCAAGAACTACTTCGCTGAGGTGGAGCAGGCAGCGTTCAGTCCAGCACA
TGTGGTGCCTGGAATCGAATTCTCTCCGGATAAAATGCTTCAAGGACGTC
TATTCTCCTACACCGATACACATTTCCATCGTTTGGGAACGAACTATGTC
CAACTGCCGATCAATTGTCCTTATCGAGCACGTGCTCATAACACTCAACG
AGATGGACCAGCTAGTTACGATAATCAAGGTCAGACTATTATGATGTGCT
GGAAAAGCTCTTTTTATTGTTGCATGTATTTTTTTCGCTGGCGGTGTTTA
GGTGATGCGCCAAACTATTTCCCTAATAGCTTCAACGGTCATGTTGAATG
CCCACGATCAGCTGAAAGTAAATGGCGCGCGAGTGGTGATGTTCAACGTC
ATGAATCCATCACTAGCGACAACTTTGAACAACCTCGAGCCTTCTGGAGG
AAGGTA
>PHGpx-1_Nam reannot_id=O62327-D1 origin_id=NECAME_07917 class=GPX
AGTATTTTTAGAGGTAAAGTTGTTGTAATCGTCAACGTTGCATCAAAGTG
TGGTCTAACAAACTCGAATTATACACAAATGAAGGAGCTTCTCGACAAAT
ACAAATCACAGGGTCTTGAGGTTGCCGCTTTCCCGTGCAATCAGTTTGGT
GGTCAGGAACCTGCATGTGAAATCGACATCAAGAATTTCGTAGCAGATAA
GTTCAAGTTTGAACCTGATCTCTATCACAAAATCGACGTAAATGGCGACA
AGGCTGACCCACTATATAAATTCTTGAAAAAGGAACAGGGCGGCACCCTT
GTTGATGCAATCAAATGGAACTTCACCAAGTTTTTGGTGAACAGAGAGGG
GAAGGTGATTAAAAGGTATGCACCCACCACTGAGCCCAAAGATATGGTAA
AGGATTTGGAGTCTGTCCTGAACGAAAATTCA
>PHGpx-2_Nam reannot_id=O62327-D2 origin_id=NECAME_13355 class=GPX
TCGCTGTTCAGGGGTCAGGTGGTCATCGTTGTAAATGTTGCATCGTACTG
TGGTTATACGAACAACCACTATACTGAACTTAAGCAGTTGCAAGAGAAGT
ACTACGATCAAGGCCTTCGAATCGCTGCATTCCCCTGCAATCAGTTTGGA
TCGCAAGAACCTTCGCCTGAAGCCGACATCAAGAGATTTGTCAAGGAAAC
ATTTCGTTACGAACCAGATATGTATTCAAAGATTGATGTAAATGGAGACA
ACGCTGATCCATTCTGGCAATTTTTGAAGTCTGAACAAGGTGGAACGTTG
ATAGACGCTATAAAGTGGAATTTCACGAAATTCCTCATTAACCGAAAGGG
ATATGTGGTGAAAAGG
>NPHGpx_Nam reannot_id=Q95003-D1 origin_id=NECAME_03309 class=GPX
ATCGACGAAACGACACGATGGAGTCAGTGTAAGGATGTAAATCAGTCGAT
TTACGACTTTCAAATGGAAACACTTCAAGGACAATTCACCGATCTGTCAC
AGTACAAGGGACAAGTGTTGCTCTTAATTAATGTGGCCACATTTTGTGCC
TACACTCAACAATATACCGACTTTAACCCGCTAATCGAAAAGAACGTGAA
CGGTGGATTTACAATCCTTGCATTCCCTTGTAACCAGTTCTATCTCCAGG
AACCAGCAGAAAATCATGAACTTATGAATGGAATTATGTATGTACGACCT
GGTAACGGATGGAAACCACATCAAAATCTTCACATCTACGGAAAAATCGA
CGTGAATGGAGAGAATCATCATCCTCTTTACGAATTCCTTAAGGAAAGTT
GCCCGCAAACAGTGGAGAAGATTGGAAAAACAAATGAATTGATGTATAAT
CCGGTTAGAGCAAACGATATTACATGGAATTTCGAGAAGTTCCTTATCGA
TAGACAGGGACGTCCACGTTTCCGTTTTCATCCAACTGCTTGGAGTCATG
GTGATGTTGTACAGCCATTTATCGATCAACTCATGAACGAGAGTCCA
>Prx1-1_Nam reannot_id=Q21824-D1 origin_id=NECAME_06328 class=Prx
ATGCTCCGTAGCGCCATACGAGCTGTTTCAAAGTCAGCCGTGGCTGTACA
ATCTGTGCGACGGCTGTCATCTACTCCTATCCTGCAAGCCGTACGTCCAC
TCGGACCAAAGTGCAAGCTTCCGGATTTTGAGGGCACCGCTGTGGTCGAT
GGAGATTTCAAGGTTATTTCTGCAAAAGACTACAAAGGCAAATGGTTGAT
CATCTTCTTCTACCCGCTCGATTTCACTTTTGTTTGTCCTACGGAAATAA
TCGCTTTTGGAGATCGTGCTGAAGAATTCCGTAAACTTGGCTGTGAGGTA
AGACAATTTTTTGGTTCGTTTTTGATGTTTCCGTATCCTCCGAATGTTAA
GGTAGTGGCATGTTCATGTGACTCACATTTCTCTCATCTTGCTTGGACAG
AAACCCCACGCAAAGAAGGAGGTCTTGGTGAAATGAAAATCCCGATTCTT
GCCGATTTCAACAAGAAGATTGCTAGGAACTTTGGAGTGCTGGATGAGGA
GTCTGGTGTGTCCTTCCGTGGGCTCTTCCTATTCGATCCTAACGGTGATG
TCCGCCACACCACATGCAATGATCTACCTGTTGGTCGCTCAGTTGATGAG
GCTCTACGTGTGCTTAAAGCATTCCAGTATGTAGAGAAACATGGAGAGGT
ATGTCCCGCTGACTGGCATGATGACTCCCCAACTATTAAGCCAGGGGTCA
AAGATAGCAAAGAATACTTCAACAAGGTCAACAAG
>Prx1-2_Nam reannot_id=Q9NL98-D1 origin_id=NECAME_06664 class=Prx
ATGTCGAAGGCGTTCATTGGCAAACCTGCCCCTGACTTCGCTGTGAAGGC
TGTGCTCGATGGTGACTTTGTTGATGTAAAACTCTCTGATTACAAAGGGA
AATACGTCGTCCTTTTCTTCTATCCTTTGGACTTCACTTTTGTGTGTCCA
ACGGAAATCATAGCATTCTCTGACCGAGTTGCCGAATTCAAGAACCTGAA
TGTGGCAGTCCTTGCTTGTTCAACTGACTCTGTCTTCTCACATCTTGCTT
GGGTAAACACGCCTCGCAAACATGGAGGATTGGGTGAGATGAAGATCCCT
ATTCTTGCTGACACCAACCACCAAATTGCCAAGGATTATGGTGTGCTGAA
GGAGGACGAGGGCATCGCTTACAGAGGTCTCTTCATTATCGATCCTAAGG
GAATCCTTCGACAGATCACTGTCAATGATCTTCCAGTAGGACGTTCGGTT
GATGAGACCCTCCGCCTTGTGCAGGCATTCCAGTACACTGACAAGCATGG
TGAAGTTTGCCCTGCTGGCTGGACCCCTGGAAAAGATACCATCAAGCCAG
GAGTGAAGGACAGCAAGGAGTACTTCAACAAAGCA
>SOD2_Nam reannot_id=P31161-D1 origin_id=NECAME_04374 class=SOD
ATAAACAAGTTTCTTTTGAAAATTCTGTATTTCTCTAGAGTAAGAGCCAA
GCACAGTCTTCCGGATCTTCCATATGACTACAATGCATTGGAGCCTGTCA
TCTGTACCGAGATTATGCAACTACATCACCAGAAACATCATGCGACATAT
GTTAACAATCTAAACGCCTGCGAGGAGAAGATTCATGAGGCTCTTTCAAA
AGGCAATATCAAAGAAGCGATTGCTTTGCAACCAGCACTGAAATTTAACG
GCGGTGGTCACATCAACCACTCAATTTTCTGGACAAATTTAGCCAAGGAT
GGAGGAGAACCGAGTGCTGAACTAATGACTGCCATAAAGAGAGATTTTGG
ATCATTGGAGAAGATGCAAGAATCTTTGTCGACCGCTACAATAGCCGTCC
AAGGATCTGGTTGGGGATGGTTGGGTTATTGTCCGAAACAGAAGAAACTG
AAGGTGGCAACATGTGCTAATCAAGATCCTCTCGAGCCTACAACCGGGCT
AATTCCATTGTTTGGAATAGACGTCTGGGAGCATGCCTACTATCTTCAAT
ACAAAAACGTTCGACCTGACTATGTGAAAGCGATTTGGAAGATTGCCAAC
TGGAAGAATATTAGCGAAAGATTTGCGAAAGCAAAG
>SOD1-1_Nam reannot_id=P34697-D3 origin_id=NECAME_17534 class=SOD
AGATCAAAGTACGATCCTGTCACCATCGAAGGGACGATAATAGGTTTCAA
GCCTAACACGAGGCATGGTTTTCATATTCACGAGTTTGGGGATTTGACAA
ATGGTTGCGCTTCTGCTGGACCCCATTACAATCCTTTCGGAGAGAATCAT
GGAGCACCTGAGGACTATATGCGTCATATTGGCGATCTTGGCAGCGTCAG
AGCTGAAGCGAATGGGGTTGCTAATATTCTCAAGAACGATGACCAAGTAA
CGCTTTACGGAAAACACTCAGTGGTTGGCCGTGCATTTGTCGTTCATGAC
CTACCTGATGATCTTGGAAAAGGAACTGGTGATAAAAAAGCGGAATCATT
GAGGACAGGAAATGCCGGTGCTCGTCTTGCATGTGGTGTAATCGGTATTG
CAAAAGAT
>SOD3-1_Nam reannot_id=P51547-D1 origin_id=NECAME_16159 class=SOD
AGCAGCATGTTCTCGGAAATACTTCTGATCTCTGCTATCATTGGTACCGT
TCAGGTTTCCAACGTCGAATGCACCAATGAAGTGATCAAAGCTCGTGCTT
ACATTTTCGAGGCGGTCAAAGGCGGTAACCCGAGCAAAACCATCGGGATT
ATCGACCTCACTCAAATTGGCACTTTAGTCAAGCTCAATGGAACTGTATC
CGGGCTGAAGCCAGGAGTTCATGGTTTTCATGTACACGAAAAAGGAGACC
TCGGTAATGGTTGCATATCAGCTGGTGGTCACTTTAATCCTCATAAGATG
ACGCACGGTGCCCCAGATGACTCAAACCGCCATGTCGGCGATCTTGGAAA
TGTTATCACTTCGGAGCACGGCGAAACTGTGATCAGCATTTCTGATTCTG
TGGTTGCGTTGACTGGTCAGCACAACGTCATCGGACGAGCTATCGTCATT
CATGCGGATCCAGACGATTTGGGTCGTGGAACATCAGAACTCAGCAAAAC
AACTGGAAATGCTGGAGCTCGTGTCGCTTGTGGAGTCATCGGTATCCTC
>SOD3-2_Nam reannot_id=P51547-D2 origin_id=NECAME_17472 class=SOD
ACAGGTTGCACATTTCAGATCAGGGGCAGGGTCAGAGGTTTGTCACCAGG
ACTTCACGGCACACATGTTCACGAGAGTGGAGATCTCGGTAACGGATGTT
TAGCTGCTGGCGCTCACTTTAATCCCACCAATATGGTGCACGGTGGACCA
ACCGACGCTATTCGACATGTGGGCGATCTTGGGAATATTGCCGCTGGAGT
AAATGGAGTTTCTGACATTGACATCACCGATAGAGTGCTTCAATTAACTG
GATCAAACGGTGCTGTCGGTCGAGCTTTCGTCATTCATTCTGATGTTGAC
GATTTGGGAAGAGGAGGCGCACCGACGAGTAATACTACCGGGAATTCGGG
CTCACGTGTCGCTTGTGGGGTTGTCCGTCTCGTC
>SOD1-2_Nam reannot_id=Q27666-D1 origin_id=NECAME_11252 class=SOD
ATGAGCAATCGAGCAGTAGCTGTCCTACGAGGTGATGCAGGAGTAACCGG
AACGGTTTGGTTCAGTCAGGACAAAGAATCCGACCCTTGTGTTATCAAGG
GTGAGATCAAGGGCCTAACTCCTGGCCTCCATGGTTTCCACGTTCACCAG
TACGGAGACTCAACGAATGGATGCATATCGGCTGGACCTCACTTCAACCC
ATTCAACAAGACACATGGTGGACCGAAGGACGAGGTCCGCCATGTCGGTG
ATCTTGGCAACGTTGAAGCTGGTTCGGACGGTGTCGCCCGTTTCGAGATC
AAGGATAACATGGTGAAGATCCACGGCGAGCACACAGTTGTTGGACGTTC
GCTCGTAGTTCACGCTGGTACAGATGACCTTGGCAAAGGAGTAGGTGAGA
AGCAGGAGGAATCTTTGAAGACTGGAAACGCAGGAGCTCGATCTGCGTGT
GGAGTTATCGCAATTGCCGCTCCACAG
>SOD1-3_Nam reannot_id=Q27666-D2 origin_id=NECAME_18450 class=SOD
ATGAGCAATCGAGCAGTAGCTGTCCTACGAGGTGATGCGGGAGTAACCGG
AACGGTTTGGTTCAGTCAGGACAAAGAATCCGACCCATGTGTTATCAAGG
GTGAGATCAAAGGCCTAACTCCTGGCCTTCATGGTTTCCACGTTCATCAA
TACGGAGACTCAACGAATGGATGCATATCGGCTGGACCTCACTTCAACCC
ATTCAACAAGACACATGGTGGACCGAAGGACGAGGTCCGCCATGTCGGTG
ATCTTGGCAACGTTGAAGCTGGTTCGGACGGTGTCGCCCGTTTCGAGATC
AAGGATAACATGGTGAAGATCCACGGCGAGCACACAGTTGTTGGACGTTC
GCTCGTAGTTCACGCTGGTACAGATGACCTTGGTGAG
>SOD1-4_Nam reannot_id=Q27666-D3 origin_id=NECAME_17534 class=SOD
GATCATGTCACTATCGAAGGCATGATAACAGGTTTGAAGCCTAACTCCAA
ACATGGTTTTCATATTCACGAGTTTGGAGATTTGACCAATGGTTGCGCTT
CTGCTGGATCCCATTACAATCCTTTCGGAAAGAATCATGGAGGGCCTAAG
GTTGTTCTTCTTTCTCTCTTACTTATTTTTCACTATGTTTTTGAACTGAG
AAATTCTCCTGTTGAGGACTCTGATCGTCACATTGGTGATCTTGGAAGCA
TCACAGCTGACGCAAATGGGGTTGCCAATTTTCTCACGTATGATAACAAA
GTAACGCTTCACGGAAAACACTCAGTGGTTGGCCGTGCATTTGTCGTTCA
TGAGCTAGATGATGATCTAGGTGAGAACTTGTGTATTATTATCCTTTTGT
TTCCTAAACAGTTTACTGTTTCAGGAAGAGGAAGTGGTAGTAAAAAAGAG
GAATCATTGAAAACAGGAAATGCCGGTGCTCGCCTAGCATGTGGTATAAT
CGGTATTGCAAAAGAT
