# Supplementary material for: Speciation and adaptive evolution reshape antioxidant enzymatic system diversity across the phylum Nematoda
Source: BMC Biol. 2020 Nov 26;18:181. doi: 10.1186/s12915-020-00896-z (PMC7694339; doi:10.1186/s12915-020-00896-z)
Supplement: Supplementary file 4 — Additional file 4:. Protein-coding transcript (cds) and Protein-coding transcript translation (pep) sequences, and GFF (gff) files of antioxidant enzymes in 58 nematodes. [file 12915_2020_896_MOESM4_ESM.zip › Additional file 4-gff and sequences of re-annoted antioxidant enzymes in 58 nematodes/58_nematodes_antioxidant_enzymes/cds/nippostrongylus_brasiliensis.PRJNA328296.antioxidant.cds]

>Ctl_Nbr reannot_id=Q27487-D1 origin_id=NA class=Cat
GGTCCGATGCTGATGCAAGATGTGGTCTTCATGGACGAAATGGCACATTT
CGATCGTGAACGAATTCCGGAAAGAGTTGTGCATGCGAAAGGAGCAGGAG
CTCACGGTTATTTCGAAGTCACCCACGACATCACCAAGTACTGCAAAGCG
GACATCTTCAGCAAAGTTGGCAAGCAAACGCCGTGCTTCGTTCGATTCTC
CACTGTTGGTGGTGAAGCCGGCTCAGCCGATACAGCCCGAGATCCACGAG
GATTCGCCGTGAAGTTCTATACCGAAGAAGGCAATTGGGATATTGTTGGC
AACAACACTCCAATCTTCTTCATTCGTGATCCGATCCAATTCCCGAACTT
TATCCATACGCAGAAGCGTAATCCGCAGACACATCTGAAGGATGCCGATA
TGATGTGGGACTTTTGGGGTCTGCGTCCTGAATCTACCCATCAGGTGATG
TTTCTCATGTCCGACCGTGGAACTCCGGATGGCTACCGCTTCATGAACGG
CTACGGCTCTCACACTTTCAAGCTGGTCAACGCTGATGGCGAGCCGGTGT
ACTGTAAATTCCACTTTAAGGCTCAAAAGATCAAGAATCTCTCAGCCGCA
GACGCTGGTCGACTAGCCGGAGAAGACCCCGACTACGCTATCCGCGATCT
GTTCAACGCCATCGAACGCGGCGACTTCCCTCAGTGGAACTTCCACATTC
AGGTGATGACCTTCGACGAAGCTGAAAAGGTGCCGTTCAACCCGTTCGAC
GTCACCAAGGTGTGGCCACATCGTGAATTCCCGCTGATTCCCGTCGGCAA
GATGGTCCTGAATAGAAATCCGAAGAACTACTTTGCTGAGGTGGAGCAGT
CCGCCTTCTGCCCGGCTCATGTCGTGCCCGGAATCGAATTCTCACCGGAC
AAAATGCTCCAAGGTCGCCTCTTTTCGTACACTGACACGCATTTCCATCG
TTTGGGCACTAACTACATTCATCTGCCGATCAACTGTCCGTACAGAGCTC
GTGCTCACAACACTCAACGAGATGGAGCCGCATGCTATGATAATCAGGGT
AATGCGCCCAACTATTTCCCGAACAGCTTCAACGGAGGAGTGGAATGCCC
TCGAACGAAGGAAAGCAAATGGAGTGTGAGCGGAGACGTAGATCGCCACG
AATCCATCACTGAGGACAACTTCACACAGCCGCGAGAATTCTGGTTAAAG
GTT
>PHGpx-1_Nbr reannot_id=O02621-D1 origin_id=NA class=GPX
TTTAGAGGCAAAGTCGTGGTGATCGTCAACGTCGCGTCGCAGTGTGGACT
GACAAATTCGAACTACACTCAATTGAAGGAGCTTCTCGACAAGTACAAGT
CGAAGGGTCTTGAGGTCGCCGCGTTCCCGTGCAATCAATTCGGAGGACAG
GAACCGGCCTGCGAGCTTGACATCAAGAACTTCGTAAACGATAAGTTCAA
ATTCGAACCAGATCTCTACGCTAAGGTCAATGTCAACGGAGACAACGCAG
ATCCGTTATATAAGTTCCTGAAGAAGGAGCAGGGTGGCACCGTATTCGAT
GCGATCAAGTGGAACTTCACGAAATTCCTGGTGGACAGGGAGGGAAAGGT
CGTGAAGAGGTTAGGT
>PHGpx-2_Nbr reannot_id=O02621-D2 origin_id=NA class=GPX
TTTAGAGGCAAAGTCGTGGTGATCGTCAACGTCGCGTCGCAGTGTGGACT
GACAAACTCGAACTACACCCAATTGAAGGAGCTTCTCGACAAGTACAAGT
CGAAGGGACTTGAGGTCGCCGCGTTCCCGTGCAATCAGTTCGGAGGACAG
GAACCGGCGTGCGAGCTTGACATCAAGAACTTCGTACACGATAAGTTCAA
ATTCGAGCCGGATCTCTACGCTAAGGTTAATGTCAACGGAGACAACGCAG
ATCCGTTATACAAGTTCCTGAAGAAGGAGCAGGGTGGCACCGTATTCGAT
GCGATCAAGTGGAACTTCACGAAGTTCCTGGTGGACAGAGAGGGAAAAGT
TGTGAAGAGATTAGGT
>PHGpx-3_Nbr reannot_id=O62327-D3 origin_id=NA class=GPX
AATTTTAGAGGACAAGTGGTGATTGTCGTGAATGTGGCATCGCAGTGTGG
CTTCACCGATAACCACTATACTGAACTCaaagaactacaggataagTACT
ACAGTGATGGACTACGAGTGGCAGCATTTCCCTGCAATCAGTTTGGATCT
CAGGAACCCGGCTCTGAAGCTGAAATAATCAAATTCGTCAGAAAGCAGTA
CGACTATGAACCTGATCTATATGCGAAGGTAAACGTGAACGGAGAGGATG
CTGACCAATTCTGGGAATTTCTGAAAAAGGAGCAAGGCGGAACCATTATT
GACGCGATCAAGTGGAACTTCACGAAGTTCCTTATTGATCGCAAAGGATA
CGTGATAAAACGG
>PHGpx-4_Nbr reannot_id=O62327-D4 origin_id=NA class=GPX
TATAGAGGACTTGTTGTCATGGTTGTGAACGTCGCATCTCAGTGTGGTTT
TACTAAGACTAATTACACGGAATTCAAAGTTTTGCTGGACACCTATCACA
GTAAAGGTCTGCGTATCGCCGCGTTTCCCTGTAATCAATTTAAGGCTCAG
GAACCGGCATGTGAGATCGAAATCGTCAAAAATGTTAAGGAGAAATATGG
TTGCGAACCTGATATTTACGGAAAGATTAACGTGAATGGCGAAGATGCTG
ATCCTTTTTGGGTATTCCTCAAAAAAGAACAAGGAGGATTTCTGACAGAT
GCAATCAAGTGGAATTTCACCAAGTTCCTAGTAAATCGCAGGGGTGAAgt
agtgaaaagg
>PHGpx-5_Nbr reannot_id=O62327-D5 origin_id=NA class=GPX
AATTTTAGAGGACAAGTGGTGATTGTCGTGAATGTGGCATCGCAGTGTGG
CTTCACCGATAACCACTATACTGAACTCaaagaactacaggataagTACT
ACAGTGATGGACTACGAGTGGCAGCATTTCCCTGCAATCAGTTTGGATCT
CAGGAACCGGCATGTGAGATCGAAATCGTCAAAAATGTTAAGGAGAAATA
TGGTTGCGAACCTGATATTTACGGAAAGATTAACGTGAATGGCGAAGATG
CTGATCCTTTTTGGGTATTCCTCAAAAAAGAACAAGGAGGATTTCTGACA
GATGCAATCAAGTGGAATTTCACCAAGTTCCTAGTAAATCGC
>NPHGpx_Nbr reannot_id=Q95003-D1 origin_id=NA class=GPX
GTTGACGAGACGACCCGATGGAGTCAGTGCAAAGACGTGAATCAATCGAT
CTACGATTTTCAAATGGAAACCCTACAAGGTCAATTCACTGACCTCTCAC
AGTACAAAGGACAGGTGCTTCTCATTATCAACGTGGCGACGTTCTGTGCA
TACACCCAGCAATACACCGACTTCAACCCGTTAATCGAGAAGAACGTCAA
CGATGGCTTCACCATTCTCGCCTTCCCATGCAATCAATTCTATCTACAGG
AACCAGCCGAGAATCACGAGCTGATGAACGGAATTATGTACGTGCGACCG
GGTAACGGCTGGAAACCACATCAGAACCTCCATGTCTACGGCAAAATCGA
CGTGAACGGAGAAAACCACCATCCTCTGTACGAATTTCTCAAGGAGAGAC
CCGAGAGCTGTCCGCAGACGGTGGAGAAGATTGGCAAGACCGACGAATTG
ATGTACAATCCGGTTCGAGCGAATGACATCACAtggaattttgagaaatt
cCTCATCGACAGAAAGGGTCGCCCGCGTTTCCGCTTCCACCCGACCGCCT
GGAGTCACGGTGATGTCGTGCAGCCGTTCATTGACCAGCTCAAAAACGAA
CCCGTC
>Prx6_Nbr reannot_id=O17433-D1 origin_id=NA class=Prx
AGCTGGGCGATACTGTTCTCGCATCCAGCGGATTATACACCGGTGTGCAC
CACTGAACTAGCTCGTGCTGCTCTTCTGGCTGAGAAATTCCATGACCGCA
ATGTACAGATGATCGCGTTGAGCTGTGATTCTGCTGAGTCTCATCGTGGC
TGGATCAAGGATATTGTGGCGTTCTGTAGGCTGAAGAAACTAAATCGTGG
AATTATTTCTCTTCTTCATGACTCTTATGTTGCTTTTGCAGGTGATGGAT
TCCCTTTCGAGATAATCGCAGATGAAAATCGCGAGTTGGCTGTTGCGCTT
GGAATGCTGGACCCATCTGAGAAGGATAGCAATGGGATGCCGCTCACAGC
TCGTGCCGTGTTCATCATTGATCCTAAAAAGCAGCTTCGTGCTCAGATTT
TGTATCCTGCGTCGACTGGGAGAAACTTCGATGAAATTCTCCGCGTGATT
GATTCAATTCAGTTGTCTGAACGCATGCCCGTAGCTACTCCTGAGGGTTG
GAAGAATGTGAGCGATAAGTGCATGGTTCAACCCAGTGTGAGCACGGCTA
AAGCTGAAGAAATTCTCGGAAAGGTGGACACCATTCCACTGCCCAGCGGG
AAATCCTATCTTCGCACGGCCAAG
>Prx1-1_Nbr reannot_id=Q21824-D1 origin_id=NA class=Prx
ATGTTTCGGAACGTTATTCGAGCAGTCTCCCAATCAACTGCAGTGATACA
GTCGGTTCGTAAACTGTCGAACACTACAGTGCTGCAAGCGGTTCGCCCAC
TCGGGCCGAAGTGCAAGCTGCCAGAATTCGAAAGCACTGCTGTTGTTGAT
GGAGATTTCAAAGTTGTATCGTCGAATGATTACAAAGGAAAGTGGTTGAT
CATCTTCTTTTACCCCCTTGACTTCACATTTGTCTGCCCAACGGAGATAA
TCGCTTTCGGCGATAGGGCGAACGAGTTCCGTCAACTAGGTTGCGAGGTT
GTTACATGCTCTTGCGATTCCCATTTCTCACACTTGGCCTGGGTTCAAAC
TCCACGTAAGGAAGGTGGTCTTGGCGATATGAACATTCCTATTTTGTCCG
ACTTCAACAAGAAAATCGCGCGAAACTTCGGAGTTCTGGACGAGGAGTCG
GGTGTGTCATTCCGTGGTCTGTTCCTGATCGATCCTAATGGCGATATTCG
TCACACTACCTGCAATGATCTACCGGTTGGCCGCTCCGTTGACGAGGCGC
TTCGAGTGTTGAAGGCGTTCCAATTCGTAGAGAAGCATGGCGAGGTGTGT
CCTGCTGACTGGCATGATGATTCACCAACAATCAAGCCCGGCGTGAAGGA
CAGCAAGGAGTACTTCAATAAAGTCAACAAG
>Prx1-2_Nbr reannot_id=Q21824-D2 origin_id=NA class=Prx
ATGTTCCGGAACGTTATTCGAGCAGTCTCCCAATCAACTGCAGTGATACA
GTCGGTTCGTAAACTGTCGAACACTACAGTGCTGCAAGCGGTTCGCCCAC
TCGGGCCGAAGTGCAAGCTGCCAGAATTCGAAAGCACTGCTGTTGTTGAT
GGAGATTTCAAAGTTGTATCGTCGAATGATTACAAAGGAAAGTGGTTGAT
CATCTTCTTTTACCCCCTTGACTTCACATTTGTCTGCCCAACGGAGATAA
TCGCTTTCGGCGATAGGGCGAACGAGTTCCGTCAACTAGGTTGCGAGGTT
GTTACATGCTCTTGCGATTCCCATTTCTCACATTTGGCCTGGGTTCAAAC
CCCACGTAAGGAAGGTGGTCTTGGCGATATGAACATTCCTATTTTGTCCG
ACTTCAACAAGAAAATCGCGCGGAACTTCGGAGTTCTTGACGAGGAGTCG
GGTGTGTCATTCCGTGGTTTGTTCTTGATCGATCCTAATGGCGATATTCG
TCACACTACTTGCAATGATCTACCAGTTGGCCGCTCCGTTGACGAGGCGC
TTCGAGTGTTGAAGGCGTTCCAATTCGTAGAGAAGCATGGCGAGGTGTGT
CCTGCTGACTGGCATGACGATTCACCAACAATCAAGCCCGGCGTGAAGGA
CAGCAAGGAGTACTTCAATAAAGTCAACAAG
>Prx1-3_Nbr reannot_id=Q9NL98-D1 origin_id=NA class=Prx
ATGTCGAAGGCGTTCATCGGAAAACCCGCTCCAGAATTCGTCACGAAGGC
CGTCTATGATGGTGATTTCAAGGACGTGAAGCTGTCCGACTACAAAGGCA
AATACGTTGTGCTCTTCTTCTACCCTCTTGATTTCACTTTCGTCTGCCCA
ACCGAGATCATCGCATTCTCGGACCGATTTGAAGAGTTCAAGAAGATCGA
TGTGGCTGTTCTTGCCTGCTCGACGGATTCCGTCTTCTCGCATCTCGCTT
GGATCAACACTCCACGAAAGCACGGTGGCCTCGGTGACATGAAAATCCCC
GTTCTTGCTGACACCAACCACCAAATTGCCAAGGATTATGGAGTGCTGAA
GGAGGATGAGGGAATCGCTTACAGAgGATTGTTCATCATTGACCCCAAGG
GAATCCTGAGACAGATTACTGTCAACGACCTACCGGTCGGTCGCTCTGTG
GACGAGACTCTTCGCCTTGTTCAGGCCTTCCAGTTCGTTGACAAGCACGG
AGAGGTGTGCCCTGCCGGTTGGACTCCTGGCAAGGACACCATCAAGCCAG
GTGTGAAGGACAGCAAGGAGTACTTCAGCAAGGCC
>SOD1-1_Nbr reannot_id=P31161-D1 origin_id=NA class=SOD
AGTTTAGGAAACATCAAGGAAGCGATTGCACTCCAACCTGCCCTGAAGTT
CAATGGTGGTGGTCACATTAACCATTCGATCTTCTGGACGAACCTTGCAA
AGGATGGCGGAGAACCGAGCGCTGAGCTGTTGACGGCAATCAAGAGGGAC
TTTGGAAGCCTGGAGAAGATGCAGGATATGTTATCGAACGCCACCATTGC
CGTTCAAGGCTCTGGATGGGGATGGCTTGGTTATTGCCCAGTAGGAAAGA
GGTTAAAGATTGCCACCTGCGCCAATCAGGATCCTCTTGAACCGACCACT
GGACTGATTCCGCTCTTCGGTATCGACGTCTGGGAGCACGCCTACTACCT
GCAGTACAAGAATGTTCGACCAGACTATGTGAAAGCCATCTGGAAGATCG
CGAACTGGAAGAATATCAGTGAGCGATACGAGAAAGCCCAACAT
>SOD1-2_Nbr reannot_id=P51547-D1 origin_id=NA class=SOD
GTGCTGAAGGCTCGCGCGTACATCTTCGCCGCTGTGAAGGGTGGCGCTCC
TGGAGAGACGATTGGCGTTATCGACCTAACTCAAATTGGCACCCTCGTCA
AGCTTAATGGCACGGTGAGCGGTCTACGCCCTGGTCTCCACGGTTTCCAC
ATCCATGAGAAAGGCGACTTGGGAAACGGCTGTCTTGCCTCTGCCGCCCA
TTTCAATCCTCACAAAATGATGCACGGAGCTCCGGATGACTCGAATCGTC
ACGTCGGAGACCTAGGAAACATCAATACACCGGAGACCGGTGATACAGTG
ATTTCGATTCAAGACTCGGTGATCTCACTCACCGGACAGCACAACGTGTT
GGGCAGAGCGATCGTCATCCACTCAGATCCGGATGATTTGGGCAGAGGAT
CGTCCGAACTCAGCAAGACGACAGGCAACGCCGGTTCGCGCGTCGCCTGC
GGAGTCATCGGTATCCTC
>SOD1-3_Nbr reannot_id=Q27666-D1 origin_id=NA class=SOD
ATGAGCAACCGAGCAGTGGCCGTGTTGAGAGGAGATGCCGGAGTTACCGG
GACGGTGTGGTTCAGTCAGGACAAAGAATCGGACCCGTGTGTGATCAAGG
GCGAAATCAAGGGTCTGTCCCCTGGTCTTCACGGTTTCCATGTGCATCAA
TACGGTGATTCGACCAATGGATGTATCTCTGCTGGACCTCACTTCAACCC
ATTCAACAAGACCCATGGAGGTCCAAAGGACGAGGTGCGCCATGTCGGAG
ACCTCGGAAACGTTGAAGCCGGAGCCGATGGTGTTGCTCATTTCGAGATC
ACTGACCATATGGTGAAGATTCATGGTGTGAACACGGTTGTCGGACGTTC
GCTGGTGGTCCATGCCGGTACTGATGACCTTGGCAAAGGAGTCGGTGAGA
AGAAGGAGGAGTCGCTGAAGACTGGAAACGCCGGCGCTCGCAGCGCCTGC
GGAGTGATCGCCATCGCTGCTCCCCAG
>SOD2_Nbr reannot_id=Q27666-D2 origin_id=NA class=SOD
ATGAGCAACCGTGCTGTGGCCGTGTTGAGAGGAGATGCCGGAGTTACCGG
GACGGTGTGGTTCAGTCAGGACAAGGAATCGGACCCATGTGTGATCAAGG
GCGAAATCAAGGGTCTGTCTCCTGGTCTTCACGGCTTCCATGTGCATCAG
TACGGTGATTCGACCAACGGATGTATCTCTGCTGGACCTCACTTTAACCC
CTTCAACAAGACCCATGGAGGTCCGAAGGATGAGGTGCGCCATGTTGGAG
ACCTCGGAAACGTTGAAGCCGGAGCCGATGGTGTTGCTCATTTCGAGATC
ACTGACCATATGGTGAAGATTCATGGTGTGAACACGGTTGTCGGACGTTC
GCTGGTGGTCCATGCCGGTACTGATGACCTTGGCAAAGGAGTCGGTGAGA
AGAAAGAGGAATCGCTGAAGACCGGAAACGCCGGTGCTCGCAGCGCCTGT
GGAGTGATCGCCATCGCGCTCCCCAGT
>SOD3_Nbr reannot_id=Q27666-D3 origin_id=NA class=SOD
ATGAGCAACCGAGCAGTGGCCGTGTTGAGAGGAGATGCCGGGGTTACTGG
GACGGTGTGGTTCAGTCAGGACAAAGAATCGGACCCCTGTGTGATCAAGG
GCGAAATCAAGGGTCTGTCCCCTGGTCTTCACGGCTTCCATGTGCATCAG
TACGGTGATTCGACCAACGGATGTATCTCTGCTGGACCTCACTTTAACCC
CTTCAACAAGACCCATGGAGGTCCGAAGGATGAGGTGCGCCATGTTGGAG
ATCTCGGAAACGTTGAAGCCGGAGCTGATGGTGTTGCTCATTTCGAGATC
ACCGATCATATGGTGAAGATTCATGGTGTAAACACGGTTGTCGGACGTTC
GCTGGTGGTCCATGCCGGTACTGATGACCTTGGCAAAGGTGGTGAGAAGA
AAGAGGAATCGCTGAAGACCGGAAACGCCGGTGCTCGCAGCGCCTGTGGA
GTGATCGCCATCGCTGCTCCCCAG
