# Supplementary material for: Speciation and adaptive evolution reshape antioxidant enzymatic system diversity across the phylum Nematoda
Source: BMC Biol. 2020 Nov 26;18:181. doi: 10.1186/s12915-020-00896-z (PMC7694339; doi:10.1186/s12915-020-00896-z)
Supplement: Supplementary file 4 — Additional file 4:. Protein-coding transcript (cds) and Protein-coding transcript translation (pep) sequences, and GFF (gff) files of antioxidant enzymes in 58 nematodes. [file 12915_2020_896_MOESM4_ESM.zip › Additional file 4-gff and sequences of re-annoted antioxidant enzymes in 58 nematodes/58_nematodes_antioxidant_enzymes/cds/oesophagostomum_dentatum.PRJNA72579.antioxidant.cds]

>Ctl-1_Ode reannot_id=O61235-D1 origin_id=OESDEN_06159 class=Cat
AGAGGCCCAGCATTGCTGCAGGATGTAATCCTGATGGATGAGTTGGCCCA
TTTTGATAGAGAACGTATTCCAGAAAGAGTTGTACATGCCAAGGGAGCAG
GAGCCTATGGTTACTTCGAGGTCACTTACGACATCACCAAATACTGCAAA
GCAAAGCTTTTCGACAAAGTCGGCAAACAGACACCAGTCTTCGCAAGATT
TTCGACAGTTGCTGGAGAAGCCGGATCAGCTGATACGCTCCGTGATCCGC
GTGGATTTGCTATAAAGTTCTACACAGAGGAGGGTAACTGGGATCTGGTA
GGCAACAACACCCCGATCTTCTTCGTCCGCGACTCATTCCAGTTTCCGAA
CTTCATCCACGCTCTGAAAAGAAATCCACAAACTCATTTGAGGGACTTCA
ACACAGTGTGGGACTTTTGGGGACTTCGTCCTGAGAGCACTCATCAGGTT
AGCCAAGATCTTTCGGGTAGATCATGGGAAATTTCTCAGTTGCAGGTGCT
TTTCCTGTTCTCGGACCGCGGTACTCCCGACGGCTATCGTTTCATGAACG
GCTATGGCTCCCACGCTTTCAAAATGGTCAATGCCGATGGTGAAGCCGTC
TATTGCAAATTTCATTTCCATGCCAAAGAAATCAAGAATCTCATGGCAGA
CGAGGCTGCTCGTCTGGCAGGGGTAGATCCTGACTATTCTACTCGTGATC
TCTTCAACGCTATAGAAAACGAAGACTATCCAGAATGGCAACTATTTATA
CAGGTGATGACATTCGAGCAAGCTGAAAAATGGCCCATGAATCCGTTCGA
TCTGACAAAAGTATGGCCTCACGGCGAGTTTCCGCTCATCCCCGTTGGCA
AGCTGGTGATCAACAGGAATCCCAGGAACTACTTCGCTGAGGTCGAGCAA
GTTTCGTTCAGTCCTTCTCATGTAGTGCCCGGGATCGAATTCTCCCCAGA
CAAGATGCTCCAGGGACGTCTGTTCTCCTACCCAGATGCCGCCTTTCATC
GCCTCGGGCCAAATTTCATGCAGCTGCCCATCAACTGCCCATATCGTTCC
CGTCAGCACAACACTCAGCGGGATGGACTAGCGTGCTTCGATGGGCAAGC
TGACGCTCCGAACTACTTCCCTAACAGCTTCAATGGACATAAAGAATGTC
CTTGCTCCGGAGAGAGCAAGTTCCATGTGACCGGCGATGTTGACCGCCAT
GAATTTGACGATGATCACTTTGAACAGCCTAGAATTTTCTATACCAAGGT
A
>Ctl-2_Ode reannot_id=Q27487-D3 origin_id=OESDEN_19332 class=Cat
GTTGGCAACAACACGCCAATTTTCTTCATCCGCGATCCGATGTTCTTTCC
TAGCTTCATCCATACCCAGAAGAGAAATCCGCAAACACACTTGAAAGATC
CGAACATGATGTGGGACTTTTGCGGACTTCGTCCGGAAACCATTCATCAG
CTTTTGTTCCTTTTCTCGGACCGAGGAACCCCCGATGGCTACCGTTTCAT
GAACGGCTACGGCTCGCATGCGTACAAAATGGCAAACGCCAACGGAGACC
AATTCTACGTCAAATTCCATTTTCATGCTAAGAAAATTAAGAACCTGATG
GCTGATGAAGCTGCTCGCCTAGCTGGAGAAGACCCCGACTATGCCATCCG
CGATCTCTTCAATGCTATCGAGGGGGACTTTCCTGAGTGGACCCTCTCTA
TCCAGATTATGACCTTCGAAGAAGCTGAGAAATGGCCTATGAATCCATTT
GATCTGACCAAGGTTTGGCCTCATAGTGAATTTCCGCTGATTCCCGTGGG
CAAACTGGTGCTGAACAGAAACCCCAAAAACTATTTTGCCGAGGTGGAGC
AGGCAGCCTTCAGTCCTTCCCATGTAATTCCTGGAATCGACTTTTCTCCG
GATAAGATGCTGCAAGGACGTCTTTTCTCTTATCCGGACACCCACTTCCA
TCGTCTTGGCCCTAACTTCATGCAGATTCCCGTAAACTGTCCATATCGTT
CACGCCCACACAATGTTCAGCGAGACGGACTTGCGTGCTTTGAT
>PHGpx-1_Ode reannot_id=O62327-D1 origin_id=OESDEN_21777 class=GPX
GAGCCAGCATGCGAGCTTGATATCAAAAACTTCGTGGCCGACAAATTCAA
ATTTGAACCTGATCTCTACGCGAAGATTGATGTAAATGGCGACAATGCTG
CTCCGCTGTACAAATTTTTGAAGAAAGAAAAGGGTGGAACACTTATTGAC
GCTATAAAATGGAATTTCACCAAGTTCTTGGTAGACAAAGATGGCAAAGT
TGTGAAGAGATATGCTCCTACAACAGAGCCCAAGGATATGGTTAAGGAAA
TTGAAGCTCTTCTAGCTCAAGGCCCG
>PHGpx-2_Ode reannot_id=O62327-D2 origin_id=NA class=GPX
CAGGAGCCAGCATGCGAGCTTGATATCAAAAACTTCGTGGCCGACAAATT
CAAATTTGAGCCTGATCTCTACGCGAAGGTTGACGTAAATGGCGACAATG
CTGCACCGCTGTACAAATTTTTAAAGAAGGAAAAGGGTGGAACACTTATT
GATGCTATAAAATGGAATTTCACCAAGTTCTTGGTAGACAAAGACGGCAA
AGTTGTGAAGAGATATGCTCCTACAACAGAGCCTAAGGATATGGTAAAGG
AAATTGAAGCTCTTCTAGCTCAAGGCCCG
>PHGpx-3_Ode reannot_id=O62327-D3 origin_id=OESDEN_12563 class=GPX
GAGCCAGCATGCGAGCTTGATATCAAAAACTTCGTGGCCGACAAATTCAA
ATTTGAACCTGATCTATACGCGAAGGTTGATGTAAATGGCGACAATGCTG
CTCCCCTGTACAAATTTTTAAAGAAGGAGAAGGGTGGAACACTTATTGAC
GCTATAAAATGGAATTTCACCAAGTTCTTGGTAGACAAAGATGGCAAAGT
TGTGAAGAGGCGAGTTCATACACTGGAGAGATCTAATCTGAAGCTATATT
GTTTTTCAGATATGCTCCTACAACAGAGCCTA
>NPHGpx_Ode reannot_id=Q95003-D1 origin_id=OESDEN_03844 class=GPX
ATAGACGAGACCACGCGGTGGAGTCAGTGCAAGGATGTAAACCAGTCTAT
TTACGACTTTCAGATGGAGACCCTCCAAGGACAGTTCACAGACCTCTCGC
AGTATAAAGGACAAGTTCTGCTGATCATCAATGTTGCAACATTCTGCGCA
TACACCCAACAATATACCGACTTCAACCCTTTGATTGAAAAGAACGTTAA
CGGTGGATTCACAATTCTAGCCTTCCCCTGTAACCAATTCTATCTGCAGG
AACCAGCTGAGAATCACGAGCTTATGAACGGAATTATGTACGTTCGACCT
GGAAACGGATGGAAGCCACACCAGAATCTGCATATCTACGGAAAAATTGA
TGTGAATGGAGAGAACCACCATCCTCTCTACGAGTTCCTCAAGGAGAGCT
GTCCTCAAACAGTGGAGAAGATCGGAAAGACCAACGAACTGATGTACAAT
CCAGTGAGAGCCAACGACATCACATGGAACTTCGAGAAATTCCTCATCGA
TAGACAGGGCCGTCCTCGCTTCCGCTTCCACCCAACTGCCTGGAGCCACG
GTGACGTCGTCCAGCCCTTCATCGACCAGCTCATGAACGAAAGCGCA
>Prx1-1_Ode reannot_id=Q21824-D1 origin_id=OESDEN_06991 class=Prx
ATGCTTCGGAACGTTGTACGAGCTTTGTCACAGTCTGCAACTGCTCTGCA
GTCTGCACGGCCACTTTCGACCACTGCAATCCTGCAAAATGTGCGTCCAC
TTGGACCTAAGTGCAAAATTCCGGAATTCCAAGGCACCGCTGTAGTTGAT
GGCGAATTCAAGACCATCTCGTCCAAAGATTACAAGGGTAAATGGCTGAT
TCTCTTCTTCTACCCGCTCGATTTCACATTTGTCTGCCCAACAGAAATAA
TTGCTTTTGGAGACCGTGCTGAGGAGTTCCGCAAACTTGGCTGTGAGGTG
AGAATAATTTTTGAAGCAAATTTCATTACTATCTTTTATACTTTACTTCA
GGTAGTGGCATGCTCATGCGACTCGCACTTCTCCCATCTCGCTTGGACAG
AAACCCCGCGAAAAGAGGGAGGTCTCGGTGATATGAAAATTCCCATTCTT
GCGGACTTCAACAAGAAAATTGCAAGATCTTTCGGTGTTTTGGATGAGGA
TGCTGGTGTAGCATTCCGTGGACTCTTCCTCTTCGACCCTAACGGCGAAG
TTCGTCACACAACATGCAATGATCTGCCAGTTGGTCGCTCCGTAGATGAA
GCGTTGCGAGTACTCAAGGCGTTCCAGTTCGTCGAGAAGCATGGAGAAGT
AAGCGTTCAGCTAATTTTCCTTTGCAAAATACACTTCATTGTGAATTTCA
AGGTCTGTCCTGCTGACTGGCACGACGATAGCCCAACCATTAAGCCAGGA
GTGAAAGATAGCAAGGATTACTTCCAGAAGGTCAACAAG
>Prx1-2_Ode reannot_id=Q9NL98-D1 origin_id=OESDEN_09082 class=Prx
ATGTCGAAGGCATTCATTGGCAAGCCAGCTCCCGAATTCGTAGCGAAGGC
TGTTGTTGATGGCGACTTTGTTGATGTGAAGCTCCACGACTATAAGGGAA
AATATGTTGTACTCTTCTTCTACCCCATGGATTTCACTTTCGTTTGCCCA
ACCGAAATCATCGCCTTCTCCGACAAAGTAGCTGAGTTCAAGAACATCAA
CACTGTAGTCCTTGCCTGCTCGACTGACTCCGTCTTCTCTCACCTTGCCT
GGATTAATACCCCTCGCAAGCATGGTGGCTTGGGTGATATGAAAATCCCA
GTTTTGGCTGACACGAACCACCAGATCGCTAAGGATTATGGTGTGCTTAA
GGAGGATGAAGGAATCGCCTACCGAGGCCTGTTCATCATCGATACTAAGG
GCATTCTGCGACAGATTACTGTCAACGACCTGCCAGTAGGTCGCTCAGTA
GACGAGACTCTCCGTCTTGTACAGGCTTTCCAATACACCGACAAGCATGG
AGAAGTGTGCCCAGCTGGCTGGACGCCTGGAAAGGATACGATCAAGCCGC
AGGTTAAGGAGAGCCAGGAATACTTCAGCAAGCAC
>SOD2_Ode reannot_id=P31161-D1 origin_id=OESDEN_08385 class=SOD
GTGATAAATCCGTTCGAAATAACCCTTAGGGTGAGGGCAAAGCACACTCT
CCCCGATCTTCCATACGACTACAATGCTCTGGAGCCTGTAATCTGCACAG
AAATCATGCAGCTACATCATCAGAAGCACCACGCAACGTATGTGAATGGG
CTAAACATGTGCGAGGAAAAGATTCACGAGGCGCTATCTAAAGGAAACAT
CAAGGAAGCGATTGCGTTGCAACCAGCGCTGAAGTTCAATGGCGGTGGTC
ACATTAATCACTCCATTTTCTGGACTAACTTGGCTAAGGATGGTGGAGAA
CCTAGCTCTGAGTTAATGTCAGCCATAAAGAGAGACTTCGGGTCGTTGGA
GAAGATGAAAGAGTCGTTGTCGGCCTCTACAATAGCTGTACAAGGTTCAG
GTTGGGGATGGTTGGGTTACTGCCCAAAAGGAAAAGTACTGAAGATTGCG
ACATGTCCCAACCAGGACCCTCTCGAAGCGACGACTGGCTTGATTCCTTT
GTTCGGAATCGACGTTTGGGAGCACGCATACTACCTTCAGTACAAGAATG
TTCGACCTGATTATGTCAAAGCCATCTGGAAGATTGCCAATTGGAAGAAC
ATCAGCGAAAGATTTGCGAATGCGCAGAAG
>SOD1-1_Ode reannot_id=P41962-D12 origin_id=OESDEN_02110 class=SOD
AGTAAAACCTTCATTATTGCTGAGATTTCGAACTTGACTGAAGGCGCTCA
TGGTTTCCATATCCACCAATATGGCGACTTAACTGACGGGTGTATTTCTA
CTGGGCCACATTTCAACCCGTTTGGGAAGAAACATGGAGGACCTGAGGAC
AAAAATCGCCACATTGGTGACCTTGGTAACATTGTAGCCGATAAACACGG
TGTTGCTTATAAAACTTTCTGGACTAAGGCCGTGACGTTATTTGGTAAAT
ATTCTGTAGTTGGACGCTCGTTTGTTGTCCATGCCCTCTCTGATGATCTC
GGGAAAGGAAAGGGTAATCAAACGCAGGAATCTCTGATAACTGGAAATGC
TGGAGCCCGTCTTGCTTGTGGAGTTATTGGACTTGCTCCTCGCAGT
>SOD1-2_Ode reannot_id=P41962-D16 origin_id=OESDEN_16149 class=SOD
GACAATCATCGTCACGTTGGTGATCTTGGCAACATTGAGGCCGATGAACG
CGGTGTTGCTCGCTTCCATCTCATGAGCGGAAGGGTGAGGATCCTTGGAC
CAAATTCTGTGGTTGGACGCTCGTTCGTCGTTCACGCTAACGAAGATGAT
CTCGGTAAGCAAATTGTCAATTTTGTATTAAAAATATTTCAAAAGAAGAC
CGAAATAGAAATTCGGATAAATGAAATTCCAGGCAGAGGACAGGGCGATC
AGAGGCCAGAATCTCTGAGGACCGGGAATGCTGGTGCTCGCCTTGGTTGC
GGAGTTATTGGACTTGCCCTTCGCACT
>SOD1-3_Ode reannot_id=P41962-D2 origin_id=OESDEN_02109 class=SOD
GAAAACGAAACTTCACCATGTCTTATTACTGGTGATATTCGGGGTTTGAA
TAAGTCTGGCGTTCACGGTTTTCATATACACCAGTATGGCGACTTAACTA
ATGGGTGCACTTCTGCTGGACCACATTTCAACCCACTCAATAAAACTCAC
GGTGGACCTTTGGATAATGTTCGCCACCTTGGTGATCTTGGCAACATTGT
AGCCGGTAAAGATGGCTTTGCTTATATCGATATCTGGGATAAGAGAGTAA
GGATCCTTGGTCCAAATAATGTGATTGGACGCTCTGTCGTTGTTCATGCT
AATGAAGATGATCTCGGGAAAGGAAAGGGTAATCAAACGCAGGAATCTCT
GATAACTGGAAATGCTGGAGCCCGTCTTGCTTGTGGAGTTATTGGACTTG
CTCCTCGCAGT
>SOD1-4_Ode reannot_id=P41962-D3 origin_id=OESDEN_11813 class=SOD
ACCCATATTATTGGTGAGATCGAGGGCTTGGCTCCGGGCCTTCATGGTTT
CCATGTTCACGAGCTTGGAGACTTAACTGATGGATGCACTTCTACTGGAC
CACATTTCAACCCGGGCAACAGACCCCATGGAGGACCTACGGACAATATT
CGCCACATCGGTGATCTTGGCAGCATTGAAGCCGATGAAGATGGTGTTGC
CCGTTTCAGTATCAGGGATAGGAGAGTAAAGATTCTTGGCCCAAATTCTG
TGATTGGACGCTCCTTCGTTGTCCATGCTGACGCTGATGATCTCGGCAGA
GGACAGGGTGATAAGAGGCCAGAGTCTATCAGGACTGGGAATGCTGGGGC
TCGTCTTGCTTGCGGAGTTATTGGACGTGCCGCTGTTATT
>SOD1-5_Ode reannot_id=P41962-D4 origin_id=OESDEN_21619 class=SOD
AGTCCATGCTTCATTATTGCTGAGATCCAGAACTTGACTGAAGGCGCCCA
TGGTTTTCATATCCACCAATATGGCGACTTAACTAACGGATGTATTTCTA
CTGGGCCACATTTCAACCCGTTAGGGAGGAACCATGGAGGACTTGAGTCC
AGAGTTCGCCACGTTGGTGATCTTGGCAACATTGTAGCCAATAGAAGAGG
TGTTGCCTATACGACTCTCTTCACTAGGAGAGTGACGCTGTTTGGTGCAA
ATTCTGTGATTGGACGCTCTTTCGTTGTTCACGCTAACGAAGATGATCTC
GGTAAGCAAATTATCAATTTTGCATTAAAAATGTCTCAAAAGGAGATCGA
AATAGGAAGTCGGATAAATGAAATTTTAGGCAAAGGACAGGGTGATCAGA
GGCCAGAATCTCTGAGGACCGGAAATGCTGGCGCTCGTCTTGCTTGCGGA
GTTATTGGACGTACTGCTCGCAGT
>SOD1-6_Ode reannot_id=P41962-D5 origin_id=OESDEN_21817 class=SOD
ATCGACGGCTTGGCCCCAGGCCGTCATGGTGTGCATATTCACGAGTATGG
CGACTTAACTGACGGGTGCAATTCTACCGGACCACATTATAACCCTGGCA
AGAGGCGCCATGGAGGACCCAAGGACAAGCGCCATGTTGGTGATCTTGGC
AACATTGTAGCCAATAATGATAGCTTTGCTTATGTGGATATCTGGGATAA
GAGAGTAAGGATCATTGGTCCAAATAATGTGATTGGACGCTCTGTCGTTG
TTCATGCTAATGAAGATGATCTCGGCAAAGGGACAGGCGATAAGAAAGAA
GAATCTCTGAAGACTGGAAATGCTGGGGCTCGTCTTGCTTGCGGAGTTAT
TGGGCGTGCTGCTCACAGT
>SOD1-7_Ode reannot_id=P41962-D6 origin_id=OESDEN_22073 class=SOD
ACGTTCATTGTTGCTGAGATTTGGAACTTGACTGAAGGCGCTCATGGTTT
CCATATCCACCAATATGGCGACTTAACTAACGGGTGTATTTCTACTGGGT
CACATTTCAACCCGTTTGCGAGGAACCATGGAGGACCTGAGTCCAGAGTT
CGCCACGTTGGTGATCTTGGCAACATTGTAGCCAATGGAAGCGGTGTTGC
TTATGGCACTTTCTGGACCAGGGGCGTGACGTTATTTGGTCGAAATTCTG
TGCTTGGACGCTCGTTTGTTGTCCATGCCCTCCCTGATGATCTCGGCAAA
GGACAGGGTGATCAGAGGCCAGAATCTCTGAGGACCGGAAATGCTGGCGC
TCGTCTTGCTTGCGGAGTTATTGGGCTAGCTCCTCGCAGT
>SOD3_Ode reannot_id=P51547-D1 origin_id=OESDEN_08502 class=SOD
GCCCGGATGTTCTCGGAGATACTTCTAGTGTCCGCCATCATCGGCACTGT
CCAGGTGTCGAACGTCGACTGTGCCAATGAAGTACTCAAAGCTCGCACGT
ACATCTTCGAAGCGGTCAAAGGTGGTAATCCCCAAAAGACCATTGGAATC
ATCGACCTCACTCAAGTTGGCACTCTTGTCAAGATGAACGGCACCGTCTC
TGGGCTAAAGCCAGGAGTTCATGGTTTTCATATACATGAAAAGGGAGACC
TGGGCAATGGTTGCATGAACGCAGGCGCTCACTTCAATCCTCATAAGATG
ATGCATGGTGCCCCTGATGACTCGAACCGGCATGTTGGCGATCTCGGAAA
TATAAACACACCGGAAAGCGGTGACACTGTGATCAGCATTTCCGATTCCG
TGATTGCATTAACTGGACAGCACAATGTGATCGGACGAGCCATCGTCATC
CATGCAGACCCAGACGACCTAGGCCGCGGGAACTCGGAGCTGAGCAAGAC
CACCGGCAACGCTGGCGCTCGCGTTGCCTGCGGAGTGATCGGTATCCTC
>SOD1-12_Ode reannot_id=Q27666-D1 origin_id=OESDEN_02771 class=SOD
ATGAGCAGTCGTGCTGTAGCCGTTATGCGAGGTGATCCTGGAGTGACTGG
AACCATTTGGTTCAATCAGGCAAAGGAATCTGATCCATGCGTCATCAAGG
GTGAAATCAAAGGCCTAACCCCGGGTCTTCACGGTTTCCACGTCCATCAG
TATGGCGATTCAACGAACGGTTGCACTTCTGCTGGACCACACTTCAACCC
ATTCAACAAAACCCACGGAGGACCTAAGGATGAGGTCCGCCACGTTGGTG
ATCTCGGCAACGTTGAAGCTGGCTCTGACGGTGTTGCCCATTTCGAGTTC
AAAGACCACATGGTGAAGATCCACGGCGAGCATTCTGTGGTTGGACGTTC
GCTCGTTGTTCATGCCGGTACTGATGATCTCGGCAAAGGAGTCGATGATA
AGCAGGAAGAATCTCTGAAGACTGGAAATGCTGGAGCTCGCGTTGCATGT
GGAGTTATCGCGCTTGCCGCTCCGGAG
>SOD1-8_Ode reannot_id=Q27666-D10 origin_id=OESDEN_02111 class=SOD
GAATCCGGTCCATGCTTTATTTATGGTGAGATCTTTGATTTGAAACCAGG
CCTTCATGGTTTCCACGTCCATCAGTTTGGCGACTTAACAGATGTGTGCA
CTTCTACTGGACCGCATTTCAACCCAGGTAACAGACATCACGGAGGACTA
ACGGACGATCTTCGTCACGTTGGTGATCTTGGCAATATTGAGGCCGATGA
AGCAGGTATTGCCTTCCCTATCCAGGATAAGAGGATAAAAATTCTCGGCC
AAAGGTCTATAATTGGACGCTCGTTTGTTGTTCATGCTGACCCTGATGAT
CTCGGCAAAGGAGAGGGTGATCAGAGGCACGAATCTCTGAGGACTGGAAA
TGCTGGGGCTCGTGTCGCCTGCCGAGTTATTGGACGTCTTACTCGAACT
>SOD1-9_Ode reannot_id=Q27666-D11 origin_id=OESDEN_02770 class=SOD
GAATCCACTAAATGCCATATCATTGGCGTGATCGAGGGCTTAGCACCGGG
CTCTCATGGCTTCCATATTCACCAGCTTTTCGACTTAACTGATGGGTGCG
CTTCTGTTGGACCACATTTCAACCCGGGCAATCGACACCATGGGGGACTT
ACGGACAATGTTCGCCACGTTGGTGGTCTTGGCAACATTGAGGCCGATCG
CGACAGTGTTGCTCGTCTCCGTATCACGAGTAGGAGGGTGAGAATCTTTG
GCCAATATTCTGTAGTTGGACGCTCGTTCGTTTTTACTGAAGACGCCGAT
GACCTCGGTAAGCAAACTGGT
>SOD1-10_Ode reannot_id=Q27666-D13 origin_id=OESDEN_04080 class=SOD
ATCATTGGCGAGATCGAGGGCTTGGCGCCGGGCCCTCATGGCTTCCATAT
TCACCACCCTGGCGACTTAACTGATGGGTGCGCTTCTGTTGGACCACATT
TCAATCCGGGCAATCGACACCATGAGGGACCTGACAATGTTCGCCACGTT
GGTGATCTTGGCAACATTGAGGCCGATCGCGACGATGTTGCTCGTTTCCG
TATCACGAGTAGGAGGGTGAGAATGCTTGACCAACATTCTGGCGTTGGAC
GCTCTTTCGTTGTTACTGAAGACGCCGATGACCTCGGTAAG
>SOD1-11_Ode reannot_id=Q27666-D16 origin_id=OESDEN_18533 class=SOD
CAGGATGAGAAACGCCACATAGGTGATCTTGGCAGCATTACTGCCGATCC
AGATGGCATTGCTCATTTCGAGTTCTGGGACAAGAAGGTATCGATTTACG
GCGAAAATTCTGTGATTGGACGCTCGGTCGTTGTTCATGCTGGTACTGAT
GATCTCGGTAGAGGAGAGGGTGATCGGAAAGAAGAATCTCTGAAGACTGG
AAATGCTGGGGCTCGCCTTGCCTGTGGAGTTATTGGGATTGCCACTCGCA
AA
>SOD1-13_Ode reannot_id=Q27666-D4 origin_id=OESDEN_14170 class=SOD
GAATCAACTGAATGCCACATTATTGGTGAGATCGAGGGCTTGGCGCCGGG
CTTTCATGGTTTCCATATTCACCAGCTTGGAGATTTAACTGATGGGTGCA
CATCTGTTGGACCACATTTCAACCCGGGCAACAGGCATCATGCAGGACCT
ATGGACAATCTTCGCCACGTTGGTGATCTTGGCAACATTGAAGCCAATCG
CGACGGGGTTGCTCGTTTTCATATCAAAAGTAGAAGGGTGAAGATTCTCG
GCCAGCATTCTGTGGTTGGACGTTCGTTCGTTGTTACTGAAGACGCCGAT
GACCTCGGTAAGCAAATTGTTATTTGTATTAATAGGAATGTCTCAAAAAA
AAGAGTTGAAATAGATACTCGGATAAAAAAAATTTCAGGCAAAGGACAGG
GTCCTCAGAGGCAAGAATCGCTGAGGACCGGAAATGCTGGGGCTCCTCTT
GCTTGCGGCGTTATTGGACGTGCCGCTCGTGCT
>SOD1-14_Ode reannot_id=Q27666-D7 origin_id=OESDEN_02114 class=SOD
TGCCACATCATTGGTGAGATCGAGGGCTTGGCGCCGGGCCTTCATGGCTT
CCATATTCACCAGTTTGGAGACTTAACTGATGGGTGCACGTCTGTTGGAC
CACATTTCAACCCGGGCAACAGGCATCATGCAGGACCTATGGACAATCTT
CGCCACGTTGGTGATCTTGGCAACATTGAGGCCGATCGCGACGGTGTTGC
TCGTTTCCATATCAGGAGTAGCAGGGTGAGGATCCTTGGCCCGTATTCTG
TGATTGGACGCTCGTTTGTTGTTCACGAAGACCCCGACGATCTCGGCAGA
GGACAGGGTGCTCGGAGGCAAGAATCCCTGAGGACTGGAAATTCTGGCGA
TCGTCTCGCTTGCGGGGTTATTGGACGTGTCCCTCACAAT
>SOD1-15_Ode reannot_id=Q27666-D9 origin_id=OESDEN_04079 class=SOD
TGCCACATCATTGGCGAGATCGAGAGCTTAGCACCGGGCCCTCATGGCTT
CCATATTCACCAGCTTGGCGACTTAACTGATGCGTGCGCTTCTGTTGGAC
CACATTTCAACCCGGGCAATCGACACCATTGGGGACCTGACAATGTTCGC
CACGTTGGTGATCTTGGCAACATTGGGGACGGTGTTGCTCGTTTCAGTAT
GAGGAGTAGGAGGGTGAGGATCCTTGGCCAAAATTCTGTGGTTGGACGCT
CGTTCGTTGTTACTGAAGATGCCGATGACCTCGGCAAAGGACAGGGTCAT
CAGAGGCAAGAGTCTCTGAGGACCGGAAATGCTGGGGATCGTCTTGCATG
CGGAGTTACTGGACGTGCCGCTCGCGTT
