# Supplementary material for: Speciation and adaptive evolution reshape antioxidant enzymatic system diversity across the phylum Nematoda
Source: BMC Biol. 2020 Nov 26;18:181. doi: 10.1186/s12915-020-00896-z (PMC7694339; doi:10.1186/s12915-020-00896-z)
Supplement: Supplementary file 4 — Additional file 4:. Protein-coding transcript (cds) and Protein-coding transcript translation (pep) sequences, and GFF (gff) files of antioxidant enzymes in 58 nematodes. [file 12915_2020_896_MOESM4_ESM.zip › Additional file 4-gff and sequences of re-annoted antioxidant enzymes in 58 nematodes/58_nematodes_antioxidant_enzymes/cds/onchocerca_flexuosa.PRJEB512.antioxidant.cds]

>PHGpx_Ofl reannot_id=O02621-D1 origin_id=OFLC_0001534101-mRNA-1 class=GPX
AGGAACAAAGTGGTTCTAATAGTAAATGTGGCATCTGAATGTGGTCTTAC
TCATATAAACTATGTACAGCTTAAAGATTTACATGATAAGTACAAAGAAC
AAGGTTTTGCAGTAGCTGCCTTCCCTTGTAATCAGTTCGGTTCTCAAGAA
CCTGGAAATGAAGAAGAAATTAAGCGTTTTGTGAAGGAAACATTCGATTT
CGAGCCTGACTTATATGCTAAAATCAATGTCAATGGACCAGAAGAAGATC
CATTATATACGTTTTTGAAGACCCAAAAAGGAGGTACTCTGTTAGACGCC
ATTAAATGGAAT
>Prx1_Ofl reannot_id=P48822-D1 origin_id=OFLC_0001238501-mRNA-1 class=Prx
GCAGCCGCATCTCCATTTCGTCAAATTTTAACATCCCGGTTTTGCACCTC
CTCTGTTGCCTTAGCTGGCGTTCGACCACTGGGTCCAAAAAACAAAGCTC
CTGATTTTTCTGGCACAGCAGTTGTGAATGGTGATTTCAAAACAATTAGC
ATGAAAGATTACAAAGGAAAATGGCTAATAATATTTTTCTATCCTCTCGA
CTTTACATTCGTTTGTCCAACTGAGATTATTGCCTTCAATGATCGATGTT
CGGAGTTTCGGAAATTAAACGCAGAATTGATTGCATGTTCATGCGACTCT
CATTTCTCACATCTAGCTTGGACGCAGACTCCGCGTAGTGAAGGTGGTCT
CGGTGACATGCAGATTCCAGTGCTTGCAGACTTTAATAAAGATATAGCGA
ATGCATTCGGTGTGCTTGATCATGAAGCGGGTATATCATATCGAGGTTTG
TTCTTAATTGATCCAAATGGCGAAATTCGTCATTCTCTGGTGAATGACCT
TCCGGTTGGTCGTAGTGTGGATGAAGCACTTCGTACGCTGAAAGCCTTTC
AGTTTGTAGAGAAACATGGTGAAGTATGTCCAGCAAATTGGTCTGATGAT
AAGCCAACGATTAAACCTGGAATCAAGGAGTCCAAGGAATATTTCAATAA
GGTCAAT
>SOD1_Ofl reannot_id=P24706-D2 origin_id=NA class=SOD
GATGAAATAAGACATGTTGGTGATCTTGGAAATATTGAAGCTGGAGCCGA
TGGTACTGCTCACATCAATATTTCTGATCAACATATACAATTGCTAGGTC
CGAATTCGATAATTGGCCGTTCAATTGTTGTACATGCTGATCAGGATGAT
CTCGGAAAAGGAGTTGGGGAGAAAAAGGATGAAAGCCTGAAAACTGGTAA
TGCTGGTGCTCGTGTTGCATGCGGTATTATTGCTATTGGTGCTGCTTCC
>SOD2_Ofl reannot_id=P41981-D1 origin_id=OFLC_0001451801-mRNA-1 class=SOD
ATGAATCTGATTATTGGCATCGCAGGTCGCTTATTGGTTGGCAAGAACTA
TGGTTTGAATATACAACGACTAAAACACGTTCTTCCTGATTTACCATACG
ATTATGGAGCCTTGGAGCCGGTATTGTCGGCCGAAATTATGCAAGTTCAT
CACGGTAAACATCATGCTGCATATGTGAATGCTCTTAATCAGGCCGAAGA
GAAAGTAAAAGAAGCGCTAGCAAAAGGAGATACGCAGGCTGCTGTTGCTG
GCACAAAACTAATGAATTTCAACACTGGTGGACACATTAATCATACACTG
TTCTGGGAAGGATTAACTGCCGTGAAGGATAGCGGAGAACCGAATTCTGA
ATTGATGACTGCTATAAAGAAGGATTTTGGATCTTTGGAAACGATGATAG
ATAAGTTGAATGCTAAAACCATTGCGATCCAAGGTTCTGGATGGGGATGG
CTTGCTTATGACAAGGAAATGAAACGTTTGCAACTTGCTTGTTGTCCCAA
TCAAGATCTTCTTGAGCCAACAACAGGT
>SOD1-like_Ofl reannot_id=Q07449-D1 origin_id=OFLC_0000672901-mRNA-1 class=SOD
GGAATGCATGACGATGGAATGAGAAGAGCAGTAGCAGTATTACGTGGTGA
TACTGTTAGTGGAATCATTTATTTCCAGCAGGATAGTAGAGCTTCACCAA
CAACAATCTCTGGTAGAATCATTGGTTTAACACCTGGTTTGCATGGTTTT
CATATTCATCAGTATGGTGATCAAACAAGAAATTGTACATCTGCCGCTGG
ACATTATAATCCTTTTGGTAAAACTCATGGTGCTCCAAGTAACACAGAGA
AACATGTTGGTGATCTTGGAAATATTGAGGCTGGAGCTAATGGCGTTGCT
GACATAAATATTGCTAGTAATCAAATACAGTTGTCCGGTCCACTTTCGAT
AATTGGACGTTCACTTGTTGTACATGCAAAGCCGGATGATCTCGGACAAG
GAATGGGCAGTATGAGGGATGAAAGTTTGAAAACCGGTAATGCTGGCGCT
CGTGTCGCATGTGCTATTGTTGGCATTGCTCCTGTATCT
