# Supplementary material for: Speciation and adaptive evolution reshape antioxidant enzymatic system diversity across the phylum Nematoda
Source: BMC Biol. 2020 Nov 26;18:181. doi: 10.1186/s12915-020-00896-z (PMC7694339; doi:10.1186/s12915-020-00896-z)
Supplement: Supplementary file 4 — Additional file 4:. Protein-coding transcript (cds) and Protein-coding transcript translation (pep) sequences, and GFF (gff) files of antioxidant enzymes in 58 nematodes. [file 12915_2020_896_MOESM4_ESM.zip › Additional file 4-gff and sequences of re-annoted antioxidant enzymes in 58 nematodes/58_nematodes_antioxidant_enzymes/cds/onchocerca_ochengi.PRJEB1809.antioxidant.cds]

>PHGpx-1_Ooc reannot_id=O02621-D2 origin_id=nOo.2.0.1.t07699-RA class=GPX
AGAAACAAAGTGGTTCTAATAGTAAATGTGGCATCTGAATGTGGTCTTAC
TCATATAAACTATGTACAGCTCAAAGATTTGCATGATAAGTACAAAGAAC
GAGGTTTCGCTGTAGCTGCCTTCCCTTGTAATCAATTCGGTTCTCAAGAA
CCTGGAAATGAAGAAGAAATTAAACGTTATGTGAAGGAAACATTCGATTT
CGAGCCGGACTTATATGCTAAAATCAATGTCAATGGACCAAAGGAAGATC
CATTGTATACGTTTTTGAAGACCCAAAAAGGAGATACTCCATTAAACACC
ATTAAATGGAATTTTACGAAATTTCTTATCAATAAACGTGGCGAAGTGGT
A
>PHGpx-2_Ooc reannot_id=O62327-D1 origin_id=nOo.2.0.1.t08104-RA class=GPX
TTTAGAGGTAAACCAGTGGTAATTGTAAATGTTGCATCGCAATGTGGCTT
GACGAATTCCAATTATACCGAACTCAAACAATTGATGGAACATTATAAGG
ATAAAGGTTTAGCAATAGCAGCTTTTCCATGCAACCAATTTGGTGGACAG
GAACCAAAATGTGAATTGGAAGTGAAAAATTTCGTTGCTGATAAATTTCA
TTTCGAACCTGATTTATATGCTAAAATTGATGTGAACGGTAAAAATGCAG
CACCACTGTTTGATTTTCTGAAACATGAAAAGGGTGGATTGTTTGGTGAT
AATATAAAGTGGAATTTCACAAAATTTCTGATTGATCGAGAAGGACATGT
GGTT
>Prx1-1_Ooc reannot_id=P48822-D1 origin_id=nOo.2.0.1.t02155-RA class=Prx
GCAGCCGCATCTCCATTTCATCGAATTTTAACTTCTCGGTTTTGCACCTC
CTCTGTTGCGTTAGCTGGCGTTCGACCATTGGGTCCAAAAAACAAAGCTC
CTGATTTTTCTGGTACAGCAGTTGTGAATGGCGATTTTAAAACAATTACC
CTTAAAGATTACAAAGGAAAATGGCTGATAATGTTTTTCTATCCTCTTGA
CTTTACATTCGTTTGTCCAACTGAGATTATTGCCTTCAATGATCGATGTT
CGGAGTTTCGGAAATTAAACGCAGAATTGATTGCATGTTCATGCGACTCT
CATTTCTCACATCTAGCTTGGACGCAGACTCCGCGTAGTGAAGGTGGTCT
CGGTGATATGCAGATTCCAGTGCTTGCAGACTTTAATAAAGATATAGCGA
ATGCATTCGGTGTGCTTGATCATGAAGCGGGTATCTCATATCGAGGTTTG
TTCTTAATTGATCCAAATGGCGAAATTCGTCATTCTCTGGTGAATGACCT
TCCGGTTGGTCGTAGTGTGGATGAAGCACTTCGAACGCTGAAAGCCTTTC
AGTTTGTGGAGAAACATGGTGAAGTATGTCCAGCGAATTGGTCTGATGAT
AAACCAACAATTAAACCTGGAATCAAGGAGTCCAAGGAATACTTCAAAAA
GGTCAACGATCGTACG
>Prx6_Ooc reannot_id=P52570-D1 origin_id=nOo.2.0.1.t00340-RA class=Prx
ATGTCGAAAGGCATCCTGTTGGGTGACAAATTTCCGGATTTCCAAGCTGA
GACCAATGAAGGCTTCATTTCGAGTTTTTATGATTGGATTGGCAAAGATA
GTTGGGCAATATTGTTTTCTCATCCACGAGATTTCACTCCGGTTTGCACT
ACAGAACTTGCTAGATTAGTCCAATTAGCCCCGGAATTCAAGAAACGGAA
TGTGAAACTGATTGGCTTAAGTTGTGATTCAGCAGATTCGCACTCTAAAT
GGGCTGATGATATCCTCGCACTGTACAAAATGAAATGTGTTGATTGTGAT
TCAGAAAAGAAGCTACCATATCCGATAATAGCGGATGAAGATCGTTCTCT
AGCCACCGAACTGGGAATGATGGATCCGGACGAGCGCGATGAAAAAGGCA
ATACGCTAACCGCACGTTGTGTATTCATAATTGGATCTGATAAAACATTG
AAACTTTCCATTTTATATCCTGCAACAACGGGACGAAATTTCGATGAAAT
TCTGCGCGTTGTTGATTCGCTTCAACTTACAGCAGTTAAACTAGTAGCAA
CACCAGTCGATTGGAAAGATGGTGATGACTGTGTTGTGCTGCCAACGATT
GATGACAACGAGGCAAAAAAATTATTTGGTGAAAAAATACACACTATCGA
TTTACCATCTGGAAAACATTATCTTCGCATGGTTCCGCATCCAAAA
>Prx1-2_Ooc reannot_id=Q17172-D1 origin_id=nOo.2.0.1.t08778-RA class=Prx
ATGACACTTGCTGGAAGCAAAGCATTCATTGGACAACCAGCTCCTAACTT
CAAGACAACAGCGGTTGTGAATGGCGATTTCAAGGAAATTTCACTTAATC
AGTTTAAAGGGAAATATGTGGTCCTCTTCTTCTATCCACTCGACTTCACT
TTCGTTTGCCCAACGGAGATAATTGCGTTTTCTGATCGTATTTCGGAATT
CAAAAAATTAGATGTAGCTGTTATGGCGTGTTCAACTGACTCGCATTTCT
CGCATCTTGCATGGGTAAATACCGACCGAAAAATGGGTGGACTTGGTCAG
ATGAATATACCAATTCTTGCTGATACCAATCATGCAATCAGCAAGGCATA
TGGTGTGCTCAAGGAAGATGAAGGAATTGCTTATCGTGGATTATTCATCA
TTGATCCGGAAGGGATTTTGCGGCAGATTACAGTCAATGATCTTCCAGTT
GGTCGTTCTGTAGACGAGACTTTACGTCTGATTCAAGCTTTTCAGTTTGT
CGACAAGCACGGTGAAGTATGTCCAGCCAATTGGCAACCAGGATCTGATA
CGATTAAGCCTGGAGTAAAAGAAAGCAAAGCGTTTTTCGAGAAACAA
>Prx1-3_Ooc reannot_id=Q17172-D2 origin_id=nOo.2.0.1.t10285-RA class=Prx
ATGACACTTGCTGGAAGCAAAGCATTCATTGGACAACCAGCTCCTAACTT
CAAGACAACAGCGGTTGTGAATGGCGATTTCAAGGAAATTTCACTTAATC
AGTTTAAAGGGAAATATGTGGTCCTCTTCTTCTATCCACTCGACTTCACT
TTCGTTTGCCCAACGGAGATAATTGCGTTTTCTGATCGTATTTCGGAATT
CAAAAAATTAGATGTAGCTGTTATGGCGTGTTCAACTGACTCGCATTTCT
CGCATCTTGCATGGGTAAATACCGACCGAAAAATGGGTGGACTTGGTCAG
ATGAATATACCAATTCTTGCTGATACCAATCATGCAATCAGCAAGGCATA
TGGTGTGCTCAAGGAAGATGAAGGAATTGCTTATCGTGGACTATTCATCA
TTGATTCAAAAGGGATTTTGCGGCAGATCACAGTCAATGATCTTCCAGTT
GGTCGTTCCGTAGACGAAACTTTACGTCTGATTCAAGCTTTTCAGTTTGT
CGATAATCATGGTGAAGTATGTCCGGCCAACTGGCAACCAGGATCTGAAA
CGATTAAGCCTGAAGTGAAAGAAAGCAAAGAATATTTCGGAAAGCAT
>SOD1_Ooc reannot_id=P24706-D1 origin_id=nOo.2.0.1.t08919-RA class=SOD
ATGAGTACAAACGCGATAGCAGTATTGCGTGGCGATACTGTTAGTGGAAT
TATTCGATTTAAACAGGACAAGGAAGGCTTACCAACAACCGTTACTGGTG
AAGTCAAAGGTTTAACTCCTGGTTTACATGGTTTTCATATTCATCAGTAT
GGTGACACGACAAATGGGTGCATTTCTGCGGGTCCGCATTTCAATCCTTA
CAATAAAACTCATGGCGATCGAACTGATGAAATAAGACATGTTGGTGATC
TTGGAAATATTGAAGCTGGAGCCGATGGTACTGCTCACATTAGCATTTCC
GATCAACATATACAGTTGCTGGGTCCGAATTCGATAATTGGCCGTTCAAT
TGTTGTACATGCTGATCAGGATGATCTCGGAAAAGGAGTCGGCGCGAAAA
AGGATGAAAGCCTGAAAACTGGTAATGCTGGTGCTCGTGTTGCATGCGGT
ATTGTCGCTATTGGTGCTGCTTCC
>SOD2_Ooc reannot_id=P41981-D1 origin_id=nOo.2.0.1.t07135-RA class=SOD
ATGAATCTGATTATTGGCGTCGCAGGTCGCTTATTGGTTGGCAAGAACTA
TTGTCTGAATACACAACGACTAAAACATGTTCTTCCTGATTTACCATACG
ATTATGGAGCCTTGGAGCCGATATTGTCGGCCGAAATTATGCAAGTTCAT
CACGGTAAACATCATGCTGCATATGTAAATGCTCTTAATCAAGCCGAAGA
GAAAGTAAAAGAAGCGCTAGCAAAAGGAGATACACAGGCTGCTGTTGCTG
GCACAAAATTAATGAATTTCAACACTGGCGGACACATTAATCATACACTG
TTCTGGGAAGGATTAACTGCCGTAAAGAATAGCGGAGAACCGAATTCTGA
ATTAATGACGGCTATAAAGAAGGATTTCGGGTCTTTGGAAACGATGATAG
ATAAGTTAAATGCTAAAACAATTGCGATCCAAGGTTCCGGATGGGGATGG
CTTGCTTATGACAAGGAAATGAAACGTTTGCAACTTGCTTGTTGTCCCAA
CCAAGATCTTCTTGAGCCAACAACAGGTCTAATTCCACTATTTTGCATCG
ATGTCTGGGAACATGCTTATTATCTGCAGTATAAAAATTTACGGCCAGAT
TTCGTGAAAGCTATTTGGAAAATTGCGAATTGGAAAATAATCAGTGATCG
CTACATTAAAGCTAGAGGA
>SOD1-like_Ooc reannot_id=Q07449-D1 origin_id=nOo.2.0.1.t08918-RA class=SOD
CAGGATAGTGGAGGTTCAATAACAACAATTTCTGGTTCAGTTAGTGGTTT
AACACCTGGTTTGCATGGTTTTCATGTTCATCAGTATGGTGATCAAACAA
ACGGTTGTACATCTGCCGGTGGACATTATAATCCTTATGGTAAAACTCAT
GGTGATCCAAATGACAGAATTAAACATATTGGTGATCTTGGAAATATTGT
AGCTGGAGCTAATGGCGTTGCTGAAGTTTATATAAATAGTTATCACATAA
AGTTACGGGGTCCACTTTCCGTAATTGGACGTTCACTTGTTGTACATGAA
AATCCGGACGATCTCGGACAAGGAACCGGCAGTATGAGGGAAGAAAGTTT
GAAAACCGGTAATGCCGGCTCTCGTCTGGCATGTGCTGTTATTGGCATTG
CTGCTGTATCT
