# Supplementary material for: Speciation and adaptive evolution reshape antioxidant enzymatic system diversity across the phylum Nematoda
Source: BMC Biol. 2020 Nov 26;18:181. doi: 10.1186/s12915-020-00896-z (PMC7694339; doi:10.1186/s12915-020-00896-z)
Supplement: Supplementary file 4 — Additional file 4:. Protein-coding transcript (cds) and Protein-coding transcript translation (pep) sequences, and GFF (gff) files of antioxidant enzymes in 58 nematodes. [file 12915_2020_896_MOESM4_ESM.zip › Additional file 4-gff and sequences of re-annoted antioxidant enzymes in 58 nematodes/58_nematodes_antioxidant_enzymes/cds/parascaris_univalens.PRJNA386823.antioxidant.cds]

>Ctl_Pun reannot_id=P90682-D1 origin_id=PgR187_g005_t01 class=Cat
AAACCGTTTGTGTTAACCACGTCGAATGGGGCGCCAATTTTCAATAAGAA
GGCTTCTTTGACGATCGGAGCTCGTGGTCCACTACTTCTGCAGGATGTCG
TCTTCATGGATGAGATGGCGCATTTTGACCGAGAGCGGATTCCGGAAAGA
GTCGTACATGCAAAAGGCGGTGGTGCGCATGGATTCTTTGAAGTAACCGA
TGATATTAGGAAATATTGCAAAGCGGATGTGTTTAACACGATCGGTAAAC
GAACACCAATCTTCGTCCGCTTTTCAACCGTCGGCGGTGAATTGGGAAGT
GCCGATACACAACGTGACCCTCGTGGATTCGCGATAAAGTTCTACACCGA
AGAAGGCAATTGGGATTTAGTTGGCAATAATACTCCAATATTTTTCATTC
GTGATCCAATTTTCTTTCCGAATTTCATTCATACGCAGAAGAGAAATCCG
GTCACTCATCTTAAGGATCCTAATATGATGTGGGATTTCTTCTCGTTACG
TCCTGAAAGCACTCATCAAGTGATGATCTTATTCGGTGATCGTGGTATTC
CTGATGGATTCCGTCATATGCATGGTTTCGGTTCCCATACATTCAAAATG
GTCAACAAAGACGGCAATGCAGTATATTGTAAATTTCACATCAAAACGGA
ACAAGGAATCCGGAATTTGCCGCCTGATGTGGCTGTTAAGCTTGCCGGTG
AAGATCCGGACTACTCTATTCGTGACCTGTACGATAGCATTGAAAGTGGG
AATTATCCTGTATGGCGCCTTATGATTCAGGTGATGACTTTCGAAGAGGC
AGCAAGCTATAGATTCAATCCGTTCGATATAACAAAGGTTTGGTCGCACA
AGGAATTCCCGTTGATACCGGTCGGTAAAATTGTGCTCAATAAAAACCCA
ACCAACTATTTCGCTGAGGTCGAACAAGTCGCATTCGCACCATCACACGT
CGTACCTGGCATTGAATTTTCACCCGATAAAATGCTTCAAGGTCGTCTAT
TCGCGTATCCAGACACACAATTCCACAGATTGGGTCCGAATTACGTACAG
CTGCCAATTAATTGTCCTTATCGTTCTCGTGCTCACAACACCCAACGTGA
CGGTTGCTTTGCGCTCGACGATAATCAAGGAGGTATGCCAGCGTATCATC
CGAACAGTTTTAACGGTGCAATTGAGAGAACCGACGTGAAAGAAAGTGCG
TGGTCAGTAAGCGGCGATGTAGATCGCTTTAACGACGATGATGAAGACAA
CTTCAGCCAGCCACGTGACCTCTGGCTCAAGGTGATGGACGAAGCAGAAC
GAGCTCGTCTAGTGGATAATATAACGGGCAGTTTGAAGTATTGCAAAGCG
TTTATTCAAGAACGAGCCATAAATAACTTCACTGAAGTTCATCAAGACTT
CGGCGATGCTCTCCGTAATGCTTTGCAAAAGGCGAATGAGGCGATGCAAA
AAAAGGTCGAA
>PHGpx-1_Pun reannot_id=O02621-D1 origin_id=PgR090_g011_t03 class=GPX
AGAGGTAAAGTTGTGCTAATAGTGAACGTTGCATCGAAATGTGGTCTCAC
TTCATCGAATTACGCACAACTCAAGGAGCTGCTTGATACATACGGTGATA
AAGGCTTTGTGATTGCAACATTTCCATGCAATCAATTCGGTGGACAAGAA
CCAGAATGTGAGGTGGATATTCGCAATTTTGTGAAAGACAAATTCAAATT
CGAGCCAGACTTATATGGAAAGATAGACGTGAATGGTAGCCATGCGGATC
CGCTTTTCACATTTCTTAAAAAAGAACAGGGTGGCACTTTCTTCGATGCT
ATTAAATGGAATTTCACGAAATTTCTCATCGATTCAAATGGCCGTCCGGT
TCGT
>PHGpx-2_Pun reannot_id=O02621-D2 origin_id=PgR009X_g239_t01 class=GPX
TCTTGCTTTAGGGGCTATGCTGTACTCATAGTGAACGTGGCTTCGGAATG
TGGTCTCACAAAGTCGAACTATACACAGCTGAAAGAGATCTTGGAGAAAT
ATCGTGATTCTGGATTGCGAATAGCCGCATTTCCATGTAATCAATTTGGT
GGGCAGGAACCAGGTTGTGAGCTTGATATTAAAGAGTTCATTACGAAGAA
ATACGAGTTCGAGCCTGACCTTTATAGCAAAGTTGAAGTCAATGGCGATA
ATGCGCATCCACTCTATAAATTTTTGAAAGAAGAACAAGGTGGCACAATC
ACGGATGCAATTAAGTGGAATTTTACGAAATTCCTTGTCGATAGAAATGG
ACACGTGGTT
>PHGpx-3_Pun reannot_id=O02621-D3 origin_id=PgR294_g001_t02 class=GPX
TCAACTTTCAGAGGCAAAGTACTTCTCATTGTTAATGTCGCGTCACATTG
TGGCTTAACAAATTCCAACTATCATCAGATGAAAATTCTTTTCGACAAAT
ATAGATCGCAAGGCTTCGAAATTGCCGCCTTTCCATGTAATCAGTTCGCC
GGTCAGGAGCCGGATGACGAAATTCTCATAAAGGATTTTATCAAGAAGAC
ATTCGACTTTGAACCAGATTTGTATGCGAAGATCAACGTTAATGGCGTGG
ATGAGCATCCACTATTCACATATTTAAAGCATCAACAAGGCGGTACAATA
ATCGATGCTATCAAATGGAATTTCACGAAATTTTTAGTGAATAGACATGG
ACGTGTTGTG
>PHGpx-4_Pun reannot_id=O02621-D4 origin_id=PgR077_g039_t02 class=GPX
TCAACTTTCAGAGGCAAAGTACTTCTCATTGTTAATGTCGCGTCACATTG
TGGCTTAACAAATTCCAACTATCATCAGATGAAAATTCTTTTCGACAAAT
ATAGATCGCAAGGCTTCGAAATTGCCGCCTTTCCATGTAATCAGTTCGCC
GGTCAGGAGCCGGATGACGAAATTCTCATAAAGGATTTTATCAAGAAGAC
ATTCGACTTTGAACCAGATTTGTATGCGAAGATCAACGTTAATGGCGTGG
ATGAGCATCCACTATTCACATATTTAAAGCATCAACAAGGCGGTACAATA
ATCGATGCTATCAAATGGAATTTCACGAAATTTTTAGTGAATAGACATGG
ACGTGTTGTG
>PHGpx-5_Pun reannot_id=O02621-D5 origin_id=PgR006_g185_t01 class=GPX
AGAGGTCATCCGGTGCTAATCGTGAACGTCGCTTCTCGATGTGGCCATAC
GAAGAAGAATTATACTCAGTTAAAGGAGTTATACGATAAATATAGTAAGC
AAGGATTACGCATTGCAACGTTCCCGTGCAATCAGTTCGGCGCACAGGAG
CCAGGTTCGGCAGCGGAAATAAAAGAGATGGTAGCCGAGAAGTATGGGTT
CAGGCCTGACTTCTATGCAAAGATCGATGTAAATGGCGCTGGTGCTGATC
CGCTCTACAAGTTCCTAAAGAACAAGCAAGGCAACAATGAAGCTATCAAG
TGGAATTTTGCAAAGTTTCTTGTGGACAAAGACGGCAATGTGGTA
>NPHGpx_Pun reannot_id=Q95003-D1 origin_id=PgR108X_g021_t01 class=GPX
CTTATGCCTTCTAGCATCTTGAAAACAAAACTAGCTTTAGGCCCTGAAGT
GGTGGATGAAACAACTCGTTGGAGCCAATGTCGTCTTTCAAATCAATCGA
TCTATGACTTCCAAGTGCAGACACTTGGAGGCGAGTTCACAGACTTGGCA
AAATATCGTGGTCAGGTGTTGTTGATCGTCAATGTGGCGACATTTTGCGC
GTACACGCAACAGTATCTCGACTTCAGTTCGCTCATTGAACAGAACAAGC
GATCTGGATTCACTATCCTCGCATTTCCATGCAATCAATTTTATCTTCAA
GAGCCAGCCGAAAATCATGAGCTCATGAATGGAATTATGTACGTCCGACC
GGGTAACGGTTGGAAGCCACACCGCAATCTGCACATATTTGGAAAATTAG
AAGTCAACGGTGAAAACAATCATCCGCTTTATGAATTTATGAAGGATTTG
TGTCCACAGACTGTAAACAAGATTGGAAAGCGAGAAGAGTTGATCTACAA
TCCGATTCGACCGAACGATATCACATGGAACTTCGAGAAGTTCCTTGTGG
ATCGTCAAGGCAAGGTTCGTTTCCGATTCCACCCAACCGCGTGGCGCCAT
GGCGATGTCGTGCAACCATTTATACAACAACTCGTTAATGAACGTGCTCG
T
>Prx6_Pun reannot_id=O17433-D1 origin_id=PgR031_g044_t01 class=Prx
AATTGGGCTATTTTATTCTCACATCCACACGATTTTACACCCGTATGCAC
AACGGAGTTGGCTCGTGCCGCACAACTCTATGCTGAGTTCCACAAACGGA
ATGTGAAGATGATTGCGCTGAGCTGTGATTCAGTAGAGTCACATCGAGAA
TGGATTCCCGATATTTGTGCGTATTGTAAGGCTGCGTGCGGTGATTATAT
CAAGGAATGCTGTGCAAACGATCAACTGCCCTTTCCAATAATCGCTGATG
AGAGTCGTATCTTGGCAAAAAAGCTCGGTATGATCGATCCAGTCGAAAAA
GACCGCAAGGGTGATCCAGTCACGGCGCGTTGTGTATTTGTCATTGGACC
GGAAAGGACGTTGAAATTATCAATTCTCTATCCGGCTACGACTGGACGCA
ATTTCGATGAAATTTTACGCATAGTCGATTCTCTTCAGTTGACCGCTGAG
AAAAATGTTGCGACACCGGTCGATTGGAAGGCAGGCGATTGCTGCGTTGT
TTCACCATCAATGAGCGATGAGGCTGCGAAAGTAACGTTTGGCTCTGATA
TGAAGATTGTTAAGTTACCCTCTGGCAAACACTATCTGCGTATGGTACCC
CACCCGAAG
>Prx1-1_Pun reannot_id=Q21824-D1 origin_id=PgR003_g123_t01 class=Prx
TTTAAGGGAACAGCAGTCGTCGATGGTGATTTCAAGACGATCAGTGCAAA
AGACTATAAAGGCAAATGGCTCATCGTTTTCTTCTATCCACTCGATTTCA
CATTTGTATGCCCAACGGAAATTATTGCGTTCAACGATCGTTCTGAGGAA
TTCAAGAAGTTGGGTGCTGAATTGATCGCTTGCTCATGCGATTCACAATT
TTCCCACCTTGCTTGGATACAAACTCCTCGCAAAGATGGCGGACTTGGCG
AAATGCAGATTCCACTGCTGTCCGATTTCAACAAGAAAATCGCCGATTCG
TTTGGGGTTCTGGATCATGATATTGGCGTTTCATATCGTGGTTTGTTCCT
GATTGATCCGAAAGGAGTAATCCGTCACACAACGGTCAACGATCTGCCCG
TTGGAAGAAGCGTCGATGAAGCACTTCGCGTTCTCAAAGCTTTCCAGTTT
GTCGAGAAGCATGGCGAAGTATGCCCGGCGAATTGGCATGATGACGAGCC
AACGATCAAACCAGATGTGAAGGGAGCTAAGGAGTATTTCAACAAAGTCA
ATAAA
>Prx1-2_Pun reannot_id=Q9NL98-D1 origin_id=PgR109_g007_t02 class=Prx
ATGTCGAAGGCAGTAATCGGCAAAGCAGCACCTACGTTCACCGCAACGGC
GGTCGTCGACGGAGATTTCAAATCAATCTCTCTCTCAGACTACAAGGGTA
AATATGTGGTGCTCTTCTTCTATCCTATGGACTTCACATTCGTGTGCCCA
ACGGAAATAATCGCATTTTCGGAGCACGTGGGAGAGTTCAAGAAATTGGG
TGTGGAGGTGCTAGCTGCATCAACGGACTCGCAGTTCTCGCATTTGGCAT
GGATTAACACACCTCGTAAGCAAGGTGGTCTCGGCGAGATGAAAATACCG
ATCATCTCCGATAACAACCATCAGATCAGCCGTGATTATGGAGTGCTGAA
GGAGGACGACGGCATCGCGTATCGTGGTCTCTTCATCATCGATCCGAAAG
GAATTCTTCGGCAAATAACGATCAATGATCTTCCGGTGGGAAGATCGGTG
ACCGAAACCCTCCGATTAGTTCAGGCATTCCAGTTCGTCGATAAACACGG
AGAGGTGTGCCCAGCCGAATGGACACCAGGAGCCGATACGATCAAGCCCG
GAGTGAAGGAGAGCAAAGCCTATTTCCAGAAGCAT
>Prx1-3_Pun reannot_id=Q9NL98-D2 origin_id=PgR109_g008_t01 class=Prx
ATGTCAAAAGCAGTGATCGGCCATCCGGCACCGGCGTTCACGGCGACCGC
AGTGGTCGATGGCGATTTCAAGACGATTTCCCTCTCAGACTACAAGGGTC
AATATGTTATTCTCTTCTTCTATCCTATGGATTTCACATTCGTGTGCCCA
ACGGAAATAATCGCATTCTCGGAACATATGGAGGAATTCAAGAAACTCGG
TGTGGCTGTGTTAGCCGCATCAACGGACTCGCAGTTCTCGCATTTGGCAT
GGATTAACACACCTCGTAAGCAAGGTGGTCTCGGCGAGATGAAAATACCG
ATCATCTCCGATAACAACCATCAGATCAGCCGTGATTATGGAGTGCTGAA
GGAGGACGACGGCATTGCGTATCGCGGTCTCTTTATAATCGATCCGCATG
GAATTTTGCGACAGATAACAATCAATGACCTTCCGGTTGGAAGATCGGTC
AGCGAAACTCTCCGACTAGTGCAAGCATTCCAATTCGTCGATGAACATGG
AGAGGTTTGCCCAGCCGGATGGACACCTGGAGCGGATACAATTAAACCTG
ATATAAAGGAAAGCAAAGCTTATTTCGAGAAGCAA
>SOD2_Pun reannot_id=P31161-D1 origin_id=PgR004_g164_t02 class=SOD
GCATCACGTACGAAACACACACTTCCCGATTTGCCATACGACTATAACGC
TCTGGAGCCGATCATCTCAGCCGATATCCTTCGGGTGCATCACCAAAAGC
ATCATGCCACCTACGTCAACAACCTCAATCAAGCAGAAGAGGGTCTTCAT
GAGGCTCTCGCTAAAGGTGATACGAAAAAGGCGATCATATGTGCTCATGC
GTTGAAGTTCAATGGTGGTGGGCATATAAATCACAGCATTTACTGGACCA
ATCTTGCGAAGGATGGAGGAGAGCCAAGTCCGGAATTGCTAGCACAGATA
AAGAAAGATTTCGGCTCATTGCAATCGATGCAGGAGAAATTGAGTGCTCT
CTCGATTGCGGTGCAAGGATCCGGTTGGGGATGGTTGGGATACAACAAGG
CTCTTAAGCGACTCGAACTGGCCGCCACTGCCAATCAGGATATTCTTGAG
CAGACCACCGGCTTGATCCCTTTATTCACGATCGATGTATGGGAACACGC
TTATTACCTACAGTATAAGAATGTCCGTGCGGACTATGCGAAAGCAATCT
GGAAGGTCGCTAATTGGAAGAACGTCGATGAGCGTTACAAAAAAGCACTT
CAA
>SOD3_Pun reannot_id=P51547-D1 origin_id=PgR042_g025_t01 class=SOD
CAGATCAATGGGACGCTAAGTGGACTTTCTCCTGGACTACTTGGCTTCCA
CGTGCATGACAAAGGGGATATTGGTGACGGCTGTAAGGCAGCCGGTCCCC
ATTTCAACCCCACAAATAAGTCCCATGGAGCGCCTACGGATTTCGAAAGG
CATGTCGGTGACCTGGGAAATATTGAAGCTTCGCAAGCAGGTGTTGCACA
TATTTCAATAGAAGATTCGCTGGTCTCACTTCACGGTCCTTATTCCATTA
TTGGCCGTACCATTGTTGTACACGAACGAGCTGATGACCTTGGCAGAGGC
AACACCGAATCAAGTAGAACAACCGGAGATTCGGGAGCACGCATAGCTTG
TGGAGTCATCGGTATTGTT
>SOD1_Pun reannot_id=Q27666-D1 origin_id=PgR009X_g104_t01 class=SOD
ATGACCAGTCGCGCCGTTGCAGTACTTCGTGGTGAGGGAGACGTTCGTGG
AGTCGTTTACCTAACTCAGAGCAGAGAAGACGAACCAACGATGCTGAAGG
GCGAGATTTCCGGATTAACGCCCGGATTGCATGGATTCCACATACACGAA
TATGGCGATACGACCAACGGATGCATTTCAGCGGGAGCCCATTTCAATCC
TTTCAAAAAAACACATGGTGGACCAAAGGATGAGGAACGCCACATCGGAG
ATCTTGGCAACGTTGAGGCGGACGCGAATGGTATAGCCAAGTTCCAAATT
GTCGACAAGCTTGTTCAGCTTCATGGAGAGTATTCGGTGATTGGTCGTTC
ATTGGTGGTGCACGTTGGTGAAGACGACCTCGGAAAGGGTACAGGTGATA
AGAAGGAGGAAAGCCTCAAAACGGGCAATGCAGGTGCACGTGCTGCATGT
GGAGTGATCGCTGTGGCGGCTCCTTGC
