# Supplementary material for: Speciation and adaptive evolution reshape antioxidant enzymatic system diversity across the phylum Nematoda
Source: BMC Biol. 2020 Nov 26;18:181. doi: 10.1186/s12915-020-00896-z (PMC7694339; doi:10.1186/s12915-020-00896-z)
Supplement: Supplementary file 4 — Additional file 4:. Protein-coding transcript (cds) and Protein-coding transcript translation (pep) sequences, and GFF (gff) files of antioxidant enzymes in 58 nematodes. [file 12915_2020_896_MOESM4_ESM.zip › Additional file 4-gff and sequences of re-annoted antioxidant enzymes in 58 nematodes/58_nematodes_antioxidant_enzymes/cds/parastrongyloides_trichosuri.PRJEB515.antioxidant.cds]

>Ctl_Ptr reannot_id=Q27487-D1 origin_id=PTRK_0000113300.1 class=Cat
GTTGGAAAGGATCCTGCTGATGTACAACTTGAAAATTATAAAGATTCACA
ATTCAAACGTGAAAAACTTACCACATCTTATGGAGCTCCTATAGGAAATA
AACTTGCTTCTCTAACAATTGGCAAAAGAGGACCAATGTTGATGCAAGAT
GTAGTTTATATGGATGAGATGGCACATTTTGATAGAGAACGTATTCCTGA
AAGAGTCGTCCATGCCAAAGGTGCCGGTGCACATGGATATTTAGAAATAA
CACATGATATAACAAAATATTGTAAAGCCGACATCTTTAGTCAAATTGGT
AAGAAAACTCCTTTATTTGTAAGATTCTCCACTGTCGGTGGTGAGTTAGG
TTCTGCCGACACAGCCAGAGATCCACGTGGATTTGCTATCAAATTTTATA
CTGAAGAAGGTAATTGGGATTTAGTTGGTAATAATACACCAATTTTCTTT
ATTCGTGATCCAATCTTCTTCCCAAGTTTCATTCATACACAAAAAAGAAA
TCCCCAAACACATCTTAAAGATCCAACTGCTATGTGGGATTTCTGGGGTC
ATAGACCAGAGTCAACTCATCAAGTAATGTTTTTAATGTCTGATCGTGGT
ATTCCTGATGGCTATAGACATATGAATGGTTATGGATCACATACTTTTAA
AATGGTTAACAAAGAAAACAAAGCTGTTTATTGTAAATTCCATTTTAAAA
CAGATCAAGGAATTAAAAATTTACCAGTTGATGTTGCTGGAAAATTAGCA
AGTGAAGATCCTGACTATAGCATTAGAGATTTATTCAATGCTATTGAAAA
TGGTGACTATCCATCATGGAGTTTCTATATTCAAGTAATGACATTTGAAC
AAGCTGAAACTTGTCCATTTAATCCATTTGATGTAACAAAAGTATGGTCC
CATCAAGACTATCCATTAATTCCAGTAGGAAAAATGGTTCTTAATCGTAA
TCCAAAGAATTACTTTGCTGAAGTTGAACAATCTGCATTCTGCCCAGCTC
ATGTTGTTCCAGGAATTGAATTATCACCTGATCGTATGTTACAAGGAAGA
GTATTCTCCTATACTGATACTCATTTCCATAGACTTGGACCAAATTATAA
TCAACTTCCAATTAATTGTCCATTCAGAAGTCGTCCCTTCAATATGCAAA
GAGATGGAAATATGGCTTTCCATAATCAAGATCATGCACCAAATTATCAT
CCAAATTCATTTAAAGGACCAGTTGATGATAAAAGATATTTAGAAAAAAG
TTTCTCTGTCACAGGAGATGTTGATAGATATGACGATGGAGATGATGACA
ACTTCTCACAAGCAGCAGATTTTTGGCATAAAGTTCTTGATGATGGAGCC
AAGGAAAGATTAGTTAATAATATAGCTGGTACAATGAAAGGAATAAATGA
GACTGTTGTATCCAGAGCAATCGACAACTTTAGTAAGGTAGACAAAAAGT
TTGGCGAAATGTTAAGAAAGGCTGTTGACAAAGTAAATGAAAATGTTAAA
GCTAAATCAAACCTT
>PHGpx_Ptr reannot_id=O62327-D1 origin_id=PTRK_0000151900.1 class=GPX
CTATATCATTTCAGTGGAAATGTTGTTATCATTGTCAATGTTGCTTCTCA
ATGTGGATTGACTGATGCTAATTATAAACAATTAAAGGAGATCCTTGATA
AGTATCATGAGAAAGGATTAAGAGTTGCAGCTTTTCCATGTAACCAATTT
GGTGGGCAAGAACCAGGATGTCCATTGGATATAGCTGGAGAAATGAAAAA
AAAGTTTGGTATTGAACCAGATTTTTATGGTAAAATTGATGTCAATGGTA
GTAATGCAGCACCATTATACCAATTTTTAAAGAAAGAAAAAGGTGGAACA
CTTTTTGATGCTATCAAATGGAATTTTACCAAATTCTTAGTTAATAAGGA
GGGAAAAGTTGTTGAGAGATATGGACCAACAACTGAACCAAAAACCTTTA
TCAAAGACATTGAAGCTCTTTTA
>NPHGpx_Ptr reannot_id=Q95003-D1 origin_id=PTRK_0000469500.1 class=GPX
GCTGTAGTTGATGAAACTACACGTTGGAAGGAATGTGCTCCAACTAATCA
AAGCATTTACGATTTCCAAGTTGAGACATTACAAGGTGAATATACAGATT
TAAGTCAATATAAGGGTCAAGTACTTTTAATTATTAACGTTGCTACTTTC
TGTGCTTACACACAACAATATATTGATTTCAATCCATTAATTGAAAAACA
TAACAGCAAAGGATTTTCAATCTTAGCTTTCCCATGTAATCAATTCTATC
TTCAAGAACCAGCTGAGAATCATGAACTTTTAAATGGAATCAAATTTGTT
CGCCCAGGAAATGGATTTAAACCACACAAAAATCTTCACATTTACGGAAA
GCTCGAAGTTAACGGACAAAATCAACATCCTCTTTATGAATTTCTTAAAG
ATACCTGTCCAGGAACAATTAATCAAATAGGAAAAGGAGAAGAACTTATG
TACAACCCAATCCGTCAAAATGATATTACATGGAACTTTGAAAAATTCCT
TGTAGACAGAAACGGTATTGTTCGTTACCGTTTCCATCCAACTGCTTGGA
CACACGGACAAATCTTAACTCCTTTCCTTAGTAAGCTTTTTGCTGAGAAA
AGTTTA
>Prx6_Ptr reannot_id=P52570-D1 origin_id=PTRK_0000029600.1 class=Prx
GGTGATAAATTTCCCAATTTTTCATGCGATACTTCAACTGGAAAAATTGA
AGATTTTCATGCATGGTTAGGAGATAGTTGGGGAATATTATTTTCTCATC
CAGCTGATTTTACACCAGTTTGTACAACTGAATTAGCCAAGGCCTGTGAA
TTAGCCCCAGAATTTGCTAGAAGAAATGTCAAAATGATCGCATTAAGTTG
CGATGACGCTGTTTCTCACAGAGAATGGACTTGTGATATCATTGCTTACG
GACAAATGGCAGGAATGATTGAAGAAAATCCTAAAGGATTTCCTTTCCCA
ATTATTGCTGATACTGATAAAAAACTTGCTAATATCCTTGGAATGTTAGA
TCCAGAAGAAATTGGTTCAGATGGAGAACCATTAACAGCAAGAGCCGTTT
TTATTATTGGACCAAATAAAAAACTTAAATTAAGTATCCTTTACCCAGCA
ACAACAGGAAGAAATTTTGATGAAATTTTACGCGTTATTGATTCATTACA
ATTAACTGCTATCAACAAAGTAGCTACTCCTGTTAATTGGAATGTAGGGG
ACAAATGCATGATTGTTCCTAAACTTTCTGATGAGGATGCTAAAGAAATT
TTTGGAAATAATGTTATTTCCTTGGATCTTCCATCTCAAAAGAAGTACCT
TCGTCTTACACCTATGCCGGAA
>Prx1-1_Ptr reannot_id=Q21824-D1 origin_id=PTRK_0001784600.1 class=Prx
CGTATGGCCAGCACCGTTAGACCATTAGGACCAAAAAACAAGATGCCAAC
TTTTAAAGGAACTGCTGTTGTAGATGGAGAATTTAAAGTAATCTCAGATC
AAGATTATAATGGAAAATGGGTTGTTATGTTCTTTTATCCACTTGACTTT
ACCTTTGTCTGCCCAACCGAAATAATTGCTTTCAGTGAAAAGGCAAAAGA
GTTTAAAGCTTTAGGTGCTGAAGCAATTGCATGTTCTTGTGACTCACAAT
TTTCACATCTTGCATGGATTAATACACCAAGAAAGAAGGGAGGATTAGGA
AATATGGAAATTCCAGTTTTATCTGACTTTAGTAAGGATATCTCAAGAAG
TTTTGGTGTATTAGATGAAGATTCAGGACTCTCTTATCGTGGATTATTTA
TTATAGATCCAAAGGGAAACATCCGTCATGCCAGTGTAAATGATCTTCCT
GTTGGTCGTAGTGTCTCTGAGACAATCCGTCTTCTTAAAGCATTCAAATT
TGTTGATGAGCATGGTGAAGTTTGCCCAGCAGAATGGGAAGAGGGGAAAG
ATACAATTAAACCATCAGAAGCAACAAAATATTTTGAGAAGGCTAACAAG
>Prx1-2_Ptr reannot_id=Q21824-D2 origin_id=PTRK_0001161300.1 class=Prx
AACGTTACTAGAATGGCTAGTTCTATTAGACCTATTGGACCAAAATCTCA
ACTTCCACATTTCAAAGGGACTGCTGTAGTTAATGGAGAATTTAAACAAA
TATCTAATAAGGATTATGAAAACAAATGGCTTATTATGTTCTTCTATCCA
TTGGATTTTACGTTTGTCTGTCCAACAGAAATAATTGCTTTTGGAGATAG
GGCAAAAGAGTTTAAAGCTCTTGGTGCTGAAGCTGTTGCATGTTCATGTG
ATTCTCAATTTTCTCATCTTGCTTGGATTAACACACCAAGAAAGAAAGGT
GGTTTAGGTGATATGCAAATTCCAATTTTATCTGATTTTGATAAATCTAT
TGCCAGAAGTTTTGGTGTTCTTGATGAAGATTCAGGTCTTTCATACCGTG
GATTATTTATCATTGATCCTAAAGGGATTGTTCGCCATTGTTGTGTTAAC
GATCTTCCTGTTGGACGTAGTGTTAATGAAACTATTCGTCTCTTAAAAGC
ATTCCAATTTACTGATAAACATGGAGAAGTTTGCCCAGCTGAATGGAATG
AAGGAGCTGATACTATAAAACCATCTGAAGCAAATAAATATTTTGAAAAG
AAAAAT
>Prx1-3_Ptr reannot_id=Q9NL98-D1 origin_id=PTRK_0000522600.1 class=Prx
TGCGGAGAAGCTAAAATCGGACAACTTGCACCACAATTTACTGCTACAGC
AGTTGTTGATGGAGAATTCAAAACTATTTCTCTTGCTGATTATAAAGGAA
AATATGTCGTCCTTTTCTTTTATCCACTTGACTTTACCTTCGTCTGCCCA
ACCGAAATCATTGCATTCTCTGATCGTGTTGAAGAATTCAAGGCTATTGG
AGTTGAAGTTTTAGCTTGTTCTACTGATTCTCACTTTTCTCACCTTGCCT
GGATTGAAACACCAAGAAAGAAGGGAGGACTTGGAGACATGAAAATTCCA
ATTCTTGCTGATACCAATCATAAAATTGCTCGTGACTATGGTGTTTTAAT
TGAATCAGAAGGAATAGCTTATCGTGGACTTTTTATTGTTGATCCAAAAC
AAGTTCTTCGTCAAATAACTGTTAATGACCTCCCAGTCGGAAGAAGTGTT
GATGAAACTCTTCGCCTTGTTCAAGCTTTCCAATTCACCGACGTTCATGG
AGAAGTTTGCCCAGCTGGATGGACTCCAGGAAAGGATACTATCAAACCAG
GAGTTAAAGAATCAAAGGAATATTTTGGAAAACAT
>Prx1-4_Ptr reannot_id=Q9NL98-D3 origin_id=PTRK_0001159800.1 class=Prx
ATGTCAAAAACAATAATTGGTAAACAAGCACCAGAATTTACTTTAGAAGG
TTTTTTTGATAATGAATTTAAAACATTTTCTCTAGATGATTACAAGGGAA
AATATGTTGTGTTTTTCTTTTATCCTAATGATTTTACATTCGTTTGTCCA
ACTGAAATAATTGCTTTTTCGGATCGTTATAAAGAATTTGAAGAAATTGA
TACTGTTGTATTAGGATGTAGTTGTGATTCAAAATATAGTCATTTTGCAT
GGATATCTCAATCACGTAAAGAAGGAGGATTAGGTCAAATGAATATACCT
ATTTTATCAGATTTTACAAAAAGAGTTGCTAGAGACTATGGAGTTTTAAA
AGAAGAAGAAGGTTCTCCATTTAGAGGGCTTTTTATTATTGATCGTGGAG
GAGTATTAAGACAAATAACCATAAATGATACACAAGTTGGACGGTCAGTT
GATGAAATATTACGATTAGTTAAAGCATTCCAATATACAGATGTTCATGG
TGAAGTTTGCCCAGCAAATTGGAAACCTGGTGACAAAACAATGAAACCTT
CAATTCAAGAAAGTAAAGAATATTTTGAGAAGAAA
>SOD2_Ptr reannot_id=P31161-D1 origin_id=PTRK_0000013600.2 class=SOD
TCTAAACATACATTACCGGATCTTCCATATGATTACAATGATTTGGAACC
AGTAATTAATACTGAAATCATGAAGATTCATCATCAAAAGCATCATGCTA
CTTATGTAAACAATTTGAATCAAATTGAGGAAAAGATTTCTGAAGCCAAT
GCTACTGGTGACATCAAAACAGCTATTGCTCTTCAACCAGCACTTAAATT
TAATGGAGGTGGACATATTAATCATTCAATTTTTTGGACTAATCTTTCTA
AGGATGGTGGTGAACCATCTACAGATTTGATTAAACAAATTGAAAAAGAT
TTTGGATCACTCGATGCTCTTCAAAAGAAACTTTCAGCTGTAACCATTGG
TGTTCAAGGTTCTGGATGGGGATGGTTAGGGTACAATAAAGATTTTAAAA
GACTTCAAATTGCCACCTGTGCTAATCAAGATCCACTTGAACCAACAACT
GGTTTAGTACCATTATTTGGTATTGATGTTTGGGAACATGCTTATTACCT
TCAATATAAAAATGTTAGACCAGATTACGTCAATGCTATATGGAAGATTG
CCAATTGGAAGAATATTTCTGAACGTTTTGCTAACGTACAAAAG
>SOD1_Ptr reannot_id=P34697-D1 origin_id=PTRK_0000386900.1 class=SOD
ATAATTTTTTTCTTAAAAACACTAAAAATGTTTGAATTTCTTAATAGATT
ATTTGGAAAAACTACAATGCATAATCACGCAGTTGCCGTCCTCAAAGGAG
AAGCTGTCTCCGGTATTGTACATTTCTATCAAAAGGATGGCAATGGACCA
ACAACAATTGAAGGTGAAATAAAAGGATTAACGGAAGGTTTACATGGTTT
TCATATCCATCAATATGGGGACTCAACCAATGGTTGTATATCTGCTGGAC
CACATTTTAATCCATTCAATAAGACTCATGGTGGACCAACTGATGAAGTT
AGACATGTGGGTGATTTAGGAAATATTTCAGCTGATAATTCTGGCATTGC
TAAAATAAAAATGACTGATAATCTTATTACATTGAATGGTGAACTCTCTA
TTGTTGGACGTTCTCTTGTTGTTCATGCTGGAGTTGATGATTTAGGAAAA
GGAGAAGGAGACAAGAAGGATGAATCACTTAAAACAGGAAACGCTGGAGC
TAGAGCTGCTTGTGGTGTTATTGGTCTTGCTGCTAATATT
>SOD3-1_Ptr reannot_id=P51547-D2 origin_id=PTRK_0000659500.1 class=SOD
GAAATTAGTGAAGCACAGTCAAATATTTTAAGAGTTGTCGATGGTGTTGC
TTCACAAGATATTGGGACACTAACAATTAGTCAGGTTGCTGGAGGATTAA
GAATACATGGAAATTTAAGAAATTTACCTCCAGGTCCACATGGTTTTCAT
ATACATGAAGTTAATAATTTATTTAATAGTTGTATTGCTGCTGGGCCACA
TTTAAATCTTCAGGGAACAAATCATGGATCATTATTAAGTAGTACGAGAC
ATACTGGTGATATGGGAAATATCGATACGAATTCAAGAGGAATGACAACA
ATTGATGTTACGGTACCAGGATTACAATTTGAAGGTAATGTTAATTTAGT
ACAAAGATCTATTGTTGTCCATGAGAATGCTGATGATTTTGGACAAGGAG
GTGTACCAGCTTCATTGACAACTGGAAACTCAGGTGGTCGTATTGCTTGT
GGTTTAATTTTTGAAACA
>SOD3-like_Ptr reannot_id=Q01137-D4 origin_id=PTRK_0000427800.1 class=SOD
TTAAAGGCTGTTGCTAAAGTAACCAATGCTGATGGGACAATATACGGTTT
TGCTACCTTCTCTCAGGAGTATAGTGCTGACGCCCAAACACATATTATAA
TAACAATAAATGGATTACCATCTAGAAGGAGTTTTGGAATTCAAATTAGG
GATTGGGGTAATATGACAAGAGGTTGTGAAAGTATGGGTAATGAATTTAA
TCCTGATAATATACAAAAACATATAGGTGTTAGATATCCAGCTCACAAAG
TTGGTACATTAGGTAATATTATTGATGGA
