# Supplementary material for: Speciation and adaptive evolution reshape antioxidant enzymatic system diversity across the phylum Nematoda
Source: BMC Biol. 2020 Nov 26;18:181. doi: 10.1186/s12915-020-00896-z (PMC7694339; doi:10.1186/s12915-020-00896-z)
Supplement: Supplementary file 4 — Additional file 4:. Protein-coding transcript (cds) and Protein-coding transcript translation (pep) sequences, and GFF (gff) files of antioxidant enzymes in 58 nematodes. [file 12915_2020_896_MOESM4_ESM.zip › Additional file 4-gff and sequences of re-annoted antioxidant enzymes in 58 nematodes/58_nematodes_antioxidant_enzymes/cds/pristionchus_exspectatus.PRJEB6009.antioxidant.cds]

>Ctl-1_Pex reannot_id=P90682-D1 origin_id=scaffold468-EXSNAP2012.21 class=Cat
GGTGGCCGTGGTCCAATGCTGATGCAAGACGTAGTGTATATGGATGAGAT
GGCTCATTTCGATAGGGAGAGAATCCCCGAGAGAGTCGTACACGCAAAAG
GAGCTGGAGCTCATGGATACTTCGAGGTCACCCACGACATCTCCAAGTAC
TGCAAGGCTGATATGTTCAGCAAGGTCGGCAAGCAGACTCCGATGTTCAT
TCGCTTCTCCACTGTTGGAGGCGAATCTGGATCGGCCGATACTGCACGTG
ATCCTCGTGGATTCGCAATGAAGTTCTACACTGATGAGGGCAACTGGGAC
TTGGTCGGCAACAACACTCCAATCTTCTTCATTCGCGATCCCATTCTCTT
CCCGAACTTCATCCACACTCAGAAGAGAAATCCCCAGACTCATCTCAAGG
ACATGAATGCGATGTGGGACTTCTTCTCTCTTCGTCCCGAATCGACTCAT
CAGATGATGTTCCTCTTCTCTGATCGAGGAACTCCCTATGGATATCGGTT
AGTGAAGGATACGGTGAAAATCAAAGATCAACTATTAACAAAGATCAAAG
ATCAACTATTAACAAAGATCAAAGATCAACTATTAACAAAGATCAAAGAT
CAACTATTAACAAAGATCAAAGATCAACTATTAACAAAGATCAAAGATCA
ACTATTAACAAAGATCAAAGATCAACTATTAACAAAGATCAAAGATCAAC
TATTAACAAAGATCAAAGATCAACTATTAACAAAGATCAAAGATCAACTA
TTAACAAAGATCAAAGATCAACTATTAACAAAGATCAAAGATAAACTATT
AATAAAGATCAAAGATCAATCAATAATTCAGGTGGAACAGTCAGCCTTCT
GCCCTGCTCACGTCGTGCCTGGCGTCGAATTCTCCCCCGATAAGATGCTC
CAGGGTCGTCTGTTCTCGTACACGGATACTCACTTCCATCGTCTTGGTCC
CAATTACATCCAACTGCCAATCAATTGCCCCTTCAGATCAAGACCTCACA
ACACGCAGAGAGACGGAGCTGCTTGTCTGTAATCTCAGGGTGGGGCTCCC
AATTACCATCCGAACAGCTTCAATGGACCCGTCGATGTGGCCGCCGTCAA
GGTATCGTACTCAGACTACAGTATCCTACCGTACTCTTCTTCCTCTCAGG
ACTCAGCGTGGAAGGTGACGGGAGACGTCGATCGATTCAACACTCACGAT
GACAATAACTTCGATCAGCCAAGAGACTTCTGGCTCAAGATTCTGGATGA
GAGTCATCGTGATCGATTGGTGGAGAATATCGTGTCGACTCTCAAGGATT
GCAAGCCATTTATCATTGATCGCACCCTCAACAACTTCAAACAGGTATCT
AAGAGTAGGGGCAGGTATCTAAGA
>Ctl-2_Pex reannot_id=Q27487-D2 origin_id=scaffold97-EXSNAP2012.41 class=Cat
GGAGTACGTGGTCCGATGTTGATGCAAGATGTCGTATTCATGGATGAAAT
GGCTCATTTCGACAGAGAAAGAATTCCTGAGAGAGTTGTCCATGCAAAGG
GAGCTGGTGCTCATGGATACTTTGAAGTTACTCATGATATTACCAAGTAT
TGCAAGGCGGATCTGTTCAGTAAGATCGGGAGGCAGACTCCGCTCTTCCT
TCGATTCTCCACAGTTAAGGGTGAAATGGCTTCGGCAGATACAGTGAGAG
ATCTAAGAGGATTCGCACTCAAATTCTACACTGAAGAGGGAAATTGGGAT
TTGGTTGGCAACAATTCTCCTATTTTCTTCATTCGCGATCCGATTCTGTT
CCCCAATTTCATTCACACTCAGAAAAGAAATCCACAGACTCATCTGAAGG
ATGCTAATGCAGCATGGGATTTCTTCTCCCTTCGTCCTGAGACACTTCAT
CAAATGATGCATTTATTTTCTGATAGAGGAATCCCATACAGTTATCGTCA
CATGCATGGATTCGGTAGTCACACCTTCAAGATGGTCAATGCAGAGGGAG
TTCCCGTCTACGTAAAGTTCCATTTCAAGGTGACTTCTAATTTTAGTTTT
CGATTTTTCAATTCCGATATTCAGACGAAACAAGGCATAAAATCACTGAA
ACCGTGCGAAGCGACAAGAATCGGAGGAGAAGATCCAGACTTCTACATTC
GGTATGTCAATGTCATCACATCTATCGTGAAATTGAATTTCAGCGATCTT
TTCGAGGCGATCGAAAGTGGAAATTATCCCGAGTGGGAGATGAACATTCA
GGTGATGTCATTCGATCAAGCAGAGAATTGTCCGTTCAATCCCTTCGATG
TCACTAAAATCTGGCCTAAGGGAGAATATCCTCTTATTCCTGTGGGAAAA
CTCATCCTCAATAAGAATCCTCTTAATTATTTCGCTGAGGTGGAACAAGC
TGCATTCTGTCCTGCTCATATCATTCCTGGTATTGAATTCTCTCCTGATC
GAATGCTCCAAGGTCGAATCTTCTCATACAATGATGCTCATTTCCATCGA
CTTGGTCCCAATAAGAATCAGCTTCCAATCAATTGTCCATTCCGATCAAG
AGCATTCAATACACAGAGAGATGGAGTGGCTTCGTACAACAATCAGGGTG
AGAGAAGTGTAAATATTGAGGAGTCATCATGGAAGATAGTCGGAGATGTC
GATAGAATCGATGCAGGAGATCATCTCAATTTCGATCAACCGAGAGTATT
CTGGGAAAAGGTA
>PHGpx-1_Pex reannot_id=O02621-D1 origin_id=scaffold161-EXSNAP2012.23 class=GPX
AGGGGCAAAGTGGTGATCATCGTTAACGTCGCATCGAAATGTGGACTGAC
TCCCGTAAACTACACTCAATTGAAAGATATTCTGGACGAATACAAGGATC
GCGGTCTCGCCGTCGCTGCCTTTCCCTGCAATCAGTTTGCTGATCAAGAA
CCAGATTGTGCTGCGGACATTGAGGAATTCGTGAAGAAACAATACTCGAT
GGAACCAGATCTCTATGAGAAGATTGAAGTGAATGGAGATAGAGCTGATC
CACTGTGGAAATGGCTGCGAAAGCAGAAGAGCAAGGGAGACACAATCAAA
TGGAATTTCACCAAGTTCCTAGTGAGCAGAAATGGAGAGATCATCAATCG
ATACGGTCCAACCATCGAACCGAAATCGTTCATTGCCGATATCGAGAAAG
CCCTTGCTGAACCTTCC
>PHGpx-2_Pex reannot_id=O62327-D4 origin_id=scaffold6-EXSNAP2012.14 class=GPX
TACAGGGGAAAGGTTGTCATCATTGTGAATGTGGCCTCTCAGTGTGGACT
CACCAACTCGAACTACACTCAATTGAAGGAGATTCTTGACAAGTACGAGA
GCAGAGGATTGGCTGTTGCTGCCTTCCCTTGCAATCAATTCGGAGGACAG
GAGCCATCATGTGAGATCGATATCATGTCATTCGTGAAGACAAAGTTCTC
AATGGAGCCTGATCTATTCGGAAAAGTGAATGTGAATGGAAATGATGCAG
ATCCATTCTGGAAATGGTTGAAGAAGGAACAGGGAGGAACTCTCACTGAT
GCTATTAAGTGG
>NPHGpx_Pex reannot_id=Q95003-D1 origin_id=NA class=GPX
ATCGATGAGACCACTCGCTGGAGCAAGTGCGCGGCCCAGAATCAGTCCAT
CTACGACTTCCAGGTGGAGACCCTCCAAGGCAATTACGTCGATCTGACTC
AGTACCGTGGTCAGGTCCTACTTGTCATCAATGTTGCCACGTTCTGCGCA
TACACCCAGCAGTACACTGACTTCAACCCGATGATCGAGCAGAACGCTCG
GTCGGGATTCACCATCCTCGCCTTCCCATGCAACCAATTCTATCTCCAGG
AGCCCGCTGAGAATCACGAACTTCTCAATGGAATCATGTACGTGCGGCCT
GGAAATGGCTGGCGTCCGCATCAGAATCTTCACATCTACGGTAAACTCGA
GACGAACGGCGAGAATCATCATCCGCTCTACGAGTTCCTGAAGGACACGT
GCCCGCAGACTGTTGACCGCATTGGCAAGAGCAACGAGCTCATGTACAAT
CCCATTCGCCCCAATGACATCACCTGGAACTTTGAGAAGTTCCTGATCGA
CAGACAGGGCCGCCCTCGTTTCCGCTTCCATCCTACCGCCTGGTCGCACG
GTGATGTCGTCCAGCCGTTCCTTCAGCAGCTGCTCGCCGAGCCCCGT
>Prx6_Pex reannot_id=O17433-D1 origin_id=scaffold275-EXSNAP2012.20 class=Prx
ATTGATCGCAGGATGAAATTAGGAGATATAATCCCCGATTTCTCATGCGA
CACAGATAGAGGAAGAATCGATTCATTCTATGAATGGATCGGAGAGGGAA
GTTGGTCGATTCTCTTCTCTCATCCGGCTGATTTCACTCCAGTATGCACG
ACGGAGCTTGCGAGAGCCGCCCAATTGACACCCGAATTCGAGAAGAGAGG
ATTCAAGTTGATCGCTCTCTCCATTGATTCGTCGTCTTCTCATCGTGCCT
GGATCGAGGACATTTCTGCGTATGCAGGAGATGTCGAGAAGGATAAATTT
CCCTTTCCAATCATCGCAGACGATTGTCGTCATCTCTCCGAATCACTGGG
AATGATCGACCCTGAGGAGGTCAATGCACAGGGCATCGCCCTCTCTGCCC
GTGCCGTCCTCGTGATCGGTCCCGACCGGAAGCTCAAACTTCAGATTCTG
TATCCTGCCACGACGGGTCGAAACTTCGATGAGATCCTGAGAGTCGTCGA
CTCGTTGCTTCTCACCGCGAAACACAAGGTGGCGACTCCAGTGGACTGGT
GTGTGGGCGATTCGGTAATGGTGCAGCCTACGGTATCTGCCGATGAGGCT
ACCGTACTCTTCCCTGCAATGGAGAAGAGGGAACTTCCATCTGGCAAGGA
GTATTTGAGAATGACTCCTATGCCAAGG
>Prx1-1_Pex reannot_id=Q21824-D1 origin_id=scaffold281-EXSNAP2012.6 class=Prx
TCATTCATTAAGATGTTCCGTTCTCTTGCTCGTATCTCTTCCTCGACCCT
TCGTGGTCTCCACACTTCTACTGTCTCTTGCAATACGAAGCCCATTGGCC
CCAAGACTCCTCTTCCTCAGTTCAAGTCACAAGCAGTGGTTGATGGAGAC
TTCAAGACTGTCTCGAATGCTGATTACACTGGTAAATGGCTTCTGTTCTT
CTTCTATCCTCTCGACTTCACTTTCGTCTGCCCCACTGAAATCATCGCTT
TCTCTGATAGAGCAAAGGAGTTCAGAGCTCTCGGATGTGAAGTAGTTGCT
TGCTCGTGTGATTCTCATTTCTCTCATCTTGCATGGACTGAGAAGGACAG
AAATGAAGGAGGACTCGGAGAGATGAAGATTCCCCTCCTCTCTGATTTCA
ATAAGAGCATTGCTCGTTCATTCGGAGTTCTCGATGAGGCAAGTGGACTA
TCTTACCGTGGTCTGTTCCTATCTGATCCTAAGGGAGAGATTCGTCATGT
GACAGTGAATGATCTTCCTGTCGGTCGATCGGTCGATGAGGCTCTTCGTG
TTCTCAAAGCATTCCAATTCGTCGAGAAGCATGGAGAAGTTTGTCCTGCT
GATTGGAAGGAGGATGGAGCTACTATCAAACCATCCATCAAGGGATCAAA
GGAATACTTCAATAAGGCTAACAAA
>Prx1-2_Pex reannot_id=Q9NL98-D1 origin_id=NA class=Prx
ATGTCGAAGGCATTCATTGGCAAGCCCGCCCCTGACTTCACTGCTCAGGC
CGTCGTTGACGGAGAGTTCAAGTCCGTCTCCCTCAAGGATTACAAGGGCA
AGTACGTGATCCTCTTCTTCTACCCTCTTGACTTCACCTTCGTGTGCCCC
ACTGAGATCATCGCCTTCTCTGAGCGATTCGAGGAGTTCAAGAAGCTCAA
CGTTGCCGTCCTCGCGGCATCGACTGACTCTGTCTTCTCCCACCTCGCGT
GGATCAATCAGCCCAGAAAGCACGGAGGACTCGGAGAGATGCAGATCCCC
GTCCTCGCGGACACTAACCACCAGATCTCCCGTGACTACGGAGTGCTCAA
GGAGGACGAGGGAATCGCCTACCGTGGTCTCTTCATCATTGACCCCCAGG
GAATCCTTCGCCAGATCACCGTAAACGATCTCCCCGTCGGAAGATCAGTG
GATGAGACCCTCCGTCTCGTCCAGGCCTTCCAGTTCGTCGATAAGCACGG
AGAGGTGTGCCCCGCTGGATGGACTCCTGGAGCTGACACGATCGACACGA
AGGATGCTAAGAAATACTTCGAGAAGCAC
>SOD1-1_Pex reannot_id=A8XCP3-D2 origin_id=scaffold10-EXSNAP2012.80 class=SOD
TCGGAGTCGGAGCCTGCCGTTCTGAAGGGAGAGATCTCCGGTCTGACTGC
TGGCCTCCATGGCTTCCATGTGCATCAATACGGTGACTCCACCAATGGAT
GCATCTCGGCCGGTCCTCACTTCAATCCCTTCGGAAAGACCCATGCTGGA
CCCAAGGACGAGAATCGTCACGTGGGAGATCTCGGTAATGTGGAGGCGGG
AGCTGATGGAATCGCCAAGTATGGACATATCACCGATTCGCTGGTGACTC
TCTATGGTGTCAACACGGTGATCGGACGCTCGCTCGTCGTTCACGCCGGC
ACTGATGATCTCGGTCGCGGAACCGGAGACAAGGCGGAGGAGTCGCTCAA
GACCGGCAATGCTGGTGCTCGTGCCGCCTGCGGAGTCATCGCTCTCGCCG
CTCCCACC
>SOD2_Pex reannot_id=P31161-D1 origin_id=scaffold1168-EXSNAP2012.4 class=SOD
TACGACTTCAACGCGCTCGAGCCGGTCATCTCCTCGGAGATCATGCAGCT
CCACCACCAGAAGCACCACAACACGTACGTGACGAATCTGAACAATCTGG
AGGAGCAGATTCACAATGCGAACGAGAAGAAGGACATCTCGAAGCTCGTC
TCGCTGCAGCCCGCGTACAAGTTCAACGCCGGCGGCCACATCAACCACAG
CATCCTGTGGCAGGTAATGGCCAAGGATGGCGGGGAGCCGTCGAAGGACC
TGGCGGCAGCGATCAAGCGCGATTTCGGCTCGATGGAGAAGATGCAGGAG
AAGCTGTCGGCGGCGACGATCGGCGTGCAGGGCTCGGGCTGGGGCTGGCT
GGGCATTTGTCCCGTGAGCAAGCAGCTGAGAATTGCCACGTGCGCCAACC
AGGACCCTCTGGAGGCGACGACCGGCCTTCGTCCTCTGTTCGGCATCGAC
GTATGGGAGCACGCGTACTACCTGCAGTACAAGAATGTCCGTCCCGACTA
CGTCAAGGCTGTGTGGAAGGTCGCCAACTGGAGAGAAATCAGCAAGCGTT
TCGCAAGTGCA
>SOD3-1_Pex reannot_id=P51547-D3 origin_id=scaffold12-EXSNAP2012.73 class=SOD
CAGTTAAATGGATCGATCAATGGTCTCACTGCGGGTCTCCATGGATTCCA
CGTTCACGATAAGGGAGATCTCTCCAATGGATGTCTTGCCGCCGGTGGTC
ATTACAATCCCTTCAATAAGAATCATGGAGCACAGAATGCCACGATAAGA
CACCATGGAGATCTCGGAAATATCGAGACTCCCGTTAGTTATTTTTACTC
ATTTCTAGTTACTGTTAGAACAATGAATGAGATCAAAGATCAAAGATCAA
TCTACAGAGCTCTGGTAGTTCACGAGAAAGCAGATGATCTTGGATTAGGA
GGAACTGAAGCATCGAGAACAACGGGAGATGCGGGAGCGAGATGGGCATG
TGGAATTATTGGTAAGAGG
>SOD3-2_Pex reannot_id=P51547-D4 origin_id=NA class=SOD
CAGGGAGATCTCTCCAATGGCTGTCTCGCTTCGGGTGGTCACTACAATCC
CTTCAATAGGAATCACGGAGCACAAAATGCCGCTATCAGACACCGCGGAG
ATCTAGGCAATATCGAGTCTCCAGTAAGTGATTTAATTTTGTTCTTCCTC
TCATTTATCGTATCTGCACAATTTATTCTCATCAATCAAAGATCAATCTG
CAGAGCTCTGGTAGTCCACGAGAGACCGGATGATCTGGGATTGGGAGGAA
CGGAAGCATCGAGAACAACGGGAGATGCGGGAGCGAGATGGGCATGTGGA
ATTATTGGACAGGCG
>SOD1-2_Pex reannot_id=Q27666-D1 origin_id=scaffold131-EXSNAP2012.46 class=SOD
ATGTCTAACCATGCAGTGGCTGTATTGAAGGGAGAGGGAGTCAATGGTGT
CATCCATCTCTACCAGAAGAATGAGAATGAATCTTGTGTCATCAAGGTAC
TCCCCCCCCCCCTCTCTCTCCTCTCTGAATGGTCCATTCAGGGCGAGATC
AGTGGTCTGACTCCTGGTGAGCATGGATTCCATATTCATCAATACGGAGA
TTCAACCAATGGCTGTCTCAGTGCAGGTCCTCACTTCAATCCACATGGGA
AGACTCATGCTGGCCCGAAGGATGATATTCGTCACGTGGGAGATCTCGGT
AATGTGACTGCCGATGCTGATGGAATTGCCAAATTCGAATTGACGGATAA
TATGGTGAAGATTCATGGAGTTAATACGGTGATTGGACGATCGATGGTTG
TTCATGCAGGAAGAGATGATCTTGGAAGAGGAGAGGGAGATAAGAAGGAG
GAATCACTCAAGACTGGAAATGCAGGGGCAAGATCTGCTTGTGGAGTCAT
CGCTCAAGCTGCTCCCATT
