# Supplementary material for: Speciation and adaptive evolution reshape antioxidant enzymatic system diversity across the phylum Nematoda
Source: BMC Biol. 2020 Nov 26;18:181. doi: 10.1186/s12915-020-00896-z (PMC7694339; doi:10.1186/s12915-020-00896-z)
Supplement: Supplementary file 4 — Additional file 4:. Protein-coding transcript (cds) and Protein-coding transcript translation (pep) sequences, and GFF (gff) files of antioxidant enzymes in 58 nematodes. [file 12915_2020_896_MOESM4_ESM.zip › Additional file 4-gff and sequences of re-annoted antioxidant enzymes in 58 nematodes/58_nematodes_antioxidant_enzymes/cds/pristionchus_pacificus.PRJNA12644.antioxidant.cds]

>Ctl-1_PPa reannot_id=Q27487-D1 origin_id=PPA18586 class=Cat
GTATTTATTTCAGGCCGCCGTGGTCCAATGCTGATGCAGGACGTAGTGTA
TATGGATGAGATGGCTCATTTCGATAGGGAGAGAATCCCCGAGAGGGTCG
TCCACGCTAAAGGAGCTGGAGCCCATGGATACTTCGAGGTCACCCACGAC
ATCTCCAAGTACTGCAAGGCTGATATGTTCAGCAAGGTCGGTAAGCAGAC
TCCGATGTTCATTCGCTTCTCCACTGTTGGAGGTGAATCTGGTTCGGCGG
ATACTGCCCGTGATCCTCGTGGATTCGCAATGAAGTTCTACACTGATGAG
GGCAACTGGGACTTGGTCGGCAACAACACTCCTATCTTCTTCATTCGCGA
TCCCATTCTCTTCCCGAACTTCATCCACACTCAGAAGAGAAACCCTCAGA
CTCATCTCAAGGACATGAATGCGATGTGGGACTTCTTCTCTCTTCGTCCC
GAATCGACTCATCAGATGATGTTCCTTTTCTCTGATCGAGGAACTCCCAA
TGGATATCGATTCATGAATGGCTATGGTTCGCATACGTTCAAGCTGGTCA
ATGCAAATGGCGAACCTGTCTACTGCAAATTCCACTTCAAGACGAACCAG
GGCATCAAGTGTCTCTCTGCATCTGATGCAGGAAGATTGACCGGAGAGGA
TCCCGATTTCTCCATTCGTGATCTGTTCGATGCGATAGAGCGAGGAGACT
ACCCTCAATGGAATATGTTCCTCCAGGTGATGACCTTCGACCAGGCTGAG
AAGTGGAAGTTTAACCCCTTCGATGTCACCAAGGTGTGGCCCCATGGCGA
ATTCCCACTGATCCCCGTTGGAAAGTTCGTGCTCAACAGAAATCCCCAGA
ACTACTTCGCTGAGGTGGAACAGTCAGCCTTCTGCCCCGCTCACGTCGTA
CCTGGCATCGAATTCTCTCCTGATAAGATGCTCCAGGGTCGTCTGTTCTC
GTACACGGACACTCACTTCCATCGTCTTGGTCCCAATTACATCCAACTGC
CAATCAATTGCCCCTTCAGATCAAGACCTCACAACACGCAGCGAGACGGA
GCTGCTTGTCTCTATTCTCAGGGAGGAGCACCCAATTACCATCCGAACAG
TTTCAATGGTCCCGTCGATGTGGCCGCCGTCAAGGTATCGTACTCTGACT
ACAGTACTCTACCGTACTCTTCTTCCTTTCAGGACTCAGCTTGGAAAGTG
ACGGGAGACGTCGATCGATTCAACACTCACGATGACAATAACTTCGATCA
GCCAAGAGACTTCTGGCTCAAGGTA
>Ctl-2_PPa reannot_id=Q27487-D2 origin_id=PPA03272 class=Cat
GGAGTACGTGGTACGATATTAATGCAAGATGTGGTATTCATGGATGAAAT
GGCTCATTTCGATAGAGAAAGAATTCCTGCGAGAGTTGTCCATGCAAAGA
GAGCTGGTGCTCATGGATACTTCGAAGTTATTCATGATATCACGAAGTAT
TGCAAGGCCGATCTGTTCAGTAAGATCGGGAAGCAGACTCCGCTCTTCCT
TCGATTCTCCACAGTTAAGGGTGAAATGGCTTCGGCAGATACAGTGAGAG
ATCTAAGAGGATTCGCTCTCAAATTCTACACTGAAGAAGGAAATTGGGAT
TTGGTTGGCAATAATTCTCCCATTTTCTTCATTCTCGATCCTATTCTCTT
CCCCAATTTTATTCACACTCAGAAGAGAAATCACCAGACTCATCTGAAGG
ATGCGAATGCAGCATGGGAGTTCTTCTCCCTTCGACCAGAGACACTTCAT
CAAATGATGCATTTATTCTCTGATCGAGGTCTCCCATACAGTTATCGGTG
AGAGGGATCTAATTATCTCATTCATTTATTCTTTACAGTCATGCATGGAT
TCGGTAGTGACACCTTCAAGATGATCAATGCAGAGGGAGTTCCCGTCTAC
GTAAACTTCCATTTCAAGACGAAAGAAGGCATAAAATCACTGAAACCTTG
CGAAGCGACGAGAATTGGAGAAGATCCCGACTTCTATATTCGGTTTGTCA
ATGATATCACATTCATCGTCAACTTGCATTTCAGAGATCTTTTCGAGGCG
ATCGAAAGTGAAAATTATCCAGAGTGGGAGATGAACATTCAGGTTTTTTC
AAATTGTCCCTTCAATGCTTTCGATGTCACTAAGATCTGGCCTAAAGGAG
AATATCCTCTTATTCCCGTGGGAAAACTCGTCCTCAATAAGAATCCTCTC
AATTATTTCGCTGAGGTGGAACAAGCTGCATTCTGTCCTGCTCATATTCC
TGGTATTGAATTCTCTCCTGATCGAATGCTACAAGTAAGTCTGACTCCTC
CCTTAGAGAAAGAAGTTAATCTATTCAATGGTCGAATCTTCTCATACAAT
GATGCTCATTTCCATCGTCTTGGTCCCAATAAGAATCAACTTCCAATCAA
TTGTCCATTCCGATCAAGAGCATTCAATACACAGAGAGATGGAGTCGCTT
CGTACAATAATCAG
>PHGpx-1_PPa reannot_id=O02621-D2 origin_id=PPA21459 class=GPX
AGGGGCCAAGTGGTGATCGTTGTTAATGTCGCGTCGAAATGTGGATTGAC
TCCTGTGAACTACACACAGCTAAAAGAGATTCTTGACCAATACAAGGACC
GAGGTCTGGCCATTGCTGCCTTTCCCTGCAATCAATTTGCTGATCAGGAG
CCGGATTGCTCCGCGGACATTGAGGAATTCGTGAAGAAAGAGTACTCGCT
GGAACCAGATCTCTATGCAAAAATTGAAGTAAACGGTGATGGAGCTGATC
CATTGTGGAAATGGCTGAGAAAGCAGAAGAGCAAGGGAGATTCTGTCAAG
TGGAATTTCACCAAGTTTCTGATCAGCAGAAGAGGAGAGATCATCAACCG
ATACGGCCCCACCGTCGAGCCGAAATCATTCATTGCCGATATCGAGAAAG
CCCTTGCCAAACCCTCC
>PHGpx-2_PPa reannot_id=O62327-D1 origin_id=NA class=GPX
TACAGGGGAAAGGTTGTCATCATTGTGAATGTGGCCTCTCAGTGTGGACT
CACCAACTCGAATTACACTCAATTGAAGGAGATTCTTGACAAGTACGAGA
GCAGAGGATTGGCTGTTGCTGCCTTCCCTTGCAATCAATTCGGAGGACAG
GAGCCATCATGTGAGATCGACATCATGTCATTCGTGAAGACAAAGTTCTC
AATGGAGCCTGATCTATTCGGAAAAGTGAATGTGAATGGAAATGATGCAG
ATCCATTCTGGAAATGGTTGAAGAAGGAAAAGGGAGGAACTCTCACTGAT
GCTATTAAGTGG
>NPHGpx_PPa reannot_id=Q95003-D1 origin_id=PPA20636 class=GPX
ATCGATGAGACCACTCGCTGGAGCAAGTGCGCAGCCCAGAATCAGTCCAT
CTACGACTTCCAGGCATATTCAGCTTTAAATTCAGAGATCAAAGACCAAT
TCCAGGTCGAGACCCTCCAAGGAAACTACGTCGATCTGACTCAGTACCGT
GGTCAGGTCCTTCTCGTCATCAATGTTGCCACGTTCTGCGCGTATACCCA
GCAGTACACTGACTTCAACCCAATGATCGAACAGAACGCTCGTTCGGGAT
TCACAATCCTCGCCTTCCCATGCAACCAATTCTATCTCCAGGAGCCTGCT
GAGAATCACGAACTGCTCAATGGAATCATGTACGTTCGGCCTGGAAACGG
CTGGCGTCCGCATCAGAATCTTCACATCTACGGAAAACTCGAGACGAACG
GCGAGAATCACCATCCGCTCTACGAGTTCTTGAAGGATACGTGCCCGCAG
ACTGTCGACCGCATTGGCAAGAGCAACGAGCTCATGTACAATCCTATTCG
CCCTAATGACATCACCTGGAACTTTGAGAAGTTCCTGATCGACAGACAGG
TATACTGCTTAGTGCATCGTTCATCACAACAATGGATAATACAGGGCCGT
CCTCGCTTCCGTTTCCATCCTACCGCCTGGTCTCACGGTGATGTCGTCCA
GCCCTTCCTCCAGCAGCTCCTCGCCGAGCCCCGT
>Prx6_PPa reannot_id=O17433-D1 origin_id=PPA38534 class=Prx
GTTGATCGCAGGATGAAACTAGGAGATATAATCCCCGATTTCTCATGTGA
CACAGATAGAGGAAGAATCGATTCATTCTATGAATGGATCGGAGAAGGAA
GTTGGTCGATTCTCTTCTCTCATCCGGCTGATTTCACTCCAGTCTGCACG
ACGGAGCTTGCGAGAGCCGCTCAATTGACACCCGAATTCGAGAAGAGAGG
ATTCAAGTTGATCGCTCTCTCCATTGATTCGTCGTCGTCTCATCGTGCAT
GGATCGAGGACATTTCTGCGTATGCAGGAGATATCGAGAAGGACAAATTC
CCCTTTCCGATCATCGCAGACGATTCTCGTCATCTCTCCGAATCGCTGGG
AATGATCGACCCTGAGGAGGTCAATGCACAGGGCATCGCCCTTTCTGCGC
GTGCCGTCCTCGTGATCGGTCCCGACAGGAAGCTGAAGCTTCAGATTTTG
TATCCTGCCACGACGGGTCGAAACTTCGATGAGATCATGAGAGTCGTCGA
CTCGTTGCTTCTCACCGCGAAACACAAGGTGGCAACTCCAGTGGACTGGT
GTGTGGGCGATTCGGTAATGGTGCAGCCTACGGTATCTGCCGATGACGCT
ACCGTACTCTTCCCTTCAATGGAGAAGAGGGAACTTCCATCTGGCAAGGA
GTATCTGAGAATGACTCCCATGCCAAGG
>Prx1-1_PPa reannot_id=Q21824-D1 origin_id=PPA11326 class=Prx
TCATTCATTAAGATGTTCCGTTCTCTTGCTCGTATCTCTTCCTCGACCCT
TCGCGGTCTCCACACTTCTACTGTCTCTTGCAATACGAAGCCCATTGGTC
CCAAGACTCCTCTTCCTCAGTTCAAGTCACAAGCAGTGGTTGACGGAGAC
TTCAAGACAGTCTCGAATGCTGATTACACTGGTAAATGGCTTCTGTTCTT
CTTCTACCCTCTCGATTTCACTTTCGTCTGCCCCACTGAAATCATCGCTT
TCTCTGATAGAGCAAAGGAGTTCAGAGCTCTCGGATGTGAAGTAGTTGCT
TGCTCGTGTGATTCCCACTTCTCTCATCTTGCATGGACTGAGAAAGACAG
AAATGAAGGAGGACTCGGAGAGATGAAGATTCCCCTCCTCTCTGATTTCA
ATAAGAGCATTGCTCGTTCATTCGGAGTTCTCGATGAGGCAAGTGGTCTC
TCTTACCGTGGTCTATTCCTATCTGATCCTAAGGGAGAGATTCGTCATGT
GACAGTGAATGATCTTCCCGTCGGTCGATCGGTCGATGAGGCTCTTCGTG
TTCTCAAAGCATTCCAATTCGTTGAGAAACATGGAGAAGTTTGTCCTGCT
GATTGGAAGGAGGATGGAGCTACTATCAAACCATCCATCAAGGGATCAAA
GGAATACTTCAATAAGGCTAACAAA
>Prx1-2_PPa reannot_id=Q9NL98-D1 origin_id=PPA28346 class=Prx
ATGTCGAAGGCATTCATTGGCAAGCCCGCCCCTGACTTCACTGCTCAGGC
CGTCGTTGACGGAGAGTTCAAGTCTGTCTCCCTCAAGGATTACAAGGGCA
AGTACGTGATCCTCTTCTTCTATCCTCTTGACTTCACCTTCGTGTGCCCC
ACTGAGATCATCGCCTTCTCTGAGCGATTCGAGGAGTTCAAGAAGCTCAA
CGTTGCCGTCCTCGCGGCCTCGACTGACTCTGTCTTCTCCCACCTCGCGT
GGATCAACCAGCCCAGAAAGCACGGAGGACTCGGAGAGATGCAGATCCCC
GTCCTCGCCGATACTAACCACCAGATCTCCCGTGACTACGGAGTGCTCAA
GGAGGACGAGGGAATCGCCTACCGTGGTCTCTTCATCATTGACCCCCAGG
GAATCCTTCGCCAGATCACCGTCAACGATCTCCCCGTCGGAAGATCTGTG
GATGAGACCCTCCGTCTTGTTCAGGCCTTCCAGTTCGTCGACAAGCACGG
AGAGGTGTGCCCCGCTGGATGGACTCCTGGAGCTGACACGATCGACACCA
AGGATGCTAAGAAATACTTCGAGAAGCAC
>SOD1-1_PPa reannot_id=A8XCP3-D2 origin_id=PPA15889 class=SOD
CAGAAGTCCGAGTCGGAGCCGGCAGTTCTCAAGGGAGAGATCTCCGGTCT
CACCGCCGGCCTTCACGGCTTCCACGTTCATCAGTACGGTGACTCCACCA
ATGGATGCATCTCGGCCGGTCCTCACTTCAATCCCTTCGGAAAGACCCAT
GCTGGACCCAAGGACGAGAATCGTCACGTGGGAGATCTCGGCAATGTGGA
GGCGGGAGCTGATGGAATCGCCAAGTATGGACATATCACCGATTCGCTGG
TGACCCTCTACGGTGTCAACACGGTCATCGGACGCTCGCTCGTCGTTCAT
GCCGGAACTGATGACCTCGGTCGCGGGACCGGAGACAAGGCGGAGGAGTC
GCTCAAGACCGGCAACGCTGGTGCTCGTGCCGCCTGCGGAGTCATCGCTC
TCGCCGCTCCCACC
>SOD2_PPa reannot_id=P31161-D1 origin_id=PPA01419 class=SOD
TACGACTTCAACGCGCTCGAGCCGGTCATCTCGTCGGAGATCATGCAGCT
CCACCACCAGAAGCACCACAACACGTACGTGACCAATCTGAACAATCTGG
AGGAGCAGATTCACAACGCCAATGAGAAGAAGGACATCTCGAAGCTCGTC
TCGCTTCAGCCCGCGTACAAGTTCAACGCCGGCGGCCACATCAACCATAG
CATCCTGTGGCAGGTGATGGCGAAGGACGGAGGGGAGCCGTCGAAGGAGC
TGTCGGCAGCGATCAAGCGCGACTTCGGATCGATGGAGAAGATGCAGGAG
AAGCTGTCCGCTGCTACGATCGGCGTGCAGGGCTCCGGCTGGGGCTGGCT
GGGCATCTGTCCCGTGAGCAAGCAGCTGCGAATTGCCACATGCGCCAACC
AGGACCCTCTAGAGGCGACGACCGGTCTGAAGCCCCTCTTCGGCATCGAC
GTCTGGGAGCACGCGTACTACCTGCAGTACAAGAATGTCCGTCCGGACTA
CGTCAAGGCCGTCTGGAAGGTGGCCAACTGGAGAGAAATCAGCAAGCGTT
TCGCAAGCGCA
>SOD3-1_PPa reannot_id=P34461-D1 origin_id=PPA05236 class=SOD
CTTCAGTTAAATGGAACAATCAACGGTCTCACTGCGGGCCTGCACGGATT
CCACGTCCATGAAAAGGGTGATCTCTCCAATGGCTGTCTCGCTTCCGGCG
GTCACTACAATCCGTTCAACAGGAATCATGGAGCACAAAATGCCGCTGTC
AGGCACCGTGGAGATTTGGGAAATATCGAGTCTCCAGTTAGTACATTATT
TGCATTTTTCTCTCATTTATTGATAAATGATTATATCAAAGATCAAAGAT
CAATCTGCAGAGCTCTGGTAGTCCACGAGCGTCCGGATGATCTTGGATTG
GGAGGCACGGACGCGTCGAGAACTACGGGAGACGCTGGAGCGAGATGGGC
GTGTGGAATCATTGGA
>SOD3-2_PPa reannot_id=P34461-D2 origin_id=PPA10318 class=SOD
TCTTCAGTCCTCCGCGGTCGTGCAATTCTCTTCAGATCGAGAACTGGCGA
TCTTCCTGGAGAAGTCGTCGGTGTTGTCGATTTCTATCAAGAGAATGCTG
GAGTTCGATTGAATGGATCAATCAACGGTCTTACAGCGGGTCTTCATGGA
TTCCACGTTCATGACAAGGGAGATCTTTCCAATGGATGTCTCGCAGCTGG
TGGTCATTACAATCCCTTCAATAAGAATCATGGAGCACAGAATGCCACGA
TAAGACACCATGGAGATCTGGGAAATATCGAGACTCCCAATTCTGGCCCG
ACGAATATCCAGTGTAGAGACTCGTATCTAACTCTCAATGGACCCATGTC
CATTGTTGGAAGAGCTCTGGTAGTTCATGAGAAGGCGGATGATCTTGGAT
TGGGAGGAACAGAAGCATCGAGAACGACGGGAGATGCGGGAGCGAGATGG
GCATGTGGAATCATTGGT
>SOD1-2_PPa reannot_id=Q27666-D1 origin_id=NA class=SOD
ATGTCTAACCATGCAGTGGCTGTATTGAAGGGAGAAGGAGTCAATGGTGT
TATCCATCTCTATCAGAAGAATGAGAATGAATCTTGTGTCATCAAGGGCG
AGATCAGTGGTCTGACTCCTGGTGAGCATGGATTCCACATTCATCAATAC
GGAGATTCAACCAACGGATGTATCAGTGCAGGTCCTCACTTCAATCCATA
TGGGAAGACTCATGCTGGCCCGAAGGATGATATTCGTCACGTGGGAGATC
TCGGTAATGTGACTGCTGATGCTGATGGAATTGCCAAATTCGAATTGACG
GATAATATGGTGAAGATCCATGGAGTGAATACGGTGATTGGTCGGTCGAT
GGTTGTTCATGCAGGAAGAGATGATCTGGGAAGAGGAGAGGGAGATAAGA
AGGAGGAATCACTCAAGACTGGAAATGCAGGGGCAAGATCTGCTTGTGGA
GTCATCGCCCAAGCTGCTCCCATT
