# Supplementary material for: Speciation and adaptive evolution reshape antioxidant enzymatic system diversity across the phylum Nematoda
Source: BMC Biol. 2020 Nov 26;18:181. doi: 10.1186/s12915-020-00896-z (PMC7694339; doi:10.1186/s12915-020-00896-z)
Supplement: Supplementary file 4 — Additional file 4:. Protein-coding transcript (cds) and Protein-coding transcript translation (pep) sequences, and GFF (gff) files of antioxidant enzymes in 58 nematodes. [file 12915_2020_896_MOESM4_ESM.zip › Additional file 4-gff and sequences of re-annoted antioxidant enzymes in 58 nematodes/58_nematodes_antioxidant_enzymes/cds/rhabditophanes_kr3021.PRJEB1297.antioxidant.cds]

>Ctl_Rha reannot_id=P90682-D1 origin_id=RSKR_0000605500.1 class=Cat
ATGTTCTCTAAAAATGCAGACCCAGCTTCTAATCAATTGGAAAACTTCAA
AAATGCCAATTCTAAGCCAGAAACACTGACTAATTCAACTGGAGCTCCAC
TTGGCAACAAGTTGGCCGCGATGACTATTGGAAAAAGGGGTCCTATTCTC
TTGCAAGACATTCATTTCATCGATGAAATGCAACATTTCAACAGAGAGCG
CATCCCCGAACGTGTAGTTCATGCCCGTGCCGCAGGTGCCCATGGATATC
TCGAGATTAACCACGACATTTCCAAATATTGCAAAGCTTCCGTGTTTAGC
GAAGTTGGTAAAAGAACTCCCTTATTCATCAGAATGTCAACTGTCGGTGG
AGAGAGTGGCAGTGCCGATACTGCTAGAGATCCAAGAGGATTCGCAATCA
AAATGTACACTGAGGAAGGAAATTGGGATTTGGTTGGAAACAACACCCCA
ATCTTCTTTATTAGAGATCCTATCTTTTTCCCTTCCTTTATTCATACCCA
GAAAAGAAACCCTCAAACTCATTTGAAAGATCCCACGGCTATGTGGGATT
TCTGGTCTCTTAGGCCCGAATCCATGCATCAAGTCATGTTCTTGATGAGT
GACAGAGGCACTCCAGATGGTTTAAGACACATGGATGGCTTCGGATCCCA
CACCTTCAAACTCGTCAACAACGACGGAACTCCATGCTTCTGCAAATTCC
ACTTTAAAACAAATCAAAAAATCAAGAACTTATCTCCCGAAGAAGCTGAA
AAGCTTGCTGGCTCAGATCCCGATTACGCTACAAGAGATTTGTTCAACGC
TATCGAAAAAGGAGACTATCCATCGTGGTCTTTTGAAATTCAAATCATGA
CTGTTAAGGAAAGTGAGACTTGCGGATTTGATGCTTTTGATGTTACCAAA
GTCTGGCCACATTCCCAATTCCCAAGAATTAAGGTGGGTCAGATGGTTCT
TGATAGAAATCCAACCAATTACTTTGCTGAGGTTGAACAGGTCGCCTTTA
GTCCTGGCCATTTGGTTCCAGGGATAGAAGCTAGTCAGGATAGGATGTTG
CAAGGAAGATTATGGGGATATTCCGATGCCGCCCTTCATCGTCTTGGACC
AAACCACAACCAAATTCCAATCAACTGTCCATACCGTGCTAAATCAGCCA
AACATTACCAACGTGATGGGTTGATGGCAGTAAATGATAATGGCGGAAAA
GCTCCAAATTACTTCCCTAATTCATTCAATGGACCAACTCAAGTTGACTC
AGCTAATGATTCTCTTTTCCATGTTTCTGGAGATGCACAAAGATACGACA
ACGGCAAGGACGACAATACTTCACAACCAGCTGCTTTCTGGAACAAAGTC
CTTAAGCCTGAAGAAAGGGTTAGACTAGTCAAAAATATGGCTGGAACAAT
GAAAGGCGTCAAGAGTGAAATCATCGACAGAGCCATCAAAAACTTCTCCA
CCGTCAGTGTCGAAATGGGCAATATGCTTAGAGCCGAAGTCGACAAAGTC
AATTCAACAGTCCAACCCAAG
>PHGpx-1_Rha reannot_id=O02621-D2 origin_id=RSKR_0000326500.1 class=GPX
AAAACTATCTATCAATTTACCGTTAAAGGAGCTAACGGAGAAGATGTTTC
TCTAGAAAAGTATCGCGGGAAAGTTGTTTTGATCGTCAATGTAGCTTCAG
CTTGTGGATTGACAACTGCTAATTATGAGCAATTGACAATTCTTTTGAAA
GATTACAAGGCAAAGGGACTTGAAGTTGCTGCCTTCCCATGTAATCAATT
CGGACACCAAGAAAGTGGTTGTTCCCTCGATATTGAAGAAAAGATGACTG
GGAAGTTTGGAATTGAGGCTGATTTCTACGACAAGATAGACGTTAATGGG
AAAAGTGCTGCCCCACTTTATGTCTTTCTCAAGAAAGAACAAGGGGGTAC
CCTTATCGATGCAATCAAATGGAATTTCACCAAATTCTTGGTGGACCGCG
AAGGAAAAGTGATTAAGAGATACGGGCCAACCACTGAGCCAAAGTCATTT
ATCAAAGACATCGAACAACTTTTG
>PHGpx-2_Rha reannot_id=O62327-D1 origin_id=RSKR_0001043700.1 class=GPX
TTTAGGGGAAAAGTCGTCATTATCGTCAATGTCGCTTCAGCCTGTGGATT
CGCAGATTCTAATTACACTCAATTCAAAGAAATGCTTGAGCAATACAAGG
ACAAAGGTTTTGCTGTTGCTTGCTTTCCATGTAACCAATTCAACAGTCAA
GAAAAAGAATGTGCTTTGGATATTGTTGGAAATATGAAACAAAAATACAA
CATTGAACCAGACTTTTACGGCAAAATAGACGTAAACGGAAGTAATGCGG
CTCCTCTTTATAACTTTTTAAAGAAAGAACAAGGTGGATTTTTAGTTGAC
GCTATAAAATGGAACTTCACAAAGTTCTTGATTGACAAAAATGGAAAGGT
TATCAAGAGATACGCTCCCACTACTGAACCCAAGTCAATGACTAAAGATA
TTGAAGCT
>PHGpx-3_Rha reannot_id=O62327-D3 origin_id=RSKR_0001096400.1 class=GPX
TTTAGAGGAAAGGTTGTTGTTATTGCGAATGTAGCTTCTGAGTGCGGATA
TACCGACAACAATTACAAGTCTTTCAAGGATCTTCTTGCCAAGTACAAGT
CCAAGGGCTTAGAAATTGCTTGTTTTCCATGCAACCAATTTGGAAACCAA
GAAAAGGGATGTGCTTTAGACGTTGAGACTGCTATCAAAGAAAAGTACGC
CGTTGAACCAGATTTTTACGCCAAAATTGACGTGAACGGTAAAAATGAAG
CTCCATTGTACACCTTCTTGAAGAAAGAAAAGGGAGGCCTGTTGATGGAT
GCCATCAAATGGAATTTTACTCTCTTTACTGTTGATAGAAACGGAAAGGT
AGTCAAAAGATATGGTCCCTCCAAGAACGTCGATATGGACAAAGATATTG
AAGCTTTGTTG
>NPHGpx_Rha reannot_id=Q95003-D1 origin_id=RSKR_0000808400.1 class=GPX
GTTGATGAAACCTCACGTTGGAAGAAATGTGGTGTTACCAATCAAAGTAT
TTACGACTTTCAAGTAGAAACCCTTCAAGGAGAATATACTGATTTGAGCC
AATATAAAGGACAAGTTCTTCTTATCATTAATGTCGCTACATTCTGTGCA
TATACTCAACAATATACCGATTTCAACCCAATAATTGAAAAATTCAACAG
CCAAGGATTTTCAATTCTTGCCTTCCCATGTAATCAATTTTATCTTCAAG
AACCAGCCGAAAATCACGAACTTCTTAATGGAATTACTTATGTTCGTCCA
GGAAATGGGTTTAAACCACACAATAACCTTCACATTTATGGTAAAATTGA
TGTTAACGGAGAAAATCAACATCCACTTTATGAATTTCTTAAAGACACCT
GCCCAGGAACCATCAATCAAATCGGAAAACGCGAAGAGTTAATGTATAAC
CCAATCCGTCAAAATGATATTACTTGGAATTTCGAGAAATTTTTGGTAGA
CAGAAATGGAATTGTTCGCTATAGATTCCATCCAACTGCTTGGAGTCATG
GAGAAGTTTTGAATACATTCCTCGATACTTTATTTAAAGAAAAAGCTAAC
>Prx6_Rha reannot_id=O17433-D1 origin_id=RSKR_0000342000.1 class=Prx
ATTTTAGATAAAATGAAGCTCGGTGACCTTTTCCCTGATTTTAAAGCTGA
AACTTCTTTTGGAACAATCGAATCATTCCACGACTGGGTCGGAAATAGTT
GGTGTATTCTATTTTCCCATCCAGCCGATTTTACTCCTGTCTGTACAACT
GAATTAGCCAAAGCCGTTCAATTGTTTCCTGAATTTAAGAAACGCAATGT
TAAGATGATTGCTCTGAGTTGCGATTCTGCTGAATCTCACAAAAAATGGA
AGGAGGATATTATTTGCTTCGGGCAACAAAACAAAACACTTGGCAGTGAC
ATCAAAATCGAGAATTTTCCATTTCCAATAATCGCTGATGACAAAAGAGT
ACTTGCCCATCAATTGGAAATGCTTGACCCAGAGGAAATTGGAAAAGATG
GAATTGCTCTAACTGCTCGTGCCGTTTTTGTTGTTGATTCGACTAAGAAA
TTAAAGCTCAGCATTTTGTATCCAGCTACTACTGGAAGAAACTTCGATGA
AATTTTACGTGTTATTGATTCTCTTCAACTTACTGCTGTCAAGAAAGTAG
CTACTCCAGTCAATTGGAATGTTGGTGACAAGTGCATGGTAATTCCATCT
TTATCTTCTGAAGAAGTCAAAAATATCTTCGGGGATGATGTCGAATCAAT
TGATTTACCATCAAAGAAACAATATTTGAGAATGACTCCCATGCCTCAA
>Prx1-1_Rha reannot_id=Q21824-D1 origin_id=RSKR_0000782300.1 class=Prx
GCTCGATTTGCAAGTACCCTTCGTCCACTAGGACCAAAATCGGCCGTTCC
GTCATTTAAAGGAACCGCCGTTGTTGACGGAGAATTTAAACAAATTTCTG
CTAAGGACTATCAAAATAAATGGCTTATCATGTTTTTTTATCCATTGGAC
TTTACTTTTGTTTGTCCAACTGAAATAATTGCCTTTGGTGACAAATCAAA
GGAATTCAAAGCTTTGGGTGCTGAAGCTGTCGCTGTTTCATGTGATTCCC
ATTTCTCCCACTTGGCTTGGATTAACATGCCACGCAAAAAGGGAGGATTA
GGAGAGATGCAAATTCCTGTCTTATCCGACTACAACAAAGATATTGCCCG
CAGCTTTGGAGTTTTGGATGAAGAGACCGGATATGCCTATCGTGGATTAT
TTATCATTGACCCAAAGGGGCAAATTCGTCATTGCAGTGTCAATGATCTC
CCAGTTGGAAGAAGTGTCACGGAAACACTGCGTCTTCTTAAGGCTTTCCA
ATTCGTTGATAAACATGGAGAAGTTTGCCCTGCAGATTGGGAAGAAGGAT
CTGATACAATTAATACTAAAGAAGCTTCAAAGTATTTTGAAAAGTCAAAC
AAA
>Prx1-2_Rha reannot_id=Q21824-D2 origin_id=RSKR_0000202600.1 class=Prx
TTTTTTAGCAAGATTGTAAAACCTCTTATTATGTCTAACAACACCGTTAC
CAATGCTGTCCGCGCAGCTAGTACCCTTCGCCCATTAGGGCCCAAAAATA
CTATGCCCCAATTTGCCGGAACTGCCGTCGTAAATGGTGAATTTAAACAA
ATCAAGGCACAAGATTACGAAGGAAAATGGTTGATTATGTTCTTCTATCC
CCTTGACTTTACATTTGTGTGCCCAACAGAAATCATCGCTTTTGGAGATA
AGGCTAACGAGTTTAAGGCACTTGGAGCTGAAGTAATCGCTACTTCATGT
GATTCTCAATTTTCTCACTTGGCTTGGATTAATACTCCACGCAAAAAGGG
AGGCCTCGGAGACATGCAAATTCCTGTTCTTGCTGATTTCGACAAGTCAA
TCGCCAGAAGTTTTGGAGTTCTCGATGAAGAAAGTGGTCTCTCCTACCGT
GGATTATTTATCATTGACCCAAAGGGACAAATCCGTCACTGTAGTTGCAA
TGACTTGCCAGTTGGAAGAAGTGTTTCCGAGACAATTCGCCTTCTCAAGG
CTTTCCAATTTGTCGAAAAGCATGGCGAGGTTTGCCCTGCTGACTGGGAA
GAAGGATCAGATACTATCAATCCCCAAAAGGCTAGTGTCTATTTTGAAAA
ATCCAACAAA
>Prx1-3_Rha reannot_id=Q9NL98-D1 origin_id=RSKR_0000850600.1 class=Prx
TGTGGAAAAGCTAGTATTGGAAAGCTCGCTCCCGCATTCACCACTGATGC
TGTGGTTGATGGAGATTTTGCCACCGTGTCTTTGGCTCAATTCAAAGGAA
AATATGTTGTTTTATTCTTCTACCCACTTGACTTTACTTTTGTATGCCCA
ACCGAGATTATTGCCTTCTCAGACAGAATTGAAGAGTTCAAAAAAATCAA
CGTAGAAGTCATGGCTTGTTCAACCGACTCCAAGTTTTCTCACTTAGCTT
GGTGCGAAACCCCAAGAAAGAAGGGTGGACTTGGAAACATGCAAATCCCC
CTCTTGGCTGACACCAACCATTCAATTGCTAAGGATTATGGAGTACTTGT
TGAAAATGAAGGAATTGCTTACCGTGGACTTTTCATCATTGATCCACTCG
GTGTTCTTCGCCAAATCACCGTCAATGACCTTCCAGTTGGCCGTTCCGTA
GATGAAACTTTGCGTCTCGTACAAGCCTTCCAATTCACAGACGTACACGG
AGAAGTTTGCCCAGCTGGGTGGACTCCAGGACAAGATACCATCAAGCCAG
GTGTAAAGGACTCCAAGGAATATTTTGGAAAAGCT
>SOD2-1_Rha reannot_id=P31161-D1 origin_id=RSKR_0000618100.1 class=SOD
ATGTTTTTAAGTAAATTAAAAGCAGTTAACAGTTTTTTAAGCTTTCAACA
AGTTTTGACCCGCACCAAACACACACTTCCTGACCTTCCATACGATTACC
ATGACTTGGAACCAGTCATTTGTACTGAAATTATGCAAATTCACCACCAA
AAGCATCACGCCACTTACGTCAATAATTTAAACCAAATTGAGGAGAAGAT
CGCTGAAGCTAATGCAACCGGTGACATCAAGACAGCCATCGCTATGCAAG
GTGCCTTGAAATTCAATGGGGGAGGCCATATCAACCACTCTATCTTCTGG
ACAAATTTAGCCAAAGATGGGGGTGAACCTTCCTCCGAACTAATGGATGC
CATCAAAAAGGATTTCGGATCACTCGAAAATTTACAAAAGAAACTCTCAG
CTAGCACAGTCGCCGTTCAAGGCTCAGGATGGGGATGGCTTGGTTACAAC
AAAGCTGATAATAAACTTTCAATCGCTACATGTCCTAATCAAGATCCACT
CGAGCCTACTACTGGTTTAATTCCACTCTTCGGAATCGATGTTTGGGAGC
ATGCTTATTATCTCCAGTATAAGAATGTTCGGCCAGACTATGTAAATGCC
ATTTGGAAGATTGCTAATTGGAAGAATATTTCCGAAAGATATCAAAATGC
TAAAAAG
>SOD2-2_Rha reannot_id=P31161-D2 origin_id=RSKR_0000015300.1 class=SOD
GTTTCTTCTTTGCTGAATGTTAGAGCAAAACATGTTCTTCCAGACCTTCC
TTATGACTATGATGATTTGGAACCTGTTATCAGCACAGAAATAATGAAAC
TTCACCATCAGAAGCATCATAATACTTATGTCAATGGGTTAAATGAGGTT
GAGGAGAAAATTGCCGAGGCAAATGCTAGGGGTGATTTAAAGACATCGAT
TGCCCTTCAGAACAATTTAAAGTTTCATGGCGGTGGTCATTTGAATCATT
CCATTTTCTGGACTAATTTGGCTAAGGATGGTGGGGAACCTTCAAATGAG
TTGATGGAAGCTGTCAAAAGAGATTTCGGGACTCTTGAAAATTTACAAAA
AACTTTGTCTGCTAAGTCAATTGGAGTTCAAGGAAGCGGGTGGGGTTGGT
TGGGATACTGCCAAAGTCAAGGCATCCTCAAGGTCGCTACTTGCCAAAAT
CAGGATCCACTTGAACCATCAACTGGCCTCATTCCATTATTTGGGATTGA
CGTTTGGGAACATGCTTACTACCTTCAATACCGAAATGTACGTCCCGACT
ACGTCAATCAAATCTGGAAGATTGCTAATTGGAAAAATATATCCGAGCGT
TATCACAATGCTGTCGCC
>SOD3-1_Rha reannot_id=P51547-D1 origin_id=RSKR_0000001800.1 class=SOD
TTACCAAAAATGTCAAAGTTGTTTGGTGCTTTTATTATTTTTTGTATATT
TTTTCTAAATATAGAATGTAGTGTGGAGAAAGCTTTTGCTCATATTTACT
ACGCTGAAAAGGATATAACGACTCCCTTGAGATATGTTGGACTTTTGAAT
TTAGTGGAACGTAACAATAATGTTTATATTACTGGAAACTTGAGTAATTT
CACCCCTGGAGATCATGGTTTTCATGTACATGAATTTGGCGATATTTCAA
ATGGTTGTATGAATACTGGAATGCACTTTAATCCTTTTAACATGACTCAT
GGAGCTCCCACTAACCCTAATAGACATGTCGGGGACTTAGGAAACGTCCA
AGCCAATGATGATGGAATTGTGAATGTAAACATCAAAGATGACAAAATTT
CTCTCAATGGAGTTTGTTCTATAATCGGACGAGCATTTGTTTTGCATGAA
AAGGCAGATGATATGGGTTTGGGTGGTACTGAGGCTAGTATTGCTAGTGG
AAATGCTGGCGCGAGAATAGCATGTGGTGGAATTCTT
>SOD3-2_Rha reannot_id=Q01137-D3 origin_id=RSKR_0001095000.1 class=SOD
ATCAAAGCCGTAGCTAAAATAGGTAGTCCAGATGGGACCATCCATGGCTT
TGCTACTTTTTCACAAGAATTCTCAGACGAAGCCTCGACTCATATTATAA
TCAAATTAGATGGCTTGCCAAATGGATCTTTTGGTGTACAGATTAGAAAT
TGGGGCAATTTAACTAGAGGTTGCGAAAGTTTTGGTGATGAATTTAATCC
AGACAACGTGCAACGACATATTGGTTTGAGATTTCCAGCACGTAAGGTAG
GAACTATTGGTAATATCGTG
>SOD1_Rha reannot_id=Q27666-D1 origin_id=RSKR_0000056700.1 class=SOD
ATGTCTAACAGAGCAGTAGCCGTTTTGAAGGGAGAGGTTGTCCAAGGAGT
CGTTCACTTTGCTCAAGAAAAGGAAGGTGACCAAACAAAAATCACAGGAG
AAATCAAAGGTTTAACACCCGGACAACACGGATTTCACGTTCATCAATAT
GGAGATAGTACAAATGGATGCATCTCTGCCGGGCCTCATTTCAATCCTTT
TGGAAAAACTCACGGAGGACCAACAGACACCGTTAGACACGTTGGAGACT
TAGGAAATGTCACTGCCGATGATCAAGGTGTTGCCAAGTTTGAAATTAAC
GACAGTTTGGTTCAACTCCACGGCGAACATTCCGTTATTGGAAGATCTCT
CGTCATCCATGCAGGAGTTGATGATCTCGGAAAAGGTCTTGCTGAAAAAC
AAGAAGAATCTTTAAAGACAGGGAATGCTGGAGCTAGAAGTGCTTGTGGT
GTCATAGCGTTGGCCGCAAAAGTA
