# Supplementary material for: Speciation and adaptive evolution reshape antioxidant enzymatic system diversity across the phylum Nematoda
Source: BMC Biol. 2020 Nov 26;18:181. doi: 10.1186/s12915-020-00896-z (PMC7694339; doi:10.1186/s12915-020-00896-z)
Supplement: Supplementary file 4 — Additional file 4:. Protein-coding transcript (cds) and Protein-coding transcript translation (pep) sequences, and GFF (gff) files of antioxidant enzymes in 58 nematodes. [file 12915_2020_896_MOESM4_ESM.zip › Additional file 4-gff and sequences of re-annoted antioxidant enzymes in 58 nematodes/58_nematodes_antioxidant_enzymes/cds/romanomermis_culicivorax.PRJEB1358.antioxidant.cds]

>Ctl_Rcu reannot_id=P90682-D1 origin_id=nRc.2.0.1.t27947-RA class=Cat
CAGGATGCGGATATGTTCTGGGACTTTGTCGCTTTAAGACCCGAAACCGT
TCACCAAATGATGTTCCTTTTTTCCGATCGCGGTACACCCGACGGCCACC
GTCACATGGACGGTTTCGGTTCGCACACGTTCAAATTGGTAAATGTCAAC
GGCGAAGCAGTCTATTGCAAATTTCACATGAAAACTAATCAAGGAATCAA
AAATTTGACGGCTGCCGATGCCGATCGCCTTTTGTCTGAAGATCCAGATT
ATTCGACCAGAGATTTATACAACGCTATCGAAAGTGGAAATTTCCCGTCT
TGGAACGTGTTCATCCAAGTTATGACGTTCGATCAGGCGGAAAAGTTTGA
ATTCAACCCGTTCGATTTGACAAAAGTTTGGTCGCGAAAACAATACCCGC
TTATTCCGGTCGGAAAAATCGTCTTGAATCGTAATCCGACGAATTATTTC
GCCGACGTTGAACAAGCGGCTTTCAGCCCGGCCCATATGATACCCGGTAT
CGAACCGAGCCCGGACAAAATGTTGCAAGGCCGTTTATTCGCCTACACGG
ACACGCATTTTCATCGTTTGGGCGCCAATTATCAACAATTGGCGATTAAT
TGCCCGTATCGGGCTCGCGTCCACAATTACCAGAGGGATGGGCCGATGGC
GTTTCACAATCAAGATGGAGCGCCAAATTATTTTCCGAATAGTTTCGGCG
GGCCGAAAGATGATTACAAAAGTTTCGCCGAACATAAATTTTTGTGCAGC
GGCGACGTGCAACGTTACAATTCGTCCGACGAAGATAATTTCACGCAACC
GAAAATTTTTTGGAATAAAGTGCTAAACGAGGACGAGCGTAAAAGACTGG
TAGAAAATATTGCCGGACATTTATCGAACGCCCAACCTTTCATACGCGAA
AAAGTTGTGAACAATTTCGCCCATGTGGATCCGGATTTCGGGCGTCGTTT
GACCAAGGCCTTG
>NPHGpx_Rcu reannot_id=P52033-D1 origin_id=nRc.2.0.1.t47197-RA class=GPX
ATTTTTCAAACTTTAATCATTATGTCGTTGAAAAACGTGATTTGCATATT
TTTGGCGTACTGTACTTTTGTCGACGGTGAAAATCACGCGGAAAAAGTTT
CGCGATGTCGGCCCGCCAATCCCGAAAGTCCGAGGACGGTCTACGATTTT
ATGGTGGAAACTTTGGACGGCAGGAATGAATCGATGTCAAAATATAAAGG
CAGTGTTTTGATTATTGTGAATGTGGCCACTTTTTGCATGTTTACCGAAC
AATACAAAGACTTCAACCCCATCCTGCAAGCCCACAACGTCACCGCCGGC
TCCCCGAGCGCCAACTTGTTCATGGCCGCCTTTCCGTGCAACCAATTCCA
TTTGCAGGAACCGGGCAATAACGACGAAATCTTGAACGGTCTGCGCTACG
TGCGTCCGGGTAACAATTTCATACCGCACCCTAATTTGCATATCTACGGA
AAATTGGACGTCAACGGCGAAAACGCGCACCCTATGTATAAATATTTGCG
GGAGTCTTGCCCGCCCACTACAAAAGTCATCGCCCCGCGCGAGTATATGT
TTTGGGACGTGGTCGAAACGGACGACGTGACGTGGAATTTCGAAAAATTC
ATCATCGACCCTTCGGGCTACCCCGTCTACCGCCTACACCCGAGGAATTG
GGACCACGGTTCTGTTTTGAATGGGTACATCGACCCGAAAACGAATAATA
TC
>PHGpx_Rcu reannot_id=Q00277-D1 origin_id=nRc.2.0.1.t07369-RA class=GPX
ATTCAACTCCGTATTTTAAGAGGTTTCGTGACCGTAATGGTCAACGTGGC
GTCGAAATGCGGCTTTACGGATGGAAATTACGCCCAATTACAAGCTTTGT
ACGAAAAGTACGCCGAGCAAGGATTGCGAATCGCCGCTTTTCCTTGCAAT
CAATTCGGCAGCCAAGAGCCGAATGCAGCTTGCGAAGTTAAAAAAGATAT
GGCCAATAAATTTAAGGTGACTTTCGATTTTTACGACAAAATCGACGTCA
ACGGAAATCACGCGCATCCGTTGTTCACCTTC
>Prx6_Rcu reannot_id=O17433-D1 origin_id=nRc.2.0.1.t27106-RA class=Prx
TGGGCTATTTTATTTTCGCATCCGGCCGACTATACGCCCGTTTGTACGAC
TGAATTAGCTAGAGTTGCCCAATTGGATGGTGAATTCAAAAAGCGCGGTG
TCAAATTGATCGCATTGTCCTGCGACGGCGTTGAATCGCACAAAGGATGG
ATCGAAGATATCAAAAAATATGGAAATGTGCCGGACGTTTCGTTCCCAAT
CGTAGCTGACGAACAACGGAAAATCGCTCTTGAATTTGGTATGCTGGATC
CGGATGAAGTTGACTCCAAAGGGTTACCCTTGACCTGCCGATCCGTGTTC
ATCATCGGACCGGACAAAAAGTTAAAATTGTCTATATTGTATCCGGCTAC
TACTGGCAGAAATTTCGATGAGATCTTACGGGCGGTTGATTCACTTTTTT
TGACCAGCAAATACCCGGTTGCTACACCAGTTGATTGGAAA
>Prx1-2_Rcu reannot_id=P48822-D1 origin_id=nRc.2.0.1.t15612-RA class=Prx
CCGCAAGAAAAAGCTCCCGATTTTAAAGGAAAGGCTGTGATAAATCGCCA
ATTCAAAGATATACAATTGAGCGACTACAAAGGAAAATGGCTCGTTTTCT
TTTTCTATCCGCTCGACTTTACGTTTGTTTGCCCGACGGAAATAACGGCG
TTTAGCGACCGAGTCCAGGAATTCAGAAGTTTAAATTGTGAGCTTATAGC
TTGTTCGACCGACTCACATTTTTCCCATTTCGGTTGGATATGCACGTCTC
GTGAAGAAGGCGGCCTTGGTGATATGGAAATACCGGTTCTATCGGATTTT
AACAAAAAAATTTCGGCGGATTACGGTGTTTTGCTGAAAGACCTTGGAGC
AGCTTTACGCGGTTTATTCATTATCGATCCTAACGGCGTTTTGAGGCACA
TTTACGTCAACGATCTGCCTGTCGGGCGTTCCGTCGATGAAACTTTGCGG
CTCCTGAAAGCGTTTCAATTTGTTGATAAGCACGGCGAA
>Prx1-1_Rcu reannot_id=Q9NL98-D1 origin_id=nRc.2.0.1.t02640-RA class=Prx
TGCGGAATCGCCCGTATCGGAAAACCGGCGCCGGATTTCGAATGCCAAGC
CGTCGTCGATAACGATTTCAAAACGGTCAAATTATCCGATTACAAAGGAA
AATACGTCGTATTATTTTTCTATCCGCGTGATTTTACTTTCGTTTGCCCG
ACCGAAATTATCGCATACAGCGATCGTTCGCCGGAATTTAAAGCCATCGG
GTGCGAATTGATCGCCTGTTCGACCGACAGCCATTTTTCGCATTTTGCCT
GGATTCAGCAACCCCGCAAAACTGGTGGTTTGGGTGAAATGAAAATTCCT
GTATTGGCCGATGCAACGCACAAAATTACCAAGGATTACGGTTGTTACAG
CGAAGAAGGCGGCTTAGCTTACAGAGCTTTGTACATCATCGACGCTAAAG
GCATTTTGAGGCAAATCACCATCAACGACCTGCCGGTTGGTCGCGACGTT
GACGAAACTTTACGATTAGTTCAAGCTTTTCAATATACGGATAAACACGG
CGAAGTCTGCCCAGCTGGTTGGCGTCCCGGTAAAGCGACCATCAAACCGG
GCATGAAAGAATCGAAGGAATTTTTCGAAAAGAGC
>SOD2_Rcu reannot_id=P31161-D1 origin_id=nRc.2.0.1.t40771-RA class=SOD
TTGCGTCTAAAGCACACTCTCCCCGACCTGCCTTACGATTACAATGCTTT
GGAGCCGGTAATTTCAGCCGATATCATGAAACTTCATCATCAAAAACATC
ACCAAGCTTACGTAACAAACCTGAACCAAGCCGAAGAGAAGATGCACGAA
GCTTTGGCCAAGAATTGTGTCAATTCGATCGTTTCGTTGGAGCCGGCTTT
ACGTTTTAACGGTGGTGGCCATTTAAATCACTCAATTTTTTGGACAAATT
TGGCGCCGAAATCGGGGGGTCAACCTTCGGGTCACTTATTGGAGGCCATC
AACAAACATTTCGGTAGCTTCGAAAAGTTCAAAGGTCAGTTGAGCTCGTC
GGCAGTTGGCGTTCAAGGATCCGGTTGGGCGTGGTTAGGATACAACCCCA
ATAATAAAAGTTTGCAAATAGCGACGTGTATGAATCAGGATCCATTGTTC
CCGACTACAGGATTAACTCCATTATTGGGAATCGACGTATGGGAACACGC
CTACTATTTACAATATAAAAACGTTCGGGCTGAATACGTGAAAGCTATTT
TCGACGTCATCAACTGGAAAAACGTCGAAGAACGATATGCGAAAGCGTTG
AAT
>SOD1_Rcu reannot_id=Q01137-D1 origin_id=nRc.2.0.1.t12417-RA class=SOD
TTTTTCCAGGCTGCCGAAAACGAACCAACGACTATAACGGGTGAAATTAC
GGGCTTAACTGAAGGAAAACACGGTTTTCACGTTCACGAATTCGGCGACG
TCAGTCAAGGTTGTGTTACCGCTGGCGGTCATTACAATCCGTTCAAAAAG
ACGCACGGAGGACCGGAAGATGAAACTCGCCACGTCGGGGATTTGGGCAA
CGTCGTCGCCGGTAAAGACGGTGTCGCTAAGATCAATGTGAACGATAAGT
TCATCAAACTTATTGGCTCATATTCGATTGTCGGTCGTACGATGGTTGTT
CATGAGAAAGTCGATGACTTAGGTAAAGGTGGCAATGAGGAAAGCTTGAA
AACCGGCAACGCTGGTGGTCGATTGGCTTGCGGCGTCATCGGTGTAGCTG
CGCCT
>SOD3_Rcu reannot_id=NA origin_id=nRc.2.0.1.t17901-RA class=SOD
ATGTGGTTTTTTATTTGTTTGGTACTTGTCACGAAAGCTTTCGAAGGACAAGCCACTTTG
GTGGCCACAGCCTATTTGCTAAGAAATGGCATAAGCTTCAGAAACAACAAGGTACCGGAT
AACTACGGAATCATTGGCCAGATCAATTTTACTCAAGAAGGAAAAGGTCAACCGGTTATG
GTGACGGTTGATTTGACTTCCTGGCCGCCGGAATCGGATCCGAATTTGTTGTACAATTAC
GGTTTCCATGTTCACGAACTCGGCAATTTGGGCCAAAATTGCATGTTGGCCGGCAATCAC
TTCAATCCAAAAAACATGACGCACGGTTACCCAAACGATACGGCAAGTCTGATGGTTAAA
ATTGCAGGATAG
