# Supplementary material for: Speciation and adaptive evolution reshape antioxidant enzymatic system diversity across the phylum Nematoda
Source: BMC Biol. 2020 Nov 26;18:181. doi: 10.1186/s12915-020-00896-z (PMC7694339; doi:10.1186/s12915-020-00896-z)
Supplement: Supplementary file 4 — Additional file 4:. Protein-coding transcript (cds) and Protein-coding transcript translation (pep) sequences, and GFF (gff) files of antioxidant enzymes in 58 nematodes. [file 12915_2020_896_MOESM4_ESM.zip › Additional file 4-gff and sequences of re-annoted antioxidant enzymes in 58 nematodes/58_nematodes_antioxidant_enzymes/cds/steinernema_carpocapsae.PRJNA202318.antioxidant.cds]

>Ctl_Sca reannot_id=P90682-D1 origin_id=L596_g15300.t1 class=Cat
CGTCCTCACACCATGACCACCTCGAACGGTGCCCCAATCCACGAAAAGAA
TCACGTCCTCACCGCTGGACCCCGTGGCCCGTTGCTCATGCAGGACGTCG
TCTTCATGGACGAGATGGCCCACTTCGATCGTGAACGCATCCCTGAGCGT
GTTGTCCACGCCAAGGGCGGTGGAGCTCATGGCTACTTTGAGGTCACCCA
CGACATTACCAAGTACTGCAAGGCTGATCTGTTCAACGAGATCGGCAAAC
GCACTCCCATGTTCCTTCGATTCTCCACCGTCGGTGGTGAATCCGGAAGT
GCCGACACCGCTCGTGACCCTCGTGGCTTCGCCATGAAGTTTTTCACTGA
GGAAGGAAACTGGGATCTGGTCGGAAACAACACTCCCATCTTCTTCATTC
GTGAACCCATCCTCTTCCCCAACTTCATCCACACCCAGAAGCGCAACCCT
GCTACCCATCTTAAGGACCCTAACATGGTCTGGGACTTCTTCTCCCTCCG
TCCCGAGAGCACCCATCAGGTGATGTTCCTCTTCGGAGACCGTGGCACCC
CCGACGGTTTCCGCCACATGAACGGCTATGGCTCCCACACCTTCAAGCTG
GTCAACAAGAACGGCGAGGCTGTCTACTGCAAGTTCCACGCCAAGACCGC
GCAAAAGATCAAGAATCTTCCGGCTGAGGAAGCCGCCAGGCTTGAAGGAA
CTGACCCTGACTACAGTATTCGTGACCTGTATGATGCTATTGAGAGCGGA
GACTATCCCCAGTGGAACTTCTTCGTCCAAGTAATGACCTTCGCGCAAGC
TGAAAAGTGCCGCTTCAACCCCTTCGACGTGACCAAGGTCTGGTCCCACA
GCGAGTACCCTCTGATCCCTGTCGGCAAATTTGTGCTGAACCGGAACCCG
GTCAACTACTTCGCCGAGGTCGAACAGAGCGCCTTCGCTCCGTCGCACGT
CGTTCCCGGAATTGAGTTCTCTCCTGACAAGATGCTCCAGGGTCGCCTCT
TCTCCTACACCGACACTCACTTCCACCGTCTCGGCACCAACTACATCCAT
CTTCCCATTAACTGTCCTTACCGCTCGCGTCCCCACAACACCCAGCGTGA
TGGTGCCGCTAATTTCGGCGACAACCAGGGTGGCGCTCCCAACTATCATC
CCAATAGCTTCAACGGACCTGTCACCCGCAGTGATGTCAAAGAACACGTG
TTCCACGTTTCCGATGACGTTGACCGCTTCAACAACGCTGATGACGACAA
CTTCAGCCAGCCTAGCGACTTCTGGAACAAGGTTCTTGATAAAGATGCCC
GCAAGCGTCTTGTCCAGAACATTGCTGGATCGCTCGGCAAATGCAAGCCC
TTCATCCAGGAACGTGCTATCAAGAACTTCGCCCAGGTTCATGAAGACTT
CGGCTGCATGCTCCGCGAAGAGATCCAGATGATGAACAAG
>PHGpx_Sca reannot_id=O62327-D1 origin_id=L596_g7827.t2 class=GPX
TTCAGGGGCAAGGTTTGCCTTATCGTCAACGTCGCGTCGGCCTGCGGATT
GACCAACGCCAACTACACCCAGCTGAAGGAGCTTCTCGACCAGTACAAGA
CTAAGGGACTCGAAGTTCTCGCCTTTCCCTGCAACCAGTTCGGCGGCCAG
GAGTCGAAGTGCGAACTCGACATCAAGAACTTTGTGCAGGACAAGTTCAA
GTTCGAGCCGGAGCTCTTCCAGAAGATCGACGTGAACGGCAAGAACGCCG
CTCCTCTCTACGACTTCCTGAAGAAGGAGAAGGGAGGCACTCTGATCGAT
GCCATCAAGTGGAACTTCACCAAGTTCCTTGTGGACCGCGACGGACGCGT
CGTTAAGCGCTATGGACCTACGACCGAACCGAAGACTTTTGTTGGAGACA
TCGAGGAGCTCCTGAACGCCAACCCT
>NPHGpx-1_Sca reannot_id=Q95003-D1 origin_id=L596_g12462.t1 class=GPX
GTCGACGAAGCGACTCGATGGAAGGAGTGCAAGGACGTGAACCAGTCAAT
CTACGACTTCCAGGTGGAGACTCTCCAAGGACAGTTCACCGACCTTAGCC
AGTACAAAGGTCAAGTTCTGATGATCATCAACGTGGCCACCTTCTGCGCT
TACACCCAGCAGTACACCGACTTCAACCCTCTTATTGAGTCCAACGAAGC
CAACGGATTCACCATCCTCGCCTTCCCCTGCAACCAATTCTACCTACAGG
AACCCGCCGAGAACCACGAGCTTATGAACGGAATCACCATGGTCCGCCCC
GGCAACGGCTGGAAGCCCCACCAGAATCTGCACATCTACGGCAAGCTCGA
GGTTAACGGGGTCAACCACCATCCCCTCTACGAGTTCCTCAAGGACTCGT
GCCCTCAAACCGTCAACCAGATCGGCAAGACCAACGAGCTTATCTACAAC
CCCATCCGCGCCAACGACATCACCTGGAACTTTGAGAAGTTCCTGATCGA
CCGCCAGGGACGTCCCCGCTTCCGCTTCCACCCCACCGCCTGGAGCCACG
GAGAGGTCGTCCAGCCTTTCATCCAAAAGCTGCTCAGCGAGCAGGCC
>NPHGpx-2_Sca reannot_id=Q95003-D2 origin_id=L596_g17070.t1 class=GPX
AAATGCCTACATGGAACTGGCAGTATTCACTCCTATTCTGTCAAAACCCT
AGATGGGAGAATGCCTTCACTTTCAGGCTACGCAGGCTCTGTAGTCCTTG
TCGTCAACGTGGCTTCATTCTGCACCTACACTTCTCAATATTGGGACTTT
CCTAACCTGCTCAAAAAATACCCTGAGCTTCAAATCGCCGCTTTTCCTAG
CAATCAATTCCTTCTACAAGAGCCCATCAGAGACGACGAGATTCTTAACG
CTCTTAGATACGTCCGTCCAGGTCATGGCTTCAATCCTACAACTCCTAGA
CTTCACATTTTTGGCAAGTTGGACGTTAATGGAGAGGATGAAGCTCCGCT
GTACACTTTTATGAAGGCCGCCTGTCCAGTGCAAGACTCAATCTTCAAGC
GACGGGAGCACCTCTTCTATGACCCAATCAGGGTCAATGACATCGAGTGG
AATTTTGAGAAGATCTTGGTGGATAGGAATGGACAGCCTCGTTATCGATT
CTTGGCTGACGTTTGGAATCATGGAAAACTGGTTGAAAAGTACATCGAAG
AGCTCATCAATGAACAG
>Prx6_Sca reannot_id=O17433-D1 origin_id=L596_g5032.t1 class=Prx
GTCTATTGCAGAATGCATCTAAACGAGCAGTTCCCCGACTTCGCAGCCCA
GGGCACCGAAGGTGTCTTCAAATGCTACGACTTCATGGGCGCGTCGTGGA
TGATCCTATTCTCGCATCCCAACGACTTCACTCCTGTGTGCACCACGGAG
TTGGCCAGGGCCGTGGAGCTCAACGCTGAGTTTAAAAAGCGCAACACGAA
GCTGGTGGCCCTCAGCTGCAACTCCAACGATTCACACGACAAGTGGATCC
CTGACATCCTCGCTTATGGCAAGAGAGCGGTGCGGGATAAGGGCGGAGAT
GAGTCTAGCATTCCAGACAAGTTCCCGTTCCCGATCATTGCGGACGAGTC
GCGAGCTCTGGCCCATCAACTTGAAATGCTTGACCAGGCCGAGAAGGACT
CCCAGAACGTCCCTATGACTGCACGAGCGGTCTTCTTTGTGTCTCCTGAC
CACAAACTCAAGGCGCAGATCGTCTACCCTGCGACAACCGGCCGCAATTT
CGACGAAATCCTCCGCGTTTTGGACTCCCTCCAGCTGACCTACACGAAGC
AGGTTGCCACCCCCGTGGATTGGCAGATGGGCGACCAGTGTATGGTTCCC
CCCAACGTCGATGAAGTCGCGGCCGAGCATCTCTTCGGCGACAGCGTGGA
GACCTTCGAAGTGCCCTCCGGGAAGACCTACCTTCGCAAGACGCAGCTTA
AGGAC
>Prx1-1_Sca reannot_id=Q21824-D4 origin_id=L596_g2902.t1 class=Prx
TCTCTCCAGGGAACCGCAATTGTTAACGAGGAATTCAAAGTCATCTCGCA
CAAGGACTACGAGGGAAAATGGCTCGTTTTCTTCTTTTACCCACTCGACT
TCACCTTCGTGTGCCCCACGGAAATCATAGCTTTCAGCGACCGATCCGAC
GAGTTCCGCAAGCTCCAGTGCGAAGTTGTTGCCTGTTCGTGCGACTCCCA
CTTTTCCCACCTGGCCTGGGTTCAAACTCCTCGCAAAGAGGGAGGTCTCG
GAAACATGAAGATTCCCGTGCTCTCCGACTTCAGCAAGAAGATCGCCGAA
AGCTTCGGAATTCTGGACTCCGACACTGGGCTCGCCTACCGTGGGCTTTT
CCTCGTCGACCCCAAGGGACAAATCCGTCACAGCGCTGTTAACGACTTGC
CCGTCGGCCGCAGCGTCGACGAAACTCTCCGTCTTCTGAAGGCGTTCCAG
TTTGTGGAGAAGCACGGCGAAGTGTGCCCCGCCGATTGGGACGAGGAGCA
GCCCACGATCAAGCCTGGAGTGATGACCTCGAAGGAGTACTTCAACAAGG
TCAACAAT
>Prx1-2_Sca reannot_id=Q9NL98-D1 origin_id=L596_g3686.t1 class=Prx
ATGTCCAAAGCCTTCATTGGAAAGCCCGCTCCTGAGTTCACCGCCCAGGC
CGTCATCGACGGAGACTTCAAGGAGGTCTCCCTCAAGGACTATAAGGGCA
AGTACGTCGTCCTCTTCTTCTACCCTCTGGACTTCACCTTCGTGTGTCCC
ACGGAGATCATCGCCTTCTCCGACCGCAACGAGGAGTTCAAGAAGCTCGG
CGTCCAGCTCCTCGCCTGCTCCACGGACTCGCAGTTCTCCCACCTCGCCT
GGATCAACCAGCCCCGCAAGCACGGAGGACTTGGCGAGATGAACATCCCC
GTCCTCGCCGACACCAACCACAAGATCAGCACCGACTATGGAGTGCTCAA
GGAGGACGAGGGAATCGCCTTCCGTGGTCTGTTCATCATCGACCCCAAGG
GAATCCTCCGCCAGATTACCATCAACGATCTGCCCGTCGGACGCTCCGTC
GACGAAACCCTCCGTCTCGTCCAGGCCTTCCAGTACACCGATAAGCACGG
CGAAGTGTGCCCCGCCGGATGGACCCCTGGCAAGGACACCATCAAGCCCA
GAGTCAAGGAAAGCAAGGAATTCTTCAACAAGCAG
>Prx1-3_Sca reannot_id=Q9NL98-D2 origin_id=L596_g3684.t1 class=Prx
TTCGCGACTGCCACCATCGGCAAGCCGGCTCCCGAATTCACCGCGAAGGC
CGTCGTCAACGGAGACTTTCAGCAAGTCTCTCTGAATGACTACAAGGGCA
AATACGTCGTGCTCTTCTTCTATCCCTTGGACTTTACTTTCGTCTGCCCC
ACGGAAATCATCGCTTTCTCGGACCGCAACGAAGAATTCAAGAAGCTCGA
TGTCCAGCTGCTGGCCTGCTCCACGGACTCGCAATTCTCTCATCTCGCCT
GGATCAACGAACCCCGCAAGCACGGAGGCCTCGGGGAAATGAACTTCCCC
CTCCTCGCGGACACGAACCACAAGATCAGCACCGACTATGGAGTGCTCAT
GGAGAACGAAGGAATCGCATTCCGTGGTCTGTTCATCATCGACCCTAAGG
GAATCCTTCGGCAGATCACCATCAATGATCTTCCCGTCGGACGTTCCGTG
GAAGAAACTCTCCGCCTCATCCAGGCCTTCCAGTTCACGGACAAGCACGG
CGAAGTGTGTCCCGCTGAATGGACGCCCGGCAAGGACACCATCAAACCCG
ACGTCAAAGAAAGCAAGGAGTACTTCAACAAGCAG
>Prx1-4_Sca reannot_id=Q9NL98-D3 origin_id=L596_g3692.t1 class=Prx
ATGTCGAAGGCGTTTGTGGGAAAGCCGGCGCCTGAGTTCACGACTCAGGC
GGTCGTCGACGGGGATTTCCAGCAGGTCTCTCTTAGCGATTACAAGGGAA
AATACGTCGTGCTCTTCTTCTATCCGGCGGATTTCACCTTTGTTTGTCCC
ACGGAGATCATCGCGTTTTCCGACCGCAACGAAGAATTCAAGCAACTCGA
CGTTCAAGTCCTCGCCTGCTCCACGGACTCTCACTTCTCTCATTTTGCGT
GGATCAACCAATCGCGCAAGAACGGAGGACTCGGCGACATGCAGATTCCG
GTGTTGGCTGACAAGACACAAAAGATCAGCATGGATTACGGGGTGCTTAA
GGAGGACGTAGGAGAGGCATTCCGAGGTCTGTTCATCATCGATCCCAAGG
GGATCCTTCGTCAGATCACCATTAACGACATGCCCGTAGGACGTTCTGTG
GATGAGACTATCCGCCTCGTGCAGGCCTTCCAGTACACCGACAAGCACGG
AGAAGTTTGCCCCGCCGGGTGGCGTCCTGGCAAAGATACAATGAAGCCCG
ATGTCAAAGCTAGCAAAGAATACTTCAGCAAGCAC
>SOD2_Sca reannot_id=P31161-D1 origin_id=L596_g21075.t1 class=SOD
ATCAAATTCATGTCCCTGATAAGCTCGATTCTTAGGGCTCTGGCTTCACA
GCGCATGAAGCACTCGCTTCCCGACCTCTCCTACGATTATGGAGCTCTGG
AACCCGTCATTTCCGCCGAAATCATGCAGCTTCACCATCAGAAGCACCAC
GCCACTTACGTGAACAACCTCAACCAGATCGAGGAGAAGATCAGCGAGGC
CATGGCCACTGGTGACATTCGCCAGGCCATTTCTCTTCAGCCCGCTCTGA
AGTTCAACGGAGGCGGTCACATCAACCACACCATCTTCTGGACGAACTTG
GCCAAGGACGGTGGAGAGCCTAGCGCGGAGTTGATGGCCGCCATCAAGCG
CGACTTCGGATCGCTCCAGGCCATGCAAGACAATCTCAGCGCAGCCACGG
TCGCTGTCCAGGGATCCGGATGGGGATGGCTCGGATACAACAAGGAGCGC
AAGCAGCTCCAGATCGCCACTTGCGCCAATCAGGATCCTCTTGAGCCCAC
GACCGGCCTCATTCCTCTCTTCGGAATCGACGTATGGGAGCACGCCTACT
ACCTCCAGTACAAGAACGTCCGTCCCGACTACGTGAAGGCCATTTGGAAG
ATCGCCAACTGGAAGAACGTCGACGAGCGATTCAAGAAGGCCCAGGCC
>SOD3_Sca reannot_id=P51547-D1 origin_id=L596_g6808.t1 class=SOD
CTTCAGGTAAACGGCAGCGTCGAAGGATTGACGCCGGGAAAACACGGATT
CCACGTCCACCAGAAGGGGGATATCTCGAATGCGTGCCTCGCCACCGGAC
CTCACTTCAACCCGACGAACAAAGCTCATGGCGCTCCTACCGATAGCGAG
AGGCATGTGGGAGATCTTGGGAACCTTGAATCTCCCACGAACGGACCCAC
CGACATTGTGATCGAAGACAAGTTTATCTCGCTCAACGGCGCCTACAGCA
TCCTCGGCCGCGCCATCGTGATCCACGAGAAGGCGGACGACCTCGGCAAA
GGAGGCACCGAAGCCAGCAAAGTCTCCGGCGACGCCGGCGCCCGCATCGC
TTGTGGCGTCATCGGTATCACA
>SOD3-like_Sca reannot_id=P51547-D3 origin_id=L596_g22374.t1 class=SOD
ATTCCAGGGCTAAGCAAAGGAGCGCACGGAATCGGGATCATGGACTACGG
AAACATGTTGAAGGGCTGCGAGAGCATGGGCGCCGAGTTCAATCCGGATC
GGATGCGGCACCGCGCTCGCCAGGGGAACGCCATTCACCGCGTCGGAGCT
CTTGGAAACGTCAGGGACGGAGAGGTGAGCCTTGGAGTCTTCAACCAGCA
GGTTTCCCTCTTCGGCCGCAACAGCGTATTCGGGCGCGGCGTGGTCGTTT
TTGAGAATTCGGACGACGGAAGCGGAAGAGCAGACGCGTTCCAGAGCGAG
AGGAACGGAAACGTCGGAAGGTCGATCGCCTGTGGAATCATCGGGCGGAT
G
>SOD1_Sca reannot_id=Q27666-D1 origin_id=L596_g9138.t1 class=SOD
ATGAGCAAGCGCGCCGTTGCTGTTCTTCGCGGAGATACCACTGTTGGAGG
TACCGTTTTCTTCACCCAGGAGAAGGAGGGAGGACCAACCACCATTAAAG
GAGAAATCTCGAACCTGACGCCTGGTCTCCACGGCTTCCATGTTCATCAA
TATGGTGATTCAACCAACGGCTGCATCTCTGCAGGTCCTCACTTCAACCC
GTTCGGCAAGACCCACGGTGGTCCCAAGGACGAAACTCGTCACGTTGGAG
ATCTGGGAAACGTGGAAGCCAACGCTGGGGGCATCGCCAAGTTCGAAATC
GTCGATAGCCTGATCCAGCTCAGCGGAGAGCACTCCGTCATTGGCCGTTC
TTTGGTTGTTCACGCTGGACAGGACGACCTGGGCCGCGGTGAAGGAGACA
AGAAGGAAGAAAGTCTGAAGACCGGAAACGCCGGCGCTCGTTCTGCCTGC
GGAGTGATCGCCCTTGCTGCTTCGCTC
