# Supplementary material for: Speciation and adaptive evolution reshape antioxidant enzymatic system diversity across the phylum Nematoda
Source: BMC Biol. 2020 Nov 26;18:181. doi: 10.1186/s12915-020-00896-z (PMC7694339; doi:10.1186/s12915-020-00896-z)
Supplement: Supplementary file 4 — Additional file 4:. Protein-coding transcript (cds) and Protein-coding transcript translation (pep) sequences, and GFF (gff) files of antioxidant enzymes in 58 nematodes. [file 12915_2020_896_MOESM4_ESM.zip › Additional file 4-gff and sequences of re-annoted antioxidant enzymes in 58 nematodes/58_nematodes_antioxidant_enzymes/cds/steinernema_feltiae.PRJNA204661.antioxidant.cds]

>Ctl_Sfe reannot_id=P90682-D1 origin_id=L889_g22099.t1 class=Cat
ACTACATCAAACGGTGCTCCGATCTTTAACAAGAATGCGATCCTGACCGC
TGGACCTCGCGGACCCATGCTTATGCAAGATGTGGTATACATGGACGAAA
TGGCTCACTTCGATCGCGAGCGTATTCCCGAACGTGTTGTCCATGCCAAG
GGAGTCGGAGCTCACGGATATTTTGAAGTCACCCACGACATTAGCAAATA
TTGCAGGGCCGAGATCTTCAGTGATATTGGCAAACGTACTCCAATGTTCC
TCCGTTTTTCCACTGTTGGTGGCGAAGCCGGAAGTGCGGACACCGCACGT
GATCCTCGCGGATTTGCTATGAAGTTCTACACGGAAGAAGGAAACTGGGA
TCTTGTCGGAAATAACACTCCTATCTTCTTTATCCGGGACCCTATTCTGT
TTCCCAATTTCATTCACACCCAAAAGCGCAACCCTGCCACACATCTCAAG
GACCCCAACATGGTGTGGGACTTCTTCTCACTCCGCCCTGAATCCACTCA
TCAGGTGATGTTCCTCTTCAGCGATCGTGGAACTCCCGATGGCGTCCGTC
ACATGAACGGATACGGATCGCACACGTTCAAGCTTGTCAACAAGGAAGGA
ACACCCGTCTACTGCAAATTCCATTGCAAGACCGCACAAAAGATCAAAAA
TCTATCGGCCGACGAGGCAGCTCGCTTGACTGGGACAGATCCTGACTACA
GCATTCGCGATTTGTATGATGCAATCGAGAAAGGCGATTTCCCTCAGTGG
AACTTCTTCATTCAAGTTATGACTTTTGAGCAAGCCGAAAAGTTCCAATA
CAACCCATTTGACGTCACAAAGGTCTGGTCACACAAGGAGTTTCCACTTA
TCCCAGTTGGAAAGATTGTTTTGAACCGTAATCCCGCAAATTATTTCGCT
GAAGTCGAACAGAGCGCTTTCTGTCCTTCGCATGTTGTTCCCGGAATTGA
GTTCTCTCCCGATAAGATGCTCCAGGGACGCCTCTTCTCGTACACCGACA
CTCACTTCCACCGTCTCGGCACTAACTACATCCATCTACCCATCAACTGT
CCATTCCGCGCTCGCGCTCATAACACACAACGTGACGGACATATGGCTTA
TGGGGACAACCACGCTGGCGCTCCCAACTACCATCCCAACAGCTTCAACG
GCCCTATTGAGCGTCAAGACGTAAAGGAAAGCGTCTTCCACGTTGCTGGA
GATGTCACTCGCTACAACTCGCATGATGAGGACAACTTTTCGCAACCGGC
GGACTTCTGGGAGAAGGTATCTTTCCTTGCCGATCTCTCGATTTACCTGA
CTAATTTACTTTTGCAGGTGCTCAGTGAGGAAGAGCGTCAGCGGCTGGTT
CAGAACATTGTCGGCTCACTGGGTGTTTGCAAACCCTTCATCCAAGACCG
AGCGATCCACAACTTTACTCAAGTTAACCAGGATTTCGGACGTATGATTC
GTGACGGTATCGACAAG
>PHGpx-1_Sfe reannot_id=O02621-D1 origin_id=L889_g15425.t1 class=GPX
CAGACTATTTACCAATTCGCTGTGAAGGATGCCGATGGCAAGGATGTTTC
TCTGGAAAAGTACAAGGGGAAAGTCTGCTTAATTGTAAACGTTGCGTCGG
CGTGCGGATTCACCAACTCCAATTACACTCAACTCAAAGAACTAGTCGAC
AAGTACAAGGGCCGCGGATTCGAAGTGCTCGCCTTTCCGTGCAATCAGTT
TGGAGGACAGGAGTCGAAATGTGAACTCGATATTAAGAACTTTGTACAGG
ACAAGTTCAAGTTTGAACCAGAGCTGTTCCAGAAGATTGAAGTGAATGGC
AGCAACGCTTCGCCACTCTATACGTTCCTGAAGAAAGAACAAGGCGGCAC
TCTCTTTGATGCCATCAAGTGGAATTTCACCAAATTCCTCGTTGATCGAA
GCGGTAGGGTCATTAAGCGCTACGGACCTACAACGGAGCCGAACAAGATA
GCTGGAGACATCGAAAATTGTCTGGATACTCCCGTG
>PHGpx-2_Sfe reannot_id=O62327-D1 origin_id=L889_g22040.t1 class=GPX
AGGGGAAAGGTCTGCCTTATTGTGAACGTTGCGTCAGCTTGTGGATACAC
CGACTCGAACTACACGCAGTTTAAGGAGCTGCTGGACAAATACAAGAGCC
GCGGTTTCGAAGTTCTTGCCTTTCCTTGTAATCAGTTCGGAGGACAGGAG
TCGAAATGTGAGCTCGATATTAAGAACTTTGTGCAGGACAAGTTCAAGTT
CGAACCGGAGCTGTTCCAGAAAATCGATGTTAACGGCAGCAAAGCTTCGC
CGCTGTACGCTTTCCTGAAGAAAGAGCAAGGCGGTACCCTGATCGATGCC
ATCAAGTGGAATTTCACCAAGTTCCTCGTCGACCGCAATGGCAATGTCGT
CAAGCGCTATGGATCGTCAACGGACAAGAAGATGGTTGCTGACATTGAGC
GTTACCTCGATATGCCGAAC
>NPHGpx-1_Sfe reannot_id=Q95003-D1 origin_id=L889_g30024.t1 class=GPX
GTTGACGAAGCAACACGATGGAGTGAATGCAAGGATTCTAACCAATCCAT
CTACGACTTCCAAGTTGAAACGCTGCAAGGACAGTTCACCGACCTCAGCC
AGTACAAAGGACAGGTGCTTATGATCATCAATGTGGCCACTTTCTGCGCT
TACACGCAACAGTACACTGACTTCAACCCTCTCATTGAGTCGAACGAAGC
CAACGGATTCACCATTCTTGCCTTCCCTTGCAATCAGTTCTACCTACAAG
AACCCGCTGAGAACCACGAACTCATGAACGGCATTACCATGGTTCGCCCA
GGAAACGGATGGAAGCCTCACCAGAATTTGCACATCTACGGAAAACTCGA
GGTCAATGGGGTCAACCACCATCCTCTCTACGAGTTCCTCAAGGATTCAT
GCCCTCAAACGGTCAACCAGATCGGAAAGACCAACGAACTCATCTACAAC
CCCATTCGCGCTAATGACATCACCTGGAACTTTGAGAAGTTCCTCGTTGA
CCGCCAGGGACGTCCCCGTTTCCGCTTCCACCCCACCGCATGGAGCCACG
GTGAGGTTGTCCAGCCCTTCCTCCAGAGACTGCTCAGCGAGCAAGCC
>NPHGpx-2_Sfe reannot_id=Q95003-D2 origin_id=L889_g27792.t1 class=GPX
TGTCTCAATTCGAGTTCTTCCATTCACACATACTCGATGAAGACACTGGA
CGGACGTATCCCTTCTCTTTCAGCTTACCAAGGACACGTAGTGATGGTCG
TCAACGTCGCCTCGTTCTGCACTTACACCGCTCAATATCTTGATTTCGCA
CCAATTCTTCAGCAATTCCCAGAGCTCAAGATTGTAGCTTTCCCGTGCAA
TCAGTTCCTTCTACAGGAGCCTATTCGCGATAACGAAATTCTGAACGCTC
TCAGATACGTTCGACCTGGACACGGCTTCGAACCAACAATTGATGGTTTG
GATATCTACGGCAAAATCGATGTGAACGGCGTTGATGAGTCACCATTGTA
CACATTCATGAAGGCTGCTTGTCCCGTGTCTAACATGACTTTCAAAGCAC
GCGAGCATCTTTTCTACGACCCAATCCGAGCCAACGACATTGGATGGAAC
TTTGAAAAGTTTCTGGTTGATCGTTCCGGACGTCCACGCTTCCGTTTCCT
TGCGGACAGTTGGGAAAACGGCAAAGTTGTCGAGAAGTACATCCGTGATC
TCATAGCTGAAAAA
>Prx6_Sfe reannot_id=O17433-D1 origin_id=L889_g31151.t1 class=Prx
TCCAAAATGCCAATTTTGTTGGGATCGGTCTTCCCGGATTTTAGCGCGGA
GTCAAGTGTAGGACCAATAAATTTACACGAGTGGATCGGCGACAGCTGGG
CGATTCTTTTCTCTCATCCCAATGACTTCACTCCCGTTTGTACGACTGAG
CTTGCGAGGGCTTCTGAGCTGAGCGACGAGTTTACGAAGCGCGGAGTAAA
GTTAATTGCTATAAGCTGCGACTCCGCTGAATCCCATCGTCAGTGGATTC
CTGACATTGTCGAATACTGTAAGAAGTCTAAGAAGGAATGTGGTGACAGC
TCCTGCTGCTCAGAAGGTTTGCCTTTCCCCATCATTGCGGATGAAACTCG
TGCCTTGGCTACGAAACTCGAAATGCTTGATCCCGATGAGAAGGATGCCA
GCGGATCTCCGGTCACTGCTCGAGCAGTCTTTATTATTGACCCTTCGAAG
CGCATGAAGCTCAAAATCCTCTATCCGGCAACGACTGGACGGAACTTTGA
TGAAATCCTGCGTGTCGTAGACTCGCTCCAGCTGACTGCTGCGCGCAAGG
TGGCAACTCCTGTTGACTGGAAGAAAGGTGATAAGTGTATGGTGGTTCCT
ACATTGAGCGAAGATGAAGCCGCGAAGCTCTTCGGGGACGAAATTGAAAC
GGTCGACTTGCCATCTGGAAAGAAGTACATCCGC
>Prx1-1_Sfe reannot_id=Q21824-D1 origin_id=L889_g29823.t1 class=Prx
GGAATGGCAGTGGTCAATGAAGACTTTCAAAGCATTTCACACAAGGACTA
TGAGGGAAAGTGGTTGATCTTCTTCTTCTACCCGCTGGACTTTACTTTTG
TCTGCCCCACAGAAATCATCGCCTTCAGCGATCGTTCTGACGAGTTCCGC
AAGCTGCAGTGTGAAGTGGTGGCTTGCTCGTGCGATTCGCACTTCTCTCA
CCTCGCTTGGGTTCAAACCCCTCGTAAGGAAGGAGGACTCGGAAACATGA
AGATTCCCGTTCTTTCAGACTTCAGCAAGAAGATTGCGGAGCAGTTCGGC
GTGCTGGACACAGACTCTGGTCTTGCGTATCGTGGTCTTTTCCTCGTTGA
TCCTAAAGGTCAAATTCGACACAGTGCTGTGAATGATTTGCCCGTTGGTC
GCAGTGTTGACGAAACCTTGCGTCTTCTTAAAGCGTTCCAGTTTGTTGAG
AAGCATGGAGAAGTGTGCCCGGCTGACTGGGAAGAGGAGAAACCTACAAT
CAACCCCAAGAAATCCAAGGAGTATTTCGAAAAAGTCAAT
>Prx1-2_Sfe reannot_id=Q9NL98-D1 origin_id=L889_g7541.t1 class=Prx
ATGTCGAAAGCATTCGTCGGAAAGCCCGCTCCTCAATTCACCGCTGACGC
GGTAATTGACGGAGACTTCAAGACCGTGTCCCTGAACGAGTTCAGGGGAA
AATACGTCGTCCTCTTCTTCTATCCTTTGGACTTCACTTTTGTCTGCCCC
ACGGAGATCATCGCTTTCTCCGACCGATATGAAGAGTTCAAGAAGCTAGA
TGTTAAAGTTCTAGCCTGTTCCACTGACTCCAAGTTCTCTCACTTGGCTT
GGATCAACCAGCCACGCAAGAAGGGAGGACTCGGCGAGATGAACATCCCT
GTCCTAGCCGACACCAATCACAAAATTAGCACGGAATATGGTGTTCTCAA
AGAGGACGAAGGAATCGCGTACCGCGGCTTGTTTATTATTGACCCTGAAG
GAATTCTTCGGCAAATTACTATCAATGATCTTCCTGTCGGTCGCTCCGTC
GACGAGACTCTTCGTCTGGTGCAGGCCTTCCAGTACACCGACAAGCACGG
AGAAGTGTGCCCGGCTGGATGGCAACCAGGAAACGCAACGATTAAACCTG
GCGTCAAAGAAAGCCAAGAGTTCTTTAACAAGCAA
>Prx1-3_Sfe reannot_id=Q9NL98-D2 origin_id=L889_g12847.t1 class=Prx
ATGTCGAAAGCCTTCATTGGAAAACCCGCTCCGGATTTCTCTGCCGAAGC
CGTCGTAGATGGCGACTTCAAGCGCGTCTCGCTGAGTGACTACAAAGGAC
AGTACGTCATCCTGTTCTTCTACCCATTGGACTTCACGTTCGTCTGTCCC
ACCGAGATCATCGCGTTCTCGGACCGCTTCGAGGAGTTCAAGAAGATCGG
GGTGCAGGTGCTCGCCTGCTCTACCGACTCGCAGTTCTCGCACTTCGCCT
GGATCAACCAGCCTCGCAAGCACGGAGGTCTCGGCGACATGGCTATTCCC
GTTCTGGCCGACACAAACCACAAGATCAGCACCGACTATGGAGTGCTTAA
GGAGGATGAGGGAATCGCTTACCGTGGGCTTTTCATTATCGACCCTAATG
GAATCCTGCGCCAGATCACGATCAATGATCTCCCCGTAGGACGTTCCGTT
GACGAGACTCTCCGTCTCGTCCAAGCGTTCCAGTACACCGACAAGCACGG
AGAAGTGTGCCCCGCAGGATGGAAGCCTGGGCAGGACACGATCAAGCCAG
GAATCAAGGAGAGCAAGGAGTACTTCAGCAAGCAC
>Prx1-4_Sfe reannot_id=Q9NL98-D3 origin_id=L889_g23349.t1 class=Prx
ACATTTGTTTGTCCCACTGAAATCATCGCTTTTTCTGATCGCTTCGAAGA
GTTTAAGAAGCTCGGTACCCAATTGCTCGCCTGCTCCACCGATTCGAAAT
TCTCACACTCTGCTTGGATGGAACAGCCTCGCAAGGAGGGCGGTCTTGGG
GAAATGAACATTCCTCTTCTGGCCGACACCAACCATCAAATTATGCTTAA
GGAAGATATGGGCATTGCATACCGGGGATTGTTCATCATCGATCCTAAGG
GAGTTCTCCGCCAGATCACCATTAACGATCTCCCTATCGGACGTTCCGTT
GACGAAACTCTCCGCCTCGTGCAGGCTATCCAGTTCACCGACAAGCACGG
AGAAGTTGGTCCCGCAAACTGGCAGCCCGGG
>SOD2_Sfe reannot_id=P31161-D1 origin_id=L889_g15255.t1 class=SOD
CGTGCGAAACACTCGCTTCCTGATCTTGCTTACGACTATGGAGCTTTGGA
GCCCGTAATTTCTGCGGAAATAATGCAACTCCATCATCAAAAGCATCATG
CTACATACGTCAATAACCTCAACCAGATTGAAGAGAAGTTGCACGAAGCT
ATGGCTACTGGCGACATTCGCCAAGCAATTGGTCTACAGCCTGCCCTTAA
ATTCAACGGTGGTGGCCACATCAACCACACAATCTTCTGGACCAATTTGG
CTAAGGACGGAGGAGAGCCTAGTGAAGAACTTCTTGCTGCCATCAAGCGT
GATTTTGGTTCACTGCAAGCCATGCAAGACAAGCTTAGCGCTGCTACTGT
TGCGGTTCAGGGATCCGGATGGGGTTGGTTAGGATACAATAAAGAACGGG
GACAGCTTCAAGTCGCTACTTGTGCTAACCAAGATCCCCTTGAACCCACT
ACCGGTCTCATTCCTCTCTTTGGCATTGACGTTTGGGAACACGCCTACTA
CCTCCAGTACAAGAATGTTCGCCCGGACTATGTGAAAGCTATTTGGAAGA
TCGCCAACTGGAAGAACGTTGACGAGCGATTCCAGAAGGCCAAGAAC
>SOD3_Sfe reannot_id=P51547-D1 origin_id=L889_g21180.t1 class=SOD
GTGAACGGCTCGGTCTCTGGTCTTACGCCAGGTAAACATGGATTCCACGT
TCACCAGAAAGGCGACATCTCGAATGCCTGTTTGTCCACTGGTCCTCACT
TCAACCCGACGCACAAAGATCACGGTGCACCGACGGATGCGGTTCGCCAC
GTGGGCGATTTGGGAAATATAGAAACTTCAAGTAACGGAGCGACGGAGAT
CAATTTGGAAGACAAGGAGATCTCGCTGAATGGAGTGAACAGCATCCTCG
GTCGCGCTGTGGTGATTCACGAGAAGGAGGACGATTTGGGCAAAAAAGAT
ACCGAGTTATCTCGCACCAGCGGGGATGCAGGAGCCCGAATCGCTTGCGG
TGTCATCGGTACTACC
>SOD1-1_Sfe reannot_id=Q27666-D1 origin_id=L889_g27683.t1 class=SOD
ATGAGTAACCGCGCTGTTGCTGTGCTCCGTGGAGATGCGGGTGTGACCGG
CACTGTTTTCTTCTCTCAGGAGAAGGAAGGTCAACCTACCACTATTAAAG
GTGAAATTAAAGGGTTGAGCCCCGGCCTTCACGGATTCCACGTTCACCAA
TATGGTGACTCGACGAATGGCTGCATTTCCGCCGGTCCTCACTTCAACCC
CTTTGGAAAGACGCATGCGGGGCCCAAGGATGATAATCGCNNNNNNNNNN
CAGATGGAATTGCCACATTTGAAATCGTGGACAGTCTCGTTCAGCTTCAT
GGTGTCAACTCGGTCGTTGGCCGCTCGTTGGTTGTGCACGCTGGTCAGGA
TGATTTGGGACGTGGCGAAGGTGACAAGAAGGAAGAAAGTCTGAAGACTG
GAAACGCTGGAGCTCGCGTTGCTTGTGGTGTCATTGCTCTCGCCGCCGCC
CTC
>SOD1-2_Sfe reannot_id=Q27666-D2 origin_id=L889_g23441.t1 class=SOD
CTTCACGGATTCCACGTTCACCAATATGGTGACTCGACGAATGGCTGCAT
TTCCGCTGGGCCTCACTTCAACCCCTTTGGAAAGACGCATGCGGGACCCA
AGGATGATAATCGTCATGTTGGCGATCTTGGAAACGTAGAGGCTAAGCAG
GATGGAATTGCCACATTTGAAATCGTGGACAGTCTCGTTCAGCTTCATGG
TGTTAACTCGGTCATTGGTCGCTCGTTGGTTGTGCACGCTGGTCAAGATG
ATCTGGGACGCGGTGACGGTGACAAGAAGGAAGAAAGTCTTAAGACTGGA
AACGCTGGAGCTCGCGTTGCCTGTGGTGTCATTGCTCTCGCCGCCGCCAT
C
>SOD3-like_Sfe reannot_id=NA origin_id=L889_g20679.t1 class=SOD
ATGATCGTCTTGACGACTTTTCTTCTTTTCGCCCTCGTTTCGGCTTTCGACAATCGTCAA
GGAGATCACGCTCTGCAAGGCATCGCGAGGATCCGCAGTGCTGATGGCAAAGTGAAAGGA
CAAATCGAGTTTCTCCAACACTTCAAGCAAGGCGCTCCGACGCGAATCGTCGGCAATTTC
ACCGGCTTGAGCGAAGGATTCCACGGGATCGGCATCATGGAATACGGAAATATGCTGAAG
GGATGCGAGAGCATGGGCGGCGAGTTCGATCCTGACCGCACGCGGCAGCGGTTGTCGCTC
GGATTCGTCGGTCATCGCGTTGGAACTCTCGGGAACATCCAGAACGGAACGTACAGCGAC
CCTCACAATCACAAGGTATCGCTGTTCGGGAGGAACAGCGTGATGGGGAGAGGCGTCGTC
ATCTTCGCGAACCCCGACGACGGCGGACAATCCGATTCTGCCGCGAGTCGCAAGAATGGA
AACGTGGGAGCGCCGATTGCATGCGGAGTCGTCGGTCGTTTGGGCGGAAATTTCGTTTAA
