# Supplementary material for: Speciation and adaptive evolution reshape antioxidant enzymatic system diversity across the phylum Nematoda
Source: BMC Biol. 2020 Nov 26;18:181. doi: 10.1186/s12915-020-00896-z (PMC7694339; doi:10.1186/s12915-020-00896-z)
Supplement: Supplementary file 4 — Additional file 4:. Protein-coding transcript (cds) and Protein-coding transcript translation (pep) sequences, and GFF (gff) files of antioxidant enzymes in 58 nematodes. [file 12915_2020_896_MOESM4_ESM.zip › Additional file 4-gff and sequences of re-annoted antioxidant enzymes in 58 nematodes/58_nematodes_antioxidant_enzymes/cds/steinernema_glaseri.PRJNA204943.antioxidant.cds]

>Ctl_Sgl reannot_id=P90682-D1 origin_id=L893_g31253.t2 class=Cat
CGCCCTCACACCTTCACCACATCCAATGGTGCCCCAATCTTCAACAAAAA
TGCCGTCCTCACCGCTGGTCCGCGCGGTCCGATGCTCATCCAGGACACCG
TGTTCATGGACGAGATGGCCCACTTCGACCGCGAACGCATTCCCGAGCGC
GTTGTCCACGCTAAGGGGGCAGGTGCCCATGGCTACTTCGAGGTCACCCA
CGACATCACTAAATACTGCAAGGCCGATATCTTCAGCGAAGTTGGCAAGC
GCACTCCTATGTTCATCCGATTCTCGACCGTCGGTGGCGAATCGGGAAGT
GCCGATACTGCTCGCGACCCTCGCGGTTTCGCCATGAAATTCTACACCGA
AGAAGGAAACTGGGATCTTGTTGGCAACAACACCCCCATCTTCTTCATCC
GTGACCCAATCCTCTTCCCTAACTTCATCCACACGCAGAAGCGAAATCCC
GCCACTCATCTTAAGGACCCCAACATGGTCTGGGACTTCTTCTCGCTCCG
CCCCGAAACCACGCACCAAGTTATGTTCCTGTTCAGCGACCGTGGAACCC
CTGACGGATATCGCCACATGAATGGATATGGATCCCACACTTTCAAACTT
GTCAACAAGGACGGAGATGCCGTCTACTGCAAGTTCCACTGCAAGACTGC
ACAGAAGATCAAGAATCTTTCGTCCGAGGAGGCTGGTAAGCTAGCTGGAA
CCGATCCCGATTACAGCATTCGCGATCTCTATGATTCGATCGAACGTGGA
AACTACCCTCAGTGGAACTTCTTCATCCAAGTTATGACCTTTGAGCAAGC
CGAGAAATTCCGATTCAATCCATTCGATGTAACCAAGATTTGGTCCCACA
GCGAATTCCCTCTGATCCCGGTCGGCAAATTCGTACTAAACCGTAATGCG
TCCAACTACTTCGCCGAAGTGGAACAGAGTGCCTTCTGCCCAGCGCACGT
CGTGCCCGGCATCGAGTTCTCGCCCGACAAGATGCTTCAGGGCCGTTTGT
TCTCCTACACCGACACGCACTTCCACCGTCTTGGAACCAACTACATCCAC
CTTCCCATCAATTGTCCCTTCCGCGCTCGCGCACACAACACTCAACGCGA
TGGTGCCATGAACTTCGGGGACAACCAGGGAGGCACGCCCAACTACCACC
CGAACTCATTCAACGGACCACTGGAGAGGAAGGACGTCAAGGAGAGTGTG
TTCCACGTTGCCGGAGATGCGACTCGCTACAACTCTCACGATGAGGATAA
CTTCACTCAGCCAGCTGAATTTTGGAACAAGGCATTCTTTTTGGGACCGG
TTCTGAGCACGGACGAACGCCAGCGTCTTGTGGACAACATCGTCGACTCG
TTGGGCGAATGCAAGCAGTTTATACAAGATCGCGCCATTAAGAACTTCTC
GCAGGTAAACCCCGACTTTGGCCGCATGATTCGCGAAGGAATCGACAAGA
AGAACCAG
>PHGpx-1_Sgl reannot_id=O02621-D2 origin_id=L893_g26018.t1 class=GPX
ACCAAGACGATCTACCAGTTCACCGTGAAGAACGCCGACGGACAGGATGT
CCCTCTCGAGAAGTACAAGGGCAAGGTTTGCCTCATCGTCAACGTCGCGT
CCGCCTGTGGGCTGACCAACGCGAACTACACGCAGCTGAAGGAGCTGCTC
GATCAATACAAGGGCCGAGGTTTCGAGGTCCTCGCCTTCCCGTGCAACCA
GTTTGGCGGTCAGGAATCGAAGTGTGAACTCGACATCAAGAACTTCGTCC
AGGACAAGTTCAAGTTCGAGCCTGAACTCTTCCAGAAGATCGACGTCAAC
GGAAAGAACGCTTCTCCCCTGTACGACTTTCTGAAGAAGGAGAAGGGAGG
CACCCTCATCGACGCCATCAAGTGGAACTTCACCAAGTTCCTGGTCGACC
GCGACGGAAAGGTCATCCAGCGTTATGGA
>PHGpx-2_Sgl reannot_id=O62327-D1 origin_id=L893_g26019.t1 class=GPX
ACCAAGACCATCTACCAGTTCACCGTGAAGAACGCCGACGGACAGGATGT
CCCTCTCGAGAAGTACAAGGGCAAGGTTTGCCTCATCGTCAACGTCGCGT
CGGCCTGTGGGCTGACCAATGCGAACTACACGCAGCTGAAGGAGTTGCTC
GATCAATACAAGGGCCGAGGATTCGAGGTTCTTGCGTTCCCGTGCAACCA
GTTTGGCGGTCAGGAATCGAAATGTGAACTCGACATCAAGAACTTCGTCC
AGGACAAGTTCAAGTTCGAGCCTGAACTCTTCCAGAAGATCGAAGTCAAC
GGAAAGAACGCTTCTCCCCTGTACGACTTCCTGAAGAAGGAGAAGGGAGG
CACCCTGATCGACGCCATCAAGTGGAACTTCACCAAGTTCCTCGTCGACC
GCGACGGAAAGGTCATCCAGCGTTACGGTCCGACCACGGAGCCGAAGACG
TTCGTCGCCGATATTGAGAAGCTTCTGAACGCTACTCCT
>NPHGpx-1_Sgl reannot_id=Q95003-D1 origin_id=L893_g22357.t2 class=GPX
GTTGACGAAGCCACGCGTTGGAGCCAGTGTAAGGATGCGAACCAGTCGAT
CTATGACTTCCAAGTCGAAACACTCCAAGGACAATTCACCGACCTCAGCC
AATACAAGGGACAAGTACTGCTCGTCATAAATGTGGCCACATTCTGCGCC
TACACGCAGCAGTACACTGACTTCAACCCTATGATCGAGTCTAATGAGGC
CGGAGGATTCACCATTCTCGCCTTCCCTTGCAACCAGTTCTACCTGCAGG
AGCCAGCCGAGAACCACGAGATCATGAACGGCATCACCATGGTCCGCCCT
GGAAACGGCTGGAAGCCCCACCAGAACCTGCACATCTACGGCAAAGTCGA
GGTCAACGGGGTCAACCACCATCCCCTCTACGAGTTCCTCAAGGATTCGT
GCCCTCAAACCGTCAACCAGATCGGCAAGACCAACGAACTCATCTACAAC
CCCATCCGTGCCAACGACATCACCTGGAACTTCGAGAAGTTCCTGATCGA
CCGTCAGGGACGTCCTCGTTTCCGTTTCCACCCCACCGCATGGAGCCACG
GAGAGGTTGTGCAGCCCTTCATCCAGAGACTCATGAGCGAGCAAGCC
>NPHGpx-2_Sgl reannot_id=Q95003-D2 origin_id=L893_g2552.t1 class=GPX
GTTGACGAAGCTTCCCGCTGGAGCCAGTGCAAGGCACAGAACGAGTCCAT
CTACGACTTCCAAGTGGAGACCCTGGACGGCCAGTTCACCGACCTGAGCC
AGTTCAAGGGCCAGGTGCTCCTGGTCATCAACGTCGCCACCTTCTGCGCC
TACACACAGCAGTACACGGACTTCAACCCCTTCATCGAGGCCAACGAGGA
CACCGGCTTCAGCATCCTCGCCTTCCCCTGCAACCAGTTCAACCTCCAGG
AGCCCGCCGAGAACCACGAGCTCCTCAACGGCGTCACTCGGGTCCGCCCT
GGAAACGGTTGGGAACCGCACCAGAACCTCCACATCTTCGGCAAGCTCCA
GGTCAACGGCGTCAACCACCACCCCCTTTATGAGTTCCTCAAGGACTCCT
GCCCCCAAACCGTCGTCCAGATCGGCAAGGGCCATGAACTCATGTACAAC
CCCATCCGGGCCAACGACATCACCTGGAACTTTGAGAAGTTCCTCGTCGA
CCGTCAGGGACGTCCCCGCTTCCGCTTCCACCCGACCGCCTGGAACCACG
GACAGGTCGTCCAGCCCTTCATCCAGAAGCTCCTGGACGAGGAGGCT
>NPHGpx-3_Sgl reannot_id=Q95003-D3 origin_id=L893_g22084.t1 class=GPX
AAGTGCCCAGACACGAATGGATCTATCCATCGATTCGCTGTCAAAACACT
TGACGGACGGCTTCCCACTCTTTCAGCATATAGAGGCAGTGTGGTGATAG
TCGTCAACGTTGCCAGCTTCTGCACGTACACCTCCCAGTATTTGGACTTT
GCCCCACTGCTTGAGAAATTCCCCGGACTTAAGATCCTTGCGTTCCCCTG
CAATCAGTTTCTCATGCAAGAGCCGATCCGTGACGACGAAATTCTTAACG
CCTTGAAATATGTCCGTCCTGGAAACGGCTTTGATCCTGAAGTGAAAGGT
CTGGACATTTATGGAAAGTTGGATGTAAATGGTGAAGAAGAAGCTCCCCT
GTACACGTTCTTGAAGGCGAGTTGCCCAACGACTAACACCACTTTCAAAC
GACGTGACCACCTCTTCTACGATCCTATTCGCGCTAACGACATCGAGTGG
AACTTCGAGAAATTTTTGGTGGATCGCAGTGGGCGTCCTCGCTATCGCTT
CTTGGCGGACAACTGGGACAACGGCAGAGCTGTGGAGAAGTACATCCATG
AGCTCATCACAGAGCAC
>Prx1-1_Sgl reannot_id=Q21824-D1 origin_id=L893_g32592.t1 class=Prx
ATGCTGCGCTCCGTTCTTGGAACCGCCACCCGGCTAGCTTCCGGAATCGC
GAAGACCGAGCTCGCCGGCGTGAACTCGTTCCGATTCAGCTCTATTCGCG
CTCTTGGTCCGAAGAGCGAAGTCCCCAAGTTCGAGGTATTTCCGTTTAAA
GTTTATCTGACACTATCTGACGCATTTCAGGGCACTGCGGTCGTCAACGA
AGACTTCAAGGTGATTTCGCACAAGGACTATGAAGGGAAATGGCTTGTCT
TCTTCTTCTATCCTCTCGATTTCACGTTCGTCTGTCCCACGGAAATCATC
GCGTTCAGCGACCGATCCGATGAGTTCCGCAAGCTTCAATGCGAAGTTGT
GGCCTGTTCGTGCGATTCGCACTTCTCCCACATCGCTTGGGTTCAGACCC
CGCGCAAGGAAGGTGGTCTTGGAAACATGAAGATTCCCATTCTTTCTGAT
TTCAACAAGAAGATCGCTCAAAGTTTCGGTGTTCTCGACGAAGCCTCTGG
TCTTTCCTATCGCGGTTTGTTCCTCGTTGACCCGAAAGGACAGATTCGAC
ACAGCGCCGTAAACGACTTGCCCGTGGGACGCAGCGTCGACGAAACTCTG
CGCCTTCTTAAGGCCTTCCAGTTCTTCGAGAAGCACGGAGAAGTGTGCCC
TGCTGATTGGGAAGAAGAGAAGCCCACAATTAAGCCCGGAGTGAAGACCT
CCAAGGAATACTTCGAGAAGGTCAAC
>Prx1-2_Sgl reannot_id=Q21824-D2 origin_id=L893_g22547.t1 class=Prx
GGTACTGCTGTCGTCAACGAGGACTTCAAGTTGATTTCGCACAAGGACTA
TGAAGGTAAATGGCTCGTCTTCTTCTTCTACCCTCTGGACTTCACGTTCG
TCTGTCCTACGGAAATCATCGCGTTCAGCGACCGCTCCGATGAGTTCCGC
AAGCTCCAGTGCGAAGTCGTCGCCTGCTCGTGCGATTCGCACTTCTCCCA
TATCTCTTGGGTTCAGACCCCGCGCAAGGAAGGTGGTCTTGGAAACATGA
AGATTCCCATTCTTTCTGACTTCAACAAAGAAATCGCCCAAAGCTTTGGC
GTTCTCGACGAAGCCTCTGGTCTCTCCTACCGTGGTCTGTTCCTCATTGA
TCCGAAAGGACAGATCCGACACAGCGCCGTGAACGACTTACCCGTAGGTC
GCAGCGTTGACGAAACCCTGCGTCTTCTCAAGGCCTTCCAGTTCTTCGAG
AAGCACGGAGAAGTGTGCCCTGCTGATTGGGAAGAGGAAAAACCCACAAT
TAAGCCCGGAGTTAAGACCTCCAAGGAATACTTCGAGAAGGTCAAC
>Prx1-3_Sgl reannot_id=Q9NL98-D1 origin_id=L893_g18197.t3 class=Prx
ATGTCCAAGGCGTTCGTTGGAAAGCCGGCTCCTGACTTCACCGCCCAGGC
GGTCGTTGACGGAGATTTCCGAGCGGTGTCCCTCAGCGAGTTTAAAGGAA
AGTACGTCGTGCTCTTCTTCTATCCGCTTGACTTCACATTCGTGTGCCCC
ACGGAGATCATCGCCTTCAGCGATCGAAACGAGGAGTTTAAGAAGTTGGA
CGTCCAGGTGCTTGCCTGCTCCACCGACTCTCAGTTCTCGCACTTCGCAT
GGATTAGCCAACCTCGCAAGCATGGAGGCTTGGGTGAGATGAACATTCCC
GTCCTTGCCGACACGAACCACAAGATCAGCAGCGACTATGGAGTTCTGAA
GGAGGACGAAGGCATCGCCTACCGTGGCCTCTTCATTATCGACCCCAAGG
GCATTCTGCGTCAGATCACCATCAACGATCTGCCTGTCGGACGTTCCGTC
GACGAAACACTGCGCCTCGTCCAGGCCTTCCAGTTCACCGACAAGCACGG
TGACGTATGCCCTGCTGGATGGAAGCCGGGTGGTGACACCATCAAGCCCG
GAGTGAAGGAGAGCAAGGAGTACTTCAGTAAGCAT
>Prx1-4_Sgl reannot_id=Q9NL98-D2 origin_id=L893_g28360.t1 class=Prx
ATGTCGAAGGCCTTTGTCGGACAGTCCGCTCCTGAGTTTACTGCTGACGC
TGTTGTCGATGGAGACTTCAAGACTATCTCCCTCAGGGAATATAGGGGAA
AATATGTCGTCCTTTTCTTCTATCCGCTGGACTTCACGTTCGTCTGTCCC
ACGGAGATCATCGCCTTTTCCGAGCGTTATGAGGAGTTCAAGAAGCTGGA
CACCGTTGTTCTCGCCTGCTCTACCGACTCCAAGTTCTCTCACCTTGCCT
GGATTAACCAGCCTCGCAAACATGGCGGTCTTGGTGAGATGAACATTCCT
ATCATCGCTGACACAAACCACAAGATCAGCACTGATTACGGAGTGCTCAA
GGAAGACGAGGGTATTGCCTACCGTGGTCTGTTTATCATTGATTCTACTG
GAGAGCTTCGTCAAATCACTATCAATGATCTGCCCGTTGGACGCTCAGTT
GACGAGACCCTCCGCCTCGTTCAGGCTTTCCAGTACACTGACGCGCACGG
AGAAGTGTGCCCCGCCGGATGGCAGCCGGGTAAGGATACCATCAAGCCCG
ATCAGAGCCAGGAGTACTTCAGCAAGCAT
>Prx1-5_Sgl reannot_id=Q9NL98-D3 origin_id=L893_g19958.t1 class=Prx
ATGTCGAAGGCCTTTGTCGGAAAGCCGGCTCCTGAGTTTACCACTGACGG
TGTTATTTATGGAGACCTCGTGTCCCTCTCCCTCAGTGAGTATAAGGGAA
AGTACGTCGTCCTTTTCTTCTATCCGCTCGACTTCACGTTCGTTTGTCCC
ACGGAGATCATCGCCTTCTCCGATCGTTATGAGGAGTTCAAGAAGCTGGA
CACCGCTGTTCTCGCCTGCTCCACCGACTCCCAGTTCGCCCACCGTGCCT
GGGTCAATCAGCCTCGCAAACATGGCGGTCTTGGTGAGATAGAAATTCCA
ATCCTCGCCGACACAACCCACAAGATCAGCACCGATTACGGAGTGCTCAA
GGAAGACGAGGGTATTGCCTATCGTGGTCTGTTCATCATTGATTCGTGTG
GAATCATTCGTCAGATTACCATCAATGATCTGCCTGTTGGACGCTCAGTT
GACGAGACCCTGCGCCTCGTTCAGGCTTTCCAGTACACCGACAAGCACGG
AGATGAAGTGTGCCCCGCCGGATGGCAGCCGGGTAAGGATACCATC
>SOD2_Sgl reannot_id=P31161-D1 origin_id=L893_g5142.t1 class=SOD
GCAAAGCGCTGCAAGCATGTCCTGCCGGATCTTTCCTATGACTATGGTGC
TCTCGAACCTGTGATCTCTGCTGAGATCATGCAGCTCCACCACCAGAAGC
ATCATGCTACTTATGTCAACAACCTGAACCAAGTCGAGGAGAAGATTCAC
GAGGCCATGGCTAAAGGTGATGTTCGTCAGGCCATCGCACTTCAGCCCGC
GCTGAAATTCAACGGCGGCGGTCATATCAACCACACCATCTTCTGGACCA
ACTTGTCCAACGATGGTGGTGAGCCTAGCAAGGAACTGCTGCAGGCGATC
AAGCGCGATTTTGATTTTGGCTCGCTGAAAGCCATGCAAGACAAGCTGAG
CGCGGCGACCATCGCGGTGCAGGGATCTGGATGGGGCTGGCTTGGATACA
ACAAGGAACGTGAACAACTTCAGATCGCTACCTGCCCTAACCAGGACCCT
CTGGAGCCTACCACGGGTCTGATTCCGCTTTTCGGAATTGACGTGTGGGA
GCATGCGTACTACCTGCAGTACAAGAATGTCCGCCCCGACTACGTCAATG
CGATTTGGAAGATTGCCAACTGGAAGAACATCGACGAACGATTCCAGAAG
GCCAAGAAT
>SOD3_Sgl reannot_id=P51547-D1 origin_id=L893_g29461.t1 class=SOD
GTATCCACTGGCTCCTCCACGTTTCAGATAAACGGCACCGTATCGGGACT
CACTCCTGGACAACATGGCTTCCACGTGCACCAGAAGGGAGACATCTCCA
ACGCGTGTCTTGCCTCCGGTGGGCACTTCAACCCGACACACAAGAACCAC
GGCGCTCCCACGGACGCTGACCGCCACGTGGGCGACCTCGGCAACATCGT
CGCTCCGGCCAGCGGTCCCACCACGATCCACCTGGAGGACAAGCTGGTCG
CACTGAACGGACCGAACAGCATCTTGGGACGCGCCATCGTGATCCACGAG
AAGGCGGACGACCTGGGCAAAGGCGGCACCGAAGCCAGCCGCACCACTGG
AGACGCGGGAGCGCGCGTCGCCTGCGGCGTCATCGGTATCTCC
>SOD3-like-1_Sgl reannot_id=Q01137-D3 origin_id=L893_g15841.t1 class=SOD
TCAGGACTTAGTCAAGGCTTCCACGGCATCGGCATCATGGACTACGGTAA
CATGCTAAAGGGTTGTGAGAGCATGGGCGCCGAGTTCGACCCTGACCGCA
TGAGGCAGCGCGTAGGTTTTGGAACGATCGGACATCGCGTCGGGACCCTC
GGAAACGTCTACAACGGAACGTACGACGCGACTAACACAAAGGTGTCCCT
GTTCGGCAGGAACAGCGTGGTGGGACGCGGTGTCGTTCTGTTCGAGAACC
CGGACGACGGAGGCAAGAATGACTCCTTCGCAAGCAGGAAGAACGGCAGC
GTGGGGAGACCCATTGCCTGTGGCGTCATCGGTCGCCTCGGAGGC
>SOD3-like-2_Sgl reannot_id=Q01137-D5 origin_id=L893_g15328.t1 class=SOD
TCAGGACTCGGCCAAGGCTTCCACGGCATCGGCATCATGGACTACGGTAA
CATGCTAAAGGGTTGCGAGAGCATGGGGGCCGAGTTCGACCCCGACCGCA
TGAGGCAGCGCGTAGGTTTCGGAACGATTGGGCATCGCGTTGGGACCCTC
GGAAACGTCTACAACGGAACGGTAGGAAACATCGACAAAGTGTTGTATTG
GGTTCGATTACAGTACGACGCGACGAACACGAAGGTGTCCCTGTTCGGCA
GGAACAGCGTGGTGGGACGCGGTGTCGTTCTGTTCGAGAACCCGGACGAC
GGAGGCAAGAATGACTCCTTCGCCAGCAGGAAGAACGGCGGCGTAGGGAG
ACCCATAGCCTGTGGCGTCATTGGTCGCCTCGGAGGC
>SOD1-1_Sgl reannot_id=Q27666-D1 origin_id=L893_g859.t1 class=SOD
ATGACTAACCGCGCTGTTGCCGTTCTTCGAGGCGATGTCGGCGTCACCGG
CACTGTTTACTTCACTCAGGAAAAGGAAGGACAACCAACCACGATCAAAG
GAGAAATCAAGGGCTTGAGCCCAGGCCTTCACGGCTTCCACGTCCATCAG
TACGGCGATGCTACGAATGGATGCATCTCTGCTGGACCCCACTTCAACCC
GTTCGGAAAGACCCACGGTGGCCCCAAGGACGACACCCGCCATGTTGGTG
ATCTCGGAAACGTCGAGGCCAACGGCGATGGTGTCGCCACCTTCGAAATT
GTCGACAACCTTGTGCAGATTCATGGAGTCAATTCGGTCATCGGTCGATC
GCTCGTTGTTCATGCCGGACAAGATGATTTGGGACGCGGCGAAGGCGACA
AGAAGGAAGAGAGTCTGAAGACCGGCAATGCAGGTGCTCGTGCTGCCTGT
GGTGTCATCGCTCACTCTGCTTCGATC
>SOD1-2_Sgl reannot_id=Q27666-D2 origin_id=L893_g18825.t1 class=SOD
CCAACAAACCGCGCTGTTGCAGTTCTTCAAAGCGATCTCAGCGTCTCCGG
CACTGTTTACTTCTATCAGGAAAAGGAGGGACAACCGACTACGATCAAAG
GAGTAATCAGGGGCTTGTACCCTGGTCGGCTGCACGGCTTCCACGTCCAC
CAGTTTGGCGATTCCACGAATGGGTGCATGACTGCTGGACCCCACTTCAA
CCCGTTTGGAAAGACCCACGGTGGCCCCAAGGACGACAACCGTCATGCTG
GTGATCTCGGAAACGTCGAAGCCAACGAGCATGGTGTCGCTACCTTCGAA
ATTGTCGACAGTCTTGTACAGATCCATGGAGTGAATTCAGTTGTTGGTCG
ATCGCTCGTTGTTCATGCCGGAGAAGATGACTTGGGACGTGGTAAAGGCG
ACAAGAAGGAAGAGAGTCTGAAAACCGGCAATGCAGGTACTCGAGCTGCT
TGGGGTATCATAGCCATTGCTGCGTCGACC
