# Supplementary material for: Speciation and adaptive evolution reshape antioxidant enzymatic system diversity across the phylum Nematoda
Source: BMC Biol. 2020 Nov 26;18:181. doi: 10.1186/s12915-020-00896-z (PMC7694339; doi:10.1186/s12915-020-00896-z)
Supplement: Supplementary file 4 — Additional file 4:. Protein-coding transcript (cds) and Protein-coding transcript translation (pep) sequences, and GFF (gff) files of antioxidant enzymes in 58 nematodes. [file 12915_2020_896_MOESM4_ESM.zip › Additional file 4-gff and sequences of re-annoted antioxidant enzymes in 58 nematodes/58_nematodes_antioxidant_enzymes/cds/steinernema_monticolum.PRJNA205067.antioxidant.cds]

>Ctl_Smo reannot_id=P90682-D1 origin_id=L898_g28587.t1 class=Cat
ACAATGTCAGGAAATTGCCCTCACGCAGAGCAGTTGGCCAACTACAAGTT
GAGCCAGACGGTATGTTATTTATGCGCTTTTCGACCTAATGAATGTTTTT
TTCAGCGCCCGTCTACTATGACCACCTCAAACGGTGCGCCAATCTACAAC
AAAAATGCCGTCTTGACAGCTGGGCCCCGTGGACCGATGCTTATGCAGGA
TGTTGTTTTCATGGACGAGATGGCTCATTTCGATCGCGAACGTATTCCCG
AACGTGTTGTCCATGCTAAGGGAGCCGGAGCTCATGGATATTTCGAAGTT
ACTCATGACGTTAGCAAGTACTGTAAGGCTGATATCTTCAGCGAAATCGG
GAAACGCACTCCCATGTTTCTCCGCTTCTCCACTGTCGGTGGAGAATCCG
GCAGTGCGGACACCGCTCGTGATCCTCGTGGATTCGCCATGAAATTCTAC
ACCGAAGAAGGAAACTGGGATTTAGTCGGAAACAACACTCCGATTTTCTT
TATTCGCGATCCTATTCTTTTCCCTAACTTCATCCACACACAGAAGCGCA
ACCCTGCCACTCATCTTAAGGACCCCAACATGGTCTGGGACTTCTGGTCA
CTCCGCCCTGAAGCCACCCATCAGGTTATGTTCTTGTTCAGCGACCGTGG
TACCCCCGATGGTCTCCGTCATATGAACGGTTACGGATCTCATACTTTCA
AGCTTGTAAACAAGAACGGAGAAGCTGTTTATTGCAAGTTCCACGCTAAG
ACGGCTCAAAAGATCAAGAACCTCGATGCTGCCGAGGCCGAAAGACTTAC
CGGAAGTGACCCCGACTACAGTATCCGTGATCTCTACGATGCCATCGAGA
AGGGAGACTATCCTCAGTGGAACTTCTTCATTCAAGTGATGACCTTCGAA
GAAGCCGAGAAATTCCGTTATAATCCATTTGATGTCACCAAGGTCTGGTC
GCACAAAGAATTCCCCCTCATTCCCGTAGGAAAATTCATTTTGAACCGTA
ATCCTTCGAACTACTTCGCTGAAGTCGAGCAGAGCGCTTTCTGTCCGTCC
CACGTGGTTCCCGGAATTGAATTCTCACCCGATAAGATGCTCCAGGGTCG
TCTCTTCTCTTACACTGACACCCATTTCCATCGTCTTGGCACTAACTACA
TCCACCTGCCGATCAATTGCCCTTACCGTTCTCGCGCACACAACACTCAG
CGCGATGGTGCCATGAACTTTATCAACCACGATGGTGCACCTAACTACCA
TCCCAACAGCTTCAACGGACCCGTTGAACGAAAGGACGTGAAGGAAACCG
TCTTCCATGTAACTGGAGACGTTACTCGCTACAATTCGCATGATGATGAC
AACTTCTCACAGCCTGCTGATTTCTGGAATAAGGTGCTCAACAAGGAAGA
GCGTCAGCGTTTGGTGGACAATATTGTAGGATCTCTGGGTCAGTGCAAGC
AGTTCATCCAGGACCGCGCTATCAACAACTTCGCACAGGTCAACCAAGAC
TTCGCCAACATGCTCCGTGAAGGAATCGAGAAGAAAAACAAAGGAGTC
>PHGpx-1_Smo reannot_id=O62327-D1 origin_id=L898_g27007.t1 class=GPX
TTCAGGGGCAAAGTCGTTCTTATCGTCAACGTCGCTTCGGCTTGCGGACT
CACCAATTCCAACTATACGCAGCTGAAGGAGCTTCTAGATCAATACAAGC
CTAAAGGTTTTGAAGTACTGGCTTTCCCATGCAATCAATTCGGCGGTCAG
GAGCCATCTTGCGAAATCGATATCAAGAATTTCGTTCAAGACAAATTCAA
GTTTGAGCCTGAGCTGTTCCAGAAGATTGACGTCAATGGAAAAAACGCGT
CTCCACTGTACAACTTCCTGAAGAAGGAGCAAGGTGGTCTTCTCATCGAT
GCAATTAAATGGAACTTTACAAAGTTCTTGGTCGACCGCGATGGAAAGGT
CGTGAAGCGCTACGGACCCACTACGGAGCCGAAGTCGTTTGTGGCAGATA
TCGAGCAGCTTCTGAATGCCGAACCC
>PHGpx-2_Smo reannot_id=O62327-D2 origin_id=L898_g13460.t1 class=GPX
TTCAGGGGCAAAGTCGTCCTTATCGTCAACGTCGCTTCGGCTTGCGGACT
CACCAATGCCAATTACACGCAACTGAAGGAATTGCTCGACCAATACAAAT
CCAAAGGTCTCGAAGTTCTCGCTTTCCCGTGCAATCAGTTCGGCGGTCAG
GAACCGTCTTGTGAAGTCGATATCAAAAACTTTGTTCAGGACAAATTCAA
GTTTGAGCCTGAGCTGTTCCAGAAGATTGACNNNNNGAATGGAAAGAATG
CGTCTCCATTGTACGACTTCTTAAAGAAAGAGCAGGGTGGTCTTCTCCTC
GATGCTATTAAATGGAACTTTACAAAGTTTTTGGTCGACCGTGATGGAAA
GGTCGTCAAGCGCTACGGACCTACTACAGAACCGAAGACGTTCGTGAAAG
ATATCGAGCAGCTTCTGGATGCTAAATCC
>NPHGpx-1_Smo reannot_id=Q95003-D1 origin_id=L898_g14125.t1 class=GPX
GTCGACGAGGCAACACGCTTCAGTGAATGCAAAGATGCCAACCAATCAAT
CTACGATTTCCAAGTAGAAACTTTACAAGGGCAGTTCACTGACCTCAGTC
AATACAAGGGACAAGTTTTGCTTGTCATCAACGTCGCCACTTTTTGCGCT
TACACTCAGCAATACACAGATTTCAATCCCTTAATTGAATCAAATGAAGC
TAACGGATTTACAATTATTGCCTTCCCTTGCAATCAGTTCTACCTCCAGG
AACCCGCTGAGAACCATGAGCTTATGAATGGCATTACAATGGTTCGTCCT
GGAAACGGATGGAAGCCTCACCAGAACCTGCACATCTACGGAAAAATCGA
GGTCAACGGGGTTAACCATCATCCTCTCTACGAGTTCCTCAAGGATTCCT
GCCCTCAAACCGTCAACCAGATCGGAAAAACCAACGAACTTATCTACAAT
CCCATTCGTGCCAATGACATCACATGGAACTTTGAGAAGTTCCTCATTGA
CCGTCAGGGACGTCCTCGCTTCCGCTTCCACCCTACAGCTTGGAGCCACG
GAGAAACTGTGCAACCCTTCGTCCAGAGATTGCTCAACGAGAAGGCC
>NPHGpx-2_Smo reannot_id=Q95003-D2 origin_id=L898_g14071.t1 class=GPX
TGTCAGAACACGAGTTCTTCTATTCATAGATACTCGATGAAAACTCTTGA
CGGACGAATTCCTTCTCTTTCAGCTTACAAAGGAAGTGTTGTAATGGTTG
TCAACGTAGCTTCTTTCTGTACGTACACAGCACAATATCTCGACTTTGCT
CCGCTTCTACGAAAATTCCCTCAACTGAAGATTGTAGCTTTTCCATGCAA
TCAATTCCTCCTGCAAGAACCTATTAGGGACAACGAAATCCTCAACGCTC
TCAGGTATGTTCGCCCAGGACATGGCTTTGATCCGACTGTGACCGGACTG
GATATTTACGGAAAAATTGATGTCAATGGTGTAGATGAATCTCCACTTTA
CACCTATATGAAGGCAAGTTGCCCAGTATCCAACACGACATTCAAGAAAC
GTGAGCATCTGTTTTACGATCCAATCAGAGTCAATGACATCGAATGGAAC
TTTGAGAAGTTTTTGGTCGACCGTAGCGGACGTCCTCGCTATCGTTTCCT
TGCTGACACCTGGGACAATGGACGAGTTGTGGAGAAGTACATTCGTGATC
TCATCGCTGAAAAA
>Prx6_Smo reannot_id=O17433-D1 origin_id=L898_g23679.t1 class=Prx
GTCGCAATGCCTATCTTGCTTGGCTCAATTTTCCCCGATTTCTCTGCTGA
AACTAATGTTGGTCAAATCAACAGTTTCCACGAGTGGATCGGTAACAGTT
GGGCTATTCTCTTCTCTCATCCCAACGACTTTACTCCTGTTTGCACAACT
GAACTTGCACGAGCTGCTGAGTTGAACGATGAATTTGCGAAACGTGGGGT
AAAGTTGATTGCTATTAGCTGTGATTCTGCTGAATCTCACCGTCAGTGGA
TTCCTGATATTGTTGAGTACTGTAAGAAGACGAAGGAGGAATGTGGTGAT
AATAAGTGTTGCGAAGGTATTTATCGGTTGGTTTTCGTACTTATGCATTT
TAGATTGCCTTTTCCAATTATTGCTGATGAAGCTCGTGCGCTCGCTACCA
AACTCGAAATGATTGATCCTGAAGAGAAAGATGCCAGTGGATCTCCTGTC
ACTGCTCGCGCAGTTTTTGTTATTGACCCGTCGAAGCGTATGAAGCTGAA
GATCCTTTATCCAGCCACCACTGGACGCAATTTTGACGAAATTCTCCGTG
TTGTAGACTCACTTCAGTTGACTGCTACTCGTAAGGTTGCGACTCCCGTC
GATTGGAAAAATGGCGAGAAATGTATGGTTATCCCCACTTTGAAAGCGGA
AGAGGCTGCAAAACTCTTTGGAGACGAAATCGAAACTGTCGATTTGCCAT
CGGGAAAGCAGTACATTCGCAAGACCCACATTGAC
>Prx1-1_Smo reannot_id=Q21824-D2 origin_id=L898_g27270.t1 class=Prx
GGAATGGCTGTTGTCAACGAGGACTTCAAGATGATTTCGCACAAGGATTA
CGAAGGAAAGTGGCTTGTCTTCTTCTTCTATCCTCTTGATTTTACGTTCG
TTTGTCCCACCGAAATTATCGCGTTTAGCGATCGTTCTGATGAATTCCGC
AAGCTCCAATGTGAAGTCGTCGCTTGCTCGTGCGACTCTCAGTTTGCGCA
TCTTGCTTGGGTTCAGCAGCCTCGCAAGGAAGGTGGTCTTGGAAATATGA
AGATTCCTGTTCTTTCTGACTTCAGCAAAAAGATCGCTGAAGAATTTGGT
GTTCTCGACAAGGATACTGGCCTTTCCTACCGTGGTCTTTTCCTTGTTGA
TCCTAAGGGACAGATTCGCCACAGTGCGGTTAATGACTTGCCCGTTGGAC
GCAGTGTTGACGAAACACTTCGTCTTCTCAAAGCTTTCCAATTCGTCGAG
AAGCACGGAGACGTGTGCCCTGCTGACTGGGAAGAAGATAAACCCACAAT
TAAGCCGGGAGTCAAGAGTTCAAAAGAATATTTTGAGAAGGTCAAC
>Prx1-2_Smo reannot_id=Q9NL98-D1 origin_id=L898_g3373.t1 class=Prx
ATGTCAAAAGCCTTTATTGGAAAGCCCGCTCCGGAATTCACCGCTGAAGC
AGTTGTCGACGGAGACTTCAAACGTGTTTCTCTCAGCGATTACAAGGGAA
AATACGTCATTCTCTTCTTCTATCCATTGGATTTCACTTTTGTTTGTCCA
ACCGAAATCATCGCTTTCTCCGACCGCAACGAAGAGTTCCAAAAACTTGA
TGTCCAGGTTCTTGCCTGCAGCACTGATTCGCAATTTAGCCACTTTGCCT
GGATTAATCAGCCAAGAAAGCACGGCGGACTCGGTGACATGAACATCCCT
GTCCTCGCCGACACCAACCACAAGATCAGCACCGACTATGGAGTGCTCAA
AGAGGATGAAGGAATCGCCTTCCGGTATGCACTTACCGTCACCACATTTT
TAAAAATAATAACTTATAGTGGACTGTTCATCATTGACCCGAAGGGAATC
CTCCGTCAGATCACCATCAATGATCTTCCCGTTGGACGTTCTGTTGACGA
AACCCTTCGTCTCGTCCAGGCCTTCCAGTACACCGACAAGCACGGTGAAG
TCTGCCCTGCGGGATGGCAACCCGGAAAGGACACCATCAAGCCCGGAGTT
AAGGAGAGCAAGGAATACTTTGGCAAACAC
>Prx1-3_Smo reannot_id=Q9NL98-D2 origin_id=L898_g7926.t1 class=Prx
ATGTCGAAGGCATTCGTTGGAAAGCCCGCTCCGGAATTTACCGCCCAAGC
TGTTGTTGACGGAGATTTCAAGCGTGTTTCCCTTAGCGATTACAAGGGAA
AGTATGTCATTCTCTTCTTCTATCCTTTGGATTTCACTTTTGTTTGTCCT
ACCGAGATCATCGCTTTCTCCGACCGCAACGAAGAGTTCAAAAAACTTGA
TGCCCATGTGATTGCTTGCAGCACTGATTCGGAATTCAGCCACCTTGCCT
GGATTAATCAGCCAAGAAAGCACGGCGGACTCGGTGACATGAACATTCCT
GTCCTCGCCGACACCAACCACAAGATCAGCACCGACTACGGAGTGCTCAA
GGAGGATGAAGGAATCGCTTTGCGTGGATTGTTCATCATCGACCCCAAGG
GAATCCTCCGTCAGATCACCATCAATGATCTTCCCGTCGGACGCTCTGTC
GACGAAACTCTCCGCCTCGTCCAAGCCTTCCAGTATACCGACAAGCATGG
AGAAGTGTGCCCGGCGGGATGGCAACCCGGAAGAGACACCATCAAACCTG
GAGTCAAGGAGAGCCAAGAATACTTCAGCAAGCAG
>Prx1-4_Smo reannot_id=Q9NL98-D4 origin_id=L898_g151.t1 class=Prx
TCACAAGCTTTTGTTGGAAAACCCGCGCCTGACTTCTCTACCGATGCAGT
CGTGAAAGGAGACTTCAAACAAATTTCGTTGCACGATTTTAAGGGTCAAT
ACATCGTCCTTTTCTTCTATCCTTTTGACTTCACTTTCGTGTGTCCCACG
GAAATCATCGAGTTCTCTGAGCGCGCCGATGACTTCAAGAAACTCAATGT
GCAAGTTCTCGCGTGCTCGACGGATTCAAAGTTTTCTCATTTCGCGTGGA
CCAAACAGTCTCGCAAAGATGGTGGAATTGGAGATGTGAACTTTCCTCTG
CTTGCTGATAAGAACCTCAAAATGAGCAGAGATTACGGTGTCCTTCTCGA
AGACCGAGGAATTGCTTATCGTGGGCTCTTCATAATTGATCCCGAAGGCG
TTATACGACAAATCACGATAAACGATCTCAGCGTAGGACGATCAATCAAA
GAGACGCTTCGTCTCGTGAAGGCTTACCAATTCGTGGCAAAGCACGGAGA
GGTGTGCCCGGCCGAATGGCAACCTGCAGAAGAAGGCGTA
>SOD2_Smo reannot_id=P31161-D1 origin_id=L898_g29113.t2 class=SOD
ATGATTACTACCCTAGTTTCAAAGCGTCTCAACTCTTTCGGTTATAGAAA
GACCTTGTTGGCTTCGCAACGTGCGAAGCATTCTCTTCCTGATCTTTCCT
ATGACTATGGAGCTCTGGAACCAGTGATTTCCGCTGAAATTATGCAACTC
CATCATCAAAAGCACCATGCAACCTACGTCAACAATCTCAATCAAATTGA
GGAGAAGATGCAGGAAGCTATGTCATCCGGTGATGTTCGTCAGGCTATTG
CTCTTCAACCTGCTCTCAAATTCAATGGTGGTGGCCATATCAATCATACC
ATCTTTTGGACCAATTTGGCAAAGGACGGCGGAGAACCAAGTAGTGAATT
GTTGACTGCCATTAAGCGTGATTTTGGTTCTTTGCAAGCCATGCAAGATA
AGCTTAGCGCAGCAACCATTGCTGTTCAGGGATCTGGATGGGGCTGGCTC
GGATACAACAAGGAACGTGGACAACTTCAAGTAGCAACTTGCTTCAACCA
GGACCCTCTCGAGCCTACAACAGGTCTCATTCCACTCTTTGGAATTGATG
TCTGGGAACACGCATATTACCTGCAATACAAAAATGTCCGTCCCGATTAC
GTGAAGGCTATCTGGAAGATCGCGAACTGGAAGAACATCGACGAACGATT
CCAAAAAGCCAAAAAC
>SOD3_Smo reannot_id=P51547-D1 origin_id=L898_g27667.t1 class=SOD
CAGTTGAATGGCTCGGTCTCCGGTCTTGCGCCGGGTAAACACGGTTTCCA
TATCCACCAAAAGGGAGACATCTCGAACGCCTGCCTCGCTTCAGGTCCCC
ACTTCAACCCAACGCATAAAAATCACGGCGCTCCTACCGATTCGGACAGA
CATGTGGGTGATCTCGGAAACCTCGAAGCTCCTGCTAACGGAGATACCGT
AATCGACATCGAAGACAAGTTGATTTCGCTGAACGGAGCTTACAGCATCC
TCGGTCGCGCTGTCGTGATCCACGAGAAACCGGACGATCTCGGCAAAGGG
GGCACCGAAGCCAGCCGCACGAGCGGTGACGCGGGCGCGCGCATCGCTTG
CGGCGTCATCGGTATTACG
>SOD3-like_Smo reannot_id=P51547-D3 origin_id=L898_g24768.t1 class=SOD
GGATTAAGCGAAGGATTCCATGGAATCGGGATTTTGGAGTACGGTAACAT
GTTGAACGGATGTAAAAGTATGGGAAAAGAGTTTGACCCCGACCGTATGA
ACCAAAGAGTCCCAATTGGAATGGTCGGACATCGCGTCGGGACCCTCGGA
AACATTCAAAACGGAACAGTACGCCAAACATTCCTTAAAACCCCAGATAT
TTGTGTTTTTTTCAGTACGAAGATCGTTTCGCTTTTCGGAAGGAACAATG
TGATCGGCAGAGGTGTCATCGTTTTCGAAAACGTCGATGACGGTGGAAGA
ACGGATACTTCTGAGAGCAGAAAGAACGGAAACGTTGGAAAACCCATTGC
GTGTGGGATTATCGGTCGTCTG
>SOD1_Smo reannot_id=Q27666-D1 origin_id=L898_g4463.t1 class=SOD
ATGAGCAATCGCGCTGTCGCCGTTCTCCGTGGTGATGAAGGTGTCACTGG
CACTGTGTTCTTTACGCAGGAGAAAGAAGGTGAACCGACCACTATCAAGG
GCGAAATCAAGGGATTGAGCCAAGGGCTTCACGGATTCCATGTACACCAA
TACGGCGATTCCACCAATGGCTGCATTTCTGCTGGACCTCACTTCAATCC
GTTCGGAAAAACTCACGGTGGACCCAAGGACGACAACCGCCACGTTGGAG
ATCTCGGAAACGTTGAGGCCAACGCTGAAGGTGTCGCCGCTTTCGAAATC
AAGGACAGCCTCGTACAGCTCCACGGAGTCAACTCTGTCATTGGCCGCTC
GTTGGTCGTACATGCTGGACAGGACGATTTAGGTATGTTGTTAGTGCTTC
GAATTGTTTTTAATCGAATGCGATGTTTAGGCCGTGGTGAAGGTGACAAG
AAAGAAGAAAGCTTGAAGACTGGCAATGCTGGGGCCCGCTCCGCCTGTGG
TGTCATCGCTTTGGCTGCCTCCATC
