# Supplementary material for: Speciation and adaptive evolution reshape antioxidant enzymatic system diversity across the phylum Nematoda
Source: BMC Biol. 2020 Nov 26;18:181. doi: 10.1186/s12915-020-00896-z (PMC7694339; doi:10.1186/s12915-020-00896-z)
Supplement: Supplementary file 4 — Additional file 4:. Protein-coding transcript (cds) and Protein-coding transcript translation (pep) sequences, and GFF (gff) files of antioxidant enzymes in 58 nematodes. [file 12915_2020_896_MOESM4_ESM.zip › Additional file 4-gff and sequences of re-annoted antioxidant enzymes in 58 nematodes/58_nematodes_antioxidant_enzymes/cds/steinernema_scapterisci.PRJNA204942.antioxidant.cds]

>Ctl_Ssc reannot_id=P90682-D1 origin_id=L892_g11423.t1 class=Cat
CGCCCCCACATGATGACCACCTCAGCCGGAGCTCCCATCTACGACAAGAA
CCACGTCCTCACCGCTGGACCCCGTGGCCCGATGCTCATGCAAGACGTCG
TCTTCATGGATGAGATGGCCCACTTTGACCGTGAACGCATCCCAGAGCGC
GTTGTCCACGCTAAGGGAGGTGGAGCTCATGGATACTTTGAAGTCACCCA
CGATATCTCCAAGTATTGCAAGGCTGATATCTTCAGCGAGATCGGAAAAC
GCACTCCCATGTTCCTGCGATTCTCCACTGTTGGTGGTGAATCCGGAAGT
GCCGACACCGCTCGTGACCCCCGTGGATTCGCCATGAAGTTCTACACGGA
GGAAGGAAACTGGGATCTGGTCGGAAACAACACTCCTATCTTCTTCATCC
GTGAACCCATCTTTTTCCCGAACTTCATCCACACCCAGAAGCGCAACCCC
GCCACTCATCTTAAGGACCCCAACATGGTCTGGGACTTCTTCTCCCTTCG
CCCTGAATCCACGCACCAAGTTATGTTCCTCTTCAGTGACCGCGGCACTC
CCGACGGATTCCGCCACATGAATGGATATGGTTCGCACACCTACAAGCTG
GTCAACAAGAACGGCGAGGCTGTTTACTGCAAGTTCCACTGCAAGACTGC
TCAGAAGATCAAGAACCTTATGCCTGAAGAGGCCGCCAAGCTGCAGGGAA
CTGACCCTGATTACAGTCTCCGTGATCTCTACGATGCTATTGAGAAGGGA
GATTTCCCCCAGTGGAACTTCTTCATTCAAGTCATGACGTTCGAGCAAGC
CGAGAAACACCGTTTCAATCCCTTCGATGTTACCAAGGTACAAAAGCACT
TTAGCGATCTTTCAGTCACCAATTTCATTAAGGTCTGGTCTCACAAGGAG
TTCCCTCTCATTCCCGTCGGCAAATTCATTCTGAACCGCAACCCTGTGAA
CTACTTCGCCGAGGTCGAGCAGAGCGCTTTCTGCCCCTCGCACGTCGTTC
CCGGAATTGAGTTCTCTCCTGACAAGATGCTCCAGGGTCGCCTGTTCTCC
TACACTGACACCCACTTCCACCGTCTCGGTCCCAACTACATCCAGCTTCC
CATTAACTGTCCCTACCGCTCGCGTCCTCACAACACCCAACGTGATGGTT
TGATGACCATCGGCGATAATCAGGGCGGCGCCCCCAACTACCATCCCAAC
AGTTTCAACGGACCTACCACGCGCAATGATGTCAAGGAGCACGTGTTCCA
GGTTTCCGGAGATGTTGCCCGTTTCAACAGCGACGATGAGGACAACTTCA
CGCAGCCCGCTGACTTCTGGAACAAGGTTTTGAACGCCGAGGAGCGTAAG
CGCCTGGTGGCGAACATCGTCGACTCCCTCGGCGAGTGCCACCCCTTCAT
CCAGGAGCGCGCCATCAACAACTTCGCTCAGGTCAGCTCCGACTTCGGCA
ACATGCTCCGCGATGGAATCAAGATGCGCAACAAGGGCGTC
>PHGpx_Ssc reannot_id=O62327-D1 origin_id=L892_g10244.t1 class=GPX
AGGGGCAAAGTGTGCCTGATCGTCAACGTCGCGTCCGCCTGTGGCCTCAC
CAACGCGAACTACACCCAGATCAAGGAGCTCCTGGACCAGTACAAGGATC
AGGGACTCGAAGTTCTGGCGTTCCCTTGCAACCAGTTCGGCGGACAGGAG
TCAAAGTGCGAGCTTGACATCAAGAACTTCGTCCAGGACAAGTTCAAGTT
CGAGCCGGAACTCTTCCAGAAGATCGACGTCAACGGAAAGAACGCCTCGC
CGCTCTACGACTTCCTGAAGAAGGAGAAGGGAGGACTCCTGATCGACGCC
ATCAAGTGGAACTTCACCAAGTTCCTCGTCGATCGCGACGGACACGTCGT
GAAGCGTTATGGACCCACGGAGGAGCCGAAGTCGTTCGTCGGCGAAATCA
AGAAGCTCCTGGACGCCAAATCT
>NPHGpx-1_Ssc reannot_id=Q95003-D1 origin_id=L892_g1291.t1 class=GPX
GTCGACGAAGCCACTCGTTGGAAGGAGTGCAAGGATGTGAACCAGTCGAT
CTACGACTTCCAGGTGGAGACTCTCCAGGGACAGTTCACCGACCTGAGCC
AGTACAAGGGACAAGTGCTAATGATCATCAACGTTGCCACTTTCTGCGCG
TACACCCAGCAATATACCGACTTCAACCCCCTGATCGAATCTAACGAGGC
CAACGGATTCACCATCCTCGCCTTCCCATGCAACCAATTCTACCTTCAAG
AGCCCGCCGAAAACCACGAACTCATGAACGGAATCACCATGGTTCGTCCC
GGCAACGGATGGAAGCCTCACCAAAACCTGCACATCTACGGCAAACTCGA
GGTCAATGGGGTCAACCACCACCCTCTCTACGAGTTCCTCAAGGACTCGT
GCCCTCAAACCGTGAACCAGATTGGCAAGACCAACGAACTCATCTACAAC
CCCATCCGCGCCAACGACATCACCTGGAACTTCGAGAAGTTCTTGATCGA
TCGTCAGGGACGCCCTCGCTTCCGCTTCCACCCCACCGCCTGGAGCCACG
GAGAGGTCGTTCAGCCTTTCATCCAAAAGCTGCTCAACGAGCAGGCC
>NPHGpx-2_Ssc reannot_id=Q95003-D2 origin_id=L892_g20880.t1 class=GPX
TGCCTGAACAGAACTGGTTCTATCCACTCGTATTCTGTGAAGACCTTAGA
TGGGAGAATGCCCTCTTTGTCGGCCTATTCGGGCAGTGTGGTCCTGGTGG
TAAACGTGGCCTCGTTCTGCACCTACACGTCTCAATATTGGGACTTCCCA
AGGCTCCTTCAGAAGTTCCCGAATCTCCAAATCGCGGCTTTCCCGAGCAA
CCAGTTCCTCCTGCAAGAGCCGATCCGAGACGACGAGATCCTAAACGCGC
TTAGATACGTCCGCCCAGGTCATGGTTTCAATCCCACGACCCCGAGACTT
CACATCTTTGGGAAACTGGACGTGAATGGCGAGGATGAGGCGCCGTTGTA
CACGTTTATAAAGGCCGCCTGCCCAGTCCCGGACTCAACCTTTAAGATCC
GGGAGCATCTGTTCTATGACCCAATCAGGGTTAACGACATCGAATGGAAC
TTTGAGAAGATCCTTGTGGACAAGCGTGGACAGCCGCGGTATCGCTTCCT
GGCGGATACTTGGGATCACGGCCGAGTGGTGGAGAAGTACATTCAGGAGC
TCCTAGAGGAG
>Prx6_Ssc reannot_id=O17433-D1 origin_id=L892_g16178.t1 class=Prx
ATGCACCTTAACGAAGTCTTCCCAGACATTGAAGCTCAGAGTACTGAGGG
CACTTTCAAGTGCTATGACTTCATGGGAACGTCGTGGATGATCCTCTTCT
CGCATCCAAACGACTTCACTCCGGTCTGCACGACGGAGCTTGCTAGGGCC
GTGGAGCTGACGCCTGAGTTTACGAAGCGTAACACGAAGCTGGTGGCCCT
CAGCTGCAATTCCACCGACTCTCACCTCAAGTGGATCCCCGACATCATGT
CGTACGGTGAGCAGTCGGCTGGAAAGAAGAGCAACTGCGGCGATGCTTGG
AAATGTCCGCCAGGAAAGTTCCCGTTCCCGATCATCGCCGACGAGTCGCG
AACCCTCGCGCACCAGCTCCAGATGCTCGACCAGGCCGAGAAGGACTCCC
ACGACGTCCCTCTCACTGCGCGCGCCGTCTTCTTCGTCGCTCCGGATCGT
CACCTCAAGGCCAAGATCGTCTACCCTGCGACCACCGGCCGGAACTTCGA
TGAAATCCTCCGCGTCCTGGACTCCCTGCAGCTGACCTACACGAAGCAGG
TCGCCACTCCCGTGGACTGGAAGAAGGGAGATCACTGCATGGTCCTCCCC
AGCGTCGACGAAGTCAAGGCGGAAGAGCTCTTCGGCGACAACGTGGAAAC
CATCGAACTTCCTTCCGGTAAGCCCTACCTTCGCCTGACGAAGCTCAAGG
AC
>Prx1-1_Ssc reannot_id=Q21824-D1 origin_id=L892_g3137.t1 class=Prx
CCAATCTTCCAGGGAACCGCGATTGTTAATGAAGATTTCAAAGTTATCTC
CCACAAGGACTACGAGGGAAAATGGCTTGTTTTCTTCTTCTATCCTCTCG
ACTTCACCTTTGTGTGTCCCACCGAAATCATCGCCTTCAGCGACCGCTCG
GACGAGTTCCGTAAACTTCAGTGCGAGGTCGTCGCGTGCTCATGCGACTC
CCACTTTTCCCACCTTGCCTGGGTTCAGACTCCTCGCAAGGAAGGAGGCC
TTGGAAGCATGAAAATTCCCGTTCTCTCCGACTTCAGCAAGAAAATCGCC
GAAAGCTTCGGAGTTCTCGACAACGACACTGGCCTCGCCTACCGAGGACT
TTTCCTCGTTGATCCCAAGGGACAAATCCGTCACAGCGCTGTTAACGACT
TGCCCGTTGGCCGTAGCGTCGACGAAACCCTTCGTCTCCTGAAGGCATTC
CAGTTTGTGGAGAAGCACGGCGAAGTGTGTCCCGCCGACTGGGAAGAGGA
GAAGCCGACGATCAAGCCCGGAGTGAAGACCTCAAAAGAATACTTCAACA
AGATCAACAAT
>Prx1-2_Ssc reannot_id=Q9NL98-D1 origin_id=L892_g4471.t1 class=Prx
ATGTCCAAGACCTTCGTCGGAAAGCCCGCTCCCGAGTTCACGGCTCAAGC
CGTGATCGACGGAGACTTCAAGCAGGTCTCCCTCAAGGACTACAAGGGGA
AGTACGTCGTGCTCTTCTTCTACCCCCTGGACTTCACCTTCGTCTGCCCC
ACCGAGATCATCGCCTTCTCGGACCGCAGCGAAGAGTTCAAGAAGCTCGG
TGTGCAGCTCCTCGCGTGCTCCACCGACTCGCAGTTCTCCCACCTCGCCT
GGATCAACCAGCCCCGCAAGCACGGAGGGCTCGGCGAAATGAACATCCCG
GTCCTCGCCGACACCAACCACAAGATCAGCTCCGACTACGGAGTCCTCAT
CGAGGAAGAAGGAATCGCTCTCCGTGGTCTCTTCATCATTGACCCGAAGG
GCATCCTTCGCCAGATCACCATCAATGATCTGCCGGTTGGACGCTCTGTC
GATGAGACCCTCCGTCTCGTCCAGGCGTTCCAGTACACCGATAAGCACGG
CGAAGTGTGCCCTGCTGGATGGCAGCCCGGTAAGGACACCATCAAGCCCG
GTGTCAAGGAAAGCAAGGAATTCTTCAACAAGCAG
>Prx1-3_Ssc reannot_id=Q9NL98-D3 origin_id=L892_g4465.t1 class=Prx
ATGTCGAAGGCGTTTGTGGGAAAGCCGGCTCCTGAGTTCACGACGACGGC
CGTCGTTGACGGGGATTTTCAGCAAGTCTCCCTAAGCGACTACAAGGGAA
AATACGTCGTTCTCTTTTTTTACCCGGCGGATTTCACCTTCGTGTGTCCC
ACCGAGATCATCGCGTTCTCGGATCGCAACGAAGAGTTCAAGCAGCTGGA
CGTTCAAGTTCTCGCCTGCTCCACGGACTCCCACTACTCCCACTTCGCTT
GGATCAGTCAATCCCGCAAACACGGCGGACTCGGAGACATGCAGATTCCT
GTGCTTGCCGACAAAACCCAGAAGATCAGTATGGACTATGGGGTGCTCAA
GGAGGAGGAGGGAAACGCGTTCCGAGGTCTCTTCATCATCGACCCCAACG
GAATCCTCCGGCAGATCACGATCAACGACATGCCCGTGGGACGTTCTGTG
GACGAGACTCTCCGCCTTGTGCAGGCGTTCCAGTACACTGATAAGCACGG
CGAAGTGTGCCCTGCTGGATGGCGTCCTGGAAAGGACACCATGAAGCCCG
ACGTCAAAGCGAGCAAGGAGTACTTCAGCAAGCAT
>Prx1-4_Ssc reannot_id=Q9NL98-D4 origin_id=L892_g4472.t1 class=Prx
TTCGCCACTGCCGCCGTCGGCAAGCCTGCGCCTGAGTTCACCGCAAAGGC
CGTCGTCGATGGCGACTTCAAGCAAGTATCTCTTCACGACTACAAAGGGA
AATATGTTGTACTGTTCTTTTACCCTCTGGACTTTACATTCGTTTGTCCT
ACCGAGATTATCGCTTTCTCGGACCGTCACGAAGAGTTCAAAAAACTCGG
TGTGCAGCTCCTTGCGTGCTCCACCGACTCCGTCTTCTCTCATCTGGCGT
GGATCAACGAACCCCGGAAGCACGGAGGACTGGGGGAGATGAACATCCCT
GTCCTGGCCGACACAAACCACAAGATGAGCACCGATTACGGAGTCCTGAT
CGAAAACGAAGGAATCGCACTGCGTGGGCTCTTCATTATCGACCCGAAGG
GTGTTCTCCGGCAGATCACGATCAACGATCTGCCAGTCGGAAGATCCGTT
GACGAAACTCTCCGACTCATCCAGGCCTTCCAGTTTACGGACAAGCACGG
CGAAGTGTGCCCCGCAGGATGGCAGCCCGGAACGGATACGATCAAGCCCG
GAGTCAAGGAGAGCAAGGAGTACTTCAGCAAGCAT
>SOD2_Ssc reannot_id=P31161-D1 origin_id=L892_g13473.t1 class=SOD
CAGAAGAGCAATGCATTTCCAACTATTCAACAATTTCTTAGGGCTCTTGC
TTCCCAGCGCATGAAGCACTCGCTTCCGGACCTCACGTACGACTATGGAG
CTCTGGAGCCCGTGATTTCCGCCGAAATCATGCAGCTTCACCACCAGAAG
CACCATGCCACCTACGTGAACAACCTCAATCAGATCGAAGAAAAGATCAG
CGAGGCCATGGCAACTGGTGACATTCGCCAAGCCATCGCTCTTCAGCCTG
CTCTGAAGTTCAACGGAGGTGGCCACATCAATCACACCATCTTCTGGACC
AACTTGGCCAAGGATGGTGGAGAGCCTAGCGCGGAGCTGATGGCCGCGAT
CAAGCGCGACTTCGGATCGCTCCAGGCGATGCAGGACAAGCTCAGCGCCG
CCACGGTCGCTGTCCAGGGATCCGGATGGGGATGGCTCGGATACAACAAG
GAGCGCAAGCAGCTTCAAATCGCCACCTGCGCCAACCAAGATCCTCTCGA
GCCGACCACAGGCCTCATTCCATTGTTCGGAATCGACGTTTGGGAGCACG
CCTACTACCTCCAGTACAAGAACGTCCGTCCCGACTACGTGAAGGCCATC
TGGAAGATCGCTAACTGGAAGAACGTCGACGAGCGATTCCAGAAGGCTCA
GGTC
>SOD3_Ssc reannot_id=P51547-D1 origin_id=L892_g20451.t1 class=SOD
TTGAACGGCAGCGTCGATGGATTGACTCCTGGAAAACACGGCTTCCACGT
GCACCAGAAGGGGGACATCTCCAACGCGTGCCTTGCTACCGGCCCCCACT
TCAATCCGACGCATAAGGCCCACGGTGCTCCTTCCGACAGTGAGCGGCAC
GTGGGAGATCTAGGGAACCTCGAATCTCCTGCCAACGGTCCCACAGCGAT
TCTAATGGAAGACAAGCTGATTTCGCTGAATGGAGCCAACAGCATTCTCG
GCCGAGCCATCGTGATTCACGAGAAGGCGGATGATCTTGGAAAGGGCGGC
ACCGAAGCCAGCAAGACCTCCGGCGACGCTGGCGCCCGCATCGCCTGCGG
CGTCATCGGTATCACC
>SOD3-like_Ssc reannot_id=P51547-D3 origin_id=L892_g20983.t1 class=SOD
AATTTCTCGTTTTCAGGCCTCAGCGAAGGAGCGCACGGCATCGGAATCAT
GGACTACGGGAACATGCTGAAGGGCTGCGAGAGTTTGGGCCTCGAATTCA
ACCCGGACCAGATGCGACATCGCGTTGGTAAGGGCGTCGCTGGACACCGA
GTTGGAGCTCTGGGAAACGTCAGGGACGGAGAGGTGAGCCGGATAATCGA
TTTCAGTATCAGAACTGCGAATTTCAGTACAACGACAAGTTCAACCGTTT
CCCTCTTCGGTCGCAACAGCGTCCTTGGGCGCGGAATCGTCATCTTCGAG
AACGAGGACGATGGAAGCGGAAAAGCAGACGCGTCCCAGAGCCTGCGGAA
CGGAAACGTCGGAAGGCCGATCGCTTGCGGCATCATCGGAAGGATG
>SOD1_Ssc reannot_id=Q27666-D1 origin_id=L892_g24300.t2 class=SOD
ATGAGCAAACGCGCTGTTGCTGTTCTTCGCGGAGATTCCAACGTCGCTGG
TACCGTCTTCTTCACTCAGGAGAAGGAGGGAGCACCCACCACCATCAAGG
GAGAAATTTCGAATCTGACTCCTGGTCTTCATGGATTCCATGTCCATCAG
TATGGCGATTCCACGAACGGTTGCATCTCTGCCGGACCTCACTTCAATCC
TTTCGGAAAGACCCATGGTGGCCCCAAGGATGATACCCGCCATGTTGGAG
ATCTTGGCAATGTTGAAGCTAATGCTGAAGGCGTTGCTAAATTTGAAATT
GTCGACAACCTGATCCAGCTCAGCGGCGATCATTCCGTCATCGGCCGTTC
CCTGGTCATTCACGCTGGTCAAGACGATTTGGGACGCGGAGAGGGCGACA
AGAAAGAAGAAAGCTTGAAGACTGGTAATGCCGGAGCGCGTTCGGCTTGC
GGAGTCATCGCTCTTGCTGCATCGCTC
