# Supplementary material for: Speciation and adaptive evolution reshape antioxidant enzymatic system diversity across the phylum Nematoda
Source: BMC Biol. 2020 Nov 26;18:181. doi: 10.1186/s12915-020-00896-z (PMC7694339; doi:10.1186/s12915-020-00896-z)
Supplement: Supplementary file 4 — Additional file 4:. Protein-coding transcript (cds) and Protein-coding transcript translation (pep) sequences, and GFF (gff) files of antioxidant enzymes in 58 nematodes. [file 12915_2020_896_MOESM4_ESM.zip › Additional file 4-gff and sequences of re-annoted antioxidant enzymes in 58 nematodes/58_nematodes_antioxidant_enzymes/cds/strongyloides_papillosus.PRJEB525.antioxidant.cds]

>Ctl_Spa reannot_id=Q27487-D1 origin_id=SPAL_0000311100.1 class=Cat
TCAGGAAAAGAACCAGCAGATGTCCAACTTGAAAACTTCAAAGATTCTCA
AAGCAAACGAGAACAATTAACGACTTCATATGGAGCCCCAATAGGAAATA
AACTAGCATCTCTTACTATTGGAAAACGCGGTCCTATGTTGATGCAAGAT
GTCGTTTACATGGATGAGATGGCACATTTTGACAGAGAACGTATACCAGA
GCGAGTTGTTCACGCCAAAGGTGCTGGAGCACATGGATATCTTGAAATCA
CGCATGATATCACAAAATATTGTAAAGCCAATATTTTTAGTAGTGTAGGA
AAAAAAACACCATTATTTCTTCGGTTTTCAACAGTCGGTGGAGAGTTAGG
ATCTGCTGATACAGCCAGAGATCCTCGTGGTTTTGCTATTAAATTTTATA
CTGAAGAAGGTAATTGGGATCTTGTTGGAAATAACACACCAATATTTTTT
ATTCGTGATCCAATTTTCTTCCCAAGTTTTATTCATACTCAAAAACGTAA
TCCACAAACACACCTTAAAGATCCAACAGCTATGTGGGATTTCTGGGGAC
AAAGACCTGAATCCACTCACCAAGTTATGTTTCTTATGTCAGATCGTGGT
ACCCCTGATGGCTATAGACATATGAATGGTTATGGTTCACATACCTTCAA
ATTGGTCAACAAAAACAATCAAGCAGTTTACTGTAAATTTCATTTTAAAA
CTGATCAAGGAATTAGAAATTTGCCTGTTGATGTTGCCAAAAAATTAGCT
AGTGAAGATCCTGATTATAGTATCAGAGATTTATTCAATGCTATTGAAAA
AGGTGATTATCCATCTTGGACATTCTATATTCAAGTTATGACTTTTGAAC
AAGCAGAAAAATGTCCATTTAACCCATTTGATGTTACAAAAGTTTGGTCA
CATAAGGATTATCCACTCATACCAGTTGGTAAATTAGTCCTTAATCGTAA
TCCAAAGAATTATTTCGCTGAAGTTGAACAATCAGCATTCTGTCCAGCTC
ATGTTGTACCAGGAATCGAATTTTCCCCCGATCGTATGTTACAAGGAAGA
ATTTTCTCATATACAGATACACATTTCCATAGACTTGGACCAAATTACAA
TCAATTACCAATTAATTGTCCATTTAGAAGTCGTGCTTATAACATGCAGA
GAGATGGTAATATGGCTATTTATAATCAAGATTCTGCTCCTAATTACCAT
CCAAACTCATTTAGAGGTCCTTCAGAAAATAAAATATACCAAGAATCAAC
ATTTAATGTATCTGGAGATGTTGGTAGATATGATGATGGCGATGAAGATA
ATTTTTCACAGGCTGCAGCTTTCTGGAATAATGTTTTGGATGAAGGAGCT
AGAAAACGTCTTGTTGAGAATATTGCTGAAACAATGAAAGGTGTTAATGA
AGCTGTAGTTAGTAAGGCTATTGAGAACTTTAGAAATGTTGATAGAAAAT
TCGGAGAGATGCTTAGAAGTGCTGTGGATAAAATAAATAGTAACATT
>PHGpx_Spa reannot_id=O62327-D1 origin_id=SPAL_0000678800.1 class=GPX
TTTAGTGGAAAGGTTGTTATTATTGTTAATGTTGCTTCACAATGTGGATT
AACTGATTCAAATTACAAACAGCTTAAGGAGATGCTTGACAAATATCATG
ACAAAGGATTTCATGTTGCCGCATTCCCATGTAATCAATTTGGTGGGCAG
GAACCAGGATGTCCAATTGACATCAAGGGAGAAATGGCGAAGAAATTTGG
AATAGAACCAGATTTTTATGCTAAAATTGATGTCAATGGTAGTAATGCCG
CACCTTTATACCAATTTTTGAAAAAAGAAAAAGGTGGTACATTGATTGAT
GCAATCAAATGGAACTTTACCAAATTTCTTATTAATAGAGAGGGAAAAGT
TGTCCAAAGATATGGCCCAACAACTGAGCCAAAATCATTTGTTAAAGACG
TTGAAGCTCTTTTG
>NPHGpx_Spa reannot_id=Q95003-D1 origin_id=SPAL_0001259800.1 class=GPX
GTTGATGAAACAACGCGTTGGAAGGAATGTTCCCCAACTAATCAAAGTAT
CTACGATTTCCAAGTTGAAAATTTACAAGGCGAATATACAGATTTAAGTC
AATACAAGGGCCAAGTTCTTTTGGTTATCAATGTTGCAACATTTTGTGCT
TACACACAACAATATACTGATTTCAATCCATTAATTGAAAAGTTCAATAG
CAAAGGCTTTTCAATTCTTGCTTTCCCATGTAATCAATTTTATCTTCAAG
AACCAGCTGAGAATCATGAATTGTTAAATGGTATTAAATATGTTCGTCCT
GGTAATGGATTTAAACCACATAAAAATCTCCATATTTATGGAAAACTTGA
AGTTAATGGAGAAAACCAACATCCGCTCTATGAATTTCTTAAGGATACAT
GTCCAGGAACAATTAATCAATTAGGCAAACGTGAAGAACTTATGTACAAT
CCAATTCGTCAAAATGATATTACATGGAATTTCGAAAAATTCCTCGTTGA
TAGAAATGGAATTGTAAGGTATCGTTTCCATCCAACAGCTTGGTCACATG
GACAAGTTCTTACACCATTTCTTAACAAATTATTGTCTGAAAAATCTTCC
>Prx6-1_Spa reannot_id=O17433-D1 origin_id=SPAL_0000435100.1 class=Prx
TTCACTATGTCACTTAAGTTAGGAGATCAATTTCCAAATTTTTCATGTGC
AACATCTCATGGTAACATAGAAGACTTTCATCAATGGCTTGGTCCAAGTT
GGGGTATTCTATTTTCACATCCTGCGGATTTCACACCAGTCTGTACAACA
GAACTTGCTAAGGCTGTTGAATTAGCACCCGAATTTGAAAAAAGAGATGT
TAAAATGATAGCCCTATCAATTGATGACGAAGAGTCTCACAAAAAATGGT
GTCATGATGTCATTGCTTACGGGAAACACGTAGGTACTCTCAAAAACTAC
AGCGAAGAAAATATATTCCCTTTTCCAATAATCGCTGATGTCAACAGAGA
ATTGGCAACAAAACTCGGAATGTTAGATCCAGAAGAGATAGGCCCAGATG
GAATGGCACTTACAGCTAGAGCTGTCTTTGTTATTGGACCCCAAAAACAA
CTTAAACTTAGTATCCTATATCCAGCAACTACTGGAAGAAATTTTGATGA
GATACTTCGCGTTATTGATTCCCTTCAACTTACGGCCACCCAGAAAGTTG
CTACTCCTGTTAATTGGAGGCACGGTGACAAATGTATGGTTGTTCCGTCA
CTCTCTGAAGTTGATGCCGAATTGTTATTTGGAAAAAATATTGATTCTAT
TGATGTACCATCGAAGAAGAAGTACCTTCGCTTAACCCCGATGCCTAAA
>Prx6-2_Spa reannot_id=O17433-D2 origin_id=SPAL_0001254100.1 class=Prx
TACAATATGTCACTCAAACTCGGAGATCAATTTCCAAATTTTTCATGTGC
AACATCACACGGCAACATAGAAGACTTTCACCAATGGCTTGGTTCAAGTT
GGGGTATTCTATTCTCACATCCGGCGGACTTTACACCAGTATGTACAACA
GAACTTGCTAAGGCTGTTGAGTTGGCACCTGAGTTTGAGAAAAGAGACGT
AAAGATGATAGCCTTATCAATTGATGACGAAGAGTCTCACAAAAAATGGT
GTCATGATATCATTACTTATGGAAAACACGTGGGCACTCTTAAAAGTTAC
AATGAAGATAGTGTATTTCCCTTTCCAATAATCGCTGACGTCAACAGGGA
GTTGGCAACAAAACTTGGGATGTTAGATCCAGAAGAAATAGGCGCAGATG
GAATGGCACTTACAGCCAGAGCTGTCTTTGTTATCGGACCTCAAAAACAA
CTCAAACTTAGTATTCTTTACCCAGCAACTACAGGAAGAAACTTCGATGA
AATACTCCGTGTTATAGATTCTCTACAACTTACAGCCGCCCAGAAGGTTG
CCACTCCTGTTAATTGGAGGCATGGTGACAAGTGTATGATCATTCCATCA
CTCTCTGATGTTGATGCTGAATTGTTGTTCGGTAAAAATATTGATTCCAT
TGATGTTCCATCGAAGAAGAAGTACCTTCGATTAACCCCGATGCCTAAA
>Prx1-1_Spa reannot_id=Q21824-D1 origin_id=SPAL_0000386500.1 class=Prx
CGTATGGCTAGTACAATTAGACCATTAGGACCTAAAAATAAAATTCCAGA
ATTCAAAGGAACTGCTGTTGTTGATGGAGAATTTAAGACAATCTCTGACA
AAGATTACCAAGGGAAATGGGTTGTAATGTTCTTCTATCCACTTGACTTT
ACTTTTGTATGCCCAACTGAGATTATTGCTTTCAGTGAGAAAGCTAAAGA
ATTCAAAAGTTTAGGAGCTGAGGCAATTGCTTGTTCATGTGATTCCCATT
TCTCACATCTCGCATGGGTTAACACTCCAAGAAAGAAGGGTGGCTTAGGA
GATATGGAGATTCCAGTTTTGGCTGACTTTAATAAGGATATCTCAAGAAG
TTTTGGTGTTCTGGATGAGGAGTCTGGTTTGTCCTACCGTGGATTGTTTA
TCATTGATCCAAATGGAAATATTCGTCATTCAAGTGTCAACGACCTTCCA
GTTGGAAGAAGTGTTTCTGAAACATTACGTCTTCTTAAAGCTTTCCAATT
TGTTGACAAACATGGAGAAGTTTGCCCAGCTGAATGGGAAGAAGGAAAAG
ATACAATTAATCCATCTCAAGCTTCTAAATATTTTGAAAAAGTTAAC
>Prx1-2_Spa reannot_id=Q21824-D2 origin_id=SPAL_0001086100.1 class=Prx
AGAATGGCTAGTTCAATCAGACCTATCGGACCAAAATCTCGACTTCCCGC
CTTCAAAGGGAAAGCTGTCGTTGATGGAGAGTTCAAGCAAATTTCAAATA
AAGACTATGAGAACAAATGGCTTGTTATGTTTTTCTATCCATTGGATTTT
ACATTTGTTTGCCCAACCGAAATAATCGCTTTTGGAGATAGAGTGAACGA
ATTCAAAGCTCTTGGAGCTGAAGCTGTCGCTTGCTCATGTGATTCTGAGT
TCTCTCACCTTGCATGGATTAATACTCCAAGAAAGAAGGGTGGATTAGGA
GATATGCAAATTCCTATCTTGTCTGACTTTGACAAGTCTATTTCTAGAAG
CTTCGGTGTTCTCGATGAGGAGACAGGACTTTCATACCGCGGTTTATTTA
TTATTGACCCAAAAGGAATTGTTCGTCACTGTTGCGTTAATGACCTTCCT
GTCGGTCGTAGTGTTAGTGAGACGATTCGTCTCCTCAAAGCTTTCCAATT
TGCTGATAAGAATGGAGAAGTTTGTCCAGCAGAATGGGAAGAAGGTGGTG
ATACTATCAAACCAGCTGAAGCAAACAAATATTTTGAAAAGAAGAAC
>Prx1-3_Spa reannot_id=Q9NL98-D1 origin_id=SPAL_0000337100.1 class=Prx
TGTGGAAACGCTAAAATAGGACAACAAGCTCCACAATTTACTGCTACGGC
TGTTGTTGATGGTGAATTCAAGACAGTTTCTCTTTCAGATTACAAAGGAA
AATATGTTATTCTCTTCTTTTATCCACTTGATTTTACCTTTGTATGCCCA
ACTGAAATTATTGCCTTCTCTGATCGCGTTAATGAATTTAAAGCTATCGG
TGTTGAGGTATTAGCATGTTCTACTGACTCACACTTTTCTCACTTGGCCT
GGATTGAGACACCAAGAAAGAAGGGAGGTCTTGGAGAGATGAAAATTCCT
ATCCTTGCTGATACTAACCATAAAATTGCACGTGATTATGGAGTTTTGAT
TGAATCTGAGGGAATTGCTTTCCGTGGTCTTTTTATAATTGATCCAAAAC
AAGTCCTTCGCCAAATAACAGTCAATGACCTTCCTGTTGGGCGTAGTGTT
GATGAGACACTTCGCCTCGTACAGGCCTTCCAATTCACTGATGTTCATGG
AGAAGTTTGCCCAGCTGGATGGACACCAGGAAAAGAGACCATCAAGCCAG
GAGTAAAAGAATCAAAAGAATTTTTTGGAAAACAA
>Prx1-4_Spa reannot_id=Q9NL98-D2 origin_id=SPAL_0001359000.1 class=Prx
ATGTCAAAAACAATTATTGGTAAACCAGCACCAGAATTCACTTTAGAAGG
TGTCTTTGAGTACGATTTCAAAATGATATCTCTAAGTGATTATAAAGGGA
AATATGTTGTTTTATTTTTTTATCCAAATGATTTTACCTTTGTTTGTCCC
ACAGAAATTATAGCTTTTTCTGAGCGCATCAAAGAATTTGAGGAAGTGGA
TACTGTTGTCTTGGCTTGTAGTTGTGATTCTAAATATAGTCATTTTGCTT
GGATATCAATGCCACGTAAAGAAGGAGGGCTCGGTGAAATGAAAATTCCT
GTTTTATCTGATTTTACAAAAAGAATTGCAAGAGATTATGGTGTTTTAAA
AGAAGACGAAGGTTCTTCTTTTAGAGGGTTATTTATCATAGACCGTGATG
GAATTTTGAGACAAATAACAATTAATGATATGTCTGTTGGTCGGTCAGTA
GATGAAACTCTACGTCTTGTTAAAGCTTTTCAATATACAGATAAGCATGG
AGAAGTTTGTCCTGCTAATTGGAAACCAGGGGATAAAACAATAAATCCCA
CCATTAGTGATGCTAAGAAATTTTTTGAAGCAGAA
>SOD1_Spa reannot_id=A8XCP3-D1 origin_id=SPAL_0000895500.1 class=SOD
CTACTGACCATGCTAGCAATACACTTAAAAAATTATTTCATTCCAGACAA
TATGTTCAATCACGCTGTAGCTGTTCTTAAGGGAGAAGTTGTAACTGGTG
TTGTACACTTTTATCAAAATAAAGAAGGTGAACCAACAAAAATTCAAGGA
GAGATAAAAGGATTAACAGAGGGTAAACATGGATTCCACATCCATCAATA
TGGTGACTCAACCAATGGATGTATTTCTGCAGGACCACATTTTAATCCTT
TCAATAAAACTCACGGTGGCCCATGTGATGAGGAACGTCATGTTGGCGAT
TTAGGTAATGTTACCGCCGATGGTAGTGGTGTTGCTAAAATTGACTTTAC
TGATAAACTTATCTCTTTACATGGTGTACATTCTATTATTGGTATGTTGT
TTATTTATTTCTTATCGTGTAATAATTTTTTTTCTTATTTAGGACGTTCA
CTTGTTGTTCATGCTGGAGTTGATGATCTTGGAAAGGGAGAAGGAGATAA
GAAGGAGGAATCTCTTAAGACAGGAAATGCTGGAGCTCGAGCTGCTTGTG
GTGTTATTGGACTTGCAGCTAACATC
>SOD2_Spa reannot_id=P31161-D1 origin_id=SPAL_0001269900.1 class=SOD
ATTAATACAGTTGCTTGTGTAGGAGGTAAGCACACTCTACCAGATCTTCC
TTATGACTACAATGACCTCGAACCGGTCATTTGCAACGAAATTATGAAAA
TTCACCATCAAAAGCACCATGCTACTTATGTTAATAATTTGAATCAAATT
GAAGAAAAAATTGCTGAGGCAAACGCTACTGGTGATATAAAAACTGCCAT
TGCTCTCCAACCAGCCCTTAAATTTAATGGTGGTGGCCATATTAATCACT
CAATCTTCTGGACAAATTTAGCTAAAGATGGAGGTGAACCATCAAAAGAG
TTAATGGAACAAATAAAGAAAGACTTTGGCTCTCTTGATGTTCTCCAAAA
AAAGCTTTCAGCTTCTACAATTGCTGTTCAAGGTTCTGGATGGGGATGGT
TGGGATATAACAAAGAAATGAAGAGACTTCAAATTGCCACTTGTGCTAAT
CAAGATCCACTTGAACCAACAACTGGATTAGTTCCATTATTTGGTATTGA
TGTTTGGGAACATGCTTATTATCTTCAATATAAGAATGTAAGACCCGATT
ATGTTAATGCCATTTGGAAGATTGCTAATTGGAAGAATATTTCTGAACGC
TTTGATAATGCTCATAAA
>SOD3-1_Spa reannot_id=P51547-D2 origin_id=SPAL_0000297700.1 class=SOD
AAGGCAGAATCTAAAATCTATCTTGTTACCGAAAATGGTACTGTTCCAAC
AAAACATATAGGAACAATTGAAATTACGGAACTTAAAGATGGGAAATTTC
ATTTTAAAGGTAATCTCAAAAATTTACCTCCTGGCCCACATGGTTTTCAT
ATCCATCAAAATGACAGTATAGATAATGCCTGCATTGCTGCTGGACCTCA
TTTAAATCTCCATAACAATAATCATGGTGGTTTAAATAGTCAAGTTCGCC
ATGAAGGTGATCTTGGAAATATTTCCACTGATAAGAAGGGTAATACAAAA
ATTGATATAAAAGTAGGTGGACTAGATTTTAATGGTACCGCCAATTTACT
TTCACGAACTCTTGTTGTTCATCAACTTATAGATGATTTGGGATTAGGAA
GCAGTAATGCTTCTCGTACTGCTGGTAATTCTGGAGCAAGAATTGCTTGC
GGTTTAATTAAT
>SOD3-2_Spa reannot_id=P51547-D3 origin_id=SPAL_0001257000.1 class=SOD
GTAACTGGTGCTGTTCCTACAAAAAATATAGGAACACTAACAATTGTCAG
ACTTAAAAATGGGAGAACGAGAATTACAGGAAAACTTGTAAATTTACCTC
CTGGTCTACATGGTTTTCATATTCATGAAAATCATAGTTTAGCTAATAGC
TGTCTAGCTGCTGGAGCTCATCTAAATCTTAGAAACATGAATCATGGTGG
TTTAAAAACTCCTATTCGTCATGAAGGTGATCTTGGAAATATCAGAACTC
GCTCAAATGGAGTAACAACAATTGATAAAGTAGCAAGAGGTTTAAGTTTT
AATGGTCCTGCAAAGTTGCTTAGAAGAACATTAGTTGTCCACGAAAAAGT
TGATGATTTGGGAAGATGTAATAATGAAGGCTCTATTACTGTAGGTAATT
CTGGAGCAAGAATTGCTTGTTGCTTGGTTACTCCTTTT
>SOD3-3_Spa reannot_id=P51547-D4 origin_id=SPAL_0000481600.1 class=SOD
GTGACTGGTGCTGTTCCTACAATAGATATAGGAACATTAACAATTGTCAG
ACTTAACCGTGGCAGAACGAGAATTAGAGGAAGACTTATAGGGTTGCCTC
CTGGTCCACATGGTTTCCATATCCATCAAGATTATAGTTTAGCTAATGGC
TGTCTAGCTGCTGGAGCTCATTTAAATCTTAGAAACATGAATCATGGTGG
TTTAAGAACTCTTATTCGTCATGAAGGTGATCTTGGAAATATCATAACTC
GTCAAAATGGAGTAACAGTAATTAATAAAATAGCAATAGGATTACGTTTT
CGTGGTAATATAAATTTGCTTAGAAGAACAATAATTGTCCACCAAAATGT
TGATGATTTAGGAAGATTTAATGATCAAGGCTCTCTTACTGTAGGTAATT
CTGGAGCAAGAATTGCTTGTTGCCTGGTTACTCCTTTT
>SOD3-4_Spa reannot_id=P51547-D5 origin_id=SPAL_0001322500.1 class=SOD
GTGACTGGTGCTGTCCCTACAAAACATATAGGAACATTAACAATTGTCAG
ACTTAATCGTGGGAGAACGAGAATTAGAGGAAGACTTATAGGGTTGCCTC
CTGGTCCACATGGTTTCCATATCCATCAAAATCATAGTTTAGCTAATGGC
TGTCTAGCTGCTGGAGCTCATCTAAATCTTAGAAACATGAATCATGGTGG
TTTAAAAACTCCTATTCGTCATGAAGGTGATCTTGGAAATATCAGAACTC
GCTCAAATGGAGTAACAACAATTGATAAAGTAGCAAAGGGTTTAAGTTTC
CTCGGTCCTGAAAAATTGCTTAGGAGAACAATAATTGTTCACCAAAAAGT
TGACGATTTGGGCAAATTTAATAATGAAGGCTCGATTACTGTAGGTAATT
CTGGAGCAAGAATTGCTTGTTGCCTGGTTACTCCTTTT
>SOD3-5_Spa reannot_id=P51547-D6 origin_id=SPAL_0000528500.1 class=SOD
GTGACTGGTGCTGTTCCAACAAAACATATAGGAACATTAACAATTGTCAG
ACTTAACCGTGGGAGAACGAGAATTAGAGGAAGACTTATAGGGTTGCCTC
CTGGTCCACATGGTTTCCATATCCATCAAAATCATAGTTTAGCTAATGGC
TGTCTAGCTGCTGGAGCTCATCTAAATCTTAGAAACATGAATCATGGTGG
TTTAAAAACTGCTATTCGTCATGAAGGTGATCTTGGTAATATCATAACTC
GTTCAAGTGGAGTAACAACAATTAATAAAATAGCAAAGGGTTTAAGTTTC
CTCGGTCCTGCAAAATTGCTTAGGAGAACAATAATTGTTCACCAAAAAGT
TGACGATTTGGGCAAATTTAATAATGAAGGCTCGATTACTGTAGGTAATT
CTGGAGCAAGAATTGCTTGTTGCCTGGTTACTCCTTTT
>SOD3-6_Spa reannot_id=P51547-D7 origin_id=SPAL_0001519900.1 class=SOD
GTGACTGGTGCTGTTCCTACAATAGATATAGGAACATTAACAATTGTCAG
ACTTAACCGTGGGAGAATGAGAATTAGAGGAAGACTTACAGGGTTGCCTC
CTGGTCCACATGGTTTCCATATCCATCAAGATTATAGTTTAGCTAATGGC
TGTCTAGCTGCTGGAGCTCATTTAAATCTTAGAAACATGAATCATGGTGG
TTTAAGAACTCTTATTCGTCATGAAGGTGATCTTGGAAATATCATAACTC
GTCAAAATGGAGTAACAGTAATTAATAAAATAGCAATAGGATTACGTTTT
CGTGGTACTATAAATTTGCTTAGAAGAACAATAATTGTCCACCAAAATGT
TGATGATTTAGGAAGATTTAATGATCAAGGCTCTCTTACTGTAGGTAATT
CTGGAGCAAGAATTGCTTGTTGCCTGGTTACTCCTTTT
>SOD3-7_Spa reannot_id=P51547-D8 origin_id=SPAL_0001451900.1 class=SOD
GTGGCTGGAGCAGTCCCTACACAAAATATTGGAACATTAACACTTATCAG
ACTTAGACGTGGAAGAATGAGAATTAGGGGGAGACTTGGAGGATTACCTC
CTGGCCCACATGGTTTCCATATTCATGAAAATTTTAGTTTAGCTAATGCT
CATTTAAATCTTAGAAATATGAATCATGGTGGTTTAAGAACTCCTATTCG
CCATGAAGGTGATCTTGGAAATATCATAACTCGTCAAAATGGAGTGACAG
TAATTAATAAAATAGCAAGAGGATTGCGTTTTCGTGGTACTACAAATTTG
CTTAGAAGAACAATAATTGTCCACCAAAATGTTGATGACTTAGGAAGATT
TAATAATCAAGGCTCTCTTACTGTAGGTAATTCTGGAGCTAGAATTGCTT
GCTGCTTAATTACCCCTTCT
>SOD3-like_Spa reannot_id=Q01137-D3 origin_id=SPAL_0000353000.1 class=SOD
TTAAAAGCTGTTGCTAAAGTAACCAGTCCTGATGGTTCAATATATGGTTT
TGGGACATTCTCTCAAGAGTATAGTGCTGATGCTCAGACACATATAATAG
TTAATGTCAAAGGTCTTCAATCAGGTAAAAGTTATGGTCTTCAGATAAGA
GAATGGGGCAATTTAACGAGAGGTTGTGATAGTATGGGAAATGAATTTAA
TCCTGATAACATACAAACACATATATCTATAAGATTTCCAACACATAAAG
TTGGTACATTAGGAAATATTATTGATGGAAAGGTAATATAT
