# Supplementary material for: Speciation and adaptive evolution reshape antioxidant enzymatic system diversity across the phylum Nematoda
Source: BMC Biol. 2020 Nov 26;18:181. doi: 10.1186/s12915-020-00896-z (PMC7694339; doi:10.1186/s12915-020-00896-z)
Supplement: Supplementary file 4 — Additional file 4:. Protein-coding transcript (cds) and Protein-coding transcript translation (pep) sequences, and GFF (gff) files of antioxidant enzymes in 58 nematodes. [file 12915_2020_896_MOESM4_ESM.zip › Additional file 4-gff and sequences of re-annoted antioxidant enzymes in 58 nematodes/58_nematodes_antioxidant_enzymes/cds/strongyloides_ratti.PRJEB125.antioxidant.cds]

>Ctl_Sra reannot_id=Q27487-D1 origin_id=SRAE_2000298400 class=Cat
ATGCCAAAAAATCCAGCTGATCTACAACTTGAGAATTTTAAAAATTCTCA
AAGTAATCAAGAACGATTAACAACATCATATGGTGCACCTATTGGAAATA
AATTGGCATCTCTTACAGTTGGAAAACGTGGATTAATGTTGATGCAAGAT
GTTGTCTATATGGATGAAATGGCACATTTTGATAGAGAACGTATACCAGA
ACGTGTTGTTCATGCTAAAGGTGCTGGAGCACATGGTTATCTTGAAATAA
CTAATGATATAACAAAATATTGTAAAGCTGATATATTTAGTAATGTCGGA
AAGAAGACACCATTATTTGTACGTTTTTCAACAGTTGGTGGAGAGTTAGG
TTCAGCTGACACAGTAAGAGATCCTCGTGGCTTTGCTATTAAATTTTATA
CAGAAGAAGGTAATTGGGATTTAGTTGGAAATAATACACCAATTTTCTTT
ATTCGTGATCCAATTTTTTTCCCAAGTTTTATTCATACACAAAAGCGTAA
TCCTCAGACACATCTTAAAGATCCAACAGCTATGTGGGATTTTTGGGGTC
ATAGACCTGAATCTATTCATCAAGTTATGATTCTTATGTCAGATCGTGGT
ATACCTGATGGTTATAGACATATGAATGGTTATGGTTCACATACCTTTAA
ATTAGTTAATAATGATAATCAAGCAGTTTATTGTAAATTTCATTTTAAAA
CTAATCAAGGAATTAAAAATTTACCTGTTGATGTTGCTGGTAAATTAGCA
AGTGAAGATCCTGATTATAGTATTAGAGATTTATTTAATGCAATTGAAAA
TGGAGATTACCCATCATGGAATTTTTATATTCAAGTTATGACTTTTGAGG
AAGCTGAAAAATGTCCATTCAATCCATTTGATGTTACAAAAGTATGGTCC
CATAAAGATTATCCACTTATTCCAGTAGGAAAAATGGTTCTTAATCGTAA
TCCAAAAAATTATTTTGCTGAAGTTGAACAGTCAGCCTTTTGTCCAGCTC
ATGTTGTACCAGGAATTGAATTTTCACCAGATCGTATGTTACAAGGAAGA
ATTTTTTCATATACTGATACACATTTTCATAGACTTGGACCAAATTATAA
TCAATTACCAATTAATTGTCCATTTAGAAGTCGCCCCTACAATATGCAAA
GAGATGGAAATATGGCTGTTTATAATCAAGATTCTTCACCTAATTATCAT
CCAAATTCATTTAAAGGTGCTACTGAAAATAAAAAATATGTAGAATCAAA
ATTCCATATTTCTGGTGATGTTGGTAGATATGATGATGGTGATGAGGACA
ATTTTTCACAACCTGCTATCTTCTGGAACAAAGTTTTAGATGAAGAAGGT
AGAAAAAGACTTATTAATAATATTGCAGGAACAATGAAAGGTGTTAATGA
GGCTGTAGTTAATAGAGCTATTGCTAACTTTGCTAAAGTTGATAAAAGAA
TGGGAGAAATGCTTAGAATGGCTGTTGATAAAATTAATGCTAATATAAGA
ATT
>PHGpx_Sra reannot_id=O62327-D1 origin_id=SRAE_2000502200 class=GPX
TTTAGTGGTAAGGTTGTTATCATCGTTAATGTTGCTTCACAATGTGGCTT
AACTGATAGTAATTATAAACAATTAAAGGAAATGCTTGATAAATATCAAA
GCAGAGGATTTGCTGTTGCTGCATTCCCATGTAATCAATTTGGTAAACAA
GAACCAGGATGTCCAATTGATATTAAAGGAGAAATGAAAGAAAAATTTGG
AATTGAACCAGATTTTTATGGTAAAATCGATGTCAATGGTAGCAATGCAG
CCCCACTTTACCAATTTTTAAAAAAAGAAAAAGGTGGTACATTGATTGAT
GCAATCAAATGGAATTTCACCAAGTTCTTAATAGACAGAGAAGGAAAAGT
TGTTCAAAGATATGGTCCAACAACTGAACCTAAAACTTTTATTAAAGATG
TTGAAGCTCTTTTG
>NPHGpx_Sra reannot_id=Q95003-D1 origin_id=SRAE_X000177900 class=GPX
GTTGATGAAACAACACGTTGGAAAGAATGTTCTCCAACAAATCAAAGTAT
TTATGATTTTCAAGTTGAAACTTTACAAGGTGAATATACTGATTTAAGCC
AATATAAAGGTCAAGTTCTTTTAATTATTAATGTTGCCACATTTTGTGCT
TATACTCAACAATATACAGATTTTAATCCATTAATTGAAAAATTTAATAG
TAAAGGATTTTCAATTCTTGCTTTTCCATGTAATCAATTTTATCTTCAAG
AACCAGCAGAAAATCATGAATTATTAAATGGAATACGATATGTTCGTCCT
GGTAATGGATTTAAACCACATAAAAATCTTCATATTTATGGAAAACTTGA
AGTTAATGGAGAAAACCAACATCCATTATATGAATTTCTTAAAGATACTT
GTCCAGGAACAATTAACCAATTAGGTAAACGTGAAGAATTAATGTATAAT
CCAATTCGTCAAAATGATATTACATGGAATTTTGAAAAATTCCTTGTTGA
TAGAAACGGAATTGTAAGATATCGTTTTCATCCAACAGCATGGTCACATG
GTCAAGTTCTCACACCATTCCTTAACAGACTTTTAGCAGAAAAATATTCT
>Prx6_Sra reannot_id=O17433-D1 origin_id=SRAE_1000007400 class=Prx
ATGACACTTAAACTCGGAGATAAATTTCCTAATTTTTCATGTATAACATC
TCATGGAAAAATAGATGATTTTCACCAGTGGCTTGATTCATCTTGGGGTA
TTCTATTTTCACATCCAGCAGATTTTACACCTGTTTGTACAACTGAACTT
GCTAAAGCTGTTGAATTGGTACCAGAATTTAAGAAACGAAATGTTAAAAT
TATAGCTCTATCTATAGATGATGAAATATCACATGTAAAATGGTGTGATG
ATATCATTGAATATGGTAAACATGTAGGTTTACTTGAAAATCATTATGAA
AAAACTTCATTTCCTTTTCCAATTATTGCTGATGTTAATAGGGAACTAGC
AACTAAACTTGGAATGTTAGATCCAGAAGAAATTGGTTCAGATGGTATGC
CATTAACAGCTAGAGCCGTTTTCATTATTGGACCAACAAAAGAACTTAAA
CTTAGTATTTTATATCCAGCAACAACTGGAAGAAATTTTGATGAGATACT
TCGTGTTATTGATTCTCTTCAACTCACATCTGTTAAAAAAGTTGCAACTC
CTGTTAATTGGAAAAATGGAGATAAATGCATGATTATTCCATCTCTTTCA
AATGAAGATGCGGAAACGCTTTTTGGTAAAAATATTGATTCAATTAATGT
ACCATCAAAAAAGAATTATCTTCGTTTAACACATATACATCAA
>Prx1-1_Sra reannot_id=Q21824-D1 origin_id=SRAE_X000145400 class=Prx
CGTATGGCTAGTACTGTTAGACCATTAGGACCTAAAAATAAAATGCCTAC
ATTTAAAGGGACTGCAGTAGTTGATGGGGAATTTAAGACAATTTCTGATA
AAGATTATCATGGAAAATGGGTTGTAATGTTTTTTTATCCACTTGATTTT
ACCTTTGTTTGTCCAACAGAAATTATTGCTTTTAGTGAAAAAGCTAAAGA
ATTTAAAAGTTTAGGTGCTGAAGCAATTGCTTGTTCCTGTGATTCACATT
TTTCACATCTCGCATGGGTTAATACACCAAGAAAGAAGGGTGGTTTAGGT
GATATGGAAATTCCAGTTTTAGCTGATTTTAACAAGGATATTTCAAGAAG
TTTTGGAGTTTTAGATGAAGAATCAGGTTTATCTTATCGTGGATTATTTA
TTATTGATCCAAATGGTAATATACGCCATTCTAGTGTTAACGATCTTCCT
GTTGGTAGAAGTGTCTCAGAAACTTTACGTCTTTTAAAGGCATTCCAATT
TGTTGATAAACATGGAGAAGTTTGTCCTGCTGAATGGGAAGAAGGAAAAG
ATACAATTAAACCATCAGAAGCTACAAAATATTTTGAAAAAGTCAAT
>Prx1-2_Sra reannot_id=Q21824-D2 origin_id=SRAE_1000133600 class=Prx
AGAATGGCTAGCTCAATTAGACCTCTTGGACCAAAATCTCATATTCCATC
TTTCCAAGGAAAAGCTGTTGTAGATGGAGAGTTTAGACAAATATCTAGCA
AGGATTATGAAAACAAATGGCTTGTTATGTTTTTCTATCCATTGGATTTC
ACATTTGTCTGCCCAACAGAAATAATTGCTTTTGGTGACAGAGCCAAAGA
ATTTAAGGCTCTTGGAGCTGAAGCTGTTGCTTGTTCATGTGATTCTGAAT
TTTCTCATCTTGCATGGGTTAACACTCCAAGAAAGAAAGGTGGATTAGGA
GATATGCAAATTCCTATTTTGGCTGACTTTGACAAATCTATCTCTAGAAG
TTTTGGTGTTCTTGATGAAGAGACTGGACTTTCATATCGTGGTTTATTTA
TTATCGACCCAAAAGGAATGATTCGCCATTGTTCTGTTAATGATCTTCCT
GTTGGTCGTAGTGTCAATGAAGTTATTCGCCTCTTGAAAGCTTTCCAATT
CACTGATAAACACGGTGAAGGTATGTTTTTCTTCTACATTATTTATTTTA
AATTATATCTATATTTTTTAGTTTGTCCAGCAGAATGGGAAGAAGGAAGT
GATACTATCAAACCAGCTGAGGCTAACAAATATTTCGAAAAGAAAAAC
>Prx1-3_Sra reannot_id=Q9NL98-D1 origin_id=SRAE_X000117900 class=Prx
TGTGGAAACGCTAAAATTGGACAACAAGCTCCACAATTTACTGCAACTGC
CGTTGTTGATGGTGAATTTAAAACTGTTTCACTTTCTGATTACAAAGGAA
AATATGTTGTTCTTTTCTTTTATCCTCTTGATTTTACCTTTGTTTGTCCA
ACAGAAATTATTGCATTTTCTGATCGTGTCAATGAATTCAAAGCTATTGG
AGTTGAAGTTTTAGCTTGTTCTACTGACTCACATTTTTCACATCTCGCTT
GGGTTGAAACACCAAGAAAAAAAGGTGGTCTTGGAGAGATGCAAATTCCT
ATTCTTGCTGATACTAATCATAAAATTTCACATGATTATGGAGTTTTAAT
TGAATCTGAAGGAATTGCTTTCCGTGGTCTTTTTATTATTGATCCAAAAC
AAGTCCTACGCCAAATAACTGTTAATGATCTTCCAGTTGGACGTAGTGTT
GATGAAACACTTCGCCTTGTTCAAGCATTCCAATTTACTGATGTCCATGG
AGAAGTTTGCCCAGCTGGTTGGACACCAGGCAAGGACACTATCAAACCAG
GTGTCAAAGAATCAAAAGAATATTTTGGAAAACAC
>Prx1-4_Sra reannot_id=Q9NL98-D2 origin_id=SRAE_1000132200 class=Prx
ATGTCAAAAACAATTATTGGTAAACCAGCACCAGAATTTACATTAGAAGG
TGTTTTTGAGTATGATTTTAAAATGATATCTTTAAATGATTATAAAGGAA
AGTATGTTGTCTTGTTTTTTTATCCAAATGATTTTACATTCGTCTGCCCA
ACAGAAATAATAGCATTTTCAGAAAGAATTAAAGAATTTGAGGAAATAGA
TACTGTTGTCTTGGCTTGTAGTTGTGATTCAAAGTATAGTCATTTTGCCT
GGTTATCAATGGCACGTAAAGAAGGTGGCCTCGGTGAAATGAATATTCCT
GTTTTATCTGATTTTACAAAAAAAGTTGCAAGAGACTATGGTGTTTTAAA
AGAAGATGAAGGTTCATCTTTTAGAGGATTATTCATAATAGATCGTGAAG
GAATCTTAAGACAAATAACAATTAATGATATGTCTGTTGGTAGATCAGTT
GATGAAACTCTTCGATTAGTTAAAGCCTTTCAATTTACAGATAAATATGG
AGAGGTTTGTCCTGCCAACTGGAAACCAGGTGATAAAACAATTAAACCAA
CTATTGCGGATGGTAAACAATTTTTCAAAGAACAA
>SOD1_Sra reannot_id=A8XCP3-D1 origin_id=SRAE_1000321800 class=SOD
TTGATTTATATTAAATTGAATCACTTAATAAATATTTTCTTTATAGAAGG
AATGTTTAATCACGCTGTAGCTGTTCTTAAGGGAGAAGTTGTCACTGGAG
TTGTCCATTTTACCCAAAATAAAGAAGGTGAACCAACAAAAGTTGAGGGA
GAAATTAAGGGTCTTACACAAGGTTTACACGGTTTTCATATCCATCAATA
TGGTGATTCAACTAACGGATGTATTTCTGCTGGACCACACTTTAATCCTT
TCAATAAAACTCATGGAGGACCTGGTGATGAAATTCGTCATGTTGGTGAT
TTAGGTAACGTTGAAGCAGATGCTAATGGTGTTGCTAAGATTAATTTTAC
TGATAAACTTATTTCTCTACATGGTGAACACTCTATTATCGGACGTTCTC
TTGTTGTTCATGCTGGAGTAGATGATCTTGGAAAAGGAGAAGGAGATAAA
AAGGAAGAATCTCTTAAAACTGGAAATGCTGGAGCTCGATCAGCTTGTGG
CGTTATTGGACTTGCAGCTAATGTT
>SOD2_Sra reannot_id=P31161-D1 origin_id=SRAE_1000313400 class=SOD
ATAATTCAAAATTCTTTTAGTTTAAGTTCAGTTGTCTGTGTAGGAGGTAA
ACACACTTTACCAGATCTTCCTTATGACTATAATGACCTCGAACCAGTCA
TTATTACTGAAATTATGAAAATTCATCACCAAAAACATCATGCTACTTAT
GTTAATAATTTGAATCAAATTGAGGAAAAGATTTCTGAAGCAAATGCCAC
CGGTGACATCAAAACCGCTATTGCTCTTCAACCAGCTCTAAAATTTAATG
GTGGAGGACACATTAATCATTCAATTTTCTGGACAAATTTAGCTAAAGAT
GGAGGAGAGCCATCATCTGAATTGATAAAACAAATAGAAAAGGATTTTGG
ATCTCTTGATGCTCTTCAAAAAAAACTTTCAGCATCAACAGTTGCCGTTC
AAGGTTCTGGATGGGGATGGTTAGGGTATAATAAAGATTTCAAAAGACTT
CAAATTGCTACATGTGCTAACCAAGATCCACTTGAACCAACAACAGGATT
AGTTCCATTATTTGGTATTGATGTTTGGGAACATGCTTATTATCTTCAAT
ATAAAAATGTTAGACCTGATTATGTTAATGCTATTTGGAAGATTGCTAAT
TGGAAGAATATTTCTGAACGCTTTGCTAATGCTCAAAAA
>SOD3_Sra reannot_id=P51547-D2 origin_id=SRAE_2000310200 class=SOD
ATTTTTCAATTACGTTATTTAATTATGATATTCACTTTTGTATTAATTTT
CATATTACCAGCATTAACATTATGTGGCCAAACTGCAAAAATTAGAATGT
ATCTTGTACAAAAACCTAATGAAGCTCCAAAAAAATATATTGGAATAATA
AAGCTCACACAATATAATAGTGGTTTGATTAAATTCTATGGAACCGTTAA
AGGTTTGAAACCAGGTGCACATGGATTCCATATTCACGAAAAGGGCGATC
TAGGTAATGGTTGTAGAAATGCTGGAGCTCATTTAAATCTTTACAATAAG
CCTCACGGTGGTTTGAAAGGTTCTAGAAGACATCAAGGTGACTTAGAAAA
TATTATCGCTGATAAAAAAGGAGTAGCAATTGTTAATGTAACTGTATGTG
GACTAGGTTTTAAACGCCCTGTTGAAATAATGAAAAGAAGTCTTGTAATT
CATGAAAAAGAAGATGACTTAGGATTGGGAAATCATGTAGATTCTCCTAC
TACAGGTAACTCTGGAGGTAGAGTTGCTTGTGGTCTATTTTCTAAAAAA
>SOD3-like_Sra reannot_id=Q01137-D3 origin_id=SRAE_1000282400 class=SOD
TTAAAAGCTGTTGCTAAAGTAACCAGTCCTGATGGTTCAATCTATGGATT
TGGTACTTTTTCCCAGGAGTATAGTGCTGATGCTCAGACACATATTAAAG
TTAAGATAAATGGTCTTCCAAGTGGTAAAAGTTTTGGTATTCAAATTAGA
GAGTGGGGTAATTTAACAAGAGGTTGTGATAGTATGGGTAATGAATTTAA
TCCTGATAATATACAAACTCATATTGGTATTCGATTTCCAGCACATAAAG
TAGGAACACTAGGTAACATTATTGATGGA
