# Supplementary material for: Speciation and adaptive evolution reshape antioxidant enzymatic system diversity across the phylum Nematoda
Source: BMC Biol. 2020 Nov 26;18:181. doi: 10.1186/s12915-020-00896-z (PMC7694339; doi:10.1186/s12915-020-00896-z)
Supplement: Supplementary file 4 — Additional file 4:. Protein-coding transcript (cds) and Protein-coding transcript translation (pep) sequences, and GFF (gff) files of antioxidant enzymes in 58 nematodes. [file 12915_2020_896_MOESM4_ESM.zip › Additional file 4-gff and sequences of re-annoted antioxidant enzymes in 58 nematodes/58_nematodes_antioxidant_enzymes/cds/strongyloides_stercoralis.PRJEB528.antioxidant.cds]

>Ctl_Sst reannot_id=Q27487-D1 origin_id=SSTP_0000748900.1 class=Cat
ATGCAGAAAAATTCAGCTGATTATCAACTTGAAAATTTTAAAAATACTCA
AAATAAACAAGAACAATTAACAACTTCATATGGAGCACCAATTGGAAATA
AATTAGCATCTCTTACTATTGGAAAACGTGGACCAATGTTGATGCAAGAT
GTTGTTTATATGGATGAAATGGCACATTTTGATAGAGAACGTATTCCAGA
ACGTGTCGTTCATGCTAAAGGAGCTGGAGCACATGGATATCTTGAAATTA
CTCATGATATTACAAAATATTGTAAGGCAAACATATTTAGTAGCATCGGA
AAAAAGATACCATTATTTGTACGCTTTTCAACTGTTGGTGGAGAGTTAGG
ATCAGCTGATACTGTAAGAGATCCTCGTGGATTTGCTATTAAGTTTTATA
CTGAAGAAGGTAATTGGGATTTAGTAGGAAATAATACACCTATCTTTTTT
ATTCGTGATCCAATATTTTTTCCAAGTTTTATTCATACACAAAAACGTAA
CCCACAAACACATCTTAAAGATCCAACAGCTATGTGGGATTTTTGGGGTC
AAAGACCTGAATCTATACATCAAGTTATGTTTTTAATGTCAGATCGTGGT
ATACCTGATGGTTATAGACATATGAATGGTTACGGCTCACACACTTTTAA
ATTGATTAATAAAAATAATCAAGCAGTTTATTGTAAATTTCATTTCAAAA
CTGATCAAGGAATAAAAAATTTACCTGTTGATGTTGCTGGAAAATTAGCA
AGTGAAGATCCTGATTATAGCATTAGAGATTTATTTAATGCAATTGAAAA
TGGAGACTATCCATCATGGACTTTTTATATTCAAGTAATGACTTTTGAAG
AAGCTGAAAAATGCCCTTTTAATCCATTTGATGTAACAAAAGTTTGGTCA
CATAAAGATTATCCACTTATTCCAGTAGGAAAAATGGTTCTTAATCGTAA
TCCAAAAAATTACTTTGCTGAAGTAGAACAATCTGCTTTTTGTCCAGCTC
ATGTTGTACCAGGAATTGAATTTTCACCAGATCGTATGTTACAAGGAAGA
ATTTTTTCATACACAGATACACATTTTCATAGACTTGGACCAAATTATAA
TCAGTTACCAATCAATTGTCCATTTAGAAGTCGTCCATACAATATGCAAA
GAGATGGAAATATGACTTTTTATAGTCAAGATTCTGCACCAAACTATCAT
CCAAATTCATTTAAAGGACCTGTTGAAAATAAAATACACTTAGAATCAAC
ATTTCATGTATCTGGAGATGTTGGTAGATATGATGATGGTGATGAAGATA
ATTTTTCACAACCTGCTATTTTTTGGAATAAAATTTTGGATGATGAGGCT
AAAAAAAGATTAGTTGATAATATTGCTGGAACAATGAAAGGTGTTAATAA
TATTGTAGTAAATAAAGCAGTTGCTAACTTTGCTAAAGTTGATAAGAAAC
TTGGAGAAATGCTTAGAAGAGCTGTTGATAAAGTAAATGCTAGCATTAAA
>PHGpx_Sst reannot_id=O62327-D1 origin_id=SSTP_0000160100.1 class=GPX
AAAAATACCGGTACGTTAGTTATTAAAAATTTTTATAATCAAAATATTTA
TTTAATAATATATTTTAGTGGAAAGGTTGTTATCATAGTTAATGTTGCTT
CACAATGTGGTTTAACTGATAGCAATTATAAACAATTGAAAGAAATGCTG
GATAAGTATAAAGATAAAGGCTTTGCAGTTGCTGCATTCCCATGTAATCA
ATTTGGTAAGCAAGAACCAGGCTGTCCAATTGATATTAAAGGAGAAATAC
AAAAGAAATTCGAAATTGAACCAGATTTTTATGGTAAAGTTGATGTCAAT
GGTAGTAATGCAGCTCCACTTTATCAATTTTTGAAAAAAGAAAAAGGTGG
TACATTGATTGATGCTATTAAATGGAATTTTACTAAATTCCTTATTGACA
GAGAAGGCAAAGTAGTTCAAAGATATGGTCCAACAACTGAACCAAAATCA
TTTGTTAAGGATGTCGAAGCTCTTTTG
>NPHGpx_Sst reannot_id=Q95003-D1 origin_id=SSTP_0000266200.1 class=GPX
GTTGATGAAACAACACGTTGGAAAAAATGTTTCCCAACAAATCAAAGTAT
TTATGATTTTCAAGTTGAAACTTTACAAGGTGAATATACTGATTTAAGTC
AATACAAAGGCCAAGTTCTTTTAATTATTAACGTTGCAACATTTTGTGCT
TACACCCAACAATATACTGATTTTAGTCCATTAATTGAAAAATTTAATAG
CAAAGGATTTACAATTCTTGCTTTTCCATGTAATCAATTTTATCTTCAAG
AACCAGCAGAAAATCATGAATTATTAAATGGAATAAAATATGTTCGTCCT
GGTAATGGATTTAAAATACATAAAAATCTTCATATTTATGGAAAACTTGA
AGTTAATGGAGAAAATCAACATCCATTATATGAGTTCCTTAAAGATACCT
GTCCAGGAACTATTAATCAAATAGGTAAACGTGAAGAACTTATGTATAAT
CCAATTCGTCAAAATGATATTACATGGAATTTTGAAAAATTCCTTGTTGA
TAGAAATGGTTTTGTAAGATATCGTTTCCATCCAACAGCTTGGTCACATG
GTCAAGTTCTTACACCCTTCCTTAATAAACTTTTGGCAGAATCATATAAA
>Prx6_Sst reannot_id=O17433-D1 origin_id=SSTP_0000322000.1 class=Prx
ATGACACTTAAACTTGGAGATAAATTTCCTAATTTTTCATGTATGACATC
ACATGGGAAAATAGATGATTTTCATCAATGGCTTGGCTCATCTTGGGGTA
TTCTATTTTCTCATCCAGCAGATTTTACACCTGTCTGTACAACTGAACTT
GCCAAAGCTGTTGAATTAGCACCAGAATTTGAAAAACGAAATGTTAAAAT
GATAGCTTTGTCTATTGACGATGAGGTATCACATGTAAAATGGTGCGATG
ACATCATTGCTTATGGTAAACATGTAGGTACACTTAAAAATTTTAACGAA
CAAACTTCATTTCCATTCCCAATTATTGCTGATGTCAATAGAGAATTAGC
AATCAAACTTGGAATGTTAGATCCAGAAGAAATTGGCCCTGATGGTATGC
CATTAACAGCTAGAAGTGTTTTTGTTATTGGACCAAGTAAAGAAGTTAAA
CTTACTATTCTTTATCCAGCCACAACTGGAAGAAATTTTGATGAAATACT
TCGTGTTATTGATTCTCTTCAACTAACAGCTGTTAAAAAAGTTGCAACAC
CTGTTAATTGGCAAAATGGAGATAAATGTATGGTTGTTCCATCTCTTTCA
GAGACTGATGCTGAAAAACTTTTTGGTAAAAATATTGATTTAATTGATGT
TCCCTCAAAAAAGAAGTATATTCGTTTAACACCTATGCCTCAA
>Prx1-1_Sst reannot_id=Q21824-D1 origin_id=SSTP_0000864300.1 class=Prx
CGTATGGTTGGCACTGTCAGACCATTAGGACCCAAAAATAAAATACCAAC
ATTTAAGGGAACTGCTGTAGTTGATGGTGAATTTAAGACAATCTCTGATA
AAGATTATCAAGGAAAATGGGTTGTAATGTTTTTTTATCCACTTGATTTT
ACCTTTGTCTGTCCAACAGAAATTATTGCTTTTAGTGAGAAAGCTAAAGA
ATTTAAGAGTTTAGGAGCAGAAGCAATTGCTTGCTCTTGTGATTCACATT
TTTCACATCTTGCATGGATTAATACTCCAAGAAAGAAAGGTGGTTTAGGA
GATATGGAAATTCCAGTTTTAGCTGATTTTAACAAAGATATTTCAAGAAG
TTTTGGAGTTTTAGATGAAGAATCAGGTTTATCTTATCGTGGATTATTTA
TCATTGATCCAAATGGAAATATACGCCATTCTAGTGTTAATGATCTTCCT
GTTGGTAGAAGTGTTTCAGAAACTTTACGTCTTTTAAAGGCTTTCCAATT
TGTTGATAAACATGGAGAAGTTTGTCCTGCTGAATGGGAAGAAGGAAAAG
ATACAATTAATCCATCAGAAGCATCAAAATATTTTGAAAAAGCTAAT
>Prx1-2_Sst reannot_id=Q21824-D2 origin_id=SSTP_0000585200.1 class=Prx
CTTAGTGGATTAAGAATGGCTAGCTCAATTAGACCTATTGGACCAAAATC
TCAACTTCCTGCCTTCAAAGGAAAAGCTGTTATAGATGGAGAATTTAAAC
AAATATCTAGCAAAGATTATGAGAACAAATGGCTTGTTATGTTTTTCTAT
CCCTTAGACTTTACATTCGTCTGCCCAACTGAAATCATTGCTTTTGGTGA
TAGATCAAAGGAATTCAAAGCTTTAGGAGCTGAAGCTATAGCCTGTTCCT
GTGACTCTGAATTTTCTCATCTTGCATGGATTAATACTCCAAGAAAGAAA
GGTGGATTAGGAGAAATGCAAATTCCAATTTTAGCTGACTTTGACAAGTC
TATCTCTAGAAGTTTTGGTGTTCTTGATGAAGAAACTGGACTTTCATACC
GTGGTTTATTTATTATTGACCCAAAAGGTGTCGTTCGCCATTGTTCTGTT
AATGATCTTCCTGTCGGTCGTAGTGTCAATGAAGTCCTTCGCCTTTTAAA
GGCTTTCCAATTTACTGATAAACACGGTGAAGTTTGCCCAGCTGAATGGG
AAGAGGGAGGTGATACTATTAAACCATCTGAAGCAAACAAATATTTTGAG
AAGAAAAAC
>Prx1-3_Sst reannot_id=Q9NL98-D1 origin_id=SSTP_0001247000.1 class=Prx
TGTGGAAACGCTAAAATTGGACAACAAGCTCCCCAATTTACTGCTACTGC
TGTTGTTGATGGTGAATTTAAAACTGTTTCACTTTCTGATTACAAAGGAA
AATATGTTGTTCTTTTCTTCTATCCTCTTGACTTTACCTTTGTCTGCCCA
ACAGAAATTATTGCATTTTCTGATCGTGTCAATGAATTCAAAGCCATTGG
AGTTGAAGTTTTAGCTTGTTCAACTGATTCACACTTCTCACATCTTGCTT
GGGTTGAAACACCAAGAAAAAAAGGTGGTCTTGGTGAAATGCAAATTCCA
ATTCTTGCTGATACTAATCATAAAATTTCACGTGACTATGGAGTTTTAAT
TGAATCTGAAGGAATCGCCTTCCGTGGTCTTTTTATTATTGATCCAAAAC
AAGTTCTTCGTCAAATAACTGTCAATGACCTTCCTGTTGGACGTAGTGTT
GATGAAACACTCCGTCTTGTTCAAGCTTTCCAATTTACTGATGTACATGG
AGAAGTCTGTCCAGCTGGTTGGACTCCAGGTAAGGATACAATTAAACCAG
GTGTCAAGGAATCAAAAGAATATTTTGGAAAACAT
>Prx1-4_Sst reannot_id=Q9NL98-D2 origin_id=SSTP_0000583700.1 class=Prx
ATGTCAAAAACAATTATTGGTAAACCAGCACCAGAATTTACGTTAGAAGG
TGTTTATGAATATGATTTTAAAATGATATCGTTAAATGATTATAAAGGAA
AGTATGTTGTTTTATTTTTTTATCCAAATGATTTTACTTTTGTTTGCCCT
ACAGAAATTATAGCTTTTTCAGAACGAATTAAAGAATTTGAAGAAATAGA
TACTGTTGTTTTAGCTTGTAGTTGTGATTCAAAATATAGTCATTTTGCTT
GGATATCAATGCCACGTAAAGAAGGTGGGCTTGGCGAAATGAAAATTCCT
GTTTTGTCTGATTATACAAAAAAGATTGCAAGAGATTATGGTGTTTTAAA
AGAAGATGAAGGCTCATCTTTTAGAGGATTATTTATAATAGATCGTGAAG
GAATATTAAGGCAGATAACAATTAATGATATGCCTGTTGGAAGATCAGTA
GATGAAACTTTACGTTTAGTTAAAGCTTTTCAATATACAGATAAACATGG
AGAAGTTTGTCCTGCTAATTGGAAACCAGGTGATAAAACAATTAAGCCAA
CAATTACAGAAAGTAAAGATTTTTTTAAAGAAGAA
>SOD1_Sst reannot_id=A8XCP3-D1 origin_id=SSTP_0000894800.1 class=SOD
ATGTTTAATCACGCTGTAGCTGTTCTTAAGGGAGAAGTTGTTAGTGGAGT
TGTCCACTTTTTCCAAAATAAAGAAGGTGAACCAACAAAAGTTCAAGGAG
AAATTAAGGGACTTACACAAGGTTTACATGGTTTTCATATACATCAATAT
GGAGATTCAACCAATGGATGTATTTCTGCTGGGCCACATTTTAATCCATT
CAACAAGACTCACGGAGGACCTAGTGATGAAAATCGTCATGTTGGTGATT
TAGGTAACGTTGAAGCAGATGCTAATGGTGTTGCTAAAATTGATATGACT
GACAAATTTATTTCTTTACACGGAGAACATTCTATTATCGGACGTTCTCT
TGTTGTTCATGCTGGAGTAGATGATCTTGGAAGAGGAGAAGGAGATAAGA
AGGAGGAATCTCTTAAGACTGGAAATGCTGGGGCTCGATCAGCTTGTGGT
GTTATTGGACTTGCAGCCAATGTC
>SOD2_Sst reannot_id=P31161-D1 origin_id=SSTP_0001065900.1 class=SOD
ATAAGTTCTGTTGTCTGTGTAGGAGGTAAACACACTTTGCCAGATCTTCC
TTATGACTACAATGACCTTGAGCCAGTCATCAATACTGAAATAATGAAGA
TTCACCATCAAAAACATCATGCTACTTATGTTAATAATTTAAATCAAATT
GAGGAAAAAATTTCTGAGGCTAATGCTACTGGTGATATCAAAACTGCTAT
TGCTCTTCAACCAGCTCTCAAATTTAATGGTGGAGGACATATTAATCATT
CAATTTTCTGGACAAACTTAGCTAAAGATGGTGGAGAACCATCAGCTGAG
TTGATAAAACAAATAGAAAAGGACTTTGGCTCACTTGATGCTCTTCAAAA
AAAACTTTCAGCATCAACAATTGCCGTTCAAGGATCTGGTTGGGGATGGT
TAGGATATAATAAAGAATTTAAAAGACTTCAAGTTGCTACATGTGCCAAT
CAAGATCCACTTGAACCAACAACTGGATTAGTTCCACTTTTTGGTATTGA
TGTTTGGGAGCACGCTTATTATCTTCAATATAAAAATGTTAGACCTGACT
ATGTTAATGCTATTTGGAAGATTGCTAATTGGAAGAATATTTCTGAACGC
TTTGCTAATGCTCAAAAA
>SOD3-1_Sst reannot_id=P51547-D2 origin_id=SSTP_0000693000.1 class=SOD
GGAGAGACACCAACAGAGTATATTGGAACGTTGAGATTGACGCAATTTCC
AGATGGAAGAATTAGGATTAATAGAAATCTTGTTAAGTTACCAAGAGGCT
TCCATGGATTCCATATCCATGAGCGTCCTGATTTGAGTAATGGTTGCCTT
GCTGCCGGTCCTCATTTGAATCTTCATAACATGACTCATGGAGGTTTAAG
AAGCAAAGTCAAACATGAAGGTGACTTAGGAAATATCTATGCTAATAAAT
ATGGATTGGCAAGAGTTAATGTTATTGTTAGTGGATTAGAATTTGGACCT
CCATTCAATTTATTCAATCGTTCCATTGTTGTACATGAAAGGATTGATGA
CTTAGGAAGAGTTGGGGATGCAGGCTCTCTTAGTACAGGTAATTCTGGTG
CTAGAATTGCTTGTGGCTTAATTGTCCCACTA
>SOD3-2_Sst reannot_id=P51547-D4 origin_id=SSTP_0000692800.1 class=SOD
CCAACAAAATACATTGGAACATTAAGATTAATACAATTCAATAGTGGAAA
AATTAGAATTAATGGAAATCTTTTCAAATTACGAAGAGGTTATCATGGAA
TTCATTTCCATCCCAATCCTGATCTAGGCGATGGTTGTAAGGCAGCTGGA
CGCAAGCTAATCGTTCAAAACATAACCGTTCCAGAGAGTGAAGCTAAGAA
TGATGGTGACTTAGGAAGTATTTATGCTAATAAACATGGTTTGGCAAGAG
TTAACATTTATAGAAAGGGAGTATTAAGTTTTGATCCCCCTGCAGACTTG
TTTAGACGCTCCATTGTAATACATGCAACCGTTGAGGAGGATTTGGAAAA
AGTACCTAATGCTGATCCTAATTTGTTACCTTTATTTAGGACAAGAATTG
CTTGTGGTTTAATTGCCCCACGA
>SOD3-like_Sst reannot_id=Q01137-D3 origin_id=SSTP_0000900300.1 class=SOD
TTAAAAGCTGTTGCTAAAGTAACCAGTCCTGATGGTTCAATCTATGGATT
TGGTACTTTCTCTCAAGAGTATAGTGCTGATGCTCAGACACACATTAAAG
TTAAGATGAATGGCCTCCCTACTGGTAAAAGTTTTGGTATCCAAATTAGG
GAATGGGGTAATCTAACAAGGGGATGTGAAAGTATGGGTAATGAGTTTAA
TCCTGATAATATACAAACACATATTGGTGTTCGATTTCCAGCACATAAAG
TAGGAACATTAGGTAACATTATTGATGGA
