# Supplementary material for: Speciation and adaptive evolution reshape antioxidant enzymatic system diversity across the phylum Nematoda
Source: BMC Biol. 2020 Nov 26;18:181. doi: 10.1186/s12915-020-00896-z (PMC7694339; doi:10.1186/s12915-020-00896-z)
Supplement: Supplementary file 4 — Additional file 4:. Protein-coding transcript (cds) and Protein-coding transcript translation (pep) sequences, and GFF (gff) files of antioxidant enzymes in 58 nematodes. [file 12915_2020_896_MOESM4_ESM.zip › Additional file 4-gff and sequences of re-annoted antioxidant enzymes in 58 nematodes/58_nematodes_antioxidant_enzymes/cds/strongyloides_venezuelensis.PRJEB530.antioxidant.cds]

>Ctl_Sve reannot_id=Q27487-D1 origin_id=SVE_1589200.1 class=Cat
TCAGGAAAAGAACCAGCAGATGTTCAACTTGAAAACTTCAAAAGTTCTCA
AAGTAAACGAGAACAATTAACAACCTCATATGGAGCTCCAATTGGAAATA
AACTAGCATCTCTTACTATTGGAAAACGTGGTCCTATGTTAATGCAAGAT
GTTGTTTACATGGATGAGATGGCACATTTCGACAGAGAACGTATACCAGA
GAGAGTTGTTCACGCCAAGGGTGCTGGAGCACATGGATATCTTGAAATCA
CTCATGATATCACCAAATATTGTAAAGCTAATATTTTTAGTAGTGTAGGA
AAAAAAACACCATTATTTCTTCGTTTTTCAACAGTTGGTGGAGAGTTAGG
ATCTGCTGATACAGCAAGAGATCCTCGTGGATTTGCTATAAAATTTTATA
CTGAAGAAGGTAATTGGGATTTAGTTGGAAATAATACACCAATATTCTTT
ATTCGTGATCCAATCTTCTTTCCAAGTTTTATTCATACTCAAAAACGTAA
TCCACAAACACATCTTAAAGATCCAACAGCTATGTGGGATTTCTGGGGAC
AAAGACCTGAATCCACTCACCAAGTTATGTTCCTTATGTCAGACCGCGGT
ACCCCTGATGGCTATAGACATATGAATGGTTATGGTTCACATACCTTCAA
ATTGGTCAACAAAAACAATCAAGCAGTTTACTGTAAATTTCATTTTAAAA
CTGATCAAGGAATTAAGAATTTACCTGTTGATGTCGCCAAAAAATTGGCT
AGTGAAGATCCTGATTATAGTATCAGAGATTTATTCAATGCTATTGAAAA
AGGTGACTATCCATCATGGACATTTTATATTCAAGTCATGACTTTTGAAC
AAGCAGAAAAATGCCAATTTAATCCATTTGATGTTACAAAAGTTTGGTCA
CATAAAGACTATCCACTCATTCCAGTTGGTAAATTAGTCCTTAATCGTAA
CCCAAAGAATTATTTTGCTGAAGTTGAACAGTCAGCATTCTGTCCAGCTC
ATGTTGTACCAGGAATCGAATTTTCTCCCGATCGTATGTTACAAGGAAGA
ATTTTCTCATATACAGATACACATTTCCATAGACTTGGGCCAAATTATAA
TCAACTACCAATTAATTGTCCATTTAGAAGTCGTGCTTACAACATGCAGA
GAGATGGTAATATGGCTGTTTATAATCAAGATTCTGCACCTAATTACCAT
CCAAATTCATTTAAAGGTCCCTCAGAAAATAAAATACATCAAGAATCAAC
ATTTAATGTATCTGGAGATGTTGGCAGATATGATGATGGCGATGAAGATA
ATTTTTCACAGGCTGCAGATTTCTGGAATAAAGTTTTAGATGAGGGAGCT
AGAAAACGACTTGTTCAGAATATTGCTGAAACAATGAAAGGTGTTAATGA
TGTTGTAGTTAGTAAGGCTATTGAAAACTTTGTAAAAGTCGATAGAAAGC
TCGGAGAAATGCTTAGAAAAGCTGTGGATAAAATAAATGGTAACATC
>PHGpx_Sve reannot_id=O62327-D1 origin_id=SVE_0582200.1 class=GPX
ATCACATATTTTAGTGGAAAGGTTGTTATTATTGTTAATGTTGCTTCACA
ATGTGGATTAACTGATTCAAATTACAAACAGCTTAAGGAGATGCTTGACA
AATATCATGACAAAGGGTTTCATGTTGCCGCATTCCCATGTAATCAATTT
GGTGGGCAGGAACCAGGATGTCCAATTGATATTAAAGGTGACATGGCAAA
GAAGTTTGGTATAGAACCAGATTTTTATGCTAAAATTGATGTCAATGGTA
GTAATGCCGCACCTTTATACCAATTTTTGAAAAAAGAAAAAGGTGGTACT
TTGATTGATGCAATCAAATGGAACTTTACCAAATTTCTCATTAATAGAGA
GGGAAAAGTTGTTCAAAGATACGGCCCAACAACTGAGCCAAAATCATTTG
TTAAAGACGTTGAAGCTCTTTTG
>NPHGpx_Sve reannot_id=Q95003-D1 origin_id=SVE_0825900.1 class=GPX
ACTGTTGATGAAACAACGCGTTGGAAGGAATGTTCCCCAACTAATCAAAG
CATCTACGATTTCCAAGTTGAAAATTTACAAGGCGAATATAGTGATTTAC
GTCAATACAAGGGTCAAGTTCTTTTGGTTATCAATGTAGCAACATTTTGT
GCTTACACACAACAATATACTGATTTCAATCCATTAATTGAAAAGTTCAA
TAGCAAAGGTTTTTCAATTCTTGCTTTCCCATGTAATCAATTTTATCTTC
AAGAACCAGCTGAGAATCATGAATTGTTAAATGGTATTAAATATGTTCGT
CCTGGTAATGGATTTAAACCACATAAAAATCTCCATATTTATGGAAAACT
TGAAGTTAATGGAGAAAACCAACATCCGCTTTATGAATTTCTTAAGGATA
CATGCCCAGGAACAATTAATCAATTAGGTAAACGTGAAGAACTTATGTAC
AATCCAATTCGTCAAAATGATATCACATGGAATTTCGAAAAATTCCTTGT
TGATAGAAATGGAATTGTAAGGTATCGTTTCCATCCAACAGCTTGGTCAC
ATGGACAAGTCCTTACACCATTCCTTAACAAATTATTGTCTGAAAAATCA
TCA
>Prx6_Sve reannot_id=O17433-D1 origin_id=SVE_0283800.1 class=Prx
TATAATATGTCACTTAAACTAGGTGATCAATTTCCAAATTTTTCATGTGC
AACTTCCCATGGTAACATAGAAGACTTTCATCAATGGCTTGGTTCAAGTT
GGGGTATTCTATTTTCACATCCAGCAGATTTTACACCAGTCTGTACAACA
GAACTCGCTAAAGCAGTTGAACTGGCACCAGAATTTGAGAAAAGAGATGT
TAAAATGATTGCTTTATCAATTGATGATGAAGAGTCTCACAAAAAATGGT
GTCATGATATCATTGCTTATGGAAAACACGTAGGTACACTCAAAAACTAC
AATGAAAAAAGTGTATTTCCATTTCCAATAATTGCTGACGTCGACAGAGA
ATTGGCAACAAAACTTGGAATGTTAGATCCAGAAGAGATAGGTTCAGATG
GAATGGCACTTACAGCTAGAGCTGTCTTTATTATTGGACCCCAAAAACAA
CTTAAACTTAGTATTTTATACCCAGCAACAACAGGAAGAAATTTCGATGA
GATACTTCGTGTTATTGATTCCCTTCAACTTACGGCCACACAGAAAGTTG
CTACTCCTGTTAATTGGAGGCACGGTGACAAGTGTATGGTTGTTCCGTCA
CTCTCTGAAGTTGATACTGAATTGTTATTTGGAAAAAATATTGATTCTAT
TGAAGTTCCATCGAAGAAGAAATACCTTCGTTTAACCCCGATGCCTAAA
>Prx1-1_Sve reannot_id=Q21824-D1 origin_id=SVE_1903900.1 class=Prx
CGTATGGCTAGCACAATTAGACCATTAGGACCTAAAAATAAAATTCCGGA
ATTTAAAGGAACTGCTGTTGTTGATGGAGAGTTTAAGACAATCTCTGACA
AAGATTATCAAGGGAAATGGGTTGTAATGTTCTTCTATCCACTCGACTTT
ACTTTTGTATGCCCAACTGAGATTATTGCTTTCAGTGAGAAAGCTAAAGA
ATTTAAAAGTTTAGGAGCTGAGGCAATTGCTTGCTCATGTGATTCCCATT
TCTCACATCTTGCATGGGTTAACACTCCAAGAAAGAAAGGTGGCTTAGGA
GATATGGAGATCCCAGTTTTGGCTGACTTTAATAAAGATATCTCAAGAAG
TTTTGGAGTTCTTGACGAGGAGTCTGGTTTGTCTTACCGTGGATTGTTTA
TCATTGATCCAAATGGGCACATTCGTCATTCAAGTGTTAATGATCTTCCA
GTTGGTAGAAGTGTTTCTGAAACATTACGTCTTCTTAAAGCGTTCCAATT
TGTTGACAAACACGGAGAAGTTTGCCCAGCTGAATGGGAAGAAGGAAAAG
ATACAATTAATCCATCTCAAGCTTCAAAATACTTTGAAAAAGTTAAC
>Prx1-2_Sve reannot_id=Q21824-D2 origin_id=SVE_0954500.1 class=Prx
AGAATGGCTAGTTCGATCAGACCTATCGGACCAAAATCTCGACTTCCTGC
TTTCAAAGGGAAAGCTGTCATTGACGGGGAGTTTAAACAGATTTCAAATA
AGGACTATGAAAATAAATGGCTTGTTATGTTTTTCTATCCATTGGATTTC
ACATTTGTCTGCCCAACCGAAATAATCGCTTTTGGGGATAGAGCGAACGA
ATTCAAAGCTCTTGGCGCTGAAGCTGTTGCCTGCTCATGTGATTCTGAGT
TCTCTCACCTTGCATGGATTAATACTCCAAGAAAGAAAGGTGGATTAGGA
GATATGCAAATTCCTATCTTGTCTGACTTTGACAAGTCTATTTCTAGAAG
CTTCGGTGTTCTCGATGAGGAGACAGGACTTTCATACCGCGGTTTATTTA
TTATTGACCCAAAAGGAATTGTTCGTCATTGTTGTGTTAATGACCTTCCT
GTCGGTCGTAGTGTTAATGAGACGATTCGTCTTCTTAAAGCTTTCCAATT
TGCTGATAAGCATGGAGAAGTTTGTCCAGCAGAATGGGAAGAAGGTGGTG
ATACTATCAAACCAGCAGAAGCAAACAAATATTTTGAAAAGAAGAAC
>Prx1-3_Sve reannot_id=Q9NL98-D1 origin_id=SVE_0711600.1 class=Prx
TGTGGAAACGCTAAAATTGGACAACAAGCTCCACAATTTACCGCTACGGC
TGTTGTTGATGGTGAATTCAGGACAGTTTCTCTTTCAGATTACAAGGGAA
AATATGTTATTCTTTTCTTTTATCCACTTGATTTTACCTTTGTATGCCCC
ACCGAAATTATTGCCTTCTCTGATCGCGTTAATGAATTCAAAGCTATCGG
TGTTGAGGTATTAGCATGTTCCACTGACTCACACTTTTCTCACCTAGCCT
GGATTGAGACACCAAGAAAGAAGGGAGGTCTTGGAGAGATGAAAATTCCT
ATTCTTGCTGATACCAACCATAAAATTGCACGTGATTATGGAGTTTTGAT
TGAATCTGAGGGAATTGCTTTCCGTGGTCTTTTTATAATTGATCCAAAAC
AAGTCCTCCGTCAAATAACAGTCAATGACCTTCCTGTTGGACGTAGTGTT
GATGAGACACTTCGCCTCGTCCAGGCCTTCCAATTCACCGATGTTCATGG
AGAAGTTTGCCCAGCTGGATGGACTCCAGGAAAGGAGACAATCAAGCCAG
GAGTAAAAGAATCAAAAGAATTTTTTGGAAAACAA
>Prx1-4_Sve reannot_id=Q9NL98-D2 origin_id=SVE_0952900.1 class=Prx
ATGTCAAAAACAATTATTGGTAAACCAGCACCAGAATTCACTTTAGAAGG
TGTCTTTGAGTACGATTTCAAAATGATATCTCTAAGTGATTATAAAGGGA
AATATGTTGTTTTATTTTTTTATCCAAATGATTTGTGGGTTATTAATTTA
TTTAAAAAATTTTATATCGAATTTAGTACTTTTGTTTGTCCAACAGAAAT
TATAGCTTTTTCTGAGCGCATCAAAGAATTTGAGGAAGTGGATACTGTTG
TCTTGGCTTGTAGTTGTGATTCTAAATACAGCCATTTTGCTTGGATATCA
ATGCCACGTAAAGAAGGGGGGCTTGGTGAAATGAAAATTCCTGTTTTATC
TGATTTTACAAAAAGAATTGCAAGAGATTATGGTGTTTTAAAGGAAGACG
AAGGTTCTTCTTTTAGAGGGTTATTTATTATAGATCGTGATGGAATTTTG
AGACAAATAACAATTAATGACATGTCTGTTGGACGGTCAGTAGATGAAAC
TTTACGTCTTGTTAAAGCTTTTCAATATACAGATAAGCATGGAGAAGTTT
GTCCTGCTAATTGGAAACCAGGGGATAAAACAATAAATCCTACCATTAAT
GATGCTAAGAAATTTTTTGAGGCGGAA
>SOD1_Sve reannot_id=A8XCP3-D1 origin_id=SVE_1932300.1 class=SOD
ATTTTTTATTGTATTCTACCGACCATGCTAGCGATACACTTAAAAAATTA
TTTCATTCCAGACAATATGTTCAATCACGCTGTAGCTGTTCTTAAGGGAG
AAGTTGTAACTGGTGTTGTACACTTTTATCAAAATAAAGAAGGTGAACCA
ACAAAAATTCAAGGAGAGATAAAAGGATTAACAGAAGGTAAACACGGATT
CCACATCCATCAATATGGAGACTCAACCAATGGATGTATTTCTGCCGGAC
CACATTTTAATCCTTTCAATAAAACTCACGGTGGCCCATGTGACGAGGAA
CGTCATGTTGGAGATTTAGGTAATGTTACGGCCGATGATAGTGGTGTTGC
TAAAATTGACTTTACTGATAAACTTATCTCTTTACATGGTGTACATTCTA
TTATTGGACGTTCACTTGTTGTTCATGCTGGAGTTGATGATCTTGGAAAA
GGAGAAGGAGACAAGAAGGAGGAATCTCTTAAGACAGGAAATGCTGGAGC
TCGAGCTGCTTGTGGTGTTATTGGACTTGCAGCTAACATC
>SOD2_Sve reannot_id=P31161-D1 origin_id=SVE_0367100.1 class=SOD
ATCAACTCAGTTGTTTGTGTAGGAGGTAAGCATACTCTACCAGATCTTCC
TTATGACTACAATGACCTCGAACCGGTCATTTGCACTGAAATTATGAAAA
TTCACCATCAAAAGCACCATGCTACCTACGTTAATAATTTGAATCAAATT
GAAGAAAAAATTGCTGAGGCAAATGCTACTGGTGATATAAGAACTGCTAT
TGCTCTCCAACCAGCCCTTAAATTTAATGGTGGTGGCCATATTAATCATT
CAATATTCTGGACAAATTTAGCTAAAGATGGGGGTGAACCATCAAAAGAG
TTAATGGAACAAATAAAAAAAGACTTCGGCTCTCTTGATGTTCTCCAAAA
AAAGCTTTCAGCTTCTACAATTGCTGTTCAAGGTTCTGGATGGGGATGGT
TGGGATATAACAAAGAAATGAAGAGACTTCAAATTGCCACTTGTGCCAAT
CAAGATCCACTTGAACCAACAACTGGACTAGTTCCATTATTTGGTATTGA
TGTTTGGGAACATGCTTATTATCTTCAATATAAGAATGTAAGGCCTGACT
ATGTTAATGCCATTTGGAAGATTGCTAATTGGAAGAATATTTCTGAACGT
TTTGATAATGCTCAAAAA
>SOD3-1_Sve reannot_id=P34461-D2 origin_id=SVE_1602600.1 class=SOD
ATGGTGTTTCTTACAGTCCTTATTCTTATTTTACCCGCATTTGTGTTAAG
TAATAAGAAAGCAGAATCTAAAATCTATCTTGTTACCCAAAATAATACTG
CTCCTACAAAACATATAGGAACAATTAAAATTAAGGAACTTAATAATGGA
CAATTTGAATTTAAAGGTGACCTCAACGATTTACCATCTGGTCAACACGG
TTTTCATATCCATCAAAATCATAGTATAGACAATGCTTGCATTGCTGCTG
GAGCTCATTTAAATCTCTATAACAATACTCATGGTGGTTTAAATAGTCAA
GTTCGTCATGAAGGTGATCTTGGAAATATTTTCACGGATGATAAGGGTAA
AACAAAAATTGATATAAAGGTAAATGGATTGGATTTTAATAGTACTGCTA
ATTTACTTTCAAGGACTCTTGTTGTTCATCAACTTGTAGATGATTTAGGA
TTAGGAAACAATGATGCATCTCGTACTACTGGTAATTCTGGAACAAGAAT
TGCTTGTGGTTTAATT
>SOD3-2_Sve reannot_id=P51547-D3 origin_id=SVE_0905100.1 class=SOD
GTGGTTGGGGCAACTCCTACACAAAATATTGGAACATTAACACTTATCAG
ACTTAGACGTGGAAGAATGAGAATTAGAGGAAGACTTAGGGGATTACCTC
CTGGCCCACATGGTTTCCATATTCATGAAAATTTTAGTTTAGCTAATGGT
TGCATAGCTGCGGGAGCTCATTTAAATCTCAGAAACATGAATCATGGTGG
TTTAAGAACTCCTATTCGCCATGAAGGTGATCTTGGAAATATCATAACTC
GTCAAAATGGAGTAACGGTAATTAATAAAATAGCAAGAGGACTACGTTTT
CGTGCTGCTACTAATTTGCTTAGAAGAACAATAATTGTTCACCAAAATGT
TGATGATTTAGGAAGATTTAATAATCAAGGTTCTCTTACTGTAGGTAATT
CTGGAGCCAGAATTGCTTGCTGCTTAATTACCCCTTCT
