# Supplementary material for: Speciation and adaptive evolution reshape antioxidant enzymatic system diversity across the phylum Nematoda
Source: BMC Biol. 2020 Nov 26;18:181. doi: 10.1186/s12915-020-00896-z (PMC7694339; doi:10.1186/s12915-020-00896-z)
Supplement: Supplementary file 4 — Additional file 4:. Protein-coding transcript (cds) and Protein-coding transcript translation (pep) sequences, and GFF (gff) files of antioxidant enzymes in 58 nematodes. [file 12915_2020_896_MOESM4_ESM.zip › Additional file 4-gff and sequences of re-annoted antioxidant enzymes in 58 nematodes/58_nematodes_antioxidant_enzymes/cds/syphacia_muris.PRJEB524.antioxidant.cds]

>Ctl_Smu reannot_id=P90682-D1 origin_id=SMUV_0000438901-mRNA-1 class=Cat
CCACTTACGTTGACAACGTCGTCTGGAAGACCGATAGGCGACAAAAACAA
TGTTCTTACAGCCGGACCTCGCGGACCTTTACTGCTGGAAGATGTTGTAT
TCTACGATGAGATTGCTCACTTTGATCGTGAACGTATTCCAGAAAGAGTT
GTACACGCAAATGGCGCAGGAGCTCATGGCTTCTTTGAAGTAACGAATGA
TATTACAAAGTATTGTAAGGCGGAAATCTTTAATCATATGGGCAAAAAAA
CCCCTTTATTCATTCGGTTTTCAACAGTTGCTCTTGAAAGGGGAAGCCCG
GACACGGTTCGTGACCCGCGTGGATTTGCTATAAAATTTTATACTGAGGA
AGGAAACTGGGATCTTGTTGGAAACAATACGCCTGTTTTCTTTATTCGAG
ATCCTTTAAAGTTTCCAAACTTTATCCATGCGCTTAAACGAAATCCAGTT
AACAATCTTAGAGATACCAATGCATTTTTTGACTTCGTCACTTTATGTCC
GGAATCAACTCATCAATTGATGATCTTGTATAGCGATCGAGGAATACCGG
ATGGATATCGTTTCATGAATGGTTATGGATCACACACGTTCAAATTAGTT
AACAAAGAATCCGAAGCTGTATACTGCAAATTTCATATAAAAGTGTTGTG
CTTTGCTCAAACGATTAAGACACTGTCGGCAGAAAAAGCGTTGAGTTTGG
TTGCACAGGATCCGGATTATGCTGCACGTGATTTATACAACGCTATAGAA
GAACACGACTATCCGGAATGGACCATGTACATACAGGTTATGACGTTCGA
GGAAGCTGAAAAGTGCCCATTTAATCCATTTGACGTTACAAAAGTTTGGC
CACATGCCGACTATCCGTTAATTGAGGTCGGAAAGGTTGTTCTGGATCGC
AATCCAAGAAACTACTTCGCTGAAGTTGAGCAGGCTGCATTTGCGCCAGC
TCGCGTTGTTCCTGGAATAGAGTTTTCACCTGACAAACTTCTCCAAGGTC
GTCTTATTTCGTATCCAGACACTCAGTTTCACCGCTTAGGTCCTAACTAT
ATGCAGCTGCCAATTAATTGTCCTTACAGAACTCGTGCTGCCAATACTCA
AGTTGACGGAAATATGCTATACATTTCGTCTGAAAATAGGCCTCCGTATC
ATCCAAACAGTTATAATGGACCAATTGAGCAAAAAGATACTGTTGAAACT
AGGTATCGCATTGATGGTGAAGTTGGCCGTTATGATAACTCGCAAGATGA
TAACTTTTCACAACCTCGTCAGTTATGGACAAAGGTC
>PHGpx_Smu reannot_id=O02621-D1 origin_id=SMUV_0000463901-mRNA-1 class=GPX
TTTAGAGGTAATGTAGTCGTTGTCGTTAATGTTGCTTCGAAATGTGGATT
TACTGATAAAAATTATAAACAGTTGGGTGAATTGCTGACTAAATATAAAG
ATCAAGGATTGCGGGTTGCTGCTTTTCCATGCAATCAGTTTGCTCATCAG
GAGCCATCATGTGAGTTAGATATTAAGAACTTTGTGAACGATAACTACAC
TTTAGATGCAGATTTTTATTCTAAAGTTAATGTTAATGGTTCAAATGCCC
ACCCTCTATTCAATTTTTTAAAACACGAGCAGCATGGATTCTTGACTGAT
GCGATTAAGTGGAATTTTACCAAATTTTTGGTTGATAAGAGTGGCAATGT
TGTA
>NPHGpx-1_Smu reannot_id=Q95003-D1 origin_id=SMUV_0000727601-mRNA-1 class=GPX
GTTAATAATCCAGGAAGATACAGCAGTTGTCTTTTGTCAAATACCACTGT
TTACAACTTTGCGATTCAAACGCTAAACGGCAATTACGTTAATTTATCAC
AGTATCGAGGGCAAGTGCTTCTCATCGTCAATGTCGCTTCATTTTGTTCT
TTCACAATGCAATATTTGGACTTCCCAAATCTGTTGGATCTTAATATGAA
TTCTGGCTTTACTATAATTGGATTCCCATGCAACCAATTTGCCTTACAAG
AACCTTCGCGTAATGATGAGCTGTTAAATACAATTCGTTTTGTAAGACCT
GGAAACAACTACATTCCTCATCAGAATCTTCACATCTTTGGTAAATTAAA
TGTTAATGGTGACAACGAACATCAGCTATACACATTTATGAAGTCAATAT
GTCCACAAACAACCACAGAAATCGGAAAACGTGAGAATATGGTGTGGAAT
CCAGTAAGAGCTACAGATATAACGTGGAACTTCGAGAAATTTTTAGTTGA
CAGACGTGGTCGTGTTCGATATCGTTTTCATCCGACGGCTTGGGGTAACG
GAGAAGTTGTCCAATTGTTTATTAGGCAGCTGCTTGCTGAATCA
>NPHGpx-2_Smu reannot_id=Q95003-D2 origin_id=SMUV_0000727601-mRNA-1 class=GPX
AAATGTTTCGATTCTAATCAAACAATATACACCTTCAAAGTTCAAAACTT
AAATGATGAATACGTCGATTTGAAGCAATACAAGGGAAAACCGCTGCTGA
TTATTAACGTTGCAACGTTCTGCACTTTCACTGAACAATATCTTGATTTC
AATCCACTGTTGGACAAATATAATTCAACGAATCTACAAATTGTTGCATT
CCCTTGCAATCAATTCCATTTTCAAGAACCTGCAGGAAATAACGAAATAT
TAAACGGCGTTATGTTCGTTAGACCAGGACATGGTTGGAAGCCACATAAA
AATCTGCATATTTATGGGAAATTAGAAGTAAACGGCAAAAACGATCATAA
GCTTTATAAATTTTTAAAAAATCAATGTCCACAAACCGTTGATACAATTG
GAAGTAAAGATGCACTAATGTACGACGTAATTCGACCAGACGATATAACA
TGGAACTTCGAGAAGTTTTTAGTTGATCGGGAAGGGAAGGTTAGGTATCG
TTTCCATCCAAAAGCATGGGAAAAAGGAAGAACAGTTGAAAGCTTTATTG
ATTCACTA
>NPHGpx-3_Smu reannot_id=Q95003-D3 origin_id=SMUV_0000727601-mRNA-1 class=GPX
GCAGCTGGAAGTCAAGTTCTTCAACATACCGTTCAGTTTCGTAGTGATTT
AGCTATGAATCGTACAACATTGTTGCAAAACCGTTTCAGTACCTGTTTTC
CGACGAATGAATCTGTTTATAATATTGTTGTTGAAAGCATTAATGGAAGT
TTTGTGGATTTATCTGCTTTTCGTGACAGATTACTACTGATTGTCAATAC
CGCAACTTATTCAGAGCACGCCAACCAGTATTATGACTTTAACGAACTGT
TAGAAGAATACGGTGGGCATCGGCTAAATATACTTTTGTTTCCTTGTAAT
CAGTTTCGGCATTGTGAACCTGGAAAAAATAGCGAAATATTAAATGGACT
GCGATACGTTCGACCTGGAAATAATTTTACTTTACATCCGAATATTTATG
TTTTCGCCAAAATCGACGTTAACGGCAACGATCAGCACTCACTATACAGT
TTTCTTGAAGCGCAATGTCCTCAAACCGTTAAAGAATTAGCACGTCGGAA
TGATCTCAGTTATGATCCGGTAAAAATAACCGACGTAACCGATAATTTCG
AGAAGTTTCTACTGGACAAACACGGACGACCAAGATACCGTTTTCACGCA
ACTTCGTGGTTCAACGGAACGGTGGTTAAGAAGTATATTGACAAGCTGCT
TGTCGAAGCT
>Prx1-1_Smu reannot_id=P48822-D1 origin_id=SMUV_0000809601-mRNA-1 class=Prx
GCTTCTTTCTGCACTTCTCGATGCCTTTTTGGAATTAGGCCTCTTGGTCC
AAAGTCCAAGATGCCGGAGTTCTCTAGTACTGCCGTTGTTAATGGGGATT
TTAAAGTTATAAATTCAAAAGACTTTCAAGGAAAATGGCTTATTTTCTTC
TTCTATCCAATGGATTTCACTTTTGTTTGCCCCACCGAAATTATTGCATT
CAACGATAGAATTGAAGAATTCCAAAAATTAAATGCAGAAGTTGTCGCCT
GCAGCTGTGATTCTCAGTTTTCTCATCTTGCTTGGACTCAGACACCGCGT
AGTGAGGGTGGCCTTGGAGACATGAAAATACCGATCATAGGAGATTTCAA
TAAAAAAATTGCTGAAGCATTTGGAGTACTTTGTACGGAATCAGGAGCTT
CATTTAGAGGATTATTCTTAATTGACCCAAGTGGTGAAATTCGTCATACG
CTGGTTAACGACTTCCCTGTTGGGCGAAGTGTAGATGAGGCCTTACGGAC
TTTGAAAGCCTTTCAATTTGTAGAAAAACATGGGGAAGTTTGCCCGGCTG
ATTGGGAAGAAGGTGGTGAGACAATAAAACCTGATGTGAAAGAATCGAAG
GAATACTTTAGCAAAGTCAACAAATCC
>Prx1-2_Smu reannot_id=Q9NL98-D1 origin_id=SMUV_0000783301-mRNA-1 class=Prx
ATGTCCGTAAAGCTTCAAATCGGTGCTCCAGCTCCAGCTTTCACAACTGA
GGCTGTTGTAAATGGCAAATTCAAAAAGATTTCACTTTCTGATTATAAAG
GATCATGGGTGGTTTTATTCTTCTACCCATTGGACTTCACGTTTGTGTGC
CCAACCGAAATTATTGCATTTTCTGATCGTTGTGCAGAATTTCAAAAGCT
GAACGTGCAATTGCTTGGTGCTTCTACGGACTCTACGTTTTCTCATTTGG
CTTGGACCGAACAGCCTAGGAACCAAGGTGGTCTCGGAAAAGTAAACATT
CCATTACTTCAAGACAAAACCCAAGTCATAAGTCGTGCGTATGGTGTTCT
TAAGGAAGACGAGGGTATTGCTTATGGATTGTTTATAATTGATCCAAAAG
GCAACTTACGTCAAATAACAATTAACGATTTACCAGTTGGTCGTTCTGTT
GATGAAACCCTTCGCCTGATACAAGCATTCCAATTTGTTGATGAACATGG
AGAGGTTTGCCCGGCTGGCTGGAAACCTGGTTCAGCTACAATAAAACCAG
ACGTACAAAAATCGAAAGACTTCTTTAAGAACAAC
>SOD2_Smu reannot_id=P31161-D1 origin_id=SMUV_0000601501-mRNA-1 class=SOD
TTAACCAGTGTGCTCAACAAGCATACACTGCCTGATTTACCTTACGACTA
TGGTGACTTAGAGCCGGTAATGTCTGCTAGCCTTCTGCAAGTTCATCACA
AGAAGCATCATTTTACATACGTGAATAACTTGAATCAAGCTGAGGAACAG
ATGTGTGAGGCATTGGCTAAAGGTGATGTAAAAGCTATAACAAAATTGGC
GGATGCAATAAAATTCAATGGTGGTGGTCATTTGAACCATTCCTTATTTT
GGACTGGGTTTACAAAAGAAGCTGGAGAGCCATCTGGTGAGCTACTGGAG
GCGATTAAAGCTGATTTTGGATCTACAGATAGAATGAAAGAAATGTTGAG
TAATATGACTATAGGTGTTCAAGGCTCAGGTTGGGGATGGCTAGGTTATA
ATAAAGGTACAAAACGAATGGAGTTAGCTGTTACCGCAAATCAAGATTCG
CTTGAAGCTACTACAGGCTTAGTTCCATTATTTTGTATTGATGTTTGGGA
GCACGCCTATTATTTACAATACAAAAACGTGCGTCCTGATTTTGTAAAAG
CAATTTGGAAGATAGTAAACTGGCAAAAAATCGAAGAACGCTATAAGAAT
GCAAAACAT
>SOD3_Smu reannot_id=P51547-D1 origin_id=SMUV_0000996301-mRNA-1 class=SOD
GTAAATGGTACTGTTAGTGGCTTAACTCCAGGACAGCATGGTTTTCATGT
TCATGAAAAAGGTGATTTGGGAAATGGCTGTTTAAATGCTGGAGCTCATT
TTAATCCTACTGAACAAACACATGGTGGACAAAGCGATACTGTACGACAT
GTTGGTGACCTAGGAAACTTAAACGTAGACAACTCGGGAATTGCACATAT
CGAATTTGACGACAGTATGATAGCGTTATATGGACCGTTTTCAATAGTTG
GTCGATCAATTGTGATACACGAAAGTGCCGATGATCTAGGCAAAGGAGGT
ACAGAAGCCAGCCAAACAACCGGAAATTCTGGAGCTCGAATTGGCTGTGG
AATTATTGGTATAACT
>SOD1_Smu reannot_id=Q27666-D1 origin_id=SMUV_0000575401-mRNA-1 class=SOD
GAGAAAGAAAGCGCTCCAACCGTTATTGAAGGCGAAATTGAAGGTTTAAC
TCCTGGAAAGCATGGATTTCATATCCATCAGTTCGGTGACTTAACGGATG
GGTGCACATCTGCTGGACCACATTTTAATCCTTTCGGCAAAACTCATGGG
GACATTAAGGATGCTGTACGACATGCAGGAGATCTTGGCAATTTGGAAGC
AAATTCAAATGGAATTGCAAAGTTTAAACTTACCAGTGACTTAATCCATT
TGTCTGGGCAGCATTCGATAATCGGTCGTTCTGTTGTCGTGCATTGTGGT
GAAGATGACTTAGGTAGAGGAGTTGGCGATAAGAGAGAGGAAAGTTTGAA
AACTGGTAATTCTGGTGGTCGTATTGCTTGTTCTGTTATTGGACTTGCGC
CATCCAAT
