# Supplementary material for: Speciation and adaptive evolution reshape antioxidant enzymatic system diversity across the phylum Nematoda
Source: BMC Biol. 2020 Nov 26;18:181. doi: 10.1186/s12915-020-00896-z (PMC7694339; doi:10.1186/s12915-020-00896-z)
Supplement: Supplementary file 4 — Additional file 4:. Protein-coding transcript (cds) and Protein-coding transcript translation (pep) sequences, and GFF (gff) files of antioxidant enzymes in 58 nematodes. [file 12915_2020_896_MOESM4_ESM.zip › Additional file 4-gff and sequences of re-annoted antioxidant enzymes in 58 nematodes/58_nematodes_antioxidant_enzymes/cds/teladorsagia_circumcincta.PRJNA72569.antioxidant.cds]

>Ctl-1_Tci reannot_id=O61235-D1 origin_id=TELCIR_12436 class=Cat
GGAGCTCACGGAGTATTTGAAGTGACTCACGACATCACGAAATACTGCAA
AGCGGATATCTTCAGTAAAGTCGGCAAGCAGACACCATGCTTCGTCCGTT
TCTCCACTGTTGCTGGAGAGTCCGGATCACCAGACACAGCCCGTGACCCG
CGTGGTTTTGCTGTGAAATTCTACACCGAGGAAGGAAATTGGGATTTGGT
TGCCAACAATACACCGCTGTTCTTCGTTCGTGATCCTATCATGTTCCCAA
ATTTCATCCACGCACTCAAGAGGAACCCCCAGACTCACCTACGTGACGCT
AACGCAATTTGGGACTTCTGGGGTCTTCGCCCCGAATCTACACATCAGGT
GATGTTCTTGATGTCTGATCGAGGAACTCCCGACGGTTTTCGATTCATGC
ACGGCTACGGTGGCCATGCTTTCAAGATGGTCAACTGCCAAGGAGAGCCA
ATTTACTGTAAATTCCACTTCAGAGTGAGTTTTGCGATCAAAAATCTCTC
TGCAAAAGAAGCCCTTCGACTGGGCGGCGAAGATCCCGATTATGCGATCA
AAGACCTGTACAACGCGATTGAAAAGGGTGAATACCCAAAGTGGACCTTA
TGCATTCAGTTGATGACATTTGAGCAAGCGGCAGCTTTCCCGATGAATCC
ATTCGATATCACGAAAATTTGGCCACACAAGGAATATCCATTGATTCCCG
TTGGCACAATGACTCTCAACAGAAATCCAAAGAACTATTTTGCTGAGGTG
GAACAAGCAGCTTTCGCTCCAGCTCACGTGGTTCCTGGAATCGAATTTTC
TCCAGATAAAATGCTTGAAGGCCGTCTGTTCTCCTACAAGGATACACAAT
TCCATCGCTTGGGTCCAAATTTCATGCAAATTCCCATAAACTGTCCCTAC
CGAGCACGAGTTCACAACACTCAACGAGACGGATTGGCTTGCTTTGAGAG
CCAAGGAAATGCCCCAGTTTACTTCCCCAACAGTTTCAACGGCCATGTGG
AGTGCCCAAGAGCAATGGAAAGCAAATGGAGTGTAACAGGAGATGTGGCA
CGTCACGAATCTATCACAGAAGACAACTTTGAACAGCCACGAATGTTCTG
GGAAAAGGTA
>Ctl-2_Tci reannot_id=Q27487-D1 origin_id=TELCIR_15207 class=Cat
GGAGCTCATGGCATATTTGAAGTGACTCATGATATTACAAAGTACTGCAA
GGCAGACATCTTCAGTAAAATCGGCAAGCAAACACCGTGTTTCGTTCGTT
TTTCCACTGTTGGTGGCGAATCTGGATCAGCAGATACTGCTCGGGACCCA
AGAGGTTTTGCTGTGAAATTTTACACTGAGGAAGGAAACTGGGATCTAGT
CGGCAACAACACGCCAATTTTCTTCATTCGGGATCCAATCCAATTCCCGA
ACTTTATTCACACTCAAAAGAGAAATCCTCAAACACATCTGAAGGATATG
GACATGATGTGGGATTTCTGGGGACTTCGACCCGAATCCACACATCAGGT
GCGTGGACAAGATCTTCGAAAGTGTGTCTTCGAAAAAAAAAGTCAACTGA
AAAAAAATGCAACTGTTCAGGTGATGTTCTTGATGTCGGATAGGGGAACT
CCTGATGGGTTCCGTTTCATGAACGGCTATGGCTCTCATACCTTCAAGAT
GGTCAACGAAGAGGGAGAACCGGTTTATTGTAAATTCCACTTCAAGGCAC
AAAAGATCAAGAATCTCTCTGCGGCCGATGCTGCTCGTCTTGCTGGTGAG
GATCCAGATTACGCGATTCGCGACCTGTACAACGCAATTGAGAGAGGAGA
TTACCCGCAGTGGAAGCTCTGTATTCAGGTGATGACATTTGAGCAAGCGG
AAAAATGGCCGATGAACCCATTTGACGTCACCAAAGTCTGGCCACACGGT
GAATTCCCATTGATTCCCGTTGGTACCATGACTCTCAACAGAAATCCAAA
GAATTATTTCGCTGAGGTGGAGCAGTCAGCCTTCTGTCCAGCTCATGTGG
TTCCCGGAATCGAATTCTCTCCAGACAAAATGCTCCAGGGTCGACTATTC
TCGTACACAGATACGCACTTCCATCGCCTCGGCCCGAATTATATCCAATT
GCCCATCAATTGCCCGTACAGGTCACGAGCTTATAACACTCAACGAGACG
GCGTTGCTAGCTACGACAATCAGGGCAATGCTCCAAATTACTTCCCAAAC
AGCTTCAACGGTGGAGTGGAATGTCCAAGGTCGAAAGAGAGCAAGTGGAG
CGTGAAAGGAGACGTAGATCGTCATGAGTCCATCAATGAAGACAACTTTG
AGCAACCGCGACTATTCTGGGAAAAGGTG
>PHGpx-1_Tci reannot_id=O02621-D2 origin_id=TELCIR_03391 class=GPX
CAAGATATGTTCTACTCCGATTCTGCCACGCGATGTGAAATGTTGACTCA
TTCTACCAAAATTTTCAGGGGGAAGGTACTCATTGTTGTGAACGTCGCAT
CGCAGTGCGGTTTGACGAATGCTAACTACACACAATTCAAGGAGCTTCTC
GATAAGTACAAGTCACAGGGATTGGAAGTGGCTGCGTTCCCTTGCAATCA
GTTCGGTGGACAGGAACCCGCTTGTGAGCTCGATATCAAAAATTTTGTTG
CCAACAAGTTCAACTTTGAGCCAGATCTCTACGCCAAGGTGAACGTTAAC
GGTGACAACGCGGATCCTCTGTTCAAGTTTTTGAAAAAAGAGCAGGGTGG
CACAATGTTCGACGCTATCAAATGGAACTTCACAAAGTTTCTAGTGGACA
GGGATGGGAATGTTGTGAAAAGATTCGGCCCCACAACAGAGCCAAAAGAT
ATGGTGAAGGACATCGAAAAACTCCTTGCTAGTGGGTCT
>PHGpx-2_Tci reannot_id=O02621-D3 origin_id=TELCIR_15679 class=GPX
TTCAGGGGGAAGGTACTCATTGTTGTGAACGTCGCATCGCAGTGCGGTTT
GACGAATGCTAACTACACACAATTCAAAGAGCTTCTCGATAAGTACAAGT
CGCAGGGATTGGAGGTGGCTGCGTTCCCTTGCAATCAATTCGGTGGACAG
GAACCCGCTTGTGAGCTCGATATCAAAAATTTTGTTGCCAACAAGTTCAA
CTTTGAGCCAGATCTCTACGCCAAGGTGAACGTGAACGGTGACAACGCGG
ATCCTCTATTCAAGTTTTTGAAAAAAGAGCAGGGTGGCACAATGTTCGAC
GCTATCAAATGGAACTTCACAAAGTTCCTAGTGGATAGGGACGGGAATGT
TGTGAAAAGATTCGGCCCCACAACAGAGCCAAAAGATATGGTGAAGGACA
TCGAAAAACTCCTTGCTAGTGGGTCT
>PHGpx-3_Tci reannot_id=O62327-D1 origin_id=TELCIR_10363 class=GPX
AAAGTGCTCATCATCGTGAACGTTGCGTCGCAGTGTGGCCTTACAAATTC
AAATTACACACAATTTAAAGAGCTGCTCGATAAGTACAAGTCGCAGGGAT
TGGAAGTGGCTGCTTTTCCGTGCAATCAGTTCGGTGGGGAGGAACCCGCT
TGTGAACTCGATATCAAGAATTTTGTGACTGATAAGTTCAACTTTGAGCC
AGATCTCTATGCTAAGGTTGACGTTAACGGTGACAATGCGGATCCTCTCT
TCAAGTACTTGAAGAAAGAGCAGGGAGGGACAATGTTCGACGCTATAAAA
TGGAACTTCACCAAATTTTTGGTTGACAGAGAAGGAAATGTTGTGAAAAG
GTAT
>PHGpx-4_Tci reannot_id=O62327-D2 origin_id=TELCIR_17577 class=GPX
TTCAGAGGAAAAGTGCTCATCATCGTGAACGTTGCGTCGCAGTGCGGCCT
TACAAATTCAAACTACACACAATTCAAAGAGCTGCTCGATAAGTACAAGT
CGCAGGGATTGGAAGTGGCTGCTTTTCCGTGCAATCAATTCGGTGGAGAG
GAACCCGCTTGTGAACTCGATATCAAGAATTTTGTGACCGATAAGTTCAA
CTTTGAGCCAGATCTCTACGCTAAGGTTGATGTGAACGGTGACAATGCGG
ATCCCCTCTTCAGGTATCTGAAGAAAGAGCAGGGAGGGACAATGTTCGAC
GCTATAAAATGGAACTTCACCAAATTTTTGGTTGATAGAGAAGGAAATGT
TGTGAAAAGGTTCGGGCCTACAACCGAGCCAAAAGATATGGTAAAGGACA
TCGAAAAACTTCTCGCAACAGGTTCT
>PHGpx-5_Tci reannot_id=O62327-D4 origin_id=TELCIR_10363 class=GPX
TTCAGAGGAAAAGTGCTCATCATCGTGAACGTTGCGTCGCAGTGCGGCCT
TACAAATTCAAACTACACACAATTTAAGGAGCTCCTCGATAAATACAAGT
CGCAGGGATTGGAAGTGGCTGCTTTTCCGTGCAATCAGTTTGGTGGAGAG
GAACCTGCTTGTGAACTCGATATCAAGAATTTTGTGACTGATAAGTTCAA
CTTTGAGCCAGATCTCTATGCTAAGGTTGACGTGAACGGTGACAATGCGG
ATCCTCTCTTCAAGCACTTGAAGAAAGAGCAG
>PHGpx-6_Tci reannot_id=O62327-D6 origin_id=TELCIR_12698 class=GPX
TTCAGAGGACAGGTGGTTATCGTAGTGAATGTCGCTTCAAAGTGTGGCTA
CACTAAGAATCACTACACCGAGCTAAAAGAACTCCAGGACAAGTATTATG
ACCAAGGTCTTCGAGTTGCTGCCTTTCCTTGCAATCAATTCGGTGGACAG
GAGCCGGCATGTGAGCTTGATATCATAAAATTTGTCAAAGATGCGTACAA
CTACGAGCCTGACTTATATGCAAAAGTGAAGGTGAACGGCGTTGATGCCG
ACCCATTTTGGCAATTCCTCAAAAAGGAGCAAGGAGGCACGTTAGTTGAC
GCGATCAAATGGAACTTCACTAAATTTCTAATCAACCGAAAAGGACACGT
TGTCAAAAGGTGG
>PHGpx-7_Tci reannot_id=O62327-D7 origin_id=TELCIR_20890 class=GPX
TTCAGAGGACAGGTGGTTATCGTAGTGAATGTCGCTTCAAAGTGTGGCTA
CACTAAGAATCACTACACCGAGCTAAAAGAACTCCAGGACAAGTATTATG
ACCAAGGTCTTCGAGTTGCTGCCTTTCCTTGCAATCAATTCGGTGGACAG
GAGCCGGCATGTGAGCTTGATATCATAAAATTTGTCAAAGATGCGTACAA
CTACGAGCCTGACTTATATGCAAAAGTGAAGGTGAACGGCGTTGATGCCG
ATCCATTTTGGCAATTCCTCAAAAAGGAGCAAGGAGGCACGTTAGTTGAC
GCGATCAAATGGAACTTCACTAAATTTCTAATCAACCGAAAAGGACATGT
TGTCAAAAGGTGG
>NPHGpx_Tci reannot_id=Q95003-D1 origin_id=TELCIR_02999 class=GPX
GTCGATGAAACGACTCGGTGGAGTCAATGCAAGGATGTGAATCAGTCCAT
TTATGACTTTCAGATGGAAACGTTACAAGGGCAATTCACTGATTTATCAC
AATATAAAGGACAAGTTCTTCTGATTATTAATGTTGCAACATTCTGTGCT
TACACCCAGCAATACACTGACTTCAACCCGTTGATTGAGAAGAACGTAAA
AGACGGGTTCACCATTTTGGCGTTCCCGTGCAACCAGTTCTATCTGCAGG
AACCCGCCGAGAATCATGAACTCATGAATGGTATTATGTATGTACGACCG
GGTAATGGATGGAAACCACATCAGAATCTTCATGTGTACGGAAAAATCGA
CGTGAACGGAGAGAACCATCATCCCCTATACGAGTTCCTCAAGGAGAGCT
GCCCTCAGACCGTGGAGAAGATCGGAAAGACCGATGAGTTGATGTACAAT
CCCGTGAGAGCAAACGACATCACGTGGAACTTCGAGAAATTCCTCATCGA
TAGACAGGGTCGCCCACGATTCCGTTTCCACCCAACCGCATGGAGTCACG
GTGACGTAGTTCAACCTTTCATTGAACAACTTTTGAACGAAGAT
>Prx1-1_Tci reannot_id=Q21824-D1 origin_id=TELCIR_23845 class=Prx
ATGCTTCGTAACGCAATTCGTGCCGCGTCACGGTCTGCTGGTGTGCTGCA
GTCCGTGCGCAACCTGTCAGCAACTCCCATACTGCAGGCAGTTCGGCCAC
TAGGTCCAATGTGCAAATTGCCGGAGTTCAAAGGAACTGCAGTCGTAGAC
GGAGATTTTAAGGTGATCTCATCAGGGGACTACAATGGAAAGTGGTTAGT
GTTTTTCTTCTATCCCCTCGACTTCACCTTCGTGTGTCCAACGGAAATCA
TCGCTTTCGGAGATCGAGCCAAAGAATTTCGTGATCTCGGTTGCGAGGTC
GTGGCCTGCTCATGCGATTCGCATTTCTCCCATCTTGCCTGGGTTCAGAC
TCCACGAAAGGAAGGAGGTCTTGGAGATATGAATATTCCAATTCTTTCTG
ACTTCAACAAGAAAGTTGCCAGAAACTTTGGTGTTTTGGACGAGGAAACT
GGTTTGTCATACCGTGGCTTGTTCTTAATTGATCCTAATGGCAACGTTCG
TCACACTACTTGCAATGATTTACCAGTTGGTCGCTCAGTCGACGAGACAC
TGCGTGTACTCAAAGCATTCCAGTTTGTTGAGAAGCACGGAGAAGTGTGC
CCCGCCGATTGGCATGACGATTCTCCAACGATCAAGCCAGGTGTCAAGGA
TAGCAAAGAATATTTCAACAAAGTGAACAAA
>Prx1-2_Tci reannot_id=Q9NL98-D1 origin_id=TELCIR_00732 class=Prx
ATGTCGAAGGCTTTTATCGGAAAACCTGCTCCTGACTTCGCCACAAAGGC
TGTCTACAATGGCGACTTTATCGACGTGAAGCTGTCTGACTACAAAGGCA
AATACACCGTACTCTTCTTCTATCCATTGGATTTCACGTTCGTCTGTCCG
ACGGAAATCATTGCTTTTTCCGACCGTGTCGAAGAGTTCAAGAAAATCGA
TGCCGCAGTTCTCGCTTGTTCGACTGATTCCGTTTTCTCTCATCTGGCGT
GGATCAATACTCCTCGCAAGATGGGTGGACTCGGAGACATGAACATCCCC
GTTCTTGCTGACACCAACCACCAAATTGCAAAGGACTATGGTGTACTGAA
AGAGGACGAAGGAATCGCTTACAGAGGCACGGCTGTCGTTTCAGGTCTTT
TCATTATTGACCCTAAGGGAATTCTGCGACAGATCACTGTCAATGACCTT
CCCGTCGGTCGCTCTGTGGATGAAACGCTCCGTCTGGTGCAGGCATTCCA
ATACGTTGACAAGCATGGTGAGGTGTGCCCTGCTGGTTGGACCCCTGGAA
AAGCCACCATCAAGCCGGGTGTCAAGGACAGCAAGGAGTACTTCAGCAAA
GCA
>SOD2_Tci reannot_id=P31161-D1 origin_id=TELCIR_05510 class=SOD
AGAGCAAAGCACAGTCTCCCCGATCTTCCATATGATTATAACGCATTGGA
GCCCGTCATCTGCAACGAGATCATGCAAATTCATCATCAGAAACACCATG
CCACATACGTAAACAATCTGAACGCATGCGAAGAGAAAATCCACGAAGCT
CTATCCAAAGGCAACATAAAGGAAGCTATCGCTCTGCAACCAGCTCTAAA
GTTCAATGGTGGAGGCCACATCAATCACTCCATTTTCTGGACCAATCTAG
CGAAAGATGGGGGAGAGCCAAGTAGTGATCTCATGGCCGCAATAAAGCGA
GACTTCGGGTCGTTAGAGAATATGCAAGAAAAGTTATCCGCAGCTACAAT
TGCCGTTCAAGGTTCCGGATGGGGATGGCTCGGCTACTGCCCCAACGGCA
AGACACTGAAGATCCAAACCTGCGCTAACCAAGATCCTCTTGAACCAACG
ACTGGTCTGATTCCTCTTTTCGGAATTGACGTCTGGGAACATGCTTATTA
TCTGCAGTACAAAAATGTTCGCCCCGATTACGTGAAAGCTATCTGGAAGA
TTGCTAACTGGAAGAATATCAGTGAGAGATTTGCGAACGCACAGCAT
>SOD3_Tci reannot_id=P51547-D1 origin_id=TELCIR_02574 class=SOD
GTGCTCAAAGCGCGTACGTACATTTTCGAAGCGGTCAAAGGAGGCAATCC
GAAGAACGTGATTGGAGTCATAGATCTCACCCAGAGCGGGACTCTTGTCA
AGGTAACCAGTTTATTTCGGGTTTTAAACAAAGAGAGGTTGGTAACGCTT
TCTTTTCAGCTAAACGGTACCGTTTCTGGTCTGAAGCCGGGTCTTCACGG
CTTTCACATTCATGAAAAAGGAGATTTGGGAGATGGTTGCGTGGCTGCCG
CTGGACATTTCAACCCACATAAAATGATGCATGGAGCTCCTGATGACTCA
AACCGTCACGTCGGTGATCTCGGCAACATCGAGACCCCGAAGTCAGGAGA
TACGACGATACTGCTTTCGGATTCGGTGATCTCCCTAAATGGACAGCATA
ACGTGATCGGCAGAGCGATCGTGATTCATGCAGATGTGGACGATCTTGGA
CGTGGAACATCCGAACTCAGCAAGACCACCGGAAACGCCGGAGCTCGTGT
CGCCTGCGGAGTCATCGGTATCCTC
>SOD1_Tci reannot_id=Q27666-D1 origin_id=TELCIR_00012 class=SOD
CATAGTAACCGTGCAGTGGTTGTACTACGAGGAGATCACGGTGTGATGGG
CATTGTGTGGTTCGGACAGGACAAGGAGTCCGACAAATGCATGATCAAAG
GCGAAATCAAGGGTCTCGCGCCCGGCCTTCACGGACTCCACGTCCATCAA
TACGGCGATCTCACCAATGGTTGCATTTCTGCTGGACCGCACTTCAATCC
TTTCGACAACACTCATATGTTATTGATGTGTTGTTTCATCATACTCTCAA
AAAGCCTGCGCTTTCAGGACGAGATTCGTCACGTAGGAGACTTGGGAAAC
GTTAGAGCTGGACCTGATGGTGTTGCACACTTTGAGATCAAGGACCATTT
GGTGAAAATTCACGGAAGCAACACCGTCATTGGACGCTCTCTTGTTGTCC
ATGCTGGCACCGATGATCTTGGCAAAGGAGTTGGAGAAAAGAAAGCGGAG
TCTCTAAAGACAGGCAACGCTGGTGGTCGTGTCGCTTGCGGTGTCATCGG
TATTGCTCCTCCCACT
