# Supplementary material for: Speciation and adaptive evolution reshape antioxidant enzymatic system diversity across the phylum Nematoda
Source: BMC Biol. 2020 Nov 26;18:181. doi: 10.1186/s12915-020-00896-z (PMC7694339; doi:10.1186/s12915-020-00896-z)
Supplement: Supplementary file 4 — Additional file 4:. Protein-coding transcript (cds) and Protein-coding transcript translation (pep) sequences, and GFF (gff) files of antioxidant enzymes in 58 nematodes. [file 12915_2020_896_MOESM4_ESM.zip › Additional file 4-gff and sequences of re-annoted antioxidant enzymes in 58 nematodes/58_nematodes_antioxidant_enzymes/cds/thelazia_callipaeda.PRJEB1205.antioxidant.cds]

>PHGpx-1_Tcall reannot_id=O02621-D2 origin_id=TCLT_0000388001-mRNA-1 class=GPX
TATAGAAACAAAGTGCTTCTGATAGTAAATGTAGCATCACAATGTGGACT
AACTCAGTCTAATTATGTTCAGCTCAAAGATTTGTATGATAAATACAAAA
TGCAGGGCTTTTCAGTAGCTGCCTTTCCTTGCAACCAGTTTGGCTCGCAG
GAACCTGCGAACGAGGAGGAAATTAGACGTTTTATCAAAGAAACATTCAA
CTTTGAACCAGATTTGTTTGCCAAAATCAATGTTAATGGGGCAGAAGAAC
ATCCGCTTTATACTTTTTTAAAAAGTCAAAAAAGAGGTGTTCTGGTGGAT
GAAATTAAATGGAATTTTACTAAATTTCTCGTTAATAGACGCGGCCAAGT
AGTAGAAAGATATGGGCCAACGACTCAACCGAAAGATATAGAAGCTGATA
TTGTGAAACTTTTAAAAGAACACTCC
>PHGpx-2_Tcall reannot_id=O62327-D1 origin_id=TCLT_0000180901-mRNA-1 class=GPX
TATAGAGGCAAACCCTTAATAATTGTGAATGTGGCGTCACAATGTGGATT
AACAAATTCAAATTATACAGCTCTCAAGGAATTGATGGAACATTATAAGG
ATAAAGGTCTGGCGATAGCAGCCTTTCCTTGCAATCAGTTTGGTGGGCAG
GAACCGAAATGTGAATTAGAAATTAAAAATTTTGTGGCGCAGAAGTTTAA
TTTTGAACCTGATTTATACGCTAAAGTTGATGTAAATGGTAAAGATGCGT
CACCACTTTTTGATTTTTTGAAACAGGCCAAAGGCGGTTTATTTGGTGAT
AAAATAAAATGGAATTTCACGAAATTTCTCATTGACCAAGAAGGACATCC
GGTT
>PHGpx-3_Tcall reannot_id=O62327-D3 origin_id=TCLT_0000180901-mRNA-1 class=GPX
TTCAGAGGAAAACCGGTCGTAATTGTGAATGTTGCATCTAAATGTGGTCT
CGCTGACTTAAATTACCGAAAACTTAAAGAACTTCAAGAAGTGTTCAGAG
ATAGAAAACTTGCTGTTGCTGCATTTCCATGTAATCAATTCAGTTCACAG
GAACCAGATCCTGCAATTGATGTCAAAAGGAATGTGAAGGAGAAGTATCA
GTATGAGCCCGATATTTACGAAAAAATCGAAGTTAATGGTGAAAATGCTC
ATCCATTATACAAATTTTTGAAAAAAGTAGCTAGTGGTACATTCAACGAT
AAAATTAAGTGGAATTTCACGAAATTTCTTATCGATCAGGAAGGACATCC
GGTAAAA
>NPHGpx_Tcall reannot_id=P67878-D1 origin_id=TCLT_0000444001-mRNA-1 class=GPX
AAATGCAAAATAAGCAATCGAGCAATATATGATTTTCAAGTTGAAAATTT
GGACGGATCAATGACAGACTTGTCAAGCTACCGTAACAAAGTTATTTTGC
TCATTAACGTTGCCACATATTGTTCTTTCACTGAGCAATACAAAGACTTT
AATTTGTTGCTCAACAAAAATAGTAATGCGTCACTTGTAATTCTGGCATT
TCCATGTAATCAATTTCATTATCAAGAACCAGCTCGTAATCATGAATTAC
TGAATGGTTTAAAATATGTACGACCAGGAGAGGGCTGGCAACCACATGAA
AAACTACATATTTTTGGCAAATTAAATGTTAACGGTGATTCCAGCAATCC
ACTATACAAATTTTTGAAGGAAGTCTGTCCACAAACAGCTGAAACCATTG
GAAGACGCGATGAACTTATGTATGATCCAATTAGTGTTAATGATATTACT
TGGAATTTTGAAAAATTTCTGATTGACAAAAAAGGTCGACCTCGTTATCG
TTTTCATCCTACAGCGTGGGGTAAGGGAACTGAAGTACAGCCGTTTATCT
ATCAATTAGAAAATGAA
>Prx6_Tcall reannot_id=O17433-D1 origin_id=TCLT_0000506801-mRNA-1 class=Prx
ATGTCAAAAGGCATCTTGCTGGGAGACGTATTTCCAAATTTTGAAGCTGA
GACCAATGAGGGCCATATTCCGAGTTTTCATGATTGGATTGGTAAAGACA
GTTGGGCAATACTTTTTTCTCATCCTCGAGATTTCACGCCAGTCTGTACC
ACGGAATGTGCACGGCTGGCTCAGTTAGCACCAGAATTCAAAAAACGGAA
TGTAAAATTAATTGGCCTAAGTTGCGATTCTGCTGAATCACACCGTAAAT
GGATTAATGATATTATTGCTCTACGTAAATTGGAAAATGGTGGTGGCGGC
GACTGTTGCGCAGGTTACTTCAATAAACTTCCATTTCCGATCATAGCTGA
TGAAAATCGTTGCATTGCTACAAAATTAGGTATGATGGATCCAGAAGAAC
GAGATGAAACGGGTGCTGCCCTCACTGCTCGTTGTCTGTTTATAATTGGA
CCTGAGAAAACATTGAAACTGTCGATTTTGTATCCTGCAACAACAGGACG
AAATTTCAACGAGATTCTACGTGTTATTGACTCACTACAACTTACAGCAG
TCAAGCAAGTTGCGACACCTGTCGATTGGAAGGATGGTGATGACTGCGTT
GTGATACCAACGCTTGATGACGCTGAAGCAAAAAAAATCTTTGGTGAGAA
AATAACTACAGTCGAGCTACCATCAGCAAGACGCTATCTCCGCATAGTTC
CCCATCCAAAA
>Prx1-1_Tcall reannot_id=P48822-D1 origin_id=TCLT_0000483401-mRNA-1 class=Prx
CTTTTTCTTGTTTTTCAGACATCTGTATCACCAATTCAACGTGCTATCGC
AGCTCGTTTCTCCACTTCATGTTCTGCACTTGCCGGTGTTAGACCCTTGG
GTCCAAAAAACAAAGTTCCTGAGTTTTCGGGTACAGCTGTTGTGAATGGT
GATTTTAAAACAATTAGTCCGAGCGACTATAAAGGAAAATGGCTGATAAT
ATTTTTCTATCCTCTCGACTTTACTTTCGTTTGTCCAACTGAAATCACAG
CTTTCAATGATCGAGCCGAAGAATTTCGAAAGCTAAATGCAGAATTAATT
GCATGCTCATGTGACTCACATTTCTCTCATTTAGCATGGTCACAAACTCC
ACGTAGTGAGGGTGGCTTAGGAGACATGCAGATACCGTTACTCGCAGACT
TCAATAAAAATATAGCAAATGCTTTTGGTGTACTTGATCATGAAAGCGGC
TTCGCATATCGGGGTTTGTTTTTGATTGACCCAAAGGGCGAAATCCGTCA
TTCTTTGGTGAATGACCTTCCAGTTGGTCGATCTGTAGATGAAGCATTTC
GTACTCTGAAAGCATTCCAATTTGTAGAAAAACATGGTGAAGTATGCCCA
GCCAATTGGTCAGATGATAAGCCCACAATTAAACCAAGCGTTGATGAATC
TAAAGAATATTTCAGTAAACTTAAGGACCATAAA
>Prx1-2_Tcall reannot_id=Q17172-D1 origin_id=TCLT_0000761501-mRNA-1 class=Prx
ATGACTCTTGCCGAGAGCAAAGCAATTATTGGTAAGCCAGCACCTGAATT
TAGAACAACTGCAGTCATCAATGGTGATTTTAAGGAGGTTTCGTTGGCAC
AGTTCAAAGGCAAATACATCGTGTTGTTCTTTTATCCACTTGATTTCACA
TTTGTTTGTCCAACGGAAATTATTGCATTTTCTGATCGCATTGCTGATTT
CAAAGAGTTGGATGTAACGGTTTTGGCGTGCTCTACTGACTCCCACTTTT
CACACTTTGCTTGGGTAAATACTCCACGTAAGATGGGCGGTCTTGGACAA
ATGAATATACCAATTCTTGCTGATACAAATCATGCAATTAGCAAAGCATA
TGGCGTACTAAAGGAAGATGAGGGAATTGCATATCGCGGATTATTCATTA
TTGATCCGAAAGGGATTTTGCGACAAATAACAATTAATGATCTTCCTGTG
GGTCGATCCGTTGACGAAACTTTGCGTTTAATTCAAGCATTTCAATTTGT
TGATAAGCATGGCGAAGTGTGTCCTGCAAATTGGCATCCAGGAGATGATA
CGATCAAACCTGGAGTGAAAGATAGCAAATCGTACTTCGAAAAACAT
>SOD1-like_Tcall reannot_id=P41962-D1 origin_id=TCLT_0001069501-mRNA-1 class=SOD
ATGGGAAAAAATGCGATTGCCGTTCTTCGTGGAGAGGAAGTTAATGGAGT
AGTCCATTTCAAACAAGATAATGAAAATTCTCCAACGGTGATCACTGGCG
AGATTAAGGGACTGAAACCTGGTCTGCATGGTTTTCATATTCATCAGTAT
GGTGACAGCACAAATGGTTGCATTTCTGCTGGCCCACATTTTAATCCTTA
TGACAAAGCACACGGCGGTCCAACGGATGAAGTAAGGCATGTTGGGGATC
TTGGAAATGTGGAAGCTGGAAGCGATGGAACAGCATTTATCAGTATTGTT
GATAAGATTATTCAGCTTCATGGCCCTCATTCTATAATTGGACGCTCAGT
AGTTGTGCATGCCGATCAAGATGATCTTGGAAAAGGAATGGGTGATAAAA
AAGAAGAAAGTCTGAAAACTGGGAATGCTGGAGCTCGTGTTGCATGTGGC
ATTATTGGATTTGCCGCT
>SOD1_Tcall reannot_id=P41962-D2 origin_id=TCLT_0000568301-mRNA-1 class=SOD
GCTCCATTGATCGTCACGGGTGAAATTAGTGGTTTATCAACTGGTTTGCA
TGGTTTTCATATTCATGAATTTGGTAATATCACAAATGGTTGCACTTCGA
CCGGTGCACATTTTAATCCATTTGCTGTCCCACATGGTGGTCCTACAGAT
AAAAAAAGACATCTTGGTGATCTTGGAAACATTAGAGCTGGGGGTGATAG
CATTGCAAAAATCAATATTGTTGATAGATTGCTAAAGTTGTCAGGTTCAT
ATTCAATAATTGGACGCGCAGTTGTAGTACACGCTAATCAGGACGATCTT
GGCAAGGGGATGGGTGCTCGAAAACTAGAGAGCATTAAAACAGGTAATGC
TGGTGCGCGTCTCGCATGTGGTATTATTGGCATTGCAGCCAAT
>SOD2_Tcall reannot_id=P41981-D1 origin_id=TCLT_0000930201-mRNA-1 class=SOD
AGAAGACTGAAGCATACTCTTCCCGATTTGATGTACGATTATGGAGCTTT
AGAACCGGTGATCTCTGCTGAAATTATGCAAGTTCATCATGGCAAGCATC
ACGCTGCTTATGTGAATGGACTGAACCAGGCTGAGGAGAAAGTAAAAGAA
GCTTTAGCAAAAGGAAGAATACAAGAAGCCGTTGTGGGCACGAAATTGAT
GAATTTCAATGCTGGTGGTCATATCAATCATACCTTATTTTGGGAAGGAC
TAACCACAGTAAAGGACAGCGGGGAACCAAGTGCTGAACTCATGGCCGCT
GTCAAAAAAGATTTTGGATCTCTCGAAGCAATGAAAGACAAGCTTAGTGC
CAAAACAATCGCTATTCAAGGCTCTGGTTGGGGTTGGCTTGCTTACGACA
AGGAAATGAAACGTTTGCAGCTTGTATGTTGCGCGAATCAAGATCTTCTT
GAACAAACAACTGGCTTATCACCGCTATTTTGCATCGACGTTTGGGAACA
TGCATATTATTTACAGTATAAAAACGTAAGACCAGACTTTGTAAAAGCCA
TTTGGAAAATTGCGAACTGGAAAACTATAAGTGATCGTTTCGCTAAAGCT
ACGCAA
