# Supplementary material for: Speciation and adaptive evolution reshape antioxidant enzymatic system diversity across the phylum Nematoda
Source: BMC Biol. 2020 Nov 26;18:181. doi: 10.1186/s12915-020-00896-z (PMC7694339; doi:10.1186/s12915-020-00896-z)
Supplement: Supplementary file 4 — Additional file 4:. Protein-coding transcript (cds) and Protein-coding transcript translation (pep) sequences, and GFF (gff) files of antioxidant enzymes in 58 nematodes. [file 12915_2020_896_MOESM4_ESM.zip › Additional file 4-gff and sequences of re-annoted antioxidant enzymes in 58 nematodes/58_nematodes_antioxidant_enzymes/cds/toxocara_canis.PRJNA248777.antioxidant.cds]

>Ctl-1_Tcani reannot_id=P90682-D1 origin_id=Tcan_02644.1 class=Cat
AAGCCGTTTGTATTGACTACGTCGAATGGGGCACCAATATTCAACAAGAA
GGCCGTGTTGACGGTAGGACCTCGTGGTCCGATGCTCTTGCAGGATGTCG
TCTTTATGGATGAAATGGCGCATTTCGATCGAGAACGAATACCTGAGCGT
GTTGTTCATGCGAAAGGCGCCGGTGCTCATGGATATTTCGAGGTAACACA
CGATATTTCAAAATATTGTAAAGCGGATCTCTTTTCGGCTATTGGCAAAC
AAACTCCCATCTTCATTCGCTTTTCCACAGTTGGCGGCGAATCGGGAAGC
GCCGATACGGCACGTGATCCACGTGGATTCGCTATAAAATTTTACACCGA
AGAGGGCAATTGGGATTTGGTTGGCAACAATACGCCAATATTTTTCATTC
GTGATCCGATTTTTTTCCCAAATTTCATTCACACACAAAAGAGGAATCCG
GTCACTCACCTCAAGGATCCGAATATGACATGGGATTTCTTCTCCTTGCG
TCCTGAAACGACTCATCAAGTGATGATTTTGTTCGGTGATCGTGGAACAC
CTGACGGATTTCGTCATATGAACGGCTATGGTTCACATACGTTCAAATTG
GTCGACAAGGATGGAAAAGCGTGCTATTGTAAATTCCATATTAAGACTGC
ACAAGGGATCCGAAATTTACCGGCTGATGTGGCAAATAGGCTCAGCGGTG
AGGATCCTGATTATGCGATTCGTGATCTCTACGATAATATCGAAAATGGA
AATTATCCTGTGTGGAATTTCATGATTCAGGTGATGACATTTGAAGAGGC
CGAGAAATACAAGTTTAATCCATTTGACGTTACAAAGGTTTGGTCTCACA
AGGAATTTCCGTTAATACCGGTGGGTAAAATAGTTTTGAACAAAAATTCG
AGCAATTATTTCGCCGAGGTAGAGCAGAGCGCATTTGCTCCATCTCATGT
TGTGCCCGGCATCGAATTCTCACCCGACAAAATGCTTCAAGGTCGCCTAT
TCGCATATCCGGATACGCAATTTCACCGTTTGGGTCCGAACTACGTGCAG
CTGCCAATCAATTGTCCGTATCGTGCTCGAGCTCATAATACTCAACGTGA
TGGCTATGCAGCACTGGAAAACAATCAAGGCGGGATGCCATCGTATCATC
CGAATAGCTTCAACGGTGCCTTAGAGAGAGCGGATGTGAAAGAGAGCGCA
TGGTCAGTGAGCGGTGATGTGGAGAGATTTAACGCAGAAGATGAGGATAA
TTTTAGTCAACCGCGTGAACTATGGCTTAAGGTACTCGACGAAAGTGCAC
GAGGTCGCTTGGTGGATAATATAGTGGAAAGTCTAAAGTATTGTAAGCCA
TTTATTCAAGAGCGAGCTGTCAAGAATTTCGCTCAGGTTCACGAGGATTT
TGGCAATGCGCTTCGAAAGGCACTGCAAAAGGCGAATGATGCGGTACAAA
AAAAGCGTGAAGAAGAGACGGAATTCAGCGCCAAAGAAAGCGTGATGATG
CCATGTGCCGTCAATCCACATATGAAGAACATCTCAAATCTATCTAAGCA
TTGCAAATAC
>Ctl-2_Tcani reannot_id=P90682-D2 origin_id=Tcan_14873.1 class=Cat
AAGCCTGACGTGATGACAATGTCAAATGGTGCACCAATACACAACAAGAA
CGCTGTGCTAACGGCCGGTCCACGTGGTCCTTTGCTACTACAGGATCATA
TTTACTTGGATGAAATGGCACATTTTGATCGCGAACGAATCCCCGAACGA
GTCGTTCATGCGAAGGGAGCAGGTGCGCATGGTTATTTTGAAGTAACTCA
CGACATTACGAAATATTGCAAGGCAAACCTATTCAACGGCATCGGGAAAA
AAACTCCAGTTTTCATTCGCTTTTCAACAGTTGGTGGTGAATCGGGAAGT
GCTGATACGGCACGCGATCCACGTGGTTTTGCAATAAAGTTTTACACCGA
AGAAGGCAATTGGGATCTGGTTGGCAACAATACACCCATATTTTTCATCA
GAGATCCGATTCTTTTTCCGAGTTTCATTCATACGCAAAAGAGGAATCCA
ACGACCCATCTAAAGGCATCGATATTTATTTATTTGTTGTATTTTCTTCT
CGATGCGAATATGATGTTTGATTTTTGGACTTTGCGTCCAGAATCCACAC
ATCAAGTGATGTTCTTATTTGGTGATCGTGGCACTCCTGATGGCTATCGT
CATATGAATGGCTATGGATCACATACTTTCAAACTTGTTAATAAAGACGG
AAACGCAGTCTATTGTAAATTCCATGTCAAGGTAATTGCAAAGGAAATCA
AAAATCTGCCTGCGGATGTGGCCGAACGTCTGATGGGCGAAGATCCAGAC
TACAGTATTCGTGATTTGTACGATGCTATTGAACGCGGCGATTTCCCTGA
GTGGAAATTCATGATACAAGTGATGACTTTTGAACAAGCGCGGAATTACC
AATATAATCCGTTCGACGTCACAAAGATTTGGTCTCACAAAGAATTTCCC
CTTATTCCGGTTGGCAAAATCGTACTCAATCGAAATCCGAAGAACTATTT
CGCCGAAGTAGAGCAAAGTGCATTCTCTCCAGCTCACATTGTGCCGGGCA
TTGAATTCTCACCGGATAAGATGCTCCAAGGTCGTATTTTCGCTTATCCC
GATACTCATTTTCATCGTCTTGGACCCAACTACATTCAGTTGCCAATCAA
TTGTCCATACAGAGCTCGTACTCGCAACGTTCAGAGAGATGGTCTTATGG
CACTCGGAGATAATCAAGCAGGAATGCCCAATTACCATCCGAATAGTTTC
AACGGACCAAAGGAGCGTACGGACGTTAAGGAGAGCAAGTGGACTGCGAG
TGGAGATGTGGACAGGTTCAACTCTCACGATGACGATAATTTCAGTCAAC
CTCGTGAATTCTGGCTCAAAGTTCTTGATGAGGACGCTCGTGAACGATTA
GTCAACAATATTGCTGGAGTGTTATGCAAATGTAAAGAATTTATCCAAGA
GCGTGCCATTAAAATGTTTGGCGATGTTCATGACGATTTTGGAAGGCGTC
TTCGCAAAGCGTTGCAACAA
>PHGpx-1_Tcani reannot_id=O02621-D1 origin_id=Tcan_11436.1 class=GPX
TTCAGGGGTAAGGTTGTATTAATAGTGAATGTGGCATCGAAATGTGGTCT
TACGAGCTCGAACTATGCCGAACTGAAAGAACTGCTTGACAAGTACGCTG
AGAAGGGTTTTGTCATCGCAGCATTCCCATGTAATCAGTTTGGCGGTCAG
GAGCCAGCGTGTGAGGTGGATATTCGTAACTTCGTGAAGGACACGTTTAA
ATTCGAACCAGATCTTTACGCAAAGATTAACGTCAACGGAAGTAACGCGG
ACCCTCTTTTCGTCTTCCTTAAGAATGAACAAGGAGGAACATTCTTCGAC
GCAATTAAATGGAATTTCACCAAATTCCTCATTGATGCAAGCGGGCGGCC
AGTA
>PHGpx-2_Tcani reannot_id=O02621-D2 origin_id=Tcan_11436.1 class=GPX
TTCAGGGGTAAGGTTGTGTTAATAGTGAATGTGGCATCGAAGTGTGGTCT
TACCGGCTCGAACTATGCAGAACTCAAAGAACTGCTTGACAAGTACAGCA
GCAAGGGTCTCATCATCGCAGCATTTCCATGCAATCAGTTTGGCGGTGAG
GAGCCAGCGTGTGAGGTGGATATTCGTAACTTCGTGAAGGACACATTTAA
ATTCGAACCAGATCTTTACGCAAAGATTGACGTCAATGGCAGCAACGCGG
ACCCTCTTTACGTCTTTCTCAAGAACGAACAAGGAGGAACATTCTTCGAC
GCAGTTAAGTGGAATTTCACCAAATTCCTCATTGATGCGAACGGGCGGCC
AGTG
>PHGpx-3_Tcani reannot_id=O02621-D3 origin_id=Tcan_11711.1 class=GPX
TTCAGAGGCAAAGTGCTCCTCATCGTCAATGTGGCATCGCAGTGTGGCTT
AACACACTCGAATTATCATCATATGAAAATTCTTCATGATAAGTACAAAT
CTCAAGGATTTGAAATCGCTGCCTTTCCATGCAACCAATTCGCTGGTCAG
GAGCCAGATGATGAAGCGCACGTTAAAAAATTCATCAAAGAGACATTCGA
TTTTGAACCAGATTTATATGCAAAAATTAACGTCAACGGTGCAGAGGAGC
ATGCTCTTTTCACCTATTTGAAGCATCAACAACACGGAACAATCGTCGAT
GCGATCAAATGGAATTTTACAAAATTCTTGGTCGATAGACACGGACGCGT
GGTA
>PHGpx-4_Tcani reannot_id=O62327-D4 origin_id=Tcan_04153.1 class=GPX
AGAGGTCGTCCGGTGCTGATAGTGAACGTTGCATCTCGCTGTGGTCATAC
TAAGAAGAACTATACACAGCTCAAGGAACTCTACGACAAATACCAACAAC
GGGGATTGTGCATTGCGGCATTCCCTTGCAATCAGTTCGGCGGACAGGAG
CCAGGTGCAGCGGCAGACGTGAAGAAACAAATAGCAGAGAAGTACGGGTT
CGAGCCGGACTTCTATGATAAAATCACAGTGAATGGCAATAATGCTGAGC
CACTGTACAAGTTCCTCAAGAAAGAACAGGGCAACAACGAGCCCATCAAA
TGGAATTTCGCCAAATTCCTTATTGACGATCACGGATTTGTGGTA
>NPHGpx_Tcani reannot_id=Q95003-D1 origin_id=Tcan_08085.1 class=GPX
GATGAAACAACGCGTTGGAGCCAATGCCGACATTCCAATCAGTCGATTTA
TGATTTTCAAGTGCAAACATTGAAAGGCGACTACGTAGACCTCACGAAGT
ATCGCGGTCAGGTACTCTTGATCATCAACGTTGCAACGTTTTGTGCGTTC
ACACAACAGTATCTCGACTTCAATCCGGTCATTGAGCAGAATATGCGATC
AGGGTTCAGCATACTTGCATTTCCCTGCAATCAGTTCTATCTTCAAGAAC
CGGCTGAGAATCATGAGCTTATGAACGGTATAACTTATGTTCGACCAGGT
AACGGATGGAAGCCGCATCAAAACTTGCACATCTTTGGAAAGTTGGAAGT
AAATGGCGAAAACAATCATCCACTTTATGAATTTATGAAGGATTTGTGCC
CACAGACGGTGAACACAATTGGAAAGCGAGAAGAGCTAATGTACAATCCG
ATTCGACCCAATGATATCACATGGAATTTCGAGAAGTTCCTCGTGGATCG
TCAAGGAAAAGTACGTTTCCGGTTCCATCCGACCGCTTGGAATCACGGCG
ATGTTGTGCAGCCATTTATACAGCAGCTGGTTAACGAACGTGCTCGA
>Prx6_Tcani reannot_id=O17433-D1 origin_id=Tcan_14390.1 class=Prx
AATTGGGCGATTCTGTTCTCACATCCTCATGATTTCACACCAGTATGTAC
CACGGAGTTGGCGCGAGCCGCACAACTCTACCCCGAGTTCAGCAAAAGAA
AGGTGAAAATGATTGCACTGAGTTGTGATTCAGCCCAGTCACATCGCGAT
TGGATCCCAGATATCTGCGCATTCTGTAAGCTAATGTGCGATGACTCAAA
CAAAGGATGCTGTTCAAATGATAAACTACCATTCCCAATAATCGCAGATG
AAAGTCGAGTGTTAGCAAAGAAGTTGGGAATGATGGATCCCGTTGAGAAG
GACTCTAAAGGAGATTCGGTTACTGCTCGTTGTGTGTTCGTCATTGGACC
GGAGAAGACGCTGAAATTGTCCATTCTATACCCGGCTACCACTGGACGGA
ATTTTGATGAAATTCTACGTATTATCGATTCGCTTCAGTTGACTGCAACG
AAAGACGTCGCAACGCCAGTCGATTGGAAGGTGGGCGATAGTTGTGTTGT
GTCGCCGTCGCTGAGTGACGAGGAGGCGAAAGCGATATTCGGTCCACAAA
TAAAGACTATCGAATTGCCTTCTCGCAAACGCTACCTACGCATGGTACCG
CGCCCAGAG
>Prx1-1_Tcani reannot_id=Q21824-D1 origin_id=Tcan_05609.1 class=Prx
TTACAGGGAACGGCCGTTGTTGATGGAGATTTCAAAACGATTAGCGCGAA
AGACTATAAAGGCAAATGGCTGATCGTGTTCTTCTACCCTCTTGACTTCA
CATTTGTATGCCCAACGGAAATTATCGCATTCAACGATCGCGCTCCCGAA
TTCAAAAAACTTGGTGCTGAACTGGTGGCATGCTCGTGTGACTCACATTT
TTCGCACCTCGCATGGATACAGACTGCTCGTAAAGACGGTGGCCTTGGTG
ATATGCAGATTCCATTGCTATCCGACTTCAGTAAGAAGATAGCTGATTCG
TTTGGAGTTTTGGATCACGAAGCTGGTGTCTCATACCGCGGTTTGTTCTT
GATCGACCCTAGTGGAGTGGTGCGTCACACGACGGTCAACGACCTACCGG
TTGGAAGAAGTGTGGATGAAGCACTTCGTGTCCTTAAGGCATTCCAATTC
GTCGAGAAGCATGGCGAAGTATGTCCCGCGGATTGGCACGACGAACAGCC
AACGATCAAGCCCGACGTGAAGGGATCGAAAGAGTATTTCAACAAGGTGA
ACAAA
>Prx1-2_Tcani reannot_id=Q9NL98-D1 origin_id=Tcan_08625.1 class=Prx
ATGTCGAAAGCAGTTATTGGCAAACCAGCGCCCCCATTCACCGCGACCGC
GGTCGTCAACGGTGACTTCAAGACGGTGTCGCTCTCTGACTATAAGGGGC
AATACGTCGTCTTGTTCTTCTACCCGATGGACTTCACGTTTGTGTGTCCG
ACGGAGATAATCGCGTTCTCGGAGCACGCGGAGCGGTTCAAGAAGTTGGG
TGTGGCTGTGTTGGCTGCATCAACCGACTCACAGTTCTCTCATCTCGCCT
GGATCAACACTCCTCGAAAACAGGGAGGCCTTGGGGAAATGAAGATTCCA
ATTCTTTCCGATAACAGCCACCAGATTAGTCGCGACTACGGCGTGCTCAA
GGAGGATGACGGTATCGCATATCGCGGCCTTTTCATAATCGACTCAAGAG
GAATTTTGCGGCAGATAACAATCAACGATCTTCCTGTTGGCAGATCGGTT
GCTGAGACCATGCGATTGGTACAAGCCTTCCAGTTCGTTGACACACATGG
CGAGGTTTGCCCAGCCGGTTGGACGCCGGGAGCGGACACAATCAAGCCAG
CGGTGAAGGAGAGCAAGGCATACTTCCAGAAGCAC
>SOD2_Tcani reannot_id=P31161-D1 origin_id=Tcan_08495.1 class=SOD
CGTATGAAGCACAAGCTCCCGGATCTACCATACGATTACAACGCTCTCGA
ACCGATCATATCGGCTGATATTCTTCAAGTGCACCACCAGAAGCACCATG
CCACTTACGTTAACAATCTCAACCAGGCCGAACAAGCCCTACAAGAGGCG
CTTGCCAAAGGTGATACCAAGAAGGCGATCGTACATGCGCATGCGATAAA
ATTCAACGGTGGTGGTCATATTAATCACAGCATCTATTGGACCAATTTGG
CGAAAGACGGTGGAGAACCGAGTCCGGAATTGCTGGCGCAAATAAAGAAG
GACTTTGGCTCGCTGCAATCGATGCAAGAGAAGTTGAGCGCTCTTTCGAT
CGGGGTGCAGGGATCTGGTTGGGGATGGTTGGGATACAATAAAGAGCTCA
AACGACTCGAGTTGGCCACTACCGCCAACCAGGACATCCTTGAACAAACC
ACCGGCCTTATTCCGTTGTTCACGATCGATGTATGGGAGCATGCTTATTA
TCTACAGTATAAAAACGTTCGACCAGATTATGCGAAAGCAATTTGGAAGA
TTGCCAACTGGAAGAACATTGACGAGCGCTACAAAAAGGCGTTACAG
>SOD3-1_Tcani reannot_id=P34461-D4 origin_id=Tcan_06530.1 class=SOD
GTAAATGGGAGCGTCAGCGGGCTTGCGGCTGGCCCTCATGGCTTTCACGT
TCATACTGTAGGTGATATCGGCAATGGCTGTGGGGCTGCGGCGGGACATT
ACAACCCGTTCAGACGAAACCACGGTGCTCCTGCACTAATGTTCCCAACG
ATAAGGCACGTTGGAGATCTCGGGAACATCCAAGCGGCGACAAATGGAGT
AGCAACTATCAGCGGCACTTTTCGAGGAGTTGGACTCGTTGGACCATTCA
GCATAATCGGTCGCACACTAATCGTTCATGAAAGGAGAGACGATCTCGGT
CTGGTTAACTCGGAAGCAAGCAGGACTACTGGCGATGCAGGCAGCCGCGT
TGCTTGCGGCATTATAGGA
>SOD3-2_Tcani reannot_id=P34697-D9 origin_id=Tcan_06530.1 class=SOD
GTAAATGGGAGCGTCCGCGGTCTTACGGCTAACGCCCTTCATGGTTTTCA
CGTTCATACTCGAGGTGATATCGGCAATAGCTGTTTGGCTGCGTTGGGAC
ATTACAACCCGTTCGGAAGAAACCATGGTGCTCCTGGACTAATGTTCCCA
ACAATAAGGCACGTTGGAGATCTCGGGAACATCCAAGCAGATGGAAATGG
AGTAGCAACTATCAGCAGCACTTTTCTAAGAGTTGGACTCGTTGGACCAT
TCAGCATAATTGGTCGCACACTGATCGTTCACGCGATGAGAGATGATCTC
GGCCTGGGTGGCGCACCGGATAGCACGACCACCGGCAATGCAGGCAGACG
CGTTGCTTGCGGCATTATAGGACTGCTGGTAGGGTTG
>SOD3-4_Tcani reannot_id=P51547-D1 origin_id=Tcan_15866.1 class=SOD
ATAAATGGAACAATTAGCGGACTCACGCCTGGACTTCATGGTCTTCATAT
TCACGAGAAAGGCGATATCGGTGACGGATGCATGGCTGCCGGACCACACT
ACAATCCACTAGAAATGCAACACGGTGATGCTGGACGTCCATATTACACA
AAACGACACGTGGGTGACCTCGGAAACATCAACGCGTCGGAATTGGGAAT
AGCCAAAATAAATGCGTATTACTATGGTGTCCCACTGAGTGGTCAATGCT
CTGTTATTGGACGTGCACTTGTCGTTCATCAAGGAAGAGACGATCTTGGA
CGAGGCAATGCTCCGACAAGCAAAACGACCGGCGATTCAGGAGCTCGTGT
TGGCTGTGGAGTTATTGGAATTATA
>SOD3-3_Tcani reannot_id=P51547-D10 origin_id=Tcan_00027.1 class=SOD
GTAAATGGGAGCGTCCGCGGTCTTACGGCTAACGCCCTTCATGGTTTTCA
CGTTCATACTCGAGGTGATATCGGCAATAGCTGTTTGGCTGCGTTGGGAC
ATTACAACCCGTTCGGAAGAAACCATGGTGCTCCTGGACTAATGTTCCCA
ACAATAAGGCACGTTGGAGATCTCGGGAACATCCAAGCAGATGGAAATGG
AGTAGCAACTATCAGCAGCACTTTTCTAAGAGTTGGACTCGTTGGACCAT
TCAGCATAATTGGTCGCACACTGATCGTTCACGCGATGAGAGATGATCTC
GGCCTGGGTGGCGCACCGGATAGCACGACCACCGGCAATGCAGGCAGACG
CGTTGCTTGCGGCATTATAGGACTGCTG
>SOD3-5_Tcani reannot_id=P51547-D2 origin_id=Tcan_13910.1 class=SOD
CTATTGCAGATCAATGGAACACTACGTGAGCTAACTCCCGGATTACATGG
TTTCCACGTGCATGATAAAGGCGATATCGGAAATGGTTGTATGGCGGCTG
GTGCGCATTTCAATCCCACCAATAAGACACATGGAGGGCCCACCGACATC
GAGAGGCATGTCGGCGATTTGGGCAATATCCAAGCCTCGGAATCTGGTAT
TGCAAATCTTTCAATGGAGGATACAGTGATTTCTTTGCACGGTCCTTTCT
CGATAGTCGGACGTACAATTGTTGTACATGAACGAGTCGACGATCTTGGT
CGAGGGAATACCGAAGCGAGTAAGACGACCGGAGATTCAGGAGCGCGTAT
CGCCTGTGGAATCATCGGTATTATT
>SOD3-6_Tcani reannot_id=P51547-D3 origin_id=Tcan_15867.1 class=SOD
ATTATTCAGATAAACGGAAGCCTTAGGCTCATGCCTGGACCTCATGGTTT
TCATGTTCATGAACGAGGTGACATTGGTAACGGCTGTTCGGATGCGGCAG
CACATTACAACCCACTAGGAAGGGTACACGGTGGTCCTGGAGAACAGTTC
CCAACAGTTAGGCACGTCGGCGACCTCGGAAATATCGTCACACCGGCAAC
TGGAGTAACAATGATCAATCAAACGTACCGTGGCCTTGGATTGTCTGGCC
CCTTCAGCATACTCGGTCGTACGATCGTCGTGCATGAGAACGTAGACGAT
CTTGGTCGAGGCCGTTCTCCACTGAGTAACACTACTGGCAACGCTGGAGG
CCGCGTTGCATGTGGAATTATCGGAAGAGTG
>SOD3-7_Tcani reannot_id=P51547-D7 origin_id=Tcan_13907.1 class=SOD
CAGGTGAATGGTTCGGTAAGTGGTCTCAGTGCTGGGCTTCATGGCTTTCA
CGTTCATGAGAAAGGTGATATCGGTGATGCTTGCAAGGACGCTGGACCGC
ACTACAATCCGTTCTATATGGATCATGGCGGTCCAATTTTCCTACCGAGG
CATACTGGTGATTTCGGAAACATCATGGCATCAAATTCTGGAATAGCGAC
GATAAATGAAATATTTGCTGCGACTTCATTATTGCCACCATATTCGATAA
TCGGTCGTGCGATTGTTGTGCACGCAATGCGCGATGATCTTGGTTTTGGC
AATGGCCCTACCAGCAAAACTACTGGTGAGTCTGGTGAGCGTGTCGCATG
TGGAATCATTGGAGTTGAG
>SOD3-8_Tcani reannot_id=Q07449-D2 origin_id=Tcan_17243.1 class=SOD
TCTGCATTGATATTCACCCAGTCATTTCAATATTGCTGTGTTGTTAAGGT
AAGTGGGTCAGTCAGTGGACTTACGGCTGGGCAAATGCACGGCTTTCACG
TTCACGCTGTAGGTGATATCGGCAATTCATGTAATGCTGCTTTGGGACAT
TATAACCCATTGGGAAGGACACATGGCGGCCCCGGACAACCGTTCCCTAC
AATCAGACACGTCGGCGACCTCGGGAACGTCCAAGCTTCGGCGGCGGGAG
TAGCGAACATTAACGCCAATTTCCGACGTGTGGGGCTTTCTGGCCCCTTC
AGCATATTCGGCCGCGCAATTGTGGTTCACGCAATGCAAGACGATCTCGG
CTTAGGCGGTGTACCCGCAAGTTTGACTACAGGTAACGCTGGTGCCCGTG
TCGCCTGCGGCATCATTGGACGATTGGTGCGTTAT
>SOD3-9_Tcani reannot_id=Q07449-D3 origin_id=Tcan_08064.1 class=SOD
TCTGCATTGATCTTCACCCAGTCATTTCAATATTGCTGTGTTGTTAAGGT
AAATGGGTCAGTCAGTGGACTTACAGCTGGGCAAATGCACGGCTTTCACG
TTCACGCTGTAGGTGATATCGGCAATTCATGTAATGCTGCTATGGGACAT
TATAACCCATTGGGAAGGACACATGGCGGCCCCGGACAGCCGTTCCCCAC
AGTCAGACACGTCGGCGACCTCGGGAACGTCCAAGCTTCGGCGGCGGGAG
TAGCGAACATTAACACCAATTTCCGACGTGTGGGGCTTTCCGGCCCCTTC
AGCATATTTGGCCGCGCAATTGTGGTTCACGCAATGCAAGACGATCTCGG
CTTAGGCGGTGTACCCGCAAGTTTGACTACAGGTAACGCTGGTGCCCGTG
TCGCCTGCGGCATCATTGGACGATTGGTGCGTTAT
>SOD3-10_Tcani reannot_id=Q07449-D4 origin_id=Tcan_05443.1 class=SOD
GTAAATGGGAGCGTCCGCGGTCTTACGCCTAACGGCCTTCATGGCTTTCA
CGTTCATACCATTGGTGATATCGGCAATAACTGCACGGCTGCGGCGGGAC
ATTACAACCCGTTCGGACGAAACCATGGTGCTCCTGCACTAATGTTCCCA
ACGATAAGGCACGTTGGAGATCTCGGGAACATCCAAGCAGATGGAGCTGG
AGTAGCAACTATCAGCGGCACTTTTCGAGGAGTTGGACTCGTTGGACCCT
TCAGCATAATCGGTCGCACACTAATCGTTCACGCGATGAGAGACGATCTC
GGCCTGGGTAACGACCAGGGTAGCAGGACCACCGGCAATGCAGGCGCTCG
CTTTGCTTGCGGCATTATAGGACTGCTGCAGGTTACA
>SOD1_Tcani reannot_id=Q27666-D1 origin_id=Tcan_05396.1 class=SOD
AAGAGTAAGGAAGGCGAGCCAACGAAGGTGAGTGGTGAGATTTCTGGACT
GACACCAGGACTGCACGGTTTCCATGTGCACCAGTATGGCGACACTACCA
ACGGGTGCATTTCAGCAGGAGCCCACTTCAATCCATTCAACAAAACACAT
GGTGGACCGAAGGACGAAATGCGTCACGTGGGCGATCTGGGTAACGTTAA
GGCGGATGCGAATGGTGTGGCCAAGTTCGAGATTGTCGACAAACTTGTGC
AGATTCATGGCGAGCATTCGGTGATTGGTCGTTCGTTGGTCGTACATGTG
GGAGAGGACGATCTGGGCAAGGGCACAGGGGATAGGCAGGAGGAAAGTTT
GAAGACGGGCAACGCAGGTGCACGTGCGGCATGTGGAGTGATCGCCGTTG
CAGCCCCTTGC
