# Supplementary material for: Speciation and adaptive evolution reshape antioxidant enzymatic system diversity across the phylum Nematoda
Source: BMC Biol. 2020 Nov 26;18:181. doi: 10.1186/s12915-020-00896-z (PMC7694339; doi:10.1186/s12915-020-00896-z)
Supplement: Supplementary file 4 — Additional file 4:. Protein-coding transcript (cds) and Protein-coding transcript translation (pep) sequences, and GFF (gff) files of antioxidant enzymes in 58 nematodes. [file 12915_2020_896_MOESM4_ESM.zip › Additional file 4-gff and sequences of re-annoted antioxidant enzymes in 58 nematodes/58_nematodes_antioxidant_enzymes/cds/trichinella_spiralis.PRJNA12603.antioxidant.cds]

>PHGpx-1_Tsp reannot_id=Q00277-D1 origin_id=EFV56702 class=GPX
GGATTAACTGACAAGAATTATTCGCAGCTGCAAGCACTATATCAGAAATA
CAACGGGGATGGGTTACGTATTGCCGCTTTTCCATGCAATCAATTTGGAG
GCCAGGAACCAAAATCGGAATCTGAAATTAAAAAATTTGTCACTGAACGT
TATGGTGTCACTTTCGACATGTATTCCAAAATTAACGTTAATGGAAAGGA
TGCCCATCCATTGTGGGTTTATTTGAAATCGAAACAAGGTGGCACTTTTG
GAAGTTTCATAAAATGGAACTTTACAAAGTTTCTTGTTGATCGTACTGGG
AATCCGGTAAAACGTTTCGGTCCAAAAGAAGATCCT
>PHGpx-2_Tsp reannot_id=Q00277-D3 origin_id=EFV56706 class=GPX
ACTGATAGTAATTACAAACAGCTGCAACAATTATACACAAAATATGAATC
ACAGGGCTTACGTATTGCTGCATTCCCATGTAATCAATTCGGAAAGCAGG
AACCAAAATCAGAGGAAGAAATTAAAAAATTTGCAACAGAACGTTATGGA
GTAACATTTGATATGTATTCAAAGATTGACGTGAATGATGCAAATGAACA
TCCATTATGGCATTTTTTGAAGTCCAAACTGAGCGGAACTACTGGAACGC
CAATTAAATGGAATTTTGCAAAGTTTCTGATTGATCAAAATGGTGTTCCA
GTTCGACGCTATGAACCTGATGATTCGCCAAACGTAATTTTTTCAATCTT
TGCATACAGTATTCAGTTTAAT
>Prx1-1_Tsp reannot_id=P48822-D2 origin_id=EFV48983 class=Prx
CCGCAAGAAAAGGCTCCAGATTTTAAATCTCAAGCAGTCATCAGTCGTAA
AATTAGTGAAATTAAATTGTCTGATTATAAAGGGAAATGGTTGATTTTGT
TTTTCTATCCAATGGATTTCACGTTTGTTTGTCCAACTGAAATAATTGCT
TTCAATGATCGAGCTGGTGAATTCAAAGAAATTAACTGCGAATTAATTGC
TTGTTCTACTGATTCGCACTTTTCACACTTTGGATGGATAAACACTCCCC
GAAAATTAAGTGGTTTAGGAGAAATGAAAATTCCTATAATGGCTGATTTT
ACAAAATCTATATCTCGCAGTTATGGTGTTTTATTGGAAAAAGATGGGAT
CGCTCTCAGAGGCTTATTTCTGATTGATCCTCACGGTATTTTGAAACATG
TAAGTGTTAATGATTTGCCTGTAGGAAGATCTGTTGATGAAGCACTTCGT
TTGGTGAAAGCTTTCCAGTTTTTCGAAAAGCATGGCGAAGTTTGTCCAGC
AAATTGGAAACCAGATGGACCAACTATTAAGCCTAACGTAGATCAGGCGA
AAGAATACTTC
>Prx1-2_Tsp reannot_id=P48822-D3 origin_id=EFV58920 class=Prx
CCGCAAGAAAAGGCTCCAGATTTTAAATCTCAAGCAGTCATCAGTCGTAA
AATTAGTGAAATTAAATTGTCTGATTATAAAGGGAAATGGTTGATTTTGT
TTTTCTATCCAATGGATTTCACGTTTGTTTGTCCAACTGAAATAATTGCT
TTCAATGATCGAGCTGGTGAATTCAAAGAAATTAACTGCGAATTAATTGC
TTGTTCTACTGATTCGCACTTTTCACACTTTGGATGGATAAACACTCCCC
GAAAATTAAGTGGTTTAGGAGAAATGAAAATTCCTATAATGGCTGATTTT
ACAAAATCTATATCTCGCAGTTATGGTGTTTTATTGGAAAAAGATGGGAT
CGCTCTCAGAGGCTTATTTCTGATTGATCCTCACGGTATTTTGAAGCATG
TAAGTGTTAATGATTTGCCTGTAGGAAGATCTGTTGATGAAGCACTTCGT
TTGGTGAAAGCTTTCCAGTTTTTCGAAAAGCATGGCGAAGTTTGTCCAGC
AAATTGGAAACCAGATGGACCAACTATTAAGCCTAACGTAGATCAGGCGA
AAGAA
>Prx1-3_Tsp reannot_id=Q9NL98-D1 origin_id=EFV58536 class=Prx
ATGAGCGTGCAACTTCAATTGGGAAAACCAGCGCCAAACTTTAAAGCAAT
GGGTGTGGCTAACAATAAGTTTCAAGAAATCCGATTAGATGATTTCAAAG
GTCGATATTTAGTACTGTTTTTCTATCCTCGTGATTTTACGTTTGTCTGC
CCAACAGAAATAGTTGCTTTCAGCGATCGCATTGAAGAATTTAACAAACT
TAATTGCTCTGTGGTCGCCTGCTCCACGGACAGTGAATATTCACATCTTG
CTTGGATAAGAACTCCAAGAAAACATGGTGGCTTGGGCGAGATGAAAATT
CCGATTTTAGCAGATCCTACTCACAAAATTTCAAGCGATTATTCTGTTTT
TGATGCGGAAAAAGGACTTGCCTATCGTGGTTTGTTTATCATTGATCATA
ATGGTATTTTGCGACAGATTATAGTTAATGATTTGCCAGTTGGACGAAAT
GTGGATGAGGTACTGCGTTTAATTCAAGCTCTTCGTCACGCCGATGAATT
TGGTGAAGTATGTCCGGCTAATTGGAAACCTGGTGGCTTAACTATAAGAC
CGGACAAGAGTGAAGAGTATTTTAGCAAAGCT
>Prx1-4_Tsp reannot_id=Q9NL98-D2 origin_id=EFV57923 class=Prx
ATGAACCGCCAACTTCGCGTTGGTAAACCAGCGCCTTTTTTCGGAGCAAC
CGCTGTATTCCAGGGGAGTTCGACATATGTCCGCTTGAGCGATTTCAGGG
GTCGTTATTTGGTATTGTTTTTTTATCCACGAGATTTCACTCAAGTCTGC
CCGACGGAAATAATTGCTCTCAGTGATCGCGTTGAAGATTTCAAGAAGCT
CGACTGTGACGTGCTGGCTTGTTCCACGGACAGCGAGTTTTCTCATATAG
CTTGGATGAGAGTACCAAGAAGATGCGGAGGCTTGGGTGAAATGAATATA
CCAATACTGGCAGATCCAGCTCACCAGATAGCAAAGGACTACAACGTCTA
TGACCCCGACCGTGGACTTGCTTTGCGTGGCGTATTCATTATTGACCGCA
GTAGCATCTTGCGCCAGATCATCATCAACGACTTGCAAGTTGGAAGGAAC
GTCGATGAGGTGCTGCGTCTCGTCCAAGCATATCGGCATACGGATGACTA
TGGAGAAATGTGCCCTGCAAATTGGAAACCAGGCTCTTTGACCATAGATC
CGCATCCGGATCAGTGTGTTGAATATTTCTCTAAAACA
>SOD2-1_Tsp reannot_id=P31161-D1 origin_id=EFV49687 class=SOD
CTGCGTAAGAAGCACACGTTGCCCGATTTGCCATATGACTTCGGTGCTCT
GGAACCGTACATATCGGCTGAAATTATGCGACTGCATCATCAGAAGCATC
ATGCCACCTACGTGAACAATTTGAACATTGCCGAAGAGAAGCATAAAGAA
GCGCTGGCGAAAAAAGATACTACTGCTGCAATAGCGCTTCAGCCGGCTCT
TCGTTTCAACGCCGGTGGTCACATTAATCACAGTATATTTTGGAAAAATT
TAGCTCCGAAAAGTGGCGGCATGCCTGTTGGAAAACTGGCGCAGGCGATT
ACGAACAATTTCGGTTCTTTCGACATATTCAAAGCGAATCTGACCGCCGC
GTGCATTGGTGTGCAGGGTTCCGGTTGGGCATGGCTGGGCTACGATGCTA
ACATGAAACGGCTGCAGATTGCCACTTGTGCAAATCAAGATCCATTACAA
GCGACTACTGGTCTGATTCCACTGCTCGGCATTGATGTGTGGGAACATGC
GTATTATTTGCAGTACAAGAATGTCCGAGGGGATTATGTAAAAGCAATTT
GGGAAGTTATCAATTGGAACGATGTGCAGCAGCGATTTGCAGACGCTGTG
GGC
>SOD2-2_Tsp reannot_id=P31161-D2 origin_id=EFV57014 class=SOD
CTGCGTAAGAAGCACACGTTGCCCGATTTGCCATATGACTTCGGTGCTCT
GGAACCGTACATATCGGCTGAAATTATGCGACTGCATCATCAGAAGCATC
ATGCCACCTACGTGAACAATTTGAACATTGCCGAAGAGAAGCATAAAGAA
GCGCTGGCGAAAAAAGATACTACTGCTGCAATAGCGCTTCAGCCGGCTCT
TCGTTTCAACGCCGGTGGTCACATTAATCACAGTATATTTTGGAAAAATT
TAGCTCCGAAAAGTGGCGGCATGCCTGTTGGAAAACTGGCGCAGGCGATT
ACGAACAATTTCGGTTCTTTCGACATATTCAAAGCGAATCTGACCGCCGC
GTGCATTGGTGTGCAGGGTTCCGGTTGGGCATGGCTGGGCTACGATGCTA
ACATGAAACGGCTGCAGATTGCCACTTGTGCAAATCAAGATCCATTACAA
GCGACTACTGGTCTGATTCCACTGCTCGGCATTGATGTGTGGGAACATGC
GTATTATTTGCAGTACAAGAATGTCCGAGGGGATTATGTAAAAGCAATTT
GGGAAGTTATCAATTGGAACGATGTGCAACAGCGATTTGCAGACGCTGTG
GGC
>SOD1_Tsp reannot_id=P41962-D1 origin_id=EFV61955 class=SOD
ATGCCGTTTAAAGCAATTTGTGTAATTCGTGGTGAAAATGTTACTGGTAC
TGTGACCTTCAAACAGAACACGGAAGATGATAAAACATTCATCACTGGAG
AAATAAAAGGCTTGACTCCTGGAAAACATGGATTTCACGTTCATGAATGG
GGTGATAATAGCATGGGTTGCATTTCTGCTGGTGCTCACTACAATCCATT
TGGTAAAACTCACGGTGGACCCACCGATACTGTACGTCATGTGGGAGATT
TGGGCAATATCTTGGCCGGTTCAGATGGTGTTGCAAAAATTGACATAGCA
GACGATCAGATCAAACTGACAGGTGCACATTCAGTAATTGGTCGCACTAT
GGTAGTGCATATTCAAGAAGATGATTTGGGAAAAGGAGGTGATGACGAAA
GCCTGAAAACTGGAAATGCTGGAGCACGTGTTGGATGTGGAGTAATCGGT
ATTGCAAATCCAGCT
