# Supplementary material for: Speciation and adaptive evolution reshape antioxidant enzymatic system diversity across the phylum Nematoda
Source: BMC Biol. 2020 Nov 26;18:181. doi: 10.1186/s12915-020-00896-z (PMC7694339; doi:10.1186/s12915-020-00896-z)
Supplement: Supplementary file 4 — Additional file 4:. Protein-coding transcript (cds) and Protein-coding transcript translation (pep) sequences, and GFF (gff) files of antioxidant enzymes in 58 nematodes. [file 12915_2020_896_MOESM4_ESM.zip › Additional file 4-gff and sequences of re-annoted antioxidant enzymes in 58 nematodes/58_nematodes_antioxidant_enzymes/cds/trichuris_suis.PRJNA208416.antioxidant.cds]

>PHGpx-1_Tsu reannot_id=Q00277-D1 origin_id=M514_04264 class=GPX
GGTTTAACAGATCAGAACTACAAGCAGTTGCAGCAGCTTTATGAAGAGTA
CCGAGAGAGGGGCTTGAGAATTGCAGCCTTTCCCTGTAATCAATTTGGTG
GTCAGGAACCAAAACCGGAAGCGGAGATCAAGAAATTTGCTACCGAAAAA
TACAATGTAACGTTCGATATGTACGCGAAGATAGATGTCAATGGAAACGA
TGCACACCCTTTGTGGGTTTACTTAAAAGCAAAGCAAGGTGGTACTTTGG
GAAGTTTTATTAAGTGGAACTTTACAAAATTCTTGATCGACCGGACGGGA
CAACCGGTGAAACGTTTTGGTCCAAAGGAAGCACCT
>PHGpx-2_Tsu reannot_id=Q00277-D2 origin_id=M514_04264 class=GPX
AGCATGACTTCTCCGAAAGAAGCATCTTCAATCTACGACTTCAGTGTTAA
GGACATCGATTCCAATGATGTCTCCATGGAGCGCTACAAAGGACGAGTTC
TCATCATTGTTAACGTGGCTACAGAATGCGGTTATACAAACCGTAACTAC
GAACAGTTGCAGCAGCTCTACGACCGTTATCAGAGCAAAGGTTTGAGCAT
TGCCGCGTTCCCGTGCAATCAGTTTGGACATCAGGCACGTTTGCAGGAAC
CAAAATGTGAACTCGACATCAAGAAGTTTGCAACGGAAACATACAAGGTA
ACATTCGACATGTACTCAAAAATAGACGTCAACGGAAAAAACGCTCACCC
GTTGTGGGTGTACTTGAGGGAAAAGCAAAGTGGCACTTTGGGCAGTTTTA
TTAAATGGAACTTCACGAAATTTTTGGTCGATCGAGCAGGACAGCCGGTG
AAGCGTTTTGGCCCCAATGAGGATCCAGAAGTTAGCTTCAGTGTTGACAA
GCAG
>Prx1-1_Tsu reannot_id=P48822-D2 origin_id=M514_08294 class=Prx
CCGCAGGACCATGCGCCGAATTTTAAAGGTCAAGCTGTGATCGGCGGTGC
TTTCAAAGAAATCAAACTTTCCGACTACAAGGGCAAATGGCTGATTCTTT
TCTTCTACCCACTGGACTTCACCTTTGTATGCCCCACGGAAATTATCGCT
TTCAGCGAACGTTCGGCTGAATTCAAAGCGATTAATTGCGAGTTGATTGC
GTGTTCGACGGATTCCCATTTCTCTCACCTCGGCTGGATACGTACCGCAA
GAAAGGAAGGCGGATTGGGTGAAATGAAAATTCCCGTCATGTCTGACTTT
GGCAAAACGATCGCCCGTGATTACGGCGTGTTGTTGGAAAAGGATGGAAT
TGCCCTACGAGGTTTATTCGTCATAGACCCCAAAGGTATTGTGCGTCACG
TGTGTGTGAACGACCTGCCAGTTGGTCGATCGGTAGACGAAGCGTTACGA
GTCGTCATGGCCTTCCAATTTGTCGAGAAGCATGGAGAAGTTTGCCCAGC
CAACTGGAAACCGGACTCGCCAACGATCAAACCTAACCCAACGGAAGCAA
AAGAGTACTTTTCGAAAGTGAAC
>Prx1-2_Tsu reannot_id=Q17172-D1 origin_id=M514_03098 class=Prx
AAAGAGATGGCTTCTCAAGTAGCGGAGATAGGCAAGCCTGCACCGGACTT
TGAAACTACGGCAGTGGTAAACAATGCATTCCGTCAGGTGACATTGAAAG
AGTTCAAGGGCCGCTACGTGTGCCTGTTCTTCTATCCTCGAGACTTCACG
TTCGTTTGTCCAACAGAAATAATCTCGTTCAGTGATCGCGAACAGGAATT
CGCACGTCTCGGCTGTCAGGTTCTGGCCTGCTCGACAGACAGTGAGTTCG
TTCATTTGGCATGGATAAAGACACCGCGGAATGCTGGTGGTTTGGGTCAG
ATGAAAATTCCCCTCCTGGCTGATCCAAGCCACAAAATTGCCCAGAGCTA
TGGTGTCTTGAACAAGGAGCAGGGGCTTTGCTATCGCGGGCTCTTCTTAA
TCGACGGCAAAGGCATTGTCCGGCAGATTACTATCAACGATCTCCCGGTG
GGACGCAACGTCGATGAAGTTCTGCGTCTGTTGGAAGCGTTCAAATTTAC
CGACACTCACGGTGAGGTTTGCCCGGCCAACTGGAAACCTGGCGGCGAAA
CTATGAAACCATCTCCGCAAGACTCGTTGGAATACTTTGCCAAGCAC
>SOD2_Tsu reannot_id=P31161-D1 origin_id=M514_09570 class=SOD
GCGAAGCACACGGTGCCGGATTTGCCTTACGACTACGGCGCTCTTGAGCC
GATCATATCGGCGGAAATTATGCAACTCCATCATCAAAAGCATCACGCCG
CCTACGTGAACGGGCTCAATGCGGCCGAGGAAAAGTTGCAAGAGGCGTTG
GCAAAAAGTAGCGCGCGCTTTTTCCATTGTTTTCCCCGTCGGTGCCTACG
TGCGTACGAAATAACGTTTTTTTCTTGTTCAGACGATTTTGCGGCGGCCA
TTGCCCTTCAGCCGGCGTTGAAATTCAACGGAGGAGGTCACATCAATCAC
AGCATATTTTGGCACAATTTGGCGCCAAAAAGTGGAGGCGAACCGTCAGG
CGAATTGGCGGCCGCCATCAAGCGAGACTTTGGCTCATTTGAAGCATTCA
AAAGCCGTCTGTCGACTGCATGCGTGGGCGTACAAGGTTCCGGCTGGGGT
TGGCTGGGCTACAATTCGCAAAGCAAAACATTGCAAATAGCCACGTGCGC
CAATCAAGACCCTTTGCAACCAACGACAGGACTTATACCTCTGCTGGGCA
TCGACGTATGGGAACACGCTTACTATTTGCAATACAAGAACGTTCGTCCA
GATTACGTCAAAGCCATATGGCAAGTAATCAATTGGAAAGACGTTGAAAA
ACGTTTCTCTAATGCCAGCAGC
>SOD1_Tsu reannot_id=P41962-D1 origin_id=M514_05621 class=SOD
ACTAGAGTTTACGGAGAAATAACAGGATTGGCTCCTGGAAAACATGGTTT
CCATGTTCATGAATGGGGCGACAATACCAAAGGGTGCATATCAGCTGGTG
CACATTACAATCCGTTTGGAAAAACTCATGGCGGCCCTAGCGACGAAGTT
CGCCATGTTGGCGATATGGGTAACGTCATAGCAGGCCAAGACGGCGTTGC
CAAGGCTGATATACAAGATCCGCAAATAAAATTAATCGGCGAGCATTCAG
TAGTTGGTCGAACTATTGTAGTGCATCTTGCAGAGGATGACTTGGGTAAA
GGAGGAAACGAAGAGAGTTTGAAGACTGGAAATGCTGGCGCGCGGGTAGG
GTGTGGTATAATTGGTTTGGCAAATCCGTCG
>SOD3_Tsu reannot_id=Q01137-D2 origin_id=M514_10059 class=SOD
TCACGCGGGCTTGCGTATTTCGATGGTAGTAATAAAATTAAAGGAGAAGT
AATATTTACGCAACCATACACACCGGAGAACGAAGCTAGCAAAATGCTCA
TTACTGGACAACTGTCTGGAGTACCTCCAGGACGACATGGTTTCCACATT
CACGAACACGGAGACCTTCGCAAAGGCTGCACAAGCGCTGGAGCTCATTT
CAGCCTCTCTGGTCACAACCATGGCGCTCCAACTGCCAAGGAAAGACACG
AGGGAGATTTGGGAAATATAGTGGCAGGACCGGATGGAAAAGTGACTATA
AATATGACAGACCCCATCCTTATAATACGTGGGCCGCAAAGCATCATTGG
ACGTGCCTTGGTCATTCACGAAAAGGAAGATGACTTGGGAAATGGTAGAG
ACGAAGAAAGCCTAAAGACCGGAAACGCGGGAGGGCGCATAGCATGCGCT
ATCATTGGCCGGACATCG
