# Supplementary material for: Speciation and adaptive evolution reshape antioxidant enzymatic system diversity across the phylum Nematoda
Source: BMC Biol. 2020 Nov 26;18:181. doi: 10.1186/s12915-020-00896-z (PMC7694339; doi:10.1186/s12915-020-00896-z)
Supplement: Supplementary file 4 — Additional file 4:. Protein-coding transcript (cds) and Protein-coding transcript translation (pep) sequences, and GFF (gff) files of antioxidant enzymes in 58 nematodes. [file 12915_2020_896_MOESM4_ESM.zip › Additional file 4-gff and sequences of re-annoted antioxidant enzymes in 58 nematodes/58_nematodes_antioxidant_enzymes/cds/wuchereria_bancrofti.PRJNA275548.antioxidant.cds]

>PHGpx-1_Wba reannot_id=O02621-D2 origin_id=maker-PairedContig_1345-snap-gene-0.3-mRNA-1 class=GPX
AGGAACAAGGTGGTTCTAATAGTAAATGTAGCATCTCAATGTGGTCTTAC
TCATTCAAATTATGCGCAGTTGAAGAATTTGCAGGATAAATACAAGGAAC
AAGGTTTAGCAATAGCTGCCTTTCCTTGTAATCAATTTGCTTCACAAGAA
CCTGGAAATGAAGAGGAAATTAAACGTTTTGTGAAGGAAACGTTTAATTT
TGAGCCTGACTTATATGCTAAAATCAATGTTAATGGACCAGAGGAACATC
CGTTGTATACATTTTTAAAGAACCAAAGAGGAGGCACTCTAATAGACGCT
ATTAAATGGAACTTTACTAAATTTCTTATCAACAGACGTGGCAAAGTGGT
AGAACGATATGCTCCCACGGTGCAACCTAATGACATAGAAAAGGACATTG
TGAGATTGTTGAACGAACATGTT
>PHGpx-2_Wba reannot_id=O62327-D2 origin_id=maker-PairedContig_1270-snap-gene-0.25-mRNA-1 class=GPX
AGAGGTAAACCAGTGGTAATTGTAAATGTCGCATCACAATGTGGTTTGAC
AAATTCCAATTATACCGAGCTTAAAGAACTGATGGAACATTACAAGGATA
AAGGTTTAGCAATAGCAGCTTTCCCGTGCAACCAATTTGGTGGACAGGAA
CCAAAGTGTGAATTGGAAGTGAAAAATTTCGTTGCTAATAAATTTCATTT
CGAACCTGATTTATATGGTAAAATTGATGTAAATGGTAAAAATGCTGCAC
CGTTATTCGATTTTCTGAAGCATGCGAAAGGTGGATTGTTTGGTGACAAC
ATAAAGTGGAATTTCACAAAATTTCTGATTGATCAGGAAGGACATCCGGT
T
>NPHGpx_Wba reannot_id=P35666-D1 origin_id=maker-PairedContig_310-snap-gene-1.26-mRNA-1 class=GPX
ATGTACGCACAACTTTTGATTTTATCGCACGTGGTGTTATTGCAACTTAT
TGTTGCACAACTGGGTCCAAAAATTGGCAAACAATTCTTAAAACCGAAGC
AGTGTGAAATAACTAATCAAACAGTGTATGATTTTCACGTTCAAATGCTA
AACGGTGCACAAAAAAGTTTGACAGAATATCGCAACAAAGTTCTTTTAAT
CGTTAATGTCGCTACTTACTGCGCATACACAATGCAATACAGAGATTTCA
ATCCAATACTTGAAAGTAATTCTAATGGAACGCTCAATATCCTAGGATTT
CCATGCAATCAATTTTACTTGCAAGAACCAGCAGAAAATCATGAGTTGTT
GAATGGTTTGAAATATGTAAGACCAGGACATGGCTGGGAACCACACAAAA
ACATGCATATTTTTGGCAAACTTGAAGTTAATGGTGAAAATGATCATCCA
CTTTACAAATTTTTGAAGGAACGTTGCCCGCCGACAGTGCCAGTAATTGG
AAAGCGTCATCAGTTAATATACGATCCCATAGGTACAAATGATGTTATTT
GGAATTTTGAAAAATTCTTGGTTGATAAGAAAGGTCGTCCACGTTACCGT
TTTCATCCCGAAAATTGGGTTCAAGGAACTGCTGTAAAGCCGTATATCGA
TGAACTGGAACGTGAAATT
>SOD2_Wba reannot_id=P41981-D1 origin_id=maker-PairedContig_262-snap-gene-0.14-mRNA-1 class=SOD
ATGAATCTGATTATTGGCGTCACAGGTCGCTTACTGGTCAGCAAAAACTA
TGGTTTGAACTTACGACAATTAAAGCATACTCTTCCTGATTTACCATACG
ATTATGGGGCATTGGAGCCGATACTGTCGGCTGAAATTATGAAAGTCCAT
CATGGCAAACATCATGTTGCATATGTGAATGCTCTTAATCAAGCCGAAGA
GAAAGTAAAAGAAGCCTTAGCAAAAGGAGATATGCAAGCCGTTGTTGCTG
CTACAAAATTAATGAATTTCAATGTTGGCGGTCACATTAATCACACATTG
TTCTGGGAAGGATTAACTACCGTAAAGGATAGCGGAGAACCAAGCTTTGA
ACTGATGTCTGCTATAAAGAAAGATTTCGGGTCTTTGGAAATGATGAAGG
ATAAATTAAGTGCTAAAACAATTGCGATCCAGGGTTCTGGATGGGGATGG
CTTGCTTATGACAAGGAAATGAAGCGTTTACAACTTGCTTGTTGTCCCAA
CCAAGATATTCTTCAATCAACAACGGGCCTCATTCCATTATTTTGCATCG
ACGTCTGGGAGCATGCATATTACCTGCAGTATAAAAATGTACGACCAGAT
TTCGTGAAAGCTATTTGGAAAATTGCGAATTGGAAAGTAATCAGTGATCG
CTATGTTAAAGCTATGGGA
>Prx6_Wba reannot_id=O17433-D1 origin_id=NA class=Prx;NCBI_assembly=GCA_005281725.1
ATGTCAAAAGGGATCCTGCTTGGTGACAAATTTCCGGATTTCCAAGCCGA
GACCAGTGAAAGCTTCATTTCGAGTTTCCATGACTGGATTGGTAAAGACA
GTTGGGCAATATTGTTTTCTCACCCACGAGATTTCACTCCAGTTTGCACC
ACGGAGCTTGCTAGGCTAGTTCAACTAGAGCCGGAATTCACGAAACGGAA
TGTAAAACTGATTGGTTTAAGTTGTGATTCGGTACAGTCGCACCGTAAAT
GGGCTGATGATATCATCGAACTGTGCAGAATGAAGTTTGGTGATAGTGAT
ACCTGCTGTTCAGGGAATAAACTGCCGTTTCCGATAATAGCGGATGATGA
TCGTTCTCTAGCCAGTAAACTGGGAATGATGGATCCGGATGAGTGTGATG
AAAAGGGCGCTGCGCTAACAGCACGTTGTttGTTCATAATTGGACCTGAG
AAAACGTTGAAACTTTCCATCCTATATCCCGCAACAACGGGACGAAATTT
CGATGAAATATTGCGCGTTGTTGATTCGCTTCAGCTTACGGCAACTAAAT
TAGTAGCGACACCAGTCGACTGGCAGAATGGTGATGATTGTGTCGTGGTA
CCAACGATTGATGACAACGAAGCAAAGAAATTGTTTGGTGAGAAGATAAA
TACTGTAGAGCTGCCATCTGGAAAACGTTATCTTCGCATGGTTGAGCATC
CAAAA
>Prx1-2_Wba reannot_id=P48822-D1 origin_id=NA class=Prx;NCBI_assembly=GCA_005281725.1
GCTTCAGTGTCTCCACTTCGTCAGATACTTGCAACTCAACTTTGCACGTC
CTCTATTGCGTTAGCTGGCGTTCGACCTTTGGGTCCAAAAAACAAAGCAC
CTGATTTTTCTGGCACAGCAGTTGTAAATGgagattttaaaacaattagc
ATGAAAGATTACAAAGGAAAATGGCTTATCCTGTTTTTTTATCCTCTTGA
CTTTACATTCGTTTGTCCAACCGAAATTACTGCCTTTAGTGATCGATGTG
CGGAGTTTCAGAAATTAAACGCGGAATTAGTTGCATGTTCGTGCGACTCC
CATTTCTCACATTTAGCATGGACGCAAACCCCACGTAGTGAAGGTGGTCT
CGGTGACATGAAGATTCCAGTGCTTGCAGACTTTAATAAAGATATAGCGA
ATGCATTCGGTGTTCTTGATCATGAAACAGGTATCTCATATAGaGGTTTG
TTCTTAATCGATCCAAGTGGTGAAATCCGTCATTCTCTGGTGAATGACCT
TCCAGTTGGCCGTAGTGTGGATGAAGCATTTCGTACGCTAAAAGCCTTTC
AGTTTGTGGAGAAACATGGTGAAGTATGTCCAGCAAACTGGTCCGATGAT
AAGCCAACAATTAAGCCCGGCGTTAAGGAGTCCAAGGAGTATTTCAAAAA
GGTCGATGGTCATATA
>Prx1-3_Wba reannot_id=P48822-D2 origin_id=NA class=Prx;NCBI_assembly=GCA_005281725.1
TTTCAGGGCACAGCAGTTGTAAATGgagattttaaaacaattagcATGAA
AGATTACAAAGGAAAATGGCTTATCCTGTTTTTTTATCCTCTTGACTTTA
CATTCGTTTGTCCAACCGAAATTACTGCCTTTAGTGATCGATGTGCGGAG
TTTCAGAAATTAAACGCGGAATTAGTTGCATGTTCGTGCGACTCCCATTT
CTCACATTTAGCATGGACGCAAACCCCACGTAGTGAAGGTGGTCTCGGTG
ACATGAAGATTCCAGTGCTTGCAGACTTTAATAAAGATATAGCGAATGCA
TTCGGTGTTCTTGATCATGAAACAGGTATCTCATATAGaGGTTTGTTCTT
AATCGATCCAAGTGGTGAAATCCGTCATTCTCTGGTGAATGACCTTCCAG
TTGGCCGTAGTGTGGATGAAGCATTTCGTACGCTAAAAGCCTTTCAGTTT
GTGGAGAAACATGGTGAAGTATGTCCAGCAAACTGGTCCGATGATAAGCC
AACAATTAAGCCCGGCGTTAAGGAGTCCAAGGAGTATTTCAAAAAGGTCG
ATGGTCATATA
>Prx1-1_Wba reannot_id=Q17172-D1 origin_id=NA class=Prx;NCBI_assembly=GCA_005281725.1
atgaCACTTGCTGGAAGTAAAGCATTTATTGGTCAACCAGCtcctaattt
taaaacaacagCTGTTGTCAATGGTGATTTCAAGGAAATTTCACTTTCTC
AATTTAAGGGAAAATATGtggttttcttcttttatccGCTTGATTTcACT
TTTGTTTGTCCAACGGAAATAATTGCATTTTCTGATCGTATTGCGGAATT
TAAACAATTAGATGTAGCTGTTATGGCATGTTCAACAGATTCGCATTTTT
CACATCTTGCATGGGTAAATACTGATCGAAAAATGGGTGGACTTGGTCAA
ATGAATATACCAATTTTGGCTGATACAAATCATGTAATAAGCCGAGCATA
TGGTGTACTTAAAGAGGATGATGGAATTGCTTATCGTGGATTATTCATCA
TTGATCCAAAAGGAATTTTGCGACAAATCACAATCAACGATCTTCCAGTA
GGTCGTTCTGTGGACGAAACTTTACGTTTGATTCAAGCTTTTCAGTTTGT
TGACAAGCATGGTGAAGTATGTCCGGCTAATTGGCATCCAGGATCTGAAA
CGATTAAGCCTGGTGTGAAAGAAAGTAAAGCATATTTTGAGAAACAG
>SOD1_Wba reannot_id=P41962-D1 origin_id=NA class=SOD;NCBI_assembly=GCA_005281725.1
ATGAGTACGAATGCAATAGCTGTATTACGTGGTGATAATGTTAGTGGGAT
TATTCGATTTAAAcaggaaaaagaaggatTACCAACAACTATTAGTGGTG
AAATCAAAGGTTTAACTCCCGGTTTGCATGGTTTTCATGTTCATCAATAC
GGTGATACTACAAACGGATGCATTTCTGCTGGTCCACATTTCAATCCTTA
CAATAAAACACATGGCGGTCCAACCGATGAAATGAGACATGTTGGTGATC
TTGGAAATATTGTAGCTGAAGGTGATGGCACTGCTCACATTAATATTTCT
GATAAGCATGTACAGTTACTCGGTCCCAATTCAATAATTGGCCGTTCAAT
TGTTGTGCATGCTGATCAGGACGATCTCGGGAAAGGAGTTGGTGATAAGA
AGGACGAAAGTCTTAAAACCGGTAATGCTGGTGCCCGTGTTGCATGTGGT
ATTGTTGCCATTGGTGCTGCTTCt
>SOD1-like_Wba reannot_id=P41963-D2 origin_id=NA class=SOD;NCBI_assembly=GCA_005281725.1
AAAAATCTGACAACTATTAATGGTGAAATCAAAGGTTTAACTCCCGGTTT
GCATGGTTTTCATGTTCATCAATACGGTGATACTACAAACGGATGTATTT
CTGCTGGTCCACATTTCAATCCTTATAATAAAACACATAGTGATCCAACT
GATGAAATGAGACATGTTGGTGATCTTGGAAATATTGTAGCTGAAGGTGA
TGGCACTGCTCACATTAATATTTCTGATAAGCATGTACAGTTACTCGGTC
CCAATTCAATAATTGGCCGTTCAATTGTTGTGCATGCTGATCAGGACGAT
CTCGGGAAAGGAATTGGTGATAAGAAGAACGAAAGTCTTAAAACCGGTAA
TGCTGGTGCCCGTGTTGCATGTGGTATTGTTGCCATCAGTGCt
