# Supplementary material for: Speciation and adaptive evolution reshape antioxidant enzymatic system diversity across the phylum Nematoda
Source: BMC Biol. 2020 Nov 26;18:181. doi: 10.1186/s12915-020-00896-z (PMC7694339; doi:10.1186/s12915-020-00896-z)
Supplement: Supplementary file 4 — Additional file 4:. Protein-coding transcript (cds) and Protein-coding transcript translation (pep) sequences, and GFF (gff) files of antioxidant enzymes in 58 nematodes. [file 12915_2020_896_MOESM4_ESM.zip › Additional file 4-gff and sequences of re-annoted antioxidant enzymes in 58 nematodes/58_nematodes_antioxidant_enzymes/gff/acanthocheilonema_viteae.PRJEB4306.antioxidant.gff]

nAv.1.0.scaf00368	Genewise	mRNA	21453	22152	.	-	.	ID=PHGpx-1_Avi;reannot_id=O02621-D2;origin_id=nAv.1.0.1.t06421-RA;class=GPX;
nAv.1.0.scaf00368	Genewise	CDS	21453	21527	.	-	0	Parent=PHGpx-1_Avi;reannot_id=O02621-D2;origin_id=nAv.1.0.1.t06421-RA;class=GPX;
nAv.1.0.scaf00368	Genewise	CDS	21680	21880	.	-	0	Parent=PHGpx-1_Avi;reannot_id=O02621-D2;origin_id=nAv.1.0.1.t06421-RA;class=GPX;
nAv.1.0.scaf00368	Genewise	CDS	22006	22152	.	-	0	Parent=PHGpx-1_Avi;reannot_id=O02621-D2;origin_id=nAv.1.0.1.t06421-RA;class=GPX;
nAv.1.0.scaf00529	Genewise	mRNA	6110	6809	.	+	.	ID=PHGpx-2_Avi;reannot_id=O02621-D3;origin_id=nAv.1.0.1.t06425-RA;class=GPX;
nAv.1.0.scaf00529	Genewise	CDS	6110	6256	.	+	0	Parent=PHGpx-2_Avi;reannot_id=O02621-D3;origin_id=nAv.1.0.1.t06425-RA;class=GPX;
nAv.1.0.scaf00529	Genewise	CDS	6382	6582	.	+	0	Parent=PHGpx-2_Avi;reannot_id=O02621-D3;origin_id=nAv.1.0.1.t06425-RA;class=GPX;
nAv.1.0.scaf00529	Genewise	CDS	6735	6809	.	+	0	Parent=PHGpx-2_Avi;reannot_id=O02621-D3;origin_id=nAv.1.0.1.t06425-RA;class=GPX;
nAv.1.0.scaf00454	Genewise	mRNA	33882	34953	.	+	.	ID=PHGpx-3_Avi;reannot_id=O62327-D1;origin_id=nAv.1.0.1.t02117-RA;class=GPX;
nAv.1.0.scaf00454	Genewise	CDS	33882	34028	.	+	0	Parent=PHGpx-3_Avi;reannot_id=O62327-D1;origin_id=nAv.1.0.1.t02117-RA;class=GPX;
nAv.1.0.scaf00454	Genewise	CDS	34750	34953	.	+	0	Parent=PHGpx-3_Avi;reannot_id=O62327-D1;origin_id=nAv.1.0.1.t02117-RA;class=GPX;
nAv.1.0.scaf00454	Genewise	mRNA	31011	31661	.	+	.	ID=PHGpx-4_Avi;reannot_id=O62327-D4;origin_id=nAv.1.0.1.t02117-RA;class=GPX;
nAv.1.0.scaf00454	Genewise	CDS	31011	31121	.	+	0	Parent=PHGpx-4_Avi;reannot_id=O62327-D4;origin_id=nAv.1.0.1.t02117-RA;class=GPX;
nAv.1.0.scaf00454	Genewise	CDS	31419	31661	.	+	0	Parent=PHGpx-4_Avi;reannot_id=O62327-D4;origin_id=nAv.1.0.1.t02117-RA;class=GPX;
nAv.1.0.scaf02084	Genewise	mRNA	562	1819	.	+	.	ID=NPHGpx_Avi;reannot_id=P67878-D1;origin_id=nAv.1.0.1.t03887-RA;class=GPX;
nAv.1.0.scaf02084	Genewise	CDS	562	727	.	+	0	Parent=NPHGpx_Avi;reannot_id=P67878-D1;origin_id=nAv.1.0.1.t03887-RA;class=GPX;
nAv.1.0.scaf02084	Genewise	CDS	1052	1296	.	+	1	Parent=NPHGpx_Avi;reannot_id=P67878-D1;origin_id=nAv.1.0.1.t03887-RA;class=GPX;
nAv.1.0.scaf02084	Genewise	CDS	1619	1819	.	+	0	Parent=NPHGpx_Avi;reannot_id=P67878-D1;origin_id=nAv.1.0.1.t03887-RA;class=GPX;
nAv.1.0.scaf00513	Genewise	mRNA	12608	14531	.	-	.	ID=Prx6_Avi;reannot_id=O17433-D1;origin_id=nAv.1.0.1.t03731-RA;class=Prx;
nAv.1.0.scaf00513	Genewise	CDS	12608	12736	.	-	0	Parent=Prx6_Avi;reannot_id=O17433-D1;origin_id=nAv.1.0.1.t03731-RA;class=Prx;
nAv.1.0.scaf00513	Genewise	CDS	12991	13063	.	-	2	Parent=Prx6_Avi;reannot_id=O17433-D1;origin_id=nAv.1.0.1.t03731-RA;class=Prx;
nAv.1.0.scaf00513	Genewise	CDS	13410	13483	.	-	0	Parent=Prx6_Avi;reannot_id=O17433-D1;origin_id=nAv.1.0.1.t03731-RA;class=Prx;
nAv.1.0.scaf00513	Genewise	CDS	13683	13798	.	-	1	Parent=Prx6_Avi;reannot_id=O17433-D1;origin_id=nAv.1.0.1.t03731-RA;class=Prx;
nAv.1.0.scaf00513	Genewise	CDS	13932	14146	.	-	2	Parent=Prx6_Avi;reannot_id=O17433-D1;origin_id=nAv.1.0.1.t03731-RA;class=Prx;
nAv.1.0.scaf00513	Genewise	CDS	14434	14531	.	-	0	Parent=Prx6_Avi;reannot_id=O17433-D1;origin_id=nAv.1.0.1.t03731-RA;class=Prx;
nAv.1.0.scaf00158	Genewise	mRNA	39291	40536	.	+	.	ID=Prx1-1_Avi;reannot_id=P48822-D1;origin_id=nAv.1.0.1.t02572-RA;class=Prx;
nAv.1.0.scaf00158	Genewise	CDS	39291	39401	.	+	0	Parent=Prx1-1_Avi;reannot_id=P48822-D1;origin_id=nAv.1.0.1.t02572-RA;class=Prx;
nAv.1.0.scaf00158	Genewise	CDS	39519	39610	.	+	0	Parent=Prx1-1_Avi;reannot_id=P48822-D1;origin_id=nAv.1.0.1.t02572-RA;class=Prx;
nAv.1.0.scaf00158	Genewise	CDS	39852	40011	.	+	2	Parent=Prx1-1_Avi;reannot_id=P48822-D1;origin_id=nAv.1.0.1.t02572-RA;class=Prx;
nAv.1.0.scaf00158	Genewise	CDS	40111	40190	.	+	0	Parent=Prx1-1_Avi;reannot_id=P48822-D1;origin_id=nAv.1.0.1.t02572-RA;class=Prx;
nAv.1.0.scaf00158	Genewise	CDS	40314	40536	.	+	2	Parent=Prx1-1_Avi;reannot_id=P48822-D1;origin_id=nAv.1.0.1.t02572-RA;class=Prx;
nAv.1.0.scaf03563	Genewise	mRNA	18	1237	.	+	.	ID=Prx1-2_Avi;reannot_id=Q17172-D1;origin_id=nAv.1.0.1.t06334-RA;class=Prx;
nAv.1.0.scaf03563	Genewise	CDS	18	163	.	+	0	Parent=Prx1-2_Avi;reannot_id=Q17172-D1;origin_id=nAv.1.0.1.t06334-RA;class=Prx;
nAv.1.0.scaf03563	Genewise	CDS	290	529	.	+	2	Parent=Prx1-2_Avi;reannot_id=Q17172-D1;origin_id=nAv.1.0.1.t06334-RA;class=Prx;
nAv.1.0.scaf03563	Genewise	CDS	751	880	.	+	2	Parent=Prx1-2_Avi;reannot_id=Q17172-D1;origin_id=nAv.1.0.1.t06334-RA;class=Prx;
nAv.1.0.scaf03563	Genewise	CDS	1157	1237	.	+	0	Parent=Prx1-2_Avi;reannot_id=Q17172-D1;origin_id=nAv.1.0.1.t06334-RA;class=Prx;
nAv.1.0.scaf00979	Genewise	mRNA	21228	22462	.	-	.	ID=Prx1-3_Avi;reannot_id=Q17172-D2;origin_id=nAv.1.0.1.t10124-RA;class=Prx;
nAv.1.0.scaf00979	Genewise	CDS	21228	21308	.	-	0	Parent=Prx1-3_Avi;reannot_id=Q17172-D2;origin_id=nAv.1.0.1.t10124-RA;class=Prx;
nAv.1.0.scaf00979	Genewise	CDS	21600	21729	.	-	2	Parent=Prx1-3_Avi;reannot_id=Q17172-D2;origin_id=nAv.1.0.1.t10124-RA;class=Prx;
nAv.1.0.scaf00979	Genewise	CDS	21951	22190	.	-	2	Parent=Prx1-3_Avi;reannot_id=Q17172-D2;origin_id=nAv.1.0.1.t10124-RA;class=Prx;
nAv.1.0.scaf00979	Genewise	CDS	22317	22462	.	-	0	Parent=Prx1-3_Avi;reannot_id=Q17172-D2;origin_id=nAv.1.0.1.t10124-RA;class=Prx;
nAv.1.0.scaf01318	Genewise	mRNA	4926	6004	.	-	.	ID=SOD1-1_Avi;reannot_id=P41962-D1;origin_id=nAv.1.0.1.t01861-RA;class=SOD;
nAv.1.0.scaf01318	Genewise	CDS	4926	5084	.	-	0	Parent=SOD1-1_Avi;reannot_id=P41962-D1;origin_id=nAv.1.0.1.t01861-RA;class=SOD;
nAv.1.0.scaf01318	Genewise	CDS	5151	5240	.	-	0	Parent=SOD1-1_Avi;reannot_id=P41962-D1;origin_id=nAv.1.0.1.t01861-RA;class=SOD;
nAv.1.0.scaf01318	Genewise	CDS	5429	5587	.	-	0	Parent=SOD1-1_Avi;reannot_id=P41962-D1;origin_id=nAv.1.0.1.t01861-RA;class=SOD;
nAv.1.0.scaf01318	Genewise	CDS	5939	6004	.	-	0	Parent=SOD1-1_Avi;reannot_id=P41962-D1;origin_id=nAv.1.0.1.t01861-RA;class=SOD;
nAv.1.0.scaf01318	Genewise	mRNA	2626	3394	.	+	.	ID=SOD1-like_Avi;reannot_id=P41962-D2;origin_id=nAv.1.0.1.t01860-RA;class=SOD;
nAv.1.0.scaf01318	Genewise	CDS	2626	2784	.	+	0	Parent=SOD1-like_Avi;reannot_id=P41962-D2;origin_id=nAv.1.0.1.t01860-RA;class=SOD;
nAv.1.0.scaf01318	Genewise	CDS	3063	3152	.	+	0	Parent=SOD1-like_Avi;reannot_id=P41962-D2;origin_id=nAv.1.0.1.t01860-RA;class=SOD;
nAv.1.0.scaf01318	Genewise	CDS	3236	3394	.	+	0	Parent=SOD1-like_Avi;reannot_id=P41962-D2;origin_id=nAv.1.0.1.t01860-RA;class=SOD;
nAv.1.0.scaf00090	Genewise	mRNA	4178	5916	.	+	.	ID=SOD2_Avi;reannot_id=P41981-D1;origin_id=nAv.1.0.1.t10078-RA;class=SOD;
nAv.1.0.scaf00090	Genewise	CDS	4178	4224	.	+	0	Parent=SOD2_Avi;reannot_id=P41981-D1;origin_id=nAv.1.0.1.t10078-RA;class=SOD;
nAv.1.0.scaf00090	Genewise	CDS	4419	4608	.	+	2	Parent=SOD2_Avi;reannot_id=P41981-D1;origin_id=nAv.1.0.1.t10078-RA;class=SOD;
nAv.1.0.scaf00090	Genewise	CDS	4995	5103	.	+	0	Parent=SOD2_Avi;reannot_id=P41981-D1;origin_id=nAv.1.0.1.t10078-RA;class=SOD;
nAv.1.0.scaf00090	Genewise	CDS	5338	5517	.	+	1	Parent=SOD2_Avi;reannot_id=P41981-D1;origin_id=nAv.1.0.1.t10078-RA;class=SOD;
nAv.1.0.scaf00090	Genewise	CDS	5774	5916	.	+	1	Parent=SOD2_Avi;reannot_id=P41981-D1;origin_id=nAv.1.0.1.t10078-RA;class=SOD;
