# Supplementary material for: Speciation and adaptive evolution reshape antioxidant enzymatic system diversity across the phylum Nematoda
Source: BMC Biol. 2020 Nov 26;18:181. doi: 10.1186/s12915-020-00896-z (PMC7694339; doi:10.1186/s12915-020-00896-z)
Supplement: Supplementary file 4 — Additional file 4:. Protein-coding transcript (cds) and Protein-coding transcript translation (pep) sequences, and GFF (gff) files of antioxidant enzymes in 58 nematodes. [file 12915_2020_896_MOESM4_ESM.zip › Additional file 4-gff and sequences of re-annoted antioxidant enzymes in 58 nematodes/58_nematodes_antioxidant_enzymes/gff/ancylostoma_caninum.PRJNA72585.antioxidant.gff]

ANCCANDFT_Contig409	Genewise	mRNA	129256	145169	.	+	.	ID=Ctl-1_Acani;reannot_id=Q27487-D1;origin_id=ANCCAN_15764;class=Cat;
ANCCANDFT_Contig409	Genewise	CDS	129256	129355	.	+	0	Parent=Ctl-1_Acani;reannot_id=Q27487-D1;origin_id=ANCCAN_15764;class=Cat;
ANCCANDFT_Contig409	Genewise	CDS	129904	130014	.	+	1	Parent=Ctl-1_Acani;reannot_id=Q27487-D1;origin_id=ANCCAN_15764;class=Cat;
ANCCANDFT_Contig409	Genewise	CDS	132521	132606	.	+	1	Parent=Ctl-1_Acani;reannot_id=Q27487-D1;origin_id=ANCCAN_15764;class=Cat;
ANCCANDFT_Contig409	Genewise	CDS	132671	132820	.	+	0	Parent=Ctl-1_Acani;reannot_id=Q27487-D1;origin_id=ANCCAN_15764;class=Cat;
ANCCANDFT_Contig409	Genewise	CDS	132881	133006	.	+	0	Parent=Ctl-1_Acani;reannot_id=Q27487-D1;origin_id=ANCCAN_15764;class=Cat;
ANCCANDFT_Contig409	Genewise	CDS	133065	133196	.	+	0	Parent=Ctl-1_Acani;reannot_id=Q27487-D1;origin_id=ANCCAN_15764;class=Cat;
ANCCANDFT_Contig409	Genewise	CDS	133256	133393	.	+	0	Parent=Ctl-1_Acani;reannot_id=Q27487-D1;origin_id=ANCCAN_15764;class=Cat;
ANCCANDFT_Contig409	Genewise	CDS	143797	144004	.	+	0	Parent=Ctl-1_Acani;reannot_id=Q27487-D1;origin_id=ANCCAN_15764;class=Cat;
ANCCANDFT_Contig409	Genewise	CDS	145015	145169	.	+	1	Parent=Ctl-1_Acani;reannot_id=Q27487-D1;origin_id=ANCCAN_15764;class=Cat;
ANCCANDFT_Contig92580	Genewise	mRNA	882	2492	.	+	.	ID=Ctl-2_Acani;reannot_id=Q27487-D3;origin_id=ANCCAN_28528;class=Cat;
ANCCANDFT_Contig92580	Genewise	CDS	882	968	.	+	0	Parent=Ctl-2_Acani;reannot_id=Q27487-D3;origin_id=ANCCAN_28528;class=Cat;
ANCCANDFT_Contig92580	Genewise	CDS	1276	1425	.	+	0	Parent=Ctl-2_Acani;reannot_id=Q27487-D3;origin_id=ANCCAN_28528;class=Cat;
ANCCANDFT_Contig92580	Genewise	CDS	1487	1612	.	+	0	Parent=Ctl-2_Acani;reannot_id=Q27487-D3;origin_id=ANCCAN_28528;class=Cat;
ANCCANDFT_Contig92580	Genewise	CDS	1669	1800	.	+	0	Parent=Ctl-2_Acani;reannot_id=Q27487-D3;origin_id=ANCCAN_28528;class=Cat;
ANCCANDFT_Contig92580	Genewise	CDS	1880	2017	.	+	0	Parent=Ctl-2_Acani;reannot_id=Q27487-D3;origin_id=ANCCAN_28528;class=Cat;
ANCCANDFT_Contig92580	Genewise	CDS	2286	2492	.	+	0	Parent=Ctl-2_Acani;reannot_id=Q27487-D3;origin_id=ANCCAN_28528;class=Cat;
ANCCANDFT_Contig859	Genewise	mRNA	72269	73120	.	-	.	ID=PHGpx-1_Acani;reannot_id=O02621-D1;origin_id=ANCCAN_20308;class=GPX;
ANCCANDFT_Contig859	Genewise	CDS	72269	72541	.	-	0	Parent=PHGpx-1_Acani;reannot_id=O02621-D1;origin_id=ANCCAN_20308;class=GPX;
ANCCANDFT_Contig859	Genewise	CDS	72826	72970	.	-	2	Parent=PHGpx-1_Acani;reannot_id=O02621-D1;origin_id=ANCCAN_20308;class=GPX;
ANCCANDFT_Contig859	Genewise	CDS	73053	73120	.	-	0	Parent=PHGpx-1_Acani;reannot_id=O02621-D1;origin_id=ANCCAN_20308;class=GPX;
ANCCANDFT_Contig124	Genewise	mRNA	502761	503587	.	+	.	ID=PHGpx-2_Acani;reannot_id=O02621-D2;origin_id=ANCCAN_09393;class=GPX;
ANCCANDFT_Contig124	Genewise	CDS	502761	502828	.	+	0	Parent=PHGpx-2_Acani;reannot_id=O02621-D2;origin_id=ANCCAN_09393;class=GPX;
ANCCANDFT_Contig124	Genewise	CDS	502914	503058	.	+	2	Parent=PHGpx-2_Acani;reannot_id=O02621-D2;origin_id=ANCCAN_09393;class=GPX;
ANCCANDFT_Contig124	Genewise	CDS	503315	503446	.	+	0	Parent=PHGpx-2_Acani;reannot_id=O02621-D2;origin_id=ANCCAN_09393;class=GPX;
ANCCANDFT_Contig124	Genewise	CDS	503507	503587	.	+	0	Parent=PHGpx-2_Acani;reannot_id=O02621-D2;origin_id=ANCCAN_09393;class=GPX;
ANCCANDFT_Contig6	Genewise	mRNA	1897168	1898681	.	-	.	ID=NPHGpx_Acani;reannot_id=Q95003-D1;origin_id=ANCCAN_01307;class=GPX;
ANCCANDFT_Contig6	Genewise	CDS	1897168	1897257	.	-	0	Parent=NPHGpx_Acani;reannot_id=Q95003-D1;origin_id=ANCCAN_01307;class=GPX;
ANCCANDFT_Contig6	Genewise	CDS	1897325	1897438	.	-	0	Parent=NPHGpx_Acani;reannot_id=Q95003-D1;origin_id=ANCCAN_01307;class=GPX;
ANCCANDFT_Contig6	Genewise	CDS	1897807	1898120	.	-	1	Parent=NPHGpx_Acani;reannot_id=Q95003-D1;origin_id=ANCCAN_01307;class=GPX;
ANCCANDFT_Contig6	Genewise	CDS	1898466	1898550	.	-	0	Parent=NPHGpx_Acani;reannot_id=Q95003-D1;origin_id=ANCCAN_01307;class=GPX;
ANCCANDFT_Contig6	Genewise	CDS	1898619	1898681	.	-	0	Parent=NPHGpx_Acani;reannot_id=Q95003-D1;origin_id=ANCCAN_01307;class=GPX;
ANCCANDFT_Contig2	Genewise	mRNA	1751715	1752428	.	+	.	ID=Prx6_Acani;reannot_id=O17433-D1;origin_id=ANCCAN_00416;class=Prx;
ANCCANDFT_Contig2	Genewise	CDS	1751715	1751903	.	+	0	Parent=Prx6_Acani;reannot_id=O17433-D1;origin_id=ANCCAN_00416;class=Prx;
ANCCANDFT_Contig2	Genewise	CDS	1752213	1752428	.	+	0	Parent=Prx6_Acani;reannot_id=O17433-D1;origin_id=ANCCAN_00416;class=Prx;
ANCCANDFT_Contig26	Genewise	mRNA	112635	114202	.	+	.	ID=Prx1-1_Acani;reannot_id=Q21824-D1;origin_id=ANCCAN_03702;class=Prx;
ANCCANDFT_Contig26	Genewise	CDS	112635	112796	.	+	0	Parent=Prx1-1_Acani;reannot_id=Q21824-D1;origin_id=ANCCAN_03702;class=Prx;
ANCCANDFT_Contig26	Genewise	CDS	112888	113022	.	+	0	Parent=Prx1-1_Acani;reannot_id=Q21824-D1;origin_id=ANCCAN_03702;class=Prx;
ANCCANDFT_Contig26	Genewise	CDS	113130	113276	.	+	0	Parent=Prx1-1_Acani;reannot_id=Q21824-D1;origin_id=ANCCAN_03702;class=Prx;
ANCCANDFT_Contig26	Genewise	CDS	113887	114036	.	+	0	Parent=Prx1-1_Acani;reannot_id=Q21824-D1;origin_id=ANCCAN_03702;class=Prx;
ANCCANDFT_Contig26	Genewise	CDS	114116	114202	.	+	0	Parent=Prx1-1_Acani;reannot_id=Q21824-D1;origin_id=ANCCAN_03702;class=Prx;
ANCCANDFT_Contig101108	Genewise	mRNA	136	720	.	-	.	ID=Prx1-2_Acani;reannot_id=Q9NL98-D1;origin_id=ANCCAN_29684;class=Prx;
ANCCANDFT_Contig101108	Genewise	CDS	136	720	.	-	0	Parent=Prx1-2_Acani;reannot_id=Q9NL98-D1;origin_id=ANCCAN_29684;class=Prx;
ANCCANDFT_Contig1166	Genewise	mRNA	70880	75852	.	-	.	ID=Prx1-3_Acani;reannot_id=Q9NL98-D2;origin_id=ANCCAN_22156;class=Prx;
ANCCANDFT_Contig1166	Genewise	CDS	70880	70969	.	-	0	Parent=Prx1-3_Acani;reannot_id=Q9NL98-D2;origin_id=ANCCAN_22156;class=Prx;
ANCCANDFT_Contig1166	Genewise	CDS	71068	71186	.	-	1	Parent=Prx1-3_Acani;reannot_id=Q9NL98-D2;origin_id=ANCCAN_22156;class=Prx;
ANCCANDFT_Contig1166	Genewise	CDS	72146	72260	.	-	0	Parent=Prx1-3_Acani;reannot_id=Q9NL98-D2;origin_id=ANCCAN_22156;class=Prx;
ANCCANDFT_Contig1166	Genewise	CDS	72345	72471	.	-	2	Parent=Prx1-3_Acani;reannot_id=Q9NL98-D2;origin_id=ANCCAN_22156;class=Prx;
ANCCANDFT_Contig1166	Genewise	CDS	75719	75852	.	-	0	Parent=Prx1-3_Acani;reannot_id=Q9NL98-D2;origin_id=ANCCAN_22156;class=Prx;
ANCCANDFT_Contig464	Genewise	mRNA	189346	194927	.	-	.	ID=SOD3-1_Acani;reannot_id=P51547-D1;origin_id=ANCCAN_16619;class=SOD;
ANCCANDFT_Contig464	Genewise	CDS	189346	189531	.	-	0	Parent=SOD3-1_Acani;reannot_id=P51547-D1;origin_id=ANCCAN_16619;class=SOD;
ANCCANDFT_Contig464	Genewise	CDS	194447	194626	.	-	0	Parent=SOD3-1_Acani;reannot_id=P51547-D1;origin_id=ANCCAN_16619;class=SOD;
ANCCANDFT_Contig464	Genewise	CDS	194681	194781	.	-	1	Parent=SOD3-1_Acani;reannot_id=P51547-D1;origin_id=ANCCAN_16619;class=SOD;
ANCCANDFT_Contig464	Genewise	CDS	194846	194927	.	-	0	Parent=SOD3-1_Acani;reannot_id=P51547-D1;origin_id=ANCCAN_16619;class=SOD;
ANCCANDFT_Contig620	Genewise	mRNA	76542	79008	.	-	.	ID=SOD3-2_Acani;reannot_id=P51547-D2;origin_id=ANCCAN_18290;class=SOD;
ANCCANDFT_Contig620	Genewise	CDS	76542	76727	.	-	0	Parent=SOD3-2_Acani;reannot_id=P51547-D2;origin_id=ANCCAN_18290;class=SOD;
ANCCANDFT_Contig620	Genewise	CDS	78586	78765	.	-	0	Parent=SOD3-2_Acani;reannot_id=P51547-D2;origin_id=ANCCAN_18290;class=SOD;
ANCCANDFT_Contig620	Genewise	CDS	78820	79008	.	-	0	Parent=SOD3-2_Acani;reannot_id=P51547-D2;origin_id=ANCCAN_18290;class=SOD;
ANCCANDFT_Contig570	Genewise	mRNA	34160	36919	.	+	.	ID=SOD3-3_Acani;reannot_id=P51547-D3;origin_id=ANCCAN_17826;class=SOD;
ANCCANDFT_Contig570	Genewise	CDS	34160	34348	.	+	0	Parent=SOD3-3_Acani;reannot_id=P51547-D3;origin_id=ANCCAN_17826;class=SOD;
ANCCANDFT_Contig570	Genewise	CDS	34409	34588	.	+	0	Parent=SOD3-3_Acani;reannot_id=P51547-D3;origin_id=ANCCAN_17826;class=SOD;
ANCCANDFT_Contig570	Genewise	CDS	36737	36919	.	+	0	Parent=SOD3-3_Acani;reannot_id=P51547-D3;origin_id=ANCCAN_17826;class=SOD;
ANCCANDFT_Contig570	Genewise	mRNA	22896	25092	.	-	.	ID=SOD3-4_Acani;reannot_id=P51547-D4;origin_id=ANCCAN_17825;class=SOD;
ANCCANDFT_Contig570	Genewise	CDS	22896	23081	.	-	0	Parent=SOD3-4_Acani;reannot_id=P51547-D4;origin_id=ANCCAN_17825;class=SOD;
ANCCANDFT_Contig570	Genewise	CDS	24910	25092	.	-	0	Parent=SOD3-4_Acani;reannot_id=P51547-D4;origin_id=ANCCAN_17825;class=SOD;
ANCCANDFT_Contig620	Genewise	mRNA	86934	89376	.	+	.	ID=SOD3-5_Acani;reannot_id=P51547-D5;origin_id=ANCCAN_18291;class=SOD;
ANCCANDFT_Contig620	Genewise	CDS	86934	87119	.	+	0	Parent=SOD3-5_Acani;reannot_id=P51547-D5;origin_id=ANCCAN_18291;class=SOD;
ANCCANDFT_Contig620	Genewise	CDS	87175	87353	.	+	0	Parent=SOD3-5_Acani;reannot_id=P51547-D5;origin_id=ANCCAN_18291;class=SOD;
ANCCANDFT_Contig620	Genewise	CDS	89196	89376	.	+	2	Parent=SOD3-5_Acani;reannot_id=P51547-D5;origin_id=ANCCAN_18291;class=SOD;
ANCCANDFT_Contig464	Genewise	mRNA	209344	210571	.	-	.	ID=SOD3-6_Acani;reannot_id=P51547-D6;origin_id=ANCCAN_16621;class=SOD;
ANCCANDFT_Contig464	Genewise	CDS	209344	209535	.	-	0	Parent=SOD3-6_Acani;reannot_id=P51547-D6;origin_id=ANCCAN_16621;class=SOD;
ANCCANDFT_Contig464	Genewise	CDS	210386	210571	.	-	0	Parent=SOD3-6_Acani;reannot_id=P51547-D6;origin_id=ANCCAN_16621;class=SOD;
ANCCANDFT_Contig1146	Genewise	mRNA	3851	5084	.	+	.	ID=SOD3-7_Acani;reannot_id=P51547-D7;origin_id=ANCCAN_22044;class=SOD;
ANCCANDFT_Contig1146	Genewise	CDS	3851	4036	.	+	0	Parent=SOD3-7_Acani;reannot_id=P51547-D7;origin_id=ANCCAN_22044;class=SOD;
ANCCANDFT_Contig1146	Genewise	CDS	4893	5084	.	+	0	Parent=SOD3-7_Acani;reannot_id=P51547-D7;origin_id=ANCCAN_22044;class=SOD;
ANCCANDFT_Contig403	Genewise	mRNA	7927	11135	.	-	.	ID=SOD1-1_Acani;reannot_id=Q27666-D1;origin_id=ANCCAN_15690;class=SOD;
ANCCANDFT_Contig403	Genewise	CDS	7927	8021	.	-	1	Parent=SOD1-1_Acani;reannot_id=Q27666-D1;origin_id=ANCCAN_15690;class=SOD;
ANCCANDFT_Contig403	Genewise	CDS	8076	8229	.	-	0	Parent=SOD1-1_Acani;reannot_id=Q27666-D1;origin_id=ANCCAN_15690;class=SOD;
ANCCANDFT_Contig403	Genewise	CDS	8318	8476	.	-	0	Parent=SOD1-1_Acani;reannot_id=Q27666-D1;origin_id=ANCCAN_15690;class=SOD;
ANCCANDFT_Contig403	Genewise	CDS	11067	11135	.	-	0	Parent=SOD1-1_Acani;reannot_id=Q27666-D1;origin_id=ANCCAN_15690;class=SOD;
ANCCANDFT_Contig1793	Genewise	mRNA	39283	41009	.	+	.	ID=SOD1-2_Acani;reannot_id=Q27666-D2;origin_id=ANCCAN_24483;class=SOD;
ANCCANDFT_Contig1793	Genewise	CDS	39283	39351	.	+	0	Parent=SOD1-2_Acani;reannot_id=Q27666-D2;origin_id=ANCCAN_24483;class=SOD;
ANCCANDFT_Contig1793	Genewise	CDS	40459	40617	.	+	0	Parent=SOD1-2_Acani;reannot_id=Q27666-D2;origin_id=ANCCAN_24483;class=SOD;
ANCCANDFT_Contig1793	Genewise	CDS	40706	40859	.	+	0	Parent=SOD1-2_Acani;reannot_id=Q27666-D2;origin_id=ANCCAN_24483;class=SOD;
ANCCANDFT_Contig1793	Genewise	CDS	40915	41009	.	+	1	Parent=SOD1-2_Acani;reannot_id=Q27666-D2;origin_id=ANCCAN_24483;class=SOD;
ANCCANDFT_Contig1793	Genewise	mRNA	32249	33020	.	+	.	ID=SOD1-3_Acani;reannot_id=Q27666-D3;origin_id=ANCCAN_24482;class=SOD;
ANCCANDFT_Contig1793	Genewise	CDS	32249	32311	.	+	0	Parent=SOD1-3_Acani;reannot_id=Q27666-D3;origin_id=ANCCAN_24482;class=SOD;
ANCCANDFT_Contig1793	Genewise	CDS	32499	32657	.	+	0	Parent=SOD1-3_Acani;reannot_id=Q27666-D3;origin_id=ANCCAN_24482;class=SOD;
ANCCANDFT_Contig1793	Genewise	CDS	32710	32863	.	+	0	Parent=SOD1-3_Acani;reannot_id=Q27666-D3;origin_id=ANCCAN_24482;class=SOD;
ANCCANDFT_Contig1793	Genewise	CDS	32929	33020	.	+	1	Parent=SOD1-3_Acani;reannot_id=Q27666-D3;origin_id=ANCCAN_24482;class=SOD;
ANCCANDFT_Contig403	Genewise	mRNA	17774	18537	.	-	.	ID=SOD1-4_Acani;reannot_id=Q27666-D4;origin_id=ANCCAN_15692;class=SOD;
ANCCANDFT_Contig403	Genewise	CDS	17774	17865	.	-	1	Parent=SOD1-4_Acani;reannot_id=Q27666-D4;origin_id=ANCCAN_15692;class=SOD;
ANCCANDFT_Contig403	Genewise	CDS	17931	18084	.	-	0	Parent=SOD1-4_Acani;reannot_id=Q27666-D4;origin_id=ANCCAN_15692;class=SOD;
ANCCANDFT_Contig403	Genewise	CDS	18137	18295	.	-	0	Parent=SOD1-4_Acani;reannot_id=Q27666-D4;origin_id=ANCCAN_15692;class=SOD;
ANCCANDFT_Contig403	Genewise	CDS	18475	18537	.	-	0	Parent=SOD1-4_Acani;reannot_id=Q27666-D4;origin_id=ANCCAN_15692;class=SOD;
ANCCANDFT_Contig51	Genewise	mRNA	137568	138336	.	+	.	ID=SOD1-5_Acani;reannot_id=Q27666-D5;origin_id=ANCCAN_05778;class=SOD;
ANCCANDFT_Contig51	Genewise	CDS	137568	137636	.	+	0	Parent=SOD1-5_Acani;reannot_id=Q27666-D5;origin_id=ANCCAN_05778;class=SOD;
ANCCANDFT_Contig51	Genewise	CDS	137760	137921	.	+	0	Parent=SOD1-5_Acani;reannot_id=Q27666-D5;origin_id=ANCCAN_05778;class=SOD;
ANCCANDFT_Contig51	Genewise	CDS	138035	138188	.	+	0	Parent=SOD1-5_Acani;reannot_id=Q27666-D5;origin_id=ANCCAN_05778;class=SOD;
ANCCANDFT_Contig51	Genewise	CDS	138248	138336	.	+	1	Parent=SOD1-5_Acani;reannot_id=Q27666-D5;origin_id=ANCCAN_05778;class=SOD;
