# Supplementary material for: Speciation and adaptive evolution reshape antioxidant enzymatic system diversity across the phylum Nematoda
Source: BMC Biol. 2020 Nov 26;18:181. doi: 10.1186/s12915-020-00896-z (PMC7694339; doi:10.1186/s12915-020-00896-z)
Supplement: Supplementary file 4 — Additional file 4:. Protein-coding transcript (cds) and Protein-coding transcript translation (pep) sequences, and GFF (gff) files of antioxidant enzymes in 58 nematodes. [file 12915_2020_896_MOESM4_ESM.zip › Additional file 4-gff and sequences of re-annoted antioxidant enzymes in 58 nematodes/58_nematodes_antioxidant_enzymes/gff/ancylostoma_ceylanicum.PRJNA231479.antioxidant.gff]

Acey_s0494_scaf	Genewise	mRNA	62630	68935	.	+	.	ID=Ctl_Ace;reannot_id=Q27487-D1;origin_id=Acey_s0494.g2447.t2;class=Cat;
Acey_s0494_scaf	Genewise	CDS	62630	62703	.	+	0	Parent=Ctl_Ace;reannot_id=Q27487-D1;origin_id=Acey_s0494.g2447.t2;class=Cat;
Acey_s0494_scaf	Genewise	CDS	62763	62860	.	+	2	Parent=Ctl_Ace;reannot_id=Q27487-D1;origin_id=Acey_s0494.g2447.t2;class=Cat;
Acey_s0494_scaf	Genewise	CDS	64426	64536	.	+	1	Parent=Ctl_Ace;reannot_id=Q27487-D1;origin_id=Acey_s0494.g2447.t2;class=Cat;
Acey_s0494_scaf	Genewise	CDS	65936	66021	.	+	1	Parent=Ctl_Ace;reannot_id=Q27487-D1;origin_id=Acey_s0494.g2447.t2;class=Cat;
Acey_s0494_scaf	Genewise	CDS	66350	66499	.	+	0	Parent=Ctl_Ace;reannot_id=Q27487-D1;origin_id=Acey_s0494.g2447.t2;class=Cat;
Acey_s0494_scaf	Genewise	CDS	66562	66687	.	+	0	Parent=Ctl_Ace;reannot_id=Q27487-D1;origin_id=Acey_s0494.g2447.t2;class=Cat;
Acey_s0494_scaf	Genewise	CDS	66746	66877	.	+	0	Parent=Ctl_Ace;reannot_id=Q27487-D1;origin_id=Acey_s0494.g2447.t2;class=Cat;
Acey_s0494_scaf	Genewise	CDS	66943	67080	.	+	0	Parent=Ctl_Ace;reannot_id=Q27487-D1;origin_id=Acey_s0494.g2447.t2;class=Cat;
Acey_s0494_scaf	Genewise	CDS	67726	67933	.	+	0	Parent=Ctl_Ace;reannot_id=Q27487-D1;origin_id=Acey_s0494.g2447.t2;class=Cat;
Acey_s0494_scaf	Genewise	CDS	68781	68935	.	+	1	Parent=Ctl_Ace;reannot_id=Q27487-D1;origin_id=Acey_s0494.g2447.t2;class=Cat;
Acey_s0069_scaf	Genewise	mRNA	836172	837179	.	+	.	ID=PHGpx-1_Ace;reannot_id=O02621-D1;origin_id=Acey_s0069.g396.t2;class=GPX;
Acey_s0069_scaf	Genewise	CDS	836172	836239	.	+	0	Parent=PHGpx-1_Ace;reannot_id=O02621-D1;origin_id=Acey_s0069.g396.t2;class=GPX;
Acey_s0069_scaf	Genewise	CDS	836312	836456	.	+	2	Parent=PHGpx-1_Ace;reannot_id=O02621-D1;origin_id=Acey_s0069.g396.t2;class=GPX;
Acey_s0069_scaf	Genewise	CDS	836786	837057	.	+	0	Parent=PHGpx-1_Ace;reannot_id=O02621-D1;origin_id=Acey_s0069.g396.t2;class=GPX;
Acey_s0069_scaf	Genewise	CDS	837113	837179	.	+	2	Parent=PHGpx-1_Ace;reannot_id=O02621-D1;origin_id=Acey_s0069.g396.t2;class=GPX;
Acey_s0196_scaf	Genewise	mRNA	264732	266886	.	+	.	ID=PHGpx-2_Ace;reannot_id=O62327-D2;origin_id=Acey_s0196.g1537.t1;class=GPX;
Acey_s0196_scaf	Genewise	CDS	264732	264881	.	+	0	Parent=PHGpx-2_Ace;reannot_id=O62327-D2;origin_id=Acey_s0196.g1537.t1;class=GPX;
Acey_s0196_scaf	Genewise	CDS	266620	266694	.	+	0	Parent=PHGpx-2_Ace;reannot_id=O62327-D2;origin_id=Acey_s0196.g1537.t1;class=GPX;
Acey_s0196_scaf	Genewise	CDS	266752	266886	.	+	0	Parent=PHGpx-2_Ace;reannot_id=O62327-D2;origin_id=Acey_s0196.g1537.t1;class=GPX;
Acey_s0429_scaf	Genewise	mRNA	94692	96191	.	-	.	ID=NPHGpx_Ace;reannot_id=Q95003-D1;origin_id=Acey_s0429.g1302.t1;class=GPX;
Acey_s0429_scaf	Genewise	CDS	94692	94781	.	-	0	Parent=NPHGpx_Ace;reannot_id=Q95003-D1;origin_id=Acey_s0429.g1302.t1;class=GPX;
Acey_s0429_scaf	Genewise	CDS	94851	94964	.	-	0	Parent=NPHGpx_Ace;reannot_id=Q95003-D1;origin_id=Acey_s0429.g1302.t1;class=GPX;
Acey_s0429_scaf	Genewise	CDS	95323	95466	.	-	0	Parent=NPHGpx_Ace;reannot_id=Q95003-D1;origin_id=Acey_s0429.g1302.t1;class=GPX;
Acey_s0429_scaf	Genewise	CDS	95540	95640	.	-	1	Parent=NPHGpx_Ace;reannot_id=Q95003-D1;origin_id=Acey_s0429.g1302.t1;class=GPX;
Acey_s0429_scaf	Genewise	CDS	95976	96060	.	-	0	Parent=NPHGpx_Ace;reannot_id=Q95003-D1;origin_id=Acey_s0429.g1302.t1;class=GPX;
Acey_s0429_scaf	Genewise	CDS	96129	96191	.	-	0	Parent=NPHGpx_Ace;reannot_id=Q95003-D1;origin_id=Acey_s0429.g1302.t1;class=GPX;
Acey_s0005_scaf	Genewise	mRNA	3131607	3133008	.	-	.	ID=Prx1_Ace;reannot_id=Q21824-D1;origin_id=Acey_s0005.g2723.t1;class=Prx;
Acey_s0005_scaf	Genewise	CDS	3131607	3131693	.	-	0	Parent=Prx1_Ace;reannot_id=Q21824-D1;origin_id=Acey_s0005.g2723.t1;class=Prx;
Acey_s0005_scaf	Genewise	CDS	3131750	3131899	.	-	0	Parent=Prx1_Ace;reannot_id=Q21824-D1;origin_id=Acey_s0005.g2723.t1;class=Prx;
Acey_s0005_scaf	Genewise	CDS	3132400	3132546	.	-	0	Parent=Prx1_Ace;reannot_id=Q21824-D1;origin_id=Acey_s0005.g2723.t1;class=Prx;
Acey_s0005_scaf	Genewise	CDS	3132636	3132770	.	-	0	Parent=Prx1_Ace;reannot_id=Q21824-D1;origin_id=Acey_s0005.g2723.t1;class=Prx;
Acey_s0005_scaf	Genewise	CDS	3132847	3133008	.	-	0	Parent=Prx1_Ace;reannot_id=Q21824-D1;origin_id=Acey_s0005.g2723.t1;class=Prx;
Acey_s0913_scaf	Genewise	mRNA	27733	30880	.	+	.	ID=SOD2_Ace;reannot_id=P31161-D1;origin_id=Acey_s0913.g3023.t1;class=SOD;
Acey_s0913_scaf	Genewise	CDS	27733	27952	.	+	0	Parent=SOD2_Ace;reannot_id=P31161-D1;origin_id=Acey_s0913.g3023.t1;class=SOD;
Acey_s0913_scaf	Genewise	CDS	28022	28158	.	+	1	Parent=SOD2_Ace;reannot_id=P31161-D1;origin_id=Acey_s0913.g3023.t1;class=SOD;
Acey_s0913_scaf	Genewise	CDS	30528	30641	.	+	0	Parent=SOD2_Ace;reannot_id=P31161-D1;origin_id=Acey_s0913.g3023.t1;class=SOD;
Acey_s0913_scaf	Genewise	CDS	30695	30880	.	+	0	Parent=SOD2_Ace;reannot_id=P31161-D1;origin_id=Acey_s0913.g3023.t1;class=SOD;
Acey_s0898_scaf	Genewise	mRNA	14664	22429	.	+	.	ID=SOD3-1_Ace;reannot_id=P51547-D1;origin_id=Acey_s0898.g2935.t1;class=SOD;
Acey_s0898_scaf	Genewise	CDS	14664	14745	.	+	0	Parent=SOD3-1_Ace;reannot_id=P51547-D1;origin_id=Acey_s0898.g2935.t1;class=SOD;
Acey_s0898_scaf	Genewise	CDS	14811	15148	.	+	1	Parent=SOD3-1_Ace;reannot_id=P51547-D1;origin_id=Acey_s0898.g2935.t1;class=SOD;
Acey_s0898_scaf	Genewise	CDS	22244	22429	.	+	0	Parent=SOD3-1_Ace;reannot_id=P51547-D1;origin_id=Acey_s0898.g2935.t1;class=SOD;
Acey_s0009_scaf	Genewise	mRNA	937106	943849	.	-	.	ID=SOD3-2_Ace;reannot_id=P51547-D2;origin_id=Acey_s0009.g506.t1;class=SOD;
Acey_s0009_scaf	Genewise	CDS	937106	937291	.	-	0	Parent=SOD3-2_Ace;reannot_id=P51547-D2;origin_id=Acey_s0009.g506.t1;class=SOD;
Acey_s0009_scaf	Genewise	CDS	943421	943600	.	-	0	Parent=SOD3-2_Ace;reannot_id=P51547-D2;origin_id=Acey_s0009.g506.t1;class=SOD;
Acey_s0009_scaf	Genewise	CDS	943661	943849	.	-	0	Parent=SOD3-2_Ace;reannot_id=P51547-D2;origin_id=Acey_s0009.g506.t1;class=SOD;
Acey_s0898_scaf	Genewise	mRNA	3085	4075	.	+	.	ID=SOD3-3_Ace;reannot_id=P51547-D4;origin_id=Acey_s0898.g2932.t3;class=SOD;
Acey_s0898_scaf	Genewise	CDS	3085	3270	.	+	0	Parent=SOD3-3_Ace;reannot_id=P51547-D4;origin_id=Acey_s0898.g2932.t3;class=SOD;
Acey_s0898_scaf	Genewise	CDS	3884	4075	.	+	0	Parent=SOD3-3_Ace;reannot_id=P51547-D4;origin_id=Acey_s0898.g2932.t3;class=SOD;
Acey_s0202_scaf	Genewise	mRNA	83004	84939	.	+	.	ID=SOD1-1_Ace;reannot_id=Q27666-D1;origin_id=Acey_s0202.g1766.t2;class=SOD;
Acey_s0202_scaf	Genewise	CDS	83004	83072	.	+	0	Parent=SOD1-1_Ace;reannot_id=Q27666-D1;origin_id=Acey_s0202.g1766.t2;class=SOD;
Acey_s0202_scaf	Genewise	CDS	84353	84511	.	+	0	Parent=SOD1-1_Ace;reannot_id=Q27666-D1;origin_id=Acey_s0202.g1766.t2;class=SOD;
Acey_s0202_scaf	Genewise	CDS	84629	84782	.	+	0	Parent=SOD1-1_Ace;reannot_id=Q27666-D1;origin_id=Acey_s0202.g1766.t2;class=SOD;
Acey_s0202_scaf	Genewise	CDS	84845	84939	.	+	1	Parent=SOD1-1_Ace;reannot_id=Q27666-D1;origin_id=Acey_s0202.g1766.t2;class=SOD;
Acey_s0202_scaf	Genewise	mRNA	75439	76369	.	+	.	ID=SOD1-2_Ace;reannot_id=Q27666-D2;origin_id=Acey_s0202.g1764.t1;class=SOD;
Acey_s0202_scaf	Genewise	CDS	75439	75504	.	+	0	Parent=SOD1-2_Ace;reannot_id=Q27666-D2;origin_id=Acey_s0202.g1764.t1;class=SOD;
Acey_s0202_scaf	Genewise	CDS	75833	75988	.	+	0	Parent=SOD1-2_Ace;reannot_id=Q27666-D2;origin_id=Acey_s0202.g1764.t1;class=SOD;
Acey_s0202_scaf	Genewise	CDS	76003	76207	.	+	0	Parent=SOD1-2_Ace;reannot_id=Q27666-D2;origin_id=Acey_s0202.g1764.t1;class=SOD;
Acey_s0202_scaf	Genewise	CDS	76275	76369	.	+	1	Parent=SOD1-2_Ace;reannot_id=Q27666-D2;origin_id=Acey_s0202.g1764.t1;class=SOD;
Acey_s0335_scaf	Genewise	mRNA	215655	216424	.	+	.	ID=SOD1-3_Ace;reannot_id=Q27666-D5;origin_id=Acey_s0335.g2873.t2;class=SOD;
Acey_s0335_scaf	Genewise	CDS	215655	215723	.	+	0	Parent=SOD1-3_Ace;reannot_id=Q27666-D5;origin_id=Acey_s0335.g2873.t2;class=SOD;
Acey_s0335_scaf	Genewise	CDS	215855	216016	.	+	0	Parent=SOD1-3_Ace;reannot_id=Q27666-D5;origin_id=Acey_s0335.g2873.t2;class=SOD;
Acey_s0335_scaf	Genewise	CDS	216129	216282	.	+	0	Parent=SOD1-3_Ace;reannot_id=Q27666-D5;origin_id=Acey_s0335.g2873.t2;class=SOD;
Acey_s0335_scaf	Genewise	CDS	216336	216424	.	+	1	Parent=SOD1-3_Ace;reannot_id=Q27666-D5;origin_id=Acey_s0335.g2873.t2;class=SOD;
