# Supplementary material for: Speciation and adaptive evolution reshape antioxidant enzymatic system diversity across the phylum Nematoda
Source: BMC Biol. 2020 Nov 26;18:181. doi: 10.1186/s12915-020-00896-z (PMC7694339; doi:10.1186/s12915-020-00896-z)
Supplement: Supplementary file 4 — Additional file 4:. Protein-coding transcript (cds) and Protein-coding transcript translation (pep) sequences, and GFF (gff) files of antioxidant enzymes in 58 nematodes. [file 12915_2020_896_MOESM4_ESM.zip › Additional file 4-gff and sequences of re-annoted antioxidant enzymes in 58 nematodes/58_nematodes_antioxidant_enzymes/gff/ancylostoma_duodenale.PRJNA72581.antioxidant.gff]

ANCDUODFT_Contig4869	Genewise	mRNA	6113	11983	.	-	.	ID=Ctl-1_Adu;reannot_id=Q27487-D1;origin_id=ANCDUO_09357;class=Cat;
ANCDUODFT_Contig4869	Genewise	CDS	6113	6267	.	-	1	Parent=Ctl-1_Adu;reannot_id=Q27487-D1;origin_id=ANCDUO_09357;class=Cat;
ANCDUODFT_Contig4869	Genewise	CDS	6843	7050	.	-	0	Parent=Ctl-1_Adu;reannot_id=Q27487-D1;origin_id=ANCDUO_09357;class=Cat;
ANCDUODFT_Contig4869	Genewise	CDS	8295	8432	.	-	0	Parent=Ctl-1_Adu;reannot_id=Q27487-D1;origin_id=ANCDUO_09357;class=Cat;
ANCDUODFT_Contig4869	Genewise	CDS	8498	8629	.	-	0	Parent=Ctl-1_Adu;reannot_id=Q27487-D1;origin_id=ANCDUO_09357;class=Cat;
ANCDUODFT_Contig4869	Genewise	CDS	8688	8813	.	-	0	Parent=Ctl-1_Adu;reannot_id=Q27487-D1;origin_id=ANCDUO_09357;class=Cat;
ANCDUODFT_Contig4869	Genewise	CDS	8875	9088	.	-	2	Parent=Ctl-1_Adu;reannot_id=Q27487-D1;origin_id=ANCDUO_09357;class=Cat;
ANCDUODFT_Contig4869	Genewise	CDS	11125	11239	.	-	1	Parent=Ctl-1_Adu;reannot_id=Q27487-D1;origin_id=ANCDUO_09357;class=Cat;
ANCDUODFT_Contig4869	Genewise	CDS	11751	11848	.	-	2	Parent=Ctl-1_Adu;reannot_id=Q27487-D1;origin_id=ANCDUO_09357;class=Cat;
ANCDUODFT_Contig4869	Genewise	CDS	11910	11983	.	-	0	Parent=Ctl-1_Adu;reannot_id=Q27487-D1;origin_id=ANCDUO_09357;class=Cat;
ANCDUODFT_Contig239277	Genewise	mRNA	392	3864	.	+	.	ID=Ctl-2_Adu;reannot_id=Q27487-D2;origin_id=ANCDUO_23200;class=Cat;
ANCDUODFT_Contig239277	Genewise	CDS	392	478	.	+	0	Parent=Ctl-2_Adu;reannot_id=Q27487-D2;origin_id=ANCDUO_23200;class=Cat;
ANCDUODFT_Contig239277	Genewise	CDS	1302	1451	.	+	0	Parent=Ctl-2_Adu;reannot_id=Q27487-D2;origin_id=ANCDUO_23200;class=Cat;
ANCDUODFT_Contig239277	Genewise	CDS	1516	1641	.	+	0	Parent=Ctl-2_Adu;reannot_id=Q27487-D2;origin_id=ANCDUO_23200;class=Cat;
ANCDUODFT_Contig239277	Genewise	CDS	1704	1835	.	+	0	Parent=Ctl-2_Adu;reannot_id=Q27487-D2;origin_id=ANCDUO_23200;class=Cat;
ANCDUODFT_Contig239277	Genewise	CDS	2403	2540	.	+	0	Parent=Ctl-2_Adu;reannot_id=Q27487-D2;origin_id=ANCDUO_23200;class=Cat;
ANCDUODFT_Contig239277	Genewise	CDS	2931	3138	.	+	0	Parent=Ctl-2_Adu;reannot_id=Q27487-D2;origin_id=ANCDUO_23200;class=Cat;
ANCDUODFT_Contig239277	Genewise	CDS	3686	3864	.	+	1	Parent=Ctl-2_Adu;reannot_id=Q27487-D2;origin_id=ANCDUO_23200;class=Cat;
ANCDUODFT_Contig239467	Genewise	mRNA	3709	6110	.	-	.	ID=Ctl-3_Adu;reannot_id=Q27487-D3;origin_id=ANCDUO_23296;class=Cat;
ANCDUODFT_Contig239467	Genewise	CDS	3709	3875	.	-	1	Parent=Ctl-3_Adu;reannot_id=Q27487-D3;origin_id=ANCDUO_23296;class=Cat;
ANCDUODFT_Contig239467	Genewise	CDS	4419	4626	.	-	0	Parent=Ctl-3_Adu;reannot_id=Q27487-D3;origin_id=ANCDUO_23296;class=Cat;
ANCDUODFT_Contig239467	Genewise	CDS	5230	5367	.	-	0	Parent=Ctl-3_Adu;reannot_id=Q27487-D3;origin_id=ANCDUO_23296;class=Cat;
ANCDUODFT_Contig239467	Genewise	CDS	5425	5556	.	-	0	Parent=Ctl-3_Adu;reannot_id=Q27487-D3;origin_id=ANCDUO_23296;class=Cat;
ANCDUODFT_Contig239467	Genewise	CDS	5615	5740	.	-	0	Parent=Ctl-3_Adu;reannot_id=Q27487-D3;origin_id=ANCDUO_23296;class=Cat;
ANCDUODFT_Contig239467	Genewise	CDS	5805	5954	.	-	0	Parent=Ctl-3_Adu;reannot_id=Q27487-D3;origin_id=ANCDUO_23296;class=Cat;
ANCDUODFT_Contig239467	Genewise	CDS	6024	6110	.	-	0	Parent=Ctl-3_Adu;reannot_id=Q27487-D3;origin_id=ANCDUO_23296;class=Cat;
ANCDUODFT_Contig8092	Genewise	mRNA	3	3094	.	+	.	ID=Ctl-4_Adu;reannot_id=Q27487-D4;origin_id=ANCDUO_12240;class=Cat;
ANCDUODFT_Contig8092	Genewise	CDS	3	113	.	+	0	Parent=Ctl-4_Adu;reannot_id=Q27487-D4;origin_id=ANCDUO_12240;class=Cat;
ANCDUODFT_Contig8092	Genewise	CDS	179	304	.	+	0	Parent=Ctl-4_Adu;reannot_id=Q27487-D4;origin_id=ANCDUO_12240;class=Cat;
ANCDUODFT_Contig8092	Genewise	CDS	363	494	.	+	0	Parent=Ctl-4_Adu;reannot_id=Q27487-D4;origin_id=ANCDUO_12240;class=Cat;
ANCDUODFT_Contig8092	Genewise	CDS	560	697	.	+	0	Parent=Ctl-4_Adu;reannot_id=Q27487-D4;origin_id=ANCDUO_12240;class=Cat;
ANCDUODFT_Contig8092	Genewise	CDS	967	1174	.	+	0	Parent=Ctl-4_Adu;reannot_id=Q27487-D4;origin_id=ANCDUO_12240;class=Cat;
ANCDUODFT_Contig8092	Genewise	CDS	2940	3094	.	+	1	Parent=Ctl-4_Adu;reannot_id=Q27487-D4;origin_id=ANCDUO_12240;class=Cat;
ANCDUODFT_Contig7082	Genewise	mRNA	3410	4407	.	-	.	ID=PHGpx-1_Adu;reannot_id=O02621-D1;origin_id=ANCDUO_11436;class=GPX;
ANCDUODFT_Contig7082	Genewise	CDS	3410	3490	.	-	0	Parent=PHGpx-1_Adu;reannot_id=O02621-D1;origin_id=ANCDUO_11436;class=GPX;
ANCDUODFT_Contig7082	Genewise	CDS	3554	3685	.	-	0	Parent=PHGpx-1_Adu;reannot_id=O02621-D1;origin_id=ANCDUO_11436;class=GPX;
ANCDUODFT_Contig7082	Genewise	CDS	4114	4258	.	-	2	Parent=PHGpx-1_Adu;reannot_id=O02621-D1;origin_id=ANCDUO_11436;class=GPX;
ANCDUODFT_Contig7082	Genewise	CDS	4340	4407	.	-	0	Parent=PHGpx-1_Adu;reannot_id=O02621-D1;origin_id=ANCDUO_11436;class=GPX;
ANCDUODFT_Contig10413	Genewise	mRNA	3638	4650	.	-	.	ID=PHGpx-2_Adu;reannot_id=O02621-D2;origin_id=ANCDUO_13928;class=GPX;
ANCDUODFT_Contig10413	Genewise	CDS	3638	3718	.	-	0	Parent=PHGpx-2_Adu;reannot_id=O02621-D2;origin_id=ANCDUO_13928;class=GPX;
ANCDUODFT_Contig10413	Genewise	CDS	3778	3909	.	-	0	Parent=PHGpx-2_Adu;reannot_id=O02621-D2;origin_id=ANCDUO_13928;class=GPX;
ANCDUODFT_Contig10413	Genewise	CDS	4348	4492	.	-	2	Parent=PHGpx-2_Adu;reannot_id=O02621-D2;origin_id=ANCDUO_13928;class=GPX;
ANCDUODFT_Contig10413	Genewise	CDS	4583	4650	.	-	0	Parent=PHGpx-2_Adu;reannot_id=O02621-D2;origin_id=ANCDUO_13928;class=GPX;
ANCDUODFT_Contig7082	Genewise	mRNA	5724	6593	.	-	.	ID=PHGpx-3_Adu;reannot_id=O02621-D3;origin_id=ANCDUO_11436;class=GPX;
ANCDUODFT_Contig7082	Genewise	CDS	5724	5855	.	-	0	Parent=PHGpx-3_Adu;reannot_id=O02621-D3;origin_id=ANCDUO_11436;class=GPX;
ANCDUODFT_Contig7082	Genewise	CDS	6288	6432	.	-	2	Parent=PHGpx-3_Adu;reannot_id=O02621-D3;origin_id=ANCDUO_11436;class=GPX;
ANCDUODFT_Contig7082	Genewise	CDS	6526	6593	.	-	0	Parent=PHGpx-3_Adu;reannot_id=O02621-D3;origin_id=ANCDUO_11436;class=GPX;
ANCDUODFT_Contig3758	Genewise	mRNA	6423	8573	.	-	.	ID=PHGpx-4_Adu;reannot_id=O62327-D4;origin_id=ANCDUO_08017;class=GPX;
ANCDUODFT_Contig3758	Genewise	CDS	6423	6557	.	-	0	Parent=PHGpx-4_Adu;reannot_id=O62327-D4;origin_id=ANCDUO_08017;class=GPX;
ANCDUODFT_Contig3758	Genewise	CDS	6616	6690	.	-	0	Parent=PHGpx-4_Adu;reannot_id=O62327-D4;origin_id=ANCDUO_08017;class=GPX;
ANCDUODFT_Contig3758	Genewise	CDS	8424	8573	.	-	0	Parent=PHGpx-4_Adu;reannot_id=O62327-D4;origin_id=ANCDUO_08017;class=GPX;
ANCDUODFT_Contig523	Genewise	mRNA	20567	22094	.	-	.	ID=NPHGpx_Adu;reannot_id=Q95003-D1;origin_id=ANCDUO_02119;class=GPX;
ANCDUODFT_Contig523	Genewise	CDS	20567	20656	.	-	0	Parent=NPHGpx_Adu;reannot_id=Q95003-D1;origin_id=ANCDUO_02119;class=GPX;
ANCDUODFT_Contig523	Genewise	CDS	20724	20837	.	-	0	Parent=NPHGpx_Adu;reannot_id=Q95003-D1;origin_id=ANCDUO_02119;class=GPX;
ANCDUODFT_Contig523	Genewise	CDS	21215	21528	.	-	1	Parent=NPHGpx_Adu;reannot_id=Q95003-D1;origin_id=ANCDUO_02119;class=GPX;
ANCDUODFT_Contig523	Genewise	CDS	21878	21962	.	-	0	Parent=NPHGpx_Adu;reannot_id=Q95003-D1;origin_id=ANCDUO_02119;class=GPX;
ANCDUODFT_Contig523	Genewise	CDS	22032	22094	.	-	0	Parent=NPHGpx_Adu;reannot_id=Q95003-D1;origin_id=ANCDUO_02119;class=GPX;
ANCDUODFT_Contig32185	Genewise	mRNA	302	942	.	-	.	ID=Prx6_Adu;reannot_id=O17433-D1;origin_id=ANCDUO_21320;class=Prx;
ANCDUODFT_Contig32185	Genewise	CDS	302	512	.	-	2	Parent=Prx6_Adu;reannot_id=O17433-D1;origin_id=ANCDUO_21320;class=Prx;
ANCDUODFT_Contig32185	Genewise	CDS	737	942	.	-	0	Parent=Prx6_Adu;reannot_id=O17433-D1;origin_id=ANCDUO_21320;class=Prx;
ANCDUODFT_Contig1396	Genewise	mRNA	16812	18149	.	+	.	ID=Prx1-1_Adu;reannot_id=Q21824-D1;origin_id=ANCDUO_04180;class=Prx;
ANCDUODFT_Contig1396	Genewise	CDS	16812	16973	.	+	0	Parent=Prx1-1_Adu;reannot_id=Q21824-D1;origin_id=ANCDUO_04180;class=Prx;
ANCDUODFT_Contig1396	Genewise	CDS	17053	17187	.	+	0	Parent=Prx1-1_Adu;reannot_id=Q21824-D1;origin_id=ANCDUO_04180;class=Prx;
ANCDUODFT_Contig1396	Genewise	CDS	17301	17447	.	+	0	Parent=Prx1-1_Adu;reannot_id=Q21824-D1;origin_id=ANCDUO_04180;class=Prx;
ANCDUODFT_Contig1396	Genewise	CDS	17854	18003	.	+	0	Parent=Prx1-1_Adu;reannot_id=Q21824-D1;origin_id=ANCDUO_04180;class=Prx;
ANCDUODFT_Contig1396	Genewise	CDS	18063	18149	.	+	0	Parent=Prx1-1_Adu;reannot_id=Q21824-D1;origin_id=ANCDUO_04180;class=Prx;
ANCDUODFT_Contig5167	Genewise	mRNA	1315	2415	.	-	.	ID=Prx1-2_Adu;reannot_id=Q9NL98-D1;origin_id=ANCDUO_09672;class=Prx;
ANCDUODFT_Contig5167	Genewise	CDS	1315	1404	.	-	0	Parent=Prx1-2_Adu;reannot_id=Q9NL98-D1;origin_id=ANCDUO_09672;class=Prx;
ANCDUODFT_Contig5167	Genewise	CDS	1495	1613	.	-	1	Parent=Prx1-2_Adu;reannot_id=Q9NL98-D1;origin_id=ANCDUO_09672;class=Prx;
ANCDUODFT_Contig5167	Genewise	CDS	2039	2153	.	-	0	Parent=Prx1-2_Adu;reannot_id=Q9NL98-D1;origin_id=ANCDUO_09672;class=Prx;
ANCDUODFT_Contig5167	Genewise	CDS	2236	2415	.	-	0	Parent=Prx1-2_Adu;reannot_id=Q9NL98-D1;origin_id=ANCDUO_09672;class=Prx;
ANCDUODFT_Contig4950	Genewise	mRNA	4857	6754	.	+	.	ID=SOD2_Adu;reannot_id=P31161-D1;origin_id=ANCDUO_09443;class=SOD;
ANCDUODFT_Contig4950	Genewise	CDS	4857	5019	.	+	0	Parent=SOD2_Adu;reannot_id=P31161-D1;origin_id=ANCDUO_09443;class=SOD;
ANCDUODFT_Contig4950	Genewise	CDS	5089	5225	.	+	1	Parent=SOD2_Adu;reannot_id=P31161-D1;origin_id=ANCDUO_09443;class=SOD;
ANCDUODFT_Contig4950	Genewise	CDS	6396	6509	.	+	0	Parent=SOD2_Adu;reannot_id=P31161-D1;origin_id=ANCDUO_09443;class=SOD;
ANCDUODFT_Contig4950	Genewise	CDS	6569	6754	.	+	0	Parent=SOD2_Adu;reannot_id=P31161-D1;origin_id=ANCDUO_09443;class=SOD;
ANCDUODFT_Contig6368	Genewise	mRNA	6921	7341	.	+	.	ID=SOD3_Adu;reannot_id=P51547-D1;origin_id=ANCDUO_10817;class=SOD;
ANCDUODFT_Contig6368	Genewise	CDS	6921	7106	.	+	0	Parent=SOD3_Adu;reannot_id=P51547-D1;origin_id=ANCDUO_10817;class=SOD;
ANCDUODFT_Contig6368	Genewise	CDS	7162	7341	.	+	0	Parent=SOD3_Adu;reannot_id=P51547-D1;origin_id=ANCDUO_10817;class=SOD;
ANCDUODFT_Contig38359	Genewise	mRNA	482	1071	.	-	.	ID=SOD1-1_Adu;reannot_id=Q27666-D1;origin_id=ANCDUO_22013;class=SOD;
ANCDUODFT_Contig38359	Genewise	CDS	482	576	.	-	1	Parent=SOD1-1_Adu;reannot_id=Q27666-D1;origin_id=ANCDUO_22013;class=SOD;
ANCDUODFT_Contig38359	Genewise	CDS	640	793	.	-	0	Parent=SOD1-1_Adu;reannot_id=Q27666-D1;origin_id=ANCDUO_22013;class=SOD;
ANCDUODFT_Contig38359	Genewise	CDS	949	1071	.	-	0	Parent=SOD1-1_Adu;reannot_id=Q27666-D1;origin_id=ANCDUO_22013;class=SOD;
ANCDUODFT_Contig11007	Genewise	mRNA	584	1448	.	+	.	ID=SOD1-2_Adu;reannot_id=Q27666-D2;origin_id=ANCDUO_14288;class=SOD;
ANCDUODFT_Contig11007	Genewise	CDS	584	646	.	+	0	Parent=SOD1-2_Adu;reannot_id=Q27666-D2;origin_id=ANCDUO_14288;class=SOD;
ANCDUODFT_Contig11007	Genewise	CDS	923	1093	.	+	0	Parent=SOD1-2_Adu;reannot_id=Q27666-D2;origin_id=ANCDUO_14288;class=SOD;
ANCDUODFT_Contig11007	Genewise	CDS	1134	1287	.	+	0	Parent=SOD1-2_Adu;reannot_id=Q27666-D2;origin_id=ANCDUO_14288;class=SOD;
ANCDUODFT_Contig11007	Genewise	CDS	1354	1448	.	+	1	Parent=SOD1-2_Adu;reannot_id=Q27666-D2;origin_id=ANCDUO_14288;class=SOD;
ANCDUODFT_Contig14029	Genewise	mRNA	567	1439	.	+	.	ID=SOD1-3_Adu;reannot_id=Q27666-D3;origin_id=ANCDUO_15971;class=SOD;
ANCDUODFT_Contig14029	Genewise	CDS	567	629	.	+	0	Parent=SOD1-3_Adu;reannot_id=Q27666-D3;origin_id=ANCDUO_15971;class=SOD;
ANCDUODFT_Contig14029	Genewise	CDS	918	1076	.	+	0	Parent=SOD1-3_Adu;reannot_id=Q27666-D3;origin_id=ANCDUO_15971;class=SOD;
ANCDUODFT_Contig14029	Genewise	CDS	1130	1283	.	+	0	Parent=SOD1-3_Adu;reannot_id=Q27666-D3;origin_id=ANCDUO_15971;class=SOD;
ANCDUODFT_Contig14029	Genewise	CDS	1351	1439	.	+	1	Parent=SOD1-3_Adu;reannot_id=Q27666-D3;origin_id=ANCDUO_15971;class=SOD;
ANCDUODFT_Contig264947	Genewise	mRNA	229	998	.	+	.	ID=SOD1-4_Adu;reannot_id=Q27666-D4;origin_id=ANCDUO_27261;class=SOD;
ANCDUODFT_Contig264947	Genewise	CDS	229	297	.	+	0	Parent=SOD1-4_Adu;reannot_id=Q27666-D4;origin_id=ANCDUO_27261;class=SOD;
ANCDUODFT_Contig264947	Genewise	CDS	432	593	.	+	0	Parent=SOD1-4_Adu;reannot_id=Q27666-D4;origin_id=ANCDUO_27261;class=SOD;
ANCDUODFT_Contig264947	Genewise	CDS	705	998	.	+	0	Parent=SOD1-4_Adu;reannot_id=Q27666-D4;origin_id=ANCDUO_27261;class=SOD;
