# Supplementary material for: Speciation and adaptive evolution reshape antioxidant enzymatic system diversity across the phylum Nematoda
Source: BMC Biol. 2020 Nov 26;18:181. doi: 10.1186/s12915-020-00896-z (PMC7694339; doi:10.1186/s12915-020-00896-z)
Supplement: Supplementary file 4 — Additional file 4:. Protein-coding transcript (cds) and Protein-coding transcript translation (pep) sequences, and GFF (gff) files of antioxidant enzymes in 58 nematodes. [file 12915_2020_896_MOESM4_ESM.zip › Additional file 4-gff and sequences of re-annoted antioxidant enzymes in 58 nematodes/58_nematodes_antioxidant_enzymes/gff/angiostrongylus_cantonensis.PRJNA350391.antioxidant.gff]

scaffold10	Genewise	mRNA	1916449	1925529	.	+	.	ID=Ctl_Acant;reannot_id=Q27487-D1;origin_id=Angca_05014;class=Cat;
scaffold10	Genewise	CDS	1916449	1916548	.	+	0	Parent=Ctl_Acant;reannot_id=Q27487-D1;origin_id=Angca_05014;class=Cat;
scaffold10	Genewise	CDS	1916632	1916742	.	+	1	Parent=Ctl_Acant;reannot_id=Q27487-D1;origin_id=Angca_05014;class=Cat;
scaffold10	Genewise	CDS	1920786	1920871	.	+	1	Parent=Ctl_Acant;reannot_id=Q27487-D1;origin_id=Angca_05014;class=Cat;
scaffold10	Genewise	CDS	1922246	1922395	.	+	0	Parent=Ctl_Acant;reannot_id=Q27487-D1;origin_id=Angca_05014;class=Cat;
scaffold10	Genewise	CDS	1922483	1922608	.	+	0	Parent=Ctl_Acant;reannot_id=Q27487-D1;origin_id=Angca_05014;class=Cat;
scaffold10	Genewise	CDS	1923242	1923373	.	+	0	Parent=Ctl_Acant;reannot_id=Q27487-D1;origin_id=Angca_05014;class=Cat;
scaffold10	Genewise	CDS	1923426	1923563	.	+	0	Parent=Ctl_Acant;reannot_id=Q27487-D1;origin_id=Angca_05014;class=Cat;
scaffold10	Genewise	CDS	1923761	1923968	.	+	0	Parent=Ctl_Acant;reannot_id=Q27487-D1;origin_id=Angca_05014;class=Cat;
scaffold10	Genewise	CDS	1925375	1925529	.	+	1	Parent=Ctl_Acant;reannot_id=Q27487-D1;origin_id=Angca_05014;class=Cat;
scaffold347	Genewise	mRNA	115255	115594	.	+	.	ID=PHGpx-1_Acant;reannot_id=O62327-D1;origin_id=NA;class=GPX;
scaffold347	Genewise	CDS	115255	115404	.	+	0	Parent=PHGpx-1_Acant;reannot_id=O62327-D1;origin_id=NA;class=GPX;
scaffold347	Genewise	CDS	115463	115594	.	+	0	Parent=PHGpx-1_Acant;reannot_id=O62327-D1;origin_id=NA;class=GPX;
scaffold7	Genewise	mRNA	96902	98659	.	-	.	ID=PHGpx-2_Acant;reannot_id=O62327-D2;origin_id=Angca_05117;class=GPX;
scaffold7	Genewise	CDS	96902	97036	.	-	0	Parent=PHGpx-2_Acant;reannot_id=O62327-D2;origin_id=Angca_05117;class=GPX;
scaffold7	Genewise	CDS	97352	97426	.	-	0	Parent=PHGpx-2_Acant;reannot_id=O62327-D2;origin_id=Angca_05117;class=GPX;
scaffold7	Genewise	CDS	98513	98659	.	-	0	Parent=PHGpx-2_Acant;reannot_id=O62327-D2;origin_id=Angca_05117;class=GPX;
scaffold150	Genewise	mRNA	728055	729831	.	+	.	ID=NPHGpx_Acant;reannot_id=Q95003-D1;origin_id=Angca_12979;class=GPX;
scaffold150	Genewise	CDS	728055	728117	.	+	0	Parent=NPHGpx_Acant;reannot_id=Q95003-D1;origin_id=Angca_12979;class=GPX;
scaffold150	Genewise	CDS	728185	728269	.	+	0	Parent=NPHGpx_Acant;reannot_id=Q95003-D1;origin_id=Angca_12979;class=GPX;
scaffold150	Genewise	CDS	728703	728803	.	+	1	Parent=NPHGpx_Acant;reannot_id=Q95003-D1;origin_id=Angca_12979;class=GPX;
scaffold150	Genewise	CDS	728907	729050	.	+	0	Parent=NPHGpx_Acant;reannot_id=Q95003-D1;origin_id=Angca_12979;class=GPX;
scaffold150	Genewise	CDS	729554	729667	.	+	0	Parent=NPHGpx_Acant;reannot_id=Q95003-D1;origin_id=Angca_12979;class=GPX;
scaffold150	Genewise	CDS	729742	729831	.	+	0	Parent=NPHGpx_Acant;reannot_id=Q95003-D1;origin_id=Angca_12979;class=GPX;
scaffold75	Genewise	mRNA	82309	84291	.	-	.	ID=Prx6_Acant;reannot_id=O17433-D1;origin_id=Angca_04454;class=Prx;
scaffold75	Genewise	CDS	82309	82570	.	-	2	Parent=Prx6_Acant;reannot_id=O17433-D1;origin_id=Angca_04454;class=Prx;
scaffold75	Genewise	CDS	82700	82914	.	-	0	Parent=Prx6_Acant;reannot_id=O17433-D1;origin_id=Angca_04454;class=Prx;
scaffold75	Genewise	CDS	83899	84082	.	-	2	Parent=Prx6_Acant;reannot_id=O17433-D1;origin_id=Angca_04454;class=Prx;
scaffold75	Genewise	CDS	84194	84291	.	-	0	Parent=Prx6_Acant;reannot_id=O17433-D1;origin_id=Angca_04454;class=Prx;
scaffold91	Genewise	mRNA	654506	656411	.	-	.	ID=Prx1-1_Acant;reannot_id=Q21824-D1;origin_id=NA;class=Prx;
scaffold91	Genewise	CDS	654506	654592	.	-	0	Parent=Prx1-1_Acant;reannot_id=Q21824-D1;origin_id=NA;class=Prx;
scaffold91	Genewise	CDS	655084	655233	.	-	0	Parent=Prx1-1_Acant;reannot_id=Q21824-D1;origin_id=NA;class=Prx;
scaffold91	Genewise	CDS	655301	655447	.	-	0	Parent=Prx1-1_Acant;reannot_id=Q21824-D1;origin_id=NA;class=Prx;
scaffold91	Genewise	CDS	655707	655841	.	-	0	Parent=Prx1-1_Acant;reannot_id=Q21824-D1;origin_id=NA;class=Prx;
scaffold91	Genewise	CDS	656247	656411	.	-	0	Parent=Prx1-1_Acant;reannot_id=Q21824-D1;origin_id=NA;class=Prx;
scaffold142	Genewise	mRNA	239893	241025	.	+	.	ID=Prx1-2_Acant;reannot_id=Q9NL98-D1;origin_id=Angca_13242;class=Prx;
scaffold142	Genewise	CDS	239893	240026	.	+	0	Parent=Prx1-2_Acant;reannot_id=Q9NL98-D1;origin_id=Angca_13242;class=Prx;
scaffold142	Genewise	CDS	240360	240486	.	+	2	Parent=Prx1-2_Acant;reannot_id=Q9NL98-D1;origin_id=Angca_13242;class=Prx;
scaffold142	Genewise	CDS	240539	240653	.	+	0	Parent=Prx1-2_Acant;reannot_id=Q9NL98-D1;origin_id=Angca_13242;class=Prx;
scaffold142	Genewise	CDS	240737	240855	.	+	1	Parent=Prx1-2_Acant;reannot_id=Q9NL98-D1;origin_id=Angca_13242;class=Prx;
scaffold142	Genewise	CDS	240936	241025	.	+	0	Parent=Prx1-2_Acant;reannot_id=Q9NL98-D1;origin_id=Angca_13242;class=Prx;
scaffold85	Genewise	mRNA	203659	206272	.	-	.	ID=SOD2_Acant;reannot_id=P31161-D1;origin_id=Angca_08685;class=SOD;
scaffold85	Genewise	CDS	203659	203844	.	-	0	Parent=SOD2_Acant;reannot_id=P31161-D1;origin_id=Angca_08685;class=SOD;
scaffold85	Genewise	CDS	204542	204655	.	-	0	Parent=SOD2_Acant;reannot_id=P31161-D1;origin_id=Angca_08685;class=SOD;
scaffold85	Genewise	CDS	205835	205971	.	-	1	Parent=SOD2_Acant;reannot_id=P31161-D1;origin_id=Angca_08685;class=SOD;
scaffold85	Genewise	CDS	206065	206272	.	-	0	Parent=SOD2_Acant;reannot_id=P31161-D1;origin_id=Angca_08685;class=SOD;
scaffold156	Genewise	mRNA	7132	16821	.	-	.	ID=SOD3-1_Acant;reannot_id=P41963-D3;origin_id=Angca_03199;class=SOD;
scaffold156	Genewise	CDS	7132	7317	.	-	0	Parent=SOD3-1_Acant;reannot_id=P41963-D3;origin_id=Angca_03199;class=SOD;
scaffold156	Genewise	CDS	16642	16821	.	-	0	Parent=SOD3-1_Acant;reannot_id=P41963-D3;origin_id=Angca_03199;class=SOD;
scaffold94	Genewise	mRNA	78997	80219	.	-	.	ID=SOD3-4_Acant;reannot_id=P51547-D1;origin_id=Angca_05367;class=SOD;
scaffold94	Genewise	CDS	78997	79182	.	-	0	Parent=SOD3-4_Acant;reannot_id=P51547-D1;origin_id=Angca_05367;class=SOD;
scaffold94	Genewise	CDS	80034	80219	.	-	0	Parent=SOD3-4_Acant;reannot_id=P51547-D1;origin_id=Angca_05367;class=SOD;
scaffold94	Genewise	mRNA	37179	37655	.	-	.	ID=SOD3-2_Acant;reannot_id=P51547-D10;origin_id=NA;class=SOD;
scaffold94	Genewise	CDS	37179	37271	.	-	0	Parent=SOD3-2_Acant;reannot_id=P51547-D10;origin_id=NA;class=SOD;
scaffold94	Genewise	CDS	37276	37357	.	-	2	Parent=SOD3-2_Acant;reannot_id=P51547-D10;origin_id=NA;class=SOD;
scaffold94	Genewise	CDS	37453	37655	.	-	0	Parent=SOD3-2_Acant;reannot_id=P51547-D10;origin_id=NA;class=SOD;
scaffold10021	Genewise	mRNA	271	624	.	-	.	ID=SOD3-3_Acant;reannot_id=P51547-D11;origin_id=Angca_12643;class=SOD;
scaffold10021	Genewise	CDS	271	453	.	-	0	Parent=SOD3-3_Acant;reannot_id=P51547-D11;origin_id=Angca_12643;class=SOD;
scaffold10021	Genewise	CDS	523	624	.	-	0	Parent=SOD3-3_Acant;reannot_id=P51547-D11;origin_id=Angca_12643;class=SOD;
scaffold94	Genewise	mRNA	84766	85592	.	+	.	ID=SOD3-5_Acant;reannot_id=P51547-D3;origin_id=Angca_13757;class=SOD;
scaffold94	Genewise	CDS	84766	84867	.	+	0	Parent=SOD3-5_Acant;reannot_id=P51547-D3;origin_id=Angca_13757;class=SOD;
scaffold94	Genewise	CDS	84938	85123	.	+	0	Parent=SOD3-5_Acant;reannot_id=P51547-D3;origin_id=Angca_13757;class=SOD;
scaffold94	Genewise	CDS	85407	85592	.	+	0	Parent=SOD3-5_Acant;reannot_id=P51547-D3;origin_id=Angca_13757;class=SOD;
scaffold94	Genewise	mRNA	19241	21180	.	-	.	ID=SOD3-6_Acant;reannot_id=P51547-D4;origin_id=Angca_13768;class=SOD;
scaffold94	Genewise	CDS	19241	19426	.	-	0	Parent=SOD3-6_Acant;reannot_id=P51547-D4;origin_id=Angca_13768;class=SOD;
scaffold94	Genewise	CDS	20826	21011	.	-	0	Parent=SOD3-6_Acant;reannot_id=P51547-D4;origin_id=Angca_13768;class=SOD;
scaffold94	Genewise	CDS	21079	21180	.	-	0	Parent=SOD3-6_Acant;reannot_id=P51547-D4;origin_id=Angca_13768;class=SOD;
scaffold94	Genewise	mRNA	71783	72667	.	-	.	ID=SOD3-7_Acant;reannot_id=P51547-D5;origin_id=Angca_05371;class=SOD;
scaffold94	Genewise	CDS	71783	71968	.	-	0	Parent=SOD3-7_Acant;reannot_id=P51547-D5;origin_id=Angca_05371;class=SOD;
scaffold94	Genewise	CDS	72314	72499	.	-	0	Parent=SOD3-7_Acant;reannot_id=P51547-D5;origin_id=Angca_05371;class=SOD;
scaffold94	Genewise	CDS	72566	72667	.	-	0	Parent=SOD3-7_Acant;reannot_id=P51547-D5;origin_id=Angca_05371;class=SOD;
scaffold94	Genewise	mRNA	23775	24414	.	-	.	ID=SOD3-8_Acant;reannot_id=P51547-D6;origin_id=Angca_13769;class=SOD;
scaffold94	Genewise	CDS	23775	23960	.	-	0	Parent=SOD3-8_Acant;reannot_id=P51547-D6;origin_id=Angca_13769;class=SOD;
scaffold94	Genewise	CDS	24065	24250	.	-	0	Parent=SOD3-8_Acant;reannot_id=P51547-D6;origin_id=Angca_13769;class=SOD;
scaffold94	Genewise	CDS	24313	24414	.	-	0	Parent=SOD3-8_Acant;reannot_id=P51547-D6;origin_id=Angca_13769;class=SOD;
scaffold94	Genewise	mRNA	32916	33389	.	+	.	ID=SOD3-9_Acant;reannot_id=P51547-D7;origin_id=Angca_12004;class=SOD;
scaffold94	Genewise	CDS	32916	33095	.	+	0	Parent=SOD3-9_Acant;reannot_id=P51547-D7;origin_id=Angca_12004;class=SOD;
scaffold94	Genewise	CDS	33204	33389	.	+	0	Parent=SOD3-9_Acant;reannot_id=P51547-D7;origin_id=Angca_12004;class=SOD;
scaffold94	Genewise	mRNA	93341	94021	.	-	.	ID=SOD3-10_Acant;reannot_id=P51547-D8;origin_id=Angca_05369;class=SOD;
scaffold94	Genewise	CDS	93341	93526	.	-	0	Parent=SOD3-10_Acant;reannot_id=P51547-D8;origin_id=Angca_05369;class=SOD;
scaffold94	Genewise	CDS	93836	94021	.	-	0	Parent=SOD3-10_Acant;reannot_id=P51547-D8;origin_id=Angca_05369;class=SOD;
scaffold95	Genewise	mRNA	418354	422916	.	+	.	ID=SOD1_Acant;reannot_id=Q27666-D1;origin_id=Angca_05051;class=SOD;
scaffold95	Genewise	CDS	418354	418422	.	+	0	Parent=SOD1_Acant;reannot_id=Q27666-D1;origin_id=Angca_05051;class=SOD;
scaffold95	Genewise	CDS	418847	419005	.	+	0	Parent=SOD1_Acant;reannot_id=Q27666-D1;origin_id=Angca_05051;class=SOD;
scaffold95	Genewise	CDS	419170	419323	.	+	0	Parent=SOD1_Acant;reannot_id=Q27666-D1;origin_id=Angca_05051;class=SOD;
scaffold95	Genewise	CDS	422822	422916	.	+	1	Parent=SOD1_Acant;reannot_id=Q27666-D1;origin_id=Angca_05051;class=SOD;
