# Supplementary material for: Speciation and adaptive evolution reshape antioxidant enzymatic system diversity across the phylum Nematoda
Source: BMC Biol. 2020 Nov 26;18:181. doi: 10.1186/s12915-020-00896-z (PMC7694339; doi:10.1186/s12915-020-00896-z)
Supplement: Supplementary file 4 — Additional file 4:. Protein-coding transcript (cds) and Protein-coding transcript translation (pep) sequences, and GFF (gff) files of antioxidant enzymes in 58 nematodes. [file 12915_2020_896_MOESM4_ESM.zip › Additional file 4-gff and sequences of re-annoted antioxidant enzymes in 58 nematodes/58_nematodes_antioxidant_enzymes/gff/angiostrongylus_costaricensis.PRJEB494.antioxidant.gff]

ACOC_scaffold0002023	Genewise	mRNA	1379	5467	.	-	.	ID=Ctl_Aco;reannot_id=Q27487-D1;origin_id=ACOC_0001332701-mRNA-1;class=Cat;
ACOC_scaffold0002023	Genewise	CDS	1379	1585	.	-	0	Parent=Ctl_Aco;reannot_id=Q27487-D1;origin_id=ACOC_0001332701-mRNA-1;class=Cat;
ACOC_scaffold0002023	Genewise	CDS	1775	1912	.	-	0	Parent=Ctl_Aco;reannot_id=Q27487-D1;origin_id=ACOC_0001332701-mRNA-1;class=Cat;
ACOC_scaffold0002023	Genewise	CDS	1965	2096	.	-	0	Parent=Ctl_Aco;reannot_id=Q27487-D1;origin_id=ACOC_0001332701-mRNA-1;class=Cat;
ACOC_scaffold0002023	Genewise	CDS	2749	2874	.	-	0	Parent=Ctl_Aco;reannot_id=Q27487-D1;origin_id=ACOC_0001332701-mRNA-1;class=Cat;
ACOC_scaffold0002023	Genewise	CDS	2960	3109	.	-	0	Parent=Ctl_Aco;reannot_id=Q27487-D1;origin_id=ACOC_0001332701-mRNA-1;class=Cat;
ACOC_scaffold0002023	Genewise	CDS	5333	5467	.	-	0	Parent=Ctl_Aco;reannot_id=Q27487-D1;origin_id=ACOC_0001332701-mRNA-1;class=Cat;
ACOC_scaffold0000512	Genewise	mRNA	23074	23476	.	-	.	ID=PHGpx_Aco;reannot_id=O02621-D1;origin_id=ACOC_0000958001-mRNA-1;class=GPX;
ACOC_scaffold0000512	Genewise	CDS	23074	23205	.	-	0	Parent=PHGpx_Aco;reannot_id=O02621-D1;origin_id=ACOC_0000958001-mRNA-1;class=GPX;
ACOC_scaffold0000512	Genewise	CDS	23264	23476	.	-	0	Parent=PHGpx_Aco;reannot_id=O02621-D1;origin_id=ACOC_0000958001-mRNA-1;class=GPX;
ACOC_scaffold0000337	Genewise	mRNA	122618	124363	.	+	.	ID=NPHGpx_Aco;reannot_id=Q95003-D1;origin_id=ACOC_0000834501-mRNA-1;class=GPX;
ACOC_scaffold0000337	Genewise	CDS	122618	122680	.	+	0	Parent=NPHGpx_Aco;reannot_id=Q95003-D1;origin_id=ACOC_0000834501-mRNA-1;class=GPX;
ACOC_scaffold0000337	Genewise	CDS	122748	122832	.	+	0	Parent=NPHGpx_Aco;reannot_id=Q95003-D1;origin_id=ACOC_0000834501-mRNA-1;class=GPX;
ACOC_scaffold0000337	Genewise	CDS	123242	123342	.	+	1	Parent=NPHGpx_Aco;reannot_id=Q95003-D1;origin_id=ACOC_0000834501-mRNA-1;class=GPX;
ACOC_scaffold0000337	Genewise	CDS	123446	123589	.	+	0	Parent=NPHGpx_Aco;reannot_id=Q95003-D1;origin_id=ACOC_0000834501-mRNA-1;class=GPX;
ACOC_scaffold0000337	Genewise	CDS	124086	124199	.	+	0	Parent=NPHGpx_Aco;reannot_id=Q95003-D1;origin_id=ACOC_0000834501-mRNA-1;class=GPX;
ACOC_scaffold0000337	Genewise	CDS	124274	124363	.	+	0	Parent=NPHGpx_Aco;reannot_id=Q95003-D1;origin_id=ACOC_0000834501-mRNA-1;class=GPX;
ACOC_scaffold0001531	Genewise	mRNA	9007	11025	.	-	.	ID=Prx6_Aco;reannot_id=O17433-D1;origin_id=ACOC_0001295001-mRNA-1;class=Prx;
ACOC_scaffold0001531	Genewise	CDS	9007	9268	.	-	2	Parent=Prx6_Aco;reannot_id=O17433-D1;origin_id=ACOC_0001295001-mRNA-1;class=Prx;
ACOC_scaffold0001531	Genewise	CDS	9398	9655	.	-	2	Parent=Prx6_Aco;reannot_id=O17433-D1;origin_id=ACOC_0001295001-mRNA-1;class=Prx;
ACOC_scaffold0001531	Genewise	CDS	10643	10816	.	-	2	Parent=Prx6_Aco;reannot_id=O17433-D1;origin_id=ACOC_0001295001-mRNA-1;class=Prx;
ACOC_scaffold0001531	Genewise	CDS	10928	11025	.	-	0	Parent=Prx6_Aco;reannot_id=O17433-D1;origin_id=ACOC_0001295001-mRNA-1;class=Prx;
ACOC_scaffold0000562	Genewise	mRNA	46555	48461	.	-	.	ID=Prx1-1_Aco;reannot_id=Q21824-D1;origin_id=ACOC_0000988301-mRNA-1;class=Prx;
ACOC_scaffold0000562	Genewise	CDS	46555	46641	.	-	0	Parent=Prx1-1_Aco;reannot_id=Q21824-D1;origin_id=ACOC_0000988301-mRNA-1;class=Prx;
ACOC_scaffold0000562	Genewise	CDS	47291	47440	.	-	0	Parent=Prx1-1_Aco;reannot_id=Q21824-D1;origin_id=ACOC_0000988301-mRNA-1;class=Prx;
ACOC_scaffold0000562	Genewise	CDS	47509	47655	.	-	0	Parent=Prx1-1_Aco;reannot_id=Q21824-D1;origin_id=ACOC_0000988301-mRNA-1;class=Prx;
ACOC_scaffold0000562	Genewise	CDS	47911	48045	.	-	0	Parent=Prx1-1_Aco;reannot_id=Q21824-D1;origin_id=ACOC_0000988301-mRNA-1;class=Prx;
ACOC_scaffold0000562	Genewise	CDS	48300	48461	.	-	0	Parent=Prx1-1_Aco;reannot_id=Q21824-D1;origin_id=ACOC_0000988301-mRNA-1;class=Prx;
ACOC_scaffold0000977	Genewise	mRNA	48933	50078	.	+	.	ID=Prx1-2_Aco;reannot_id=Q9NL98-D1;origin_id=ACOC_0001176501-mRNA-1;class=Prx;
ACOC_scaffold0000977	Genewise	CDS	48933	49066	.	+	0	Parent=Prx1-2_Aco;reannot_id=Q9NL98-D1;origin_id=ACOC_0001176501-mRNA-1;class=Prx;
ACOC_scaffold0000977	Genewise	CDS	49413	49539	.	+	2	Parent=Prx1-2_Aco;reannot_id=Q9NL98-D1;origin_id=ACOC_0001176501-mRNA-1;class=Prx;
ACOC_scaffold0000977	Genewise	CDS	49592	49706	.	+	0	Parent=Prx1-2_Aco;reannot_id=Q9NL98-D1;origin_id=ACOC_0001176501-mRNA-1;class=Prx;
ACOC_scaffold0000977	Genewise	CDS	49790	49908	.	+	1	Parent=Prx1-2_Aco;reannot_id=Q9NL98-D1;origin_id=ACOC_0001176501-mRNA-1;class=Prx;
ACOC_scaffold0000977	Genewise	CDS	49989	50078	.	+	0	Parent=Prx1-2_Aco;reannot_id=Q9NL98-D1;origin_id=ACOC_0001176501-mRNA-1;class=Prx;
ACOC_scaffold0001223	Genewise	mRNA	20538	23928	.	+	.	ID=SOD2_Aco;reannot_id=P31161-D1;origin_id=ACOC_0001242201-mRNA-1;class=SOD;
ACOC_scaffold0001223	Genewise	CDS	20538	20712	.	+	0	Parent=SOD2_Aco;reannot_id=P31161-D1;origin_id=ACOC_0001242201-mRNA-1;class=SOD;
ACOC_scaffold0001223	Genewise	CDS	20804	20940	.	+	1	Parent=SOD2_Aco;reannot_id=P31161-D1;origin_id=ACOC_0001242201-mRNA-1;class=SOD;
ACOC_scaffold0001223	Genewise	CDS	22525	22638	.	+	0	Parent=SOD2_Aco;reannot_id=P31161-D1;origin_id=ACOC_0001242201-mRNA-1;class=SOD;
ACOC_scaffold0001223	Genewise	CDS	23743	23928	.	+	0	Parent=SOD2_Aco;reannot_id=P31161-D1;origin_id=ACOC_0001242201-mRNA-1;class=SOD;
ACOC_contig0001017	Genewise	mRNA	8500	14323	.	-	.	ID=SOD3-1_Aco;reannot_id=P41963-D2;origin_id=ACOC_0000340201-mRNA-1;class=SOD;
ACOC_contig0001017	Genewise	CDS	8500	8685	.	-	0	Parent=SOD3-1_Aco;reannot_id=P41963-D2;origin_id=ACOC_0000340201-mRNA-1;class=SOD;
ACOC_contig0001017	Genewise	CDS	14144	14323	.	-	0	Parent=SOD3-1_Aco;reannot_id=P41963-D2;origin_id=ACOC_0000340201-mRNA-1;class=SOD;
ACOC_scaffold0001038	Genewise	mRNA	40385	41152	.	+	.	ID=SOD3-2_Aco;reannot_id=P51547-D1;origin_id=ACOC_0001196501-mRNA-1;class=SOD;
ACOC_scaffold0001038	Genewise	CDS	40385	40486	.	+	0	Parent=SOD3-2_Aco;reannot_id=P51547-D1;origin_id=ACOC_0001196501-mRNA-1;class=SOD;
ACOC_scaffold0001038	Genewise	CDS	40556	40741	.	+	0	Parent=SOD3-2_Aco;reannot_id=P51547-D1;origin_id=ACOC_0001196501-mRNA-1;class=SOD;
ACOC_scaffold0001038	Genewise	CDS	40967	41152	.	+	0	Parent=SOD3-2_Aco;reannot_id=P51547-D1;origin_id=ACOC_0001196501-mRNA-1;class=SOD;
ACOC_contig0000567	Genewise	mRNA	10499	11389	.	+	.	ID=SOD3-3_Aco;reannot_id=P51547-D2;origin_id=ACOC_0000263401-mRNA-1;class=SOD;
ACOC_contig0000567	Genewise	CDS	10499	10600	.	+	0	Parent=SOD3-3_Aco;reannot_id=P51547-D2;origin_id=ACOC_0000263401-mRNA-1;class=SOD;
ACOC_contig0000567	Genewise	CDS	10667	10852	.	+	0	Parent=SOD3-3_Aco;reannot_id=P51547-D2;origin_id=ACOC_0000263401-mRNA-1;class=SOD;
ACOC_contig0000567	Genewise	CDS	11204	11389	.	+	0	Parent=SOD3-3_Aco;reannot_id=P51547-D2;origin_id=ACOC_0000263401-mRNA-1;class=SOD;
ACOC_scaffold0001780	Genewise	mRNA	7076	7715	.	+	.	ID=SOD3-4_Aco;reannot_id=P51547-D3;origin_id=ACOC_0001318501-mRNA-1;class=SOD;
ACOC_scaffold0001780	Genewise	CDS	7076	7177	.	+	0	Parent=SOD3-4_Aco;reannot_id=P51547-D3;origin_id=ACOC_0001318501-mRNA-1;class=SOD;
ACOC_scaffold0001780	Genewise	CDS	7240	7425	.	+	0	Parent=SOD3-4_Aco;reannot_id=P51547-D3;origin_id=ACOC_0001318501-mRNA-1;class=SOD;
ACOC_scaffold0001780	Genewise	CDS	7530	7715	.	+	0	Parent=SOD3-4_Aco;reannot_id=P51547-D3;origin_id=ACOC_0001318501-mRNA-1;class=SOD;
ACOC_scaffold0001806	Genewise	mRNA	5889	6581	.	+	.	ID=SOD3-5_Aco;reannot_id=P51547-D4;origin_id=ACOC_0001320401-mRNA-1;class=SOD;
ACOC_scaffold0001806	Genewise	CDS	5889	6083	.	+	0	Parent=SOD3-5_Aco;reannot_id=P51547-D4;origin_id=ACOC_0001320401-mRNA-1;class=SOD;
ACOC_scaffold0001806	Genewise	CDS	6396	6581	.	+	0	Parent=SOD3-5_Aco;reannot_id=P51547-D4;origin_id=ACOC_0001320401-mRNA-1;class=SOD;
ACOC_scaffold0001780	Genewise	mRNA	779	1423	.	-	.	ID=SOD3-6_Aco;reannot_id=P51547-D5;origin_id=ACOC_0001318301-mRNA-1;class=SOD;
ACOC_scaffold0001780	Genewise	CDS	779	964	.	-	0	Parent=SOD3-6_Aco;reannot_id=P51547-D5;origin_id=ACOC_0001318301-mRNA-1;class=SOD;
ACOC_scaffold0001780	Genewise	CDS	1075	1260	.	-	0	Parent=SOD3-6_Aco;reannot_id=P51547-D5;origin_id=ACOC_0001318301-mRNA-1;class=SOD;
ACOC_scaffold0001780	Genewise	CDS	1328	1423	.	-	0	Parent=SOD3-6_Aco;reannot_id=P51547-D5;origin_id=ACOC_0001318301-mRNA-1;class=SOD;
ACOC_contig0001017	Genewise	mRNA	3809	6482	.	-	.	ID=SOD3-7_Aco;reannot_id=P51547-D6;origin_id=ACOC_0000340201-mRNA-1;class=SOD;
ACOC_contig0001017	Genewise	CDS	3809	3994	.	-	0	Parent=SOD3-7_Aco;reannot_id=P51547-D6;origin_id=ACOC_0000340201-mRNA-1;class=SOD;
ACOC_contig0001017	Genewise	CDS	6297	6482	.	-	0	Parent=SOD3-7_Aco;reannot_id=P51547-D6;origin_id=ACOC_0000340201-mRNA-1;class=SOD;
ACOC_contig0000567	Genewise	mRNA	2014	3250	.	+	.	ID=SOD3-8_Aco;reannot_id=P51547-D8;origin_id=ACOC_0000263201-mRNA-1;class=SOD;
ACOC_contig0000567	Genewise	CDS	2014	2199	.	+	0	Parent=SOD3-8_Aco;reannot_id=P51547-D8;origin_id=ACOC_0000263201-mRNA-1;class=SOD;
ACOC_contig0000567	Genewise	CDS	3065	3250	.	+	0	Parent=SOD3-8_Aco;reannot_id=P51547-D8;origin_id=ACOC_0000263201-mRNA-1;class=SOD;
ACOC_contig0000567	Genewise	mRNA	46028	46494	.	+	.	ID=SOD3-9_Aco;reannot_id=P51547-D9;origin_id=ACOC_0000263601-mRNA-1;class=SOD;
ACOC_contig0000567	Genewise	CDS	46028	46207	.	+	0	Parent=SOD3-9_Aco;reannot_id=P51547-D9;origin_id=ACOC_0000263601-mRNA-1;class=SOD;
ACOC_contig0000567	Genewise	CDS	46318	46494	.	+	0	Parent=SOD3-9_Aco;reannot_id=P51547-D9;origin_id=ACOC_0000263601-mRNA-1;class=SOD;
ACOC_contig0000571	Genewise	mRNA	10349	14372	.	+	.	ID=SOD1_Aco;reannot_id=Q27666-D1;origin_id=ACOC_0000264301-mRNA-1;class=SOD;
ACOC_contig0000571	Genewise	CDS	10349	10510	.	+	0	Parent=SOD1_Aco;reannot_id=Q27666-D1;origin_id=ACOC_0000264301-mRNA-1;class=SOD;
ACOC_contig0000571	Genewise	CDS	10676	10829	.	+	0	Parent=SOD1_Aco;reannot_id=Q27666-D1;origin_id=ACOC_0000264301-mRNA-1;class=SOD;
ACOC_contig0000571	Genewise	CDS	14278	14372	.	+	1	Parent=SOD1_Aco;reannot_id=Q27666-D1;origin_id=ACOC_0000264301-mRNA-1;class=SOD;
