# Supplementary material for: Speciation and adaptive evolution reshape antioxidant enzymatic system diversity across the phylum Nematoda
Source: BMC Biol. 2020 Nov 26;18:181. doi: 10.1186/s12915-020-00896-z (PMC7694339; doi:10.1186/s12915-020-00896-z)
Supplement: Supplementary file 4 — Additional file 4:. Protein-coding transcript (cds) and Protein-coding transcript translation (pep) sequences, and GFF (gff) files of antioxidant enzymes in 58 nematodes. [file 12915_2020_896_MOESM4_ESM.zip › Additional file 4-gff and sequences of re-annoted antioxidant enzymes in 58 nematodes/58_nematodes_antioxidant_enzymes/gff/anisakis_simplex.PRJEB496.antioxidant.gff]

ASIM_contig0000331	Genewise	mRNA	544	4920	.	-	.	ID=Ctl_Asi;reannot_id=P90682-D1;origin_id=ASIM_0000059801-mRNA-1;class=Cat;
ASIM_contig0000331	Genewise	CDS	544	701	.	-	1	Parent=Ctl_Asi;reannot_id=P90682-D1;origin_id=ASIM_0000059801-mRNA-1;class=Cat;
ASIM_contig0000331	Genewise	CDS	1041	1178	.	-	1	Parent=Ctl_Asi;reannot_id=P90682-D1;origin_id=ASIM_0000059801-mRNA-1;class=Cat;
ASIM_contig0000331	Genewise	CDS	1343	1496	.	-	0	Parent=Ctl_Asi;reannot_id=P90682-D1;origin_id=ASIM_0000059801-mRNA-1;class=Cat;
ASIM_contig0000331	Genewise	CDS	1568	1624	.	-	0	Parent=Ctl_Asi;reannot_id=P90682-D1;origin_id=ASIM_0000059801-mRNA-1;class=Cat;
ASIM_contig0000331	Genewise	CDS	2320	2454	.	-	0	Parent=Ctl_Asi;reannot_id=P90682-D1;origin_id=ASIM_0000059801-mRNA-1;class=Cat;
ASIM_contig0000331	Genewise	CDS	3039	3218	.	-	0	Parent=Ctl_Asi;reannot_id=P90682-D1;origin_id=ASIM_0000059801-mRNA-1;class=Cat;
ASIM_contig0000331	Genewise	CDS	3683	3864	.	-	1	Parent=Ctl_Asi;reannot_id=P90682-D1;origin_id=ASIM_0000059801-mRNA-1;class=Cat;
ASIM_contig0000331	Genewise	CDS	4217	4327	.	-	1	Parent=Ctl_Asi;reannot_id=P90682-D1;origin_id=ASIM_0000059801-mRNA-1;class=Cat;
ASIM_contig0000331	Genewise	CDS	4749	4920	.	-	0	Parent=Ctl_Asi;reannot_id=P90682-D1;origin_id=ASIM_0000059801-mRNA-1;class=Cat;
ASIM_scaffold0001059	Genewise	mRNA	2833	3782	.	-	.	ID=PHGpx-1_Asi;reannot_id=O02621-D1;origin_id=ASIM_0001556901-mRNA-1;class=GPX;
ASIM_scaffold0001059	Genewise	CDS	2833	3027	.	-	0	Parent=PHGpx-1_Asi;reannot_id=O02621-D1;origin_id=ASIM_0001556901-mRNA-1;class=GPX;
ASIM_scaffold0001059	Genewise	CDS	3426	3570	.	-	2	Parent=PHGpx-1_Asi;reannot_id=O02621-D1;origin_id=ASIM_0001556901-mRNA-1;class=GPX;
ASIM_scaffold0001059	Genewise	CDS	3718	3782	.	-	0	Parent=PHGpx-1_Asi;reannot_id=O02621-D1;origin_id=ASIM_0001556901-mRNA-1;class=GPX;
ASIM_scaffold0000174	Genewise	mRNA	71170	71827	.	-	.	ID=PHGpx-2_Asi;reannot_id=O02621-D3;origin_id=ASIM_0001268201-mRNA-1;class=GPX;
ASIM_scaffold0000174	Genewise	CDS	71170	71244	.	-	0	Parent=PHGpx-2_Asi;reannot_id=O02621-D3;origin_id=ASIM_0001268201-mRNA-1;class=GPX;
ASIM_scaffold0000174	Genewise	CDS	71352	71552	.	-	0	Parent=PHGpx-2_Asi;reannot_id=O02621-D3;origin_id=ASIM_0001268201-mRNA-1;class=GPX;
ASIM_scaffold0000174	Genewise	CDS	71681	71827	.	-	0	Parent=PHGpx-2_Asi;reannot_id=O02621-D3;origin_id=ASIM_0001268201-mRNA-1;class=GPX;
ASIM_scaffold0000084	Genewise	mRNA	53449	54244	.	+	.	ID=PHGpx-3_Asi;reannot_id=O62327-D2;origin_id=ASIM_0001179801-mRNA-1;class=GPX;
ASIM_scaffold0000084	Genewise	CDS	53449	53595	.	+	0	Parent=PHGpx-3_Asi;reannot_id=O62327-D2;origin_id=ASIM_0001179801-mRNA-1;class=GPX;
ASIM_scaffold0000084	Genewise	CDS	53661	53861	.	+	0	Parent=PHGpx-3_Asi;reannot_id=O62327-D2;origin_id=ASIM_0001179801-mRNA-1;class=GPX;
ASIM_scaffold0000084	Genewise	CDS	54167	54244	.	+	0	Parent=PHGpx-3_Asi;reannot_id=O62327-D2;origin_id=ASIM_0001179801-mRNA-1;class=GPX;
ASIM_scaffold0001131	Genewise	mRNA	10569	11254	.	+	.	ID=PHGpx-4_Asi;reannot_id=Q00277-D3;origin_id=ASIM_0001567501-mRNA-1;class=GPX;
ASIM_scaffold0001131	Genewise	CDS	10569	10715	.	+	0	Parent=PHGpx-4_Asi;reannot_id=Q00277-D3;origin_id=ASIM_0001567501-mRNA-1;class=GPX;
ASIM_scaffold0001131	Genewise	CDS	11063	11254	.	+	0	Parent=PHGpx-4_Asi;reannot_id=Q00277-D3;origin_id=ASIM_0001567501-mRNA-1;class=GPX;
ASIM_scaffold0000385	Genewise	mRNA	15539	17437	.	+	.	ID=NPHGpx_Asi;reannot_id=Q95003-D1;origin_id=ASIM_0001385901-mRNA-1;class=GPX;
ASIM_scaffold0000385	Genewise	CDS	15539	15692	.	+	0	Parent=NPHGpx_Asi;reannot_id=Q95003-D1;origin_id=ASIM_0001385901-mRNA-1;class=GPX;
ASIM_scaffold0000385	Genewise	CDS	16808	17052	.	+	1	Parent=NPHGpx_Asi;reannot_id=Q95003-D1;origin_id=ASIM_0001385901-mRNA-1;class=GPX;
ASIM_scaffold0000385	Genewise	CDS	17231	17437	.	+	0	Parent=NPHGpx_Asi;reannot_id=Q95003-D1;origin_id=ASIM_0001385901-mRNA-1;class=GPX;
ASIM_contig0002007	Genewise	mRNA	29	1666	.	+	.	ID=Prx1-1_Asi;reannot_id=Q21824-D1;origin_id=ASIM_0000187501-mRNA-1;class=Prx;
ASIM_contig0002007	Genewise	CDS	29	148	.	+	0	Parent=Prx1-1_Asi;reannot_id=Q21824-D1;origin_id=ASIM_0000187501-mRNA-1;class=Prx;
ASIM_contig0002007	Genewise	CDS	261	352	.	+	0	Parent=Prx1-1_Asi;reannot_id=Q21824-D1;origin_id=ASIM_0000187501-mRNA-1;class=Prx;
ASIM_contig0002007	Genewise	CDS	674	833	.	+	2	Parent=Prx1-1_Asi;reannot_id=Q21824-D1;origin_id=ASIM_0000187501-mRNA-1;class=Prx;
ASIM_contig0002007	Genewise	CDS	978	1057	.	+	0	Parent=Prx1-1_Asi;reannot_id=Q21824-D1;origin_id=ASIM_0000187501-mRNA-1;class=Prx;
ASIM_contig0002007	Genewise	CDS	1286	1416	.	+	2	Parent=Prx1-1_Asi;reannot_id=Q21824-D1;origin_id=ASIM_0000187501-mRNA-1;class=Prx;
ASIM_contig0002007	Genewise	CDS	1581	1666	.	+	1	Parent=Prx1-1_Asi;reannot_id=Q21824-D1;origin_id=ASIM_0000187501-mRNA-1;class=Prx;
ASIM_scaffold0002880	Genewise	mRNA	2153	3760	.	+	.	ID=Prx1-2_Asi;reannot_id=Q9NL98-D1;origin_id=ASIM_0001779501-mRNA-1;class=Prx;
ASIM_scaffold0002880	Genewise	CDS	2153	2286	.	+	0	Parent=Prx1-2_Asi;reannot_id=Q9NL98-D1;origin_id=ASIM_0001779501-mRNA-1;class=Prx;
ASIM_scaffold0002880	Genewise	CDS	2667	2906	.	+	2	Parent=Prx1-2_Asi;reannot_id=Q9NL98-D1;origin_id=ASIM_0001779501-mRNA-1;class=Prx;
ASIM_scaffold0002880	Genewise	CDS	3067	3196	.	+	2	Parent=Prx1-2_Asi;reannot_id=Q9NL98-D1;origin_id=ASIM_0001779501-mRNA-1;class=Prx;
ASIM_scaffold0002880	Genewise	CDS	3680	3760	.	+	0	Parent=Prx1-2_Asi;reannot_id=Q9NL98-D1;origin_id=ASIM_0001779501-mRNA-1;class=Prx;
ASIM_scaffold0002713	Genewise	mRNA	2328	4128	.	+	.	ID=Prx1-3_Asi;reannot_id=Q9NL98-D2;origin_id=ASIM_0001764701-mRNA-1;class=Prx;
ASIM_scaffold0002713	Genewise	CDS	2328	2461	.	+	0	Parent=Prx1-3_Asi;reannot_id=Q9NL98-D2;origin_id=ASIM_0001764701-mRNA-1;class=Prx;
ASIM_scaffold0002713	Genewise	CDS	2966	3205	.	+	2	Parent=Prx1-3_Asi;reannot_id=Q9NL98-D2;origin_id=ASIM_0001764701-mRNA-1;class=Prx;
ASIM_scaffold0002713	Genewise	CDS	3641	3770	.	+	2	Parent=Prx1-3_Asi;reannot_id=Q9NL98-D2;origin_id=ASIM_0001764701-mRNA-1;class=Prx;
ASIM_scaffold0002713	Genewise	CDS	4048	4128	.	+	0	Parent=Prx1-3_Asi;reannot_id=Q9NL98-D2;origin_id=ASIM_0001764701-mRNA-1;class=Prx;
ASIM_scaffold0001763	Genewise	mRNA	4413	5107	.	-	.	ID=SOD3-1_Asi;reannot_id=P51547-D1;origin_id=ASIM_0001660201-mRNA-1;class=SOD;
ASIM_scaffold0001763	Genewise	CDS	4413	4598	.	-	0	Parent=SOD3-1_Asi;reannot_id=P51547-D1;origin_id=ASIM_0001660201-mRNA-1;class=SOD;
ASIM_scaffold0001763	Genewise	CDS	4919	5107	.	-	0	Parent=SOD3-1_Asi;reannot_id=P51547-D1;origin_id=ASIM_0001660201-mRNA-1;class=SOD;
ASIM_scaffold0000284	Genewise	mRNA	17249	17846	.	-	.	ID=SOD3-2_Asi;reannot_id=P51547-D2;origin_id=ASIM_0001338601-mRNA-1;class=SOD;
ASIM_scaffold0000284	Genewise	CDS	17249	17434	.	-	0	Parent=SOD3-2_Asi;reannot_id=P51547-D2;origin_id=ASIM_0001338601-mRNA-1;class=SOD;
ASIM_scaffold0000284	Genewise	CDS	17655	17846	.	-	0	Parent=SOD3-2_Asi;reannot_id=P51547-D2;origin_id=ASIM_0001338601-mRNA-1;class=SOD;
ASIM_contig0004797	Genewise	mRNA	144	730	.	+	.	ID=SOD3-3_Asi;reannot_id=P51547-D3;origin_id=ASIM_0000336001-mRNA-1;class=SOD;
ASIM_contig0004797	Genewise	CDS	144	332	.	+	0	Parent=SOD3-3_Asi;reannot_id=P51547-D3;origin_id=ASIM_0000336001-mRNA-1;class=SOD;
ASIM_contig0004797	Genewise	CDS	545	730	.	+	0	Parent=SOD3-3_Asi;reannot_id=P51547-D3;origin_id=ASIM_0000336001-mRNA-1;class=SOD;
ASIM_scaffold0000439	Genewise	mRNA	10301	10830	.	-	.	ID=SOD3-4_Asi;reannot_id=Q01137-D3;origin_id=ASIM_0001406701-mRNA-1;class=SOD;
ASIM_scaffold0000439	Genewise	CDS	10301	10492	.	-	0	Parent=SOD3-4_Asi;reannot_id=Q01137-D3;origin_id=ASIM_0001406701-mRNA-1;class=SOD;
ASIM_scaffold0000439	Genewise	CDS	10642	10830	.	-	0	Parent=SOD3-4_Asi;reannot_id=Q01137-D3;origin_id=ASIM_0001406701-mRNA-1;class=SOD;
ASIM_scaffold0000370	Genewise	mRNA	27237	28060	.	-	.	ID=SOD1_Asi;reannot_id=Q27666-D1;origin_id=ASIM_0001379001-mRNA-1;class=SOD;
ASIM_scaffold0000370	Genewise	CDS	27237	27395	.	-	0	Parent=SOD1_Asi;reannot_id=Q27666-D1;origin_id=ASIM_0001379001-mRNA-1;class=SOD;
ASIM_scaffold0000370	Genewise	CDS	27690	27779	.	-	0	Parent=SOD1_Asi;reannot_id=Q27666-D1;origin_id=ASIM_0001379001-mRNA-1;class=SOD;
ASIM_scaffold0000370	Genewise	CDS	27890	28060	.	-	0	Parent=SOD1_Asi;reannot_id=Q27666-D1;origin_id=ASIM_0001379001-mRNA-1;class=SOD;
