# Supplementary material for: Speciation and adaptive evolution reshape antioxidant enzymatic system diversity across the phylum Nematoda
Source: BMC Biol. 2020 Nov 26;18:181. doi: 10.1186/s12915-020-00896-z (PMC7694339; doi:10.1186/s12915-020-00896-z)
Supplement: Supplementary file 4 — Additional file 4:. Protein-coding transcript (cds) and Protein-coding transcript translation (pep) sequences, and GFF (gff) files of antioxidant enzymes in 58 nematodes. [file 12915_2020_896_MOESM4_ESM.zip › Additional file 4-gff and sequences of re-annoted antioxidant enzymes in 58 nematodes/58_nematodes_antioxidant_enzymes/gff/ascaris_lumbricoides.PRJEB4950.antioxidant.gff]

ALUE_scaffold0000947	Genewise	mRNA	26365	36707	.	-	.	ID=Ctl_Alu;reannot_id=P90682-D1;origin_id=ALUE_0001195101-mRNA-1;class=Cat;
ALUE_scaffold0000947	Genewise	CDS	26365	26593	.	-	2	Parent=Ctl_Alu;reannot_id=P90682-D1;origin_id=ALUE_0001195101-mRNA-1;class=Cat;
ALUE_scaffold0000947	Genewise	CDS	28160	28227	.	-	0	Parent=Ctl_Alu;reannot_id=P90682-D1;origin_id=ALUE_0001195101-mRNA-1;class=Cat;
ALUE_scaffold0000947	Genewise	CDS	29271	29422	.	-	1	Parent=Ctl_Alu;reannot_id=P90682-D1;origin_id=ALUE_0001195101-mRNA-1;class=Cat;
ALUE_scaffold0000947	Genewise	CDS	29946	30107	.	-	1	Parent=Ctl_Alu;reannot_id=P90682-D1;origin_id=ALUE_0001195101-mRNA-1;class=Cat;
ALUE_scaffold0000947	Genewise	CDS	31382	31535	.	-	0	Parent=Ctl_Alu;reannot_id=P90682-D1;origin_id=ALUE_0001195101-mRNA-1;class=Cat;
ALUE_scaffold0000947	Genewise	CDS	31956	32012	.	-	0	Parent=Ctl_Alu;reannot_id=P90682-D1;origin_id=ALUE_0001195101-mRNA-1;class=Cat;
ALUE_scaffold0000947	Genewise	CDS	32509	32643	.	-	0	Parent=Ctl_Alu;reannot_id=P90682-D1;origin_id=ALUE_0001195101-mRNA-1;class=Cat;
ALUE_scaffold0000947	Genewise	CDS	33587	33766	.	-	0	Parent=Ctl_Alu;reannot_id=P90682-D1;origin_id=ALUE_0001195101-mRNA-1;class=Cat;
ALUE_scaffold0000947	Genewise	CDS	34394	34575	.	-	1	Parent=Ctl_Alu;reannot_id=P90682-D1;origin_id=ALUE_0001195101-mRNA-1;class=Cat;
ALUE_scaffold0000947	Genewise	CDS	35224	35334	.	-	1	Parent=Ctl_Alu;reannot_id=P90682-D1;origin_id=ALUE_0001195101-mRNA-1;class=Cat;
ALUE_scaffold0000947	Genewise	CDS	36075	36246	.	-	0	Parent=Ctl_Alu;reannot_id=P90682-D1;origin_id=ALUE_0001195101-mRNA-1;class=Cat;
ALUE_scaffold0000947	Genewise	CDS	36645	36707	.	-	0	Parent=Ctl_Alu;reannot_id=P90682-D1;origin_id=ALUE_0001195101-mRNA-1;class=Cat;
ALUE_scaffold0000246	Genewise	mRNA	109147	110146	.	-	.	ID=PHGpx-1_Alu;reannot_id=O02621-D2;origin_id=ALUE_0000732301-mRNA-1;class=GPX;
ALUE_scaffold0000246	Genewise	CDS	109147	109350	.	-	0	Parent=PHGpx-1_Alu;reannot_id=O02621-D2;origin_id=ALUE_0000732301-mRNA-1;class=GPX;
ALUE_scaffold0000246	Genewise	CDS	109979	110146	.	-	0	Parent=PHGpx-1_Alu;reannot_id=O02621-D2;origin_id=ALUE_0000732301-mRNA-1;class=GPX;
ALUE_scaffold0008723	Genewise	mRNA	737	1776	.	+	.	ID=PHGpx-2_Alu;reannot_id=O02621-D3;origin_id=ALUE_0002312701-mRNA-1;class=GPX;
ALUE_scaffold0008723	Genewise	CDS	737	886	.	+	0	Parent=PHGpx-2_Alu;reannot_id=O02621-D3;origin_id=ALUE_0002312701-mRNA-1;class=GPX;
ALUE_scaffold0008723	Genewise	CDS	1585	1776	.	+	0	Parent=PHGpx-2_Alu;reannot_id=O02621-D3;origin_id=ALUE_0002312701-mRNA-1;class=GPX;
ALUE_scaffold0005661	Genewise	mRNA	8350	9936	.	+	.	ID=PHGpx-3_Alu;reannot_id=O02621-D4;origin_id=ALUE_0002098201-mRNA-1;class=GPX;
ALUE_scaffold0005661	Genewise	CDS	8350	8496	.	+	0	Parent=PHGpx-3_Alu;reannot_id=O02621-D4;origin_id=ALUE_0002098201-mRNA-1;class=GPX;
ALUE_scaffold0005661	Genewise	CDS	9739	9936	.	+	0	Parent=PHGpx-3_Alu;reannot_id=O02621-D4;origin_id=ALUE_0002098201-mRNA-1;class=GPX;
ALUE_scaffold0000016	Genewise	mRNA	566543	567373	.	-	.	ID=PHGpx-4_Alu;reannot_id=O62327-D1;origin_id=ALUE_0000349101-mRNA-1;class=GPX;
ALUE_scaffold0000016	Genewise	CDS	566543	566746	.	-	0	Parent=PHGpx-4_Alu;reannot_id=O62327-D1;origin_id=ALUE_0000349101-mRNA-1;class=GPX;
ALUE_scaffold0000016	Genewise	CDS	567224	567373	.	-	0	Parent=PHGpx-4_Alu;reannot_id=O62327-D1;origin_id=ALUE_0000349101-mRNA-1;class=GPX;
ALUE_scaffold0001351	Genewise	mRNA	50477	51431	.	+	.	ID=PHGpx-5_Alu;reannot_id=O62327-D5;origin_id=ALUE_0001354501-mRNA-1;class=GPX;
ALUE_scaffold0001351	Genewise	CDS	50477	50626	.	+	0	Parent=PHGpx-5_Alu;reannot_id=O62327-D5;origin_id=ALUE_0001354501-mRNA-1;class=GPX;
ALUE_scaffold0001351	Genewise	CDS	51297	51431	.	+	0	Parent=PHGpx-5_Alu;reannot_id=O62327-D5;origin_id=ALUE_0001354501-mRNA-1;class=GPX;
ALUE_scaffold0002043	Genewise	mRNA	23283	25391	.	-	.	ID=NPHGpx_Alu;reannot_id=Q95003-D1;origin_id=ALUE_0001558401-mRNA-1;class=GPX;
ALUE_scaffold0002043	Genewise	CDS	23283	23489	.	-	0	Parent=NPHGpx_Alu;reannot_id=Q95003-D1;origin_id=ALUE_0001558401-mRNA-1;class=GPX;
ALUE_scaffold0002043	Genewise	CDS	24495	24739	.	-	1	Parent=NPHGpx_Alu;reannot_id=Q95003-D1;origin_id=ALUE_0001558401-mRNA-1;class=GPX;
ALUE_scaffold0002043	Genewise	CDS	25244	25391	.	-	0	Parent=NPHGpx_Alu;reannot_id=Q95003-D1;origin_id=ALUE_0001558401-mRNA-1;class=GPX;
ALUE_scaffold0000255	Genewise	mRNA	32929	36994	.	+	.	ID=Prx6_Alu;reannot_id=O17433-D1;origin_id=ALUE_0000741601-mRNA-1;class=Prx;
ALUE_scaffold0000255	Genewise	CDS	32929	33145	.	+	0	Parent=Prx6_Alu;reannot_id=O17433-D1;origin_id=ALUE_0000741601-mRNA-1;class=Prx;
ALUE_scaffold0000255	Genewise	CDS	34036	34151	.	+	1	Parent=Prx6_Alu;reannot_id=O17433-D1;origin_id=ALUE_0000741601-mRNA-1;class=Prx;
ALUE_scaffold0000255	Genewise	CDS	34686	34759	.	+	0	Parent=Prx6_Alu;reannot_id=O17433-D1;origin_id=ALUE_0000741601-mRNA-1;class=Prx;
ALUE_scaffold0000255	Genewise	CDS	35765	35837	.	+	2	Parent=Prx6_Alu;reannot_id=O17433-D1;origin_id=ALUE_0000741601-mRNA-1;class=Prx;
ALUE_scaffold0000255	Genewise	CDS	36866	36994	.	+	0	Parent=Prx6_Alu;reannot_id=O17433-D1;origin_id=ALUE_0000741601-mRNA-1;class=Prx;
ALUE_scaffold0005519	Genewise	mRNA	1619	6442	.	-	.	ID=Prx1-1_Alu;reannot_id=Q21824-D1;origin_id=ALUE_0002086101-mRNA-1;class=Prx;
ALUE_scaffold0005519	Genewise	CDS	1619	1704	.	-	1	Parent=Prx1-1_Alu;reannot_id=Q21824-D1;origin_id=ALUE_0002086101-mRNA-1;class=Prx;
ALUE_scaffold0005519	Genewise	CDS	2638	2768	.	-	2	Parent=Prx1-1_Alu;reannot_id=Q21824-D1;origin_id=ALUE_0002086101-mRNA-1;class=Prx;
ALUE_scaffold0005519	Genewise	CDS	4415	4494	.	-	0	Parent=Prx1-1_Alu;reannot_id=Q21824-D1;origin_id=ALUE_0002086101-mRNA-1;class=Prx;
ALUE_scaffold0005519	Genewise	CDS	4981	5140	.	-	2	Parent=Prx1-1_Alu;reannot_id=Q21824-D1;origin_id=ALUE_0002086101-mRNA-1;class=Prx;
ALUE_scaffold0005519	Genewise	CDS	6345	6442	.	-	0	Parent=Prx1-1_Alu;reannot_id=Q21824-D1;origin_id=ALUE_0002086101-mRNA-1;class=Prx;
ALUE_scaffold0000237	Genewise	mRNA	88291	91766	.	+	.	ID=Prx1-2_Alu;reannot_id=Q9NL98-D1;origin_id=ALUE_0000722201-mRNA-1;class=Prx;
ALUE_scaffold0000237	Genewise	CDS	88291	88424	.	+	0	Parent=Prx1-2_Alu;reannot_id=Q9NL98-D1;origin_id=ALUE_0000722201-mRNA-1;class=Prx;
ALUE_scaffold0000237	Genewise	CDS	89293	89532	.	+	2	Parent=Prx1-2_Alu;reannot_id=Q9NL98-D1;origin_id=ALUE_0000722201-mRNA-1;class=Prx;
ALUE_scaffold0000237	Genewise	CDS	90023	90152	.	+	2	Parent=Prx1-2_Alu;reannot_id=Q9NL98-D1;origin_id=ALUE_0000722201-mRNA-1;class=Prx;
ALUE_scaffold0000237	Genewise	CDS	91686	91766	.	+	0	Parent=Prx1-2_Alu;reannot_id=Q9NL98-D1;origin_id=ALUE_0000722201-mRNA-1;class=Prx;
ALUE_scaffold0000237	Genewise	mRNA	93320	95910	.	-	.	ID=Prx1-3_Alu;reannot_id=Q9NL98-D2;origin_id=ALUE_0000722401-mRNA-1;class=Prx;
ALUE_scaffold0000237	Genewise	CDS	93320	93400	.	-	0	Parent=Prx1-3_Alu;reannot_id=Q9NL98-D2;origin_id=ALUE_0000722401-mRNA-1;class=Prx;
ALUE_scaffold0000237	Genewise	CDS	94040	94169	.	-	2	Parent=Prx1-3_Alu;reannot_id=Q9NL98-D2;origin_id=ALUE_0000722401-mRNA-1;class=Prx;
ALUE_scaffold0000237	Genewise	CDS	94551	94790	.	-	2	Parent=Prx1-3_Alu;reannot_id=Q9NL98-D2;origin_id=ALUE_0000722401-mRNA-1;class=Prx;
ALUE_scaffold0000237	Genewise	CDS	95777	95910	.	-	0	Parent=Prx1-3_Alu;reannot_id=Q9NL98-D2;origin_id=ALUE_0000722401-mRNA-1;class=Prx;
ALUE_scaffold0000278	Genewise	mRNA	64358	67302	.	-	.	ID=SOD2_Alu;reannot_id=P31161-D1;origin_id=ALUE_0000768201-mRNA-1;class=SOD;
ALUE_scaffold0000278	Genewise	CDS	64358	64500	.	-	1	Parent=SOD2_Alu;reannot_id=P31161-D1;origin_id=ALUE_0000768201-mRNA-1;class=SOD;
ALUE_scaffold0000278	Genewise	CDS	65169	65348	.	-	1	Parent=SOD2_Alu;reannot_id=P31161-D1;origin_id=ALUE_0000768201-mRNA-1;class=SOD;
ALUE_scaffold0000278	Genewise	CDS	66713	66826	.	-	1	Parent=SOD2_Alu;reannot_id=P31161-D1;origin_id=ALUE_0000768201-mRNA-1;class=SOD;
ALUE_scaffold0000278	Genewise	CDS	67137	67302	.	-	0	Parent=SOD2_Alu;reannot_id=P31161-D1;origin_id=ALUE_0000768201-mRNA-1;class=SOD;
ALUE_scaffold0003498	Genewise	mRNA	1960	3038	.	-	.	ID=SOD3_Alu;reannot_id=P51547-D1;origin_id=ALUE_0001841701-mRNA-1;class=SOD;
ALUE_scaffold0003498	Genewise	CDS	1960	2145	.	-	0	Parent=SOD3_Alu;reannot_id=P51547-D1;origin_id=ALUE_0001841701-mRNA-1;class=SOD;
ALUE_scaffold0003498	Genewise	CDS	2859	3038	.	-	0	Parent=SOD3_Alu;reannot_id=P51547-D1;origin_id=ALUE_0001841701-mRNA-1;class=SOD;
ALUE_scaffold0000043	Genewise	mRNA	114348	115922	.	-	.	ID=SOD1_Alu;reannot_id=Q27666-D1;origin_id=ALUE_0000422401-mRNA-1;class=SOD;
ALUE_scaffold0000043	Genewise	CDS	114348	114506	.	-	0	Parent=SOD1_Alu;reannot_id=Q27666-D1;origin_id=ALUE_0000422401-mRNA-1;class=SOD;
ALUE_scaffold0000043	Genewise	CDS	115162	115251	.	-	0	Parent=SOD1_Alu;reannot_id=Q27666-D1;origin_id=ALUE_0000422401-mRNA-1;class=SOD;
ALUE_scaffold0000043	Genewise	CDS	115761	115922	.	-	0	Parent=SOD1_Alu;reannot_id=Q27666-D1;origin_id=ALUE_0000422401-mRNA-1;class=SOD;
