# Supplementary material for: Speciation and adaptive evolution reshape antioxidant enzymatic system diversity across the phylum Nematoda
Source: BMC Biol. 2020 Nov 26;18:181. doi: 10.1186/s12915-020-00896-z (PMC7694339; doi:10.1186/s12915-020-00896-z)
Supplement: Supplementary file 4 — Additional file 4:. Protein-coding transcript (cds) and Protein-coding transcript translation (pep) sequences, and GFF (gff) files of antioxidant enzymes in 58 nematodes. [file 12915_2020_896_MOESM4_ESM.zip › Additional file 4-gff and sequences of re-annoted antioxidant enzymes in 58 nematodes/58_nematodes_antioxidant_enzymes/gff/ascaris_suum.PRJNA80881.antioxidant.gff]

Scaffold156	Genewise	mRNA	99146	109626	.	-	.	ID=Ctl_Asu;reannot_id=P90682-D1;origin_id=GS_13761;class=Cat;
Scaffold156	Genewise	CDS	99146	99250	.	-	0	Parent=Ctl_Asu;reannot_id=P90682-D1;origin_id=GS_13761;class=Cat;
Scaffold156	Genewise	CDS	100893	101066	.	-	0	Parent=Ctl_Asu;reannot_id=P90682-D1;origin_id=GS_13761;class=Cat;
Scaffold156	Genewise	CDS	102614	102721	.	-	0	Parent=Ctl_Asu;reannot_id=P90682-D1;origin_id=GS_13761;class=Cat;
Scaffold156	Genewise	CDS	102724	102884	.	-	1	Parent=Ctl_Asu;reannot_id=P90682-D1;origin_id=GS_13761;class=Cat;
Scaffold156	Genewise	CDS	104161	104314	.	-	0	Parent=Ctl_Asu;reannot_id=P90682-D1;origin_id=GS_13761;class=Cat;
Scaffold156	Genewise	CDS	104796	104852	.	-	0	Parent=Ctl_Asu;reannot_id=P90682-D1;origin_id=GS_13761;class=Cat;
Scaffold156	Genewise	CDS	105348	105482	.	-	0	Parent=Ctl_Asu;reannot_id=P90682-D1;origin_id=GS_13761;class=Cat;
Scaffold156	Genewise	CDS	106420	106599	.	-	0	Parent=Ctl_Asu;reannot_id=P90682-D1;origin_id=GS_13761;class=Cat;
Scaffold156	Genewise	CDS	107301	107482	.	-	1	Parent=Ctl_Asu;reannot_id=P90682-D1;origin_id=GS_13761;class=Cat;
Scaffold156	Genewise	CDS	108151	108261	.	-	1	Parent=Ctl_Asu;reannot_id=P90682-D1;origin_id=GS_13761;class=Cat;
Scaffold156	Genewise	CDS	108987	109158	.	-	0	Parent=Ctl_Asu;reannot_id=P90682-D1;origin_id=GS_13761;class=Cat;
Scaffold156	Genewise	CDS	109564	109626	.	-	0	Parent=Ctl_Asu;reannot_id=P90682-D1;origin_id=GS_13761;class=Cat;
Scaffold334	Genewise	mRNA	134258	135317	.	-	.	ID=PHGpx-1_Asu;reannot_id=O02621-D1;origin_id=GS_14433;class=GPX;
Scaffold334	Genewise	CDS	134258	134467	.	-	0	Parent=PHGpx-1_Asu;reannot_id=O02621-D1;origin_id=GS_14433;class=GPX;
Scaffold334	Genewise	CDS	135168	135317	.	-	0	Parent=PHGpx-1_Asu;reannot_id=O02621-D1;origin_id=GS_14433;class=GPX;
Scaffold95	Genewise	mRNA	1249576	1250575	.	-	.	ID=PHGpx-2_Asu;reannot_id=O02621-D3;origin_id=GS_07529;class=GPX;
Scaffold95	Genewise	CDS	1249576	1249779	.	-	0	Parent=PHGpx-2_Asu;reannot_id=O02621-D3;origin_id=GS_07529;class=GPX;
Scaffold95	Genewise	CDS	1250408	1250575	.	-	0	Parent=PHGpx-2_Asu;reannot_id=O02621-D3;origin_id=GS_07529;class=GPX;
Scaffold861	Genewise	mRNA	29560	31102	.	-	.	ID=PHGpx-3_Asu;reannot_id=O02621-D4;origin_id=GS_09796;class=GPX;
Scaffold861	Genewise	CDS	29560	29757	.	-	0	Parent=PHGpx-3_Asu;reannot_id=O02621-D4;origin_id=GS_09796;class=GPX;
Scaffold861	Genewise	CDS	30956	31102	.	-	0	Parent=PHGpx-3_Asu;reannot_id=O02621-D4;origin_id=GS_09796;class=GPX;
Scaffold111	Genewise	mRNA	374500	375330	.	+	.	ID=PHGpx-4_Asu;reannot_id=O62327-D1;origin_id=GS_20899;class=GPX;
Scaffold111	Genewise	CDS	374500	374649	.	+	0	Parent=PHGpx-4_Asu;reannot_id=O62327-D1;origin_id=GS_20899;class=GPX;
Scaffold111	Genewise	CDS	375127	375330	.	+	0	Parent=PHGpx-4_Asu;reannot_id=O62327-D1;origin_id=GS_20899;class=GPX;
Scaffold830	Genewise	mRNA	470919	473032	.	-	.	ID=NPHGpx_Asu;reannot_id=Q95003-D1;origin_id=GS_16987;class=GPX;
Scaffold830	Genewise	CDS	470919	471125	.	-	0	Parent=NPHGpx_Asu;reannot_id=Q95003-D1;origin_id=GS_16987;class=GPX;
Scaffold830	Genewise	CDS	472136	472380	.	-	1	Parent=NPHGpx_Asu;reannot_id=Q95003-D1;origin_id=GS_16987;class=GPX;
Scaffold830	Genewise	CDS	472885	473032	.	-	0	Parent=NPHGpx_Asu;reannot_id=Q95003-D1;origin_id=GS_16987;class=GPX;
Scaffold551	Genewise	mRNA	8465	12546	.	-	.	ID=Prx6_Asu;reannot_id=O17433-D1;origin_id=GS_02733;class=Prx;
Scaffold551	Genewise	CDS	8465	8593	.	-	0	Parent=Prx6_Asu;reannot_id=O17433-D1;origin_id=GS_02733;class=Prx;
Scaffold551	Genewise	CDS	9626	9698	.	-	2	Parent=Prx6_Asu;reannot_id=O17433-D1;origin_id=GS_02733;class=Prx;
Scaffold551	Genewise	CDS	10705	10778	.	-	0	Parent=Prx6_Asu;reannot_id=O17433-D1;origin_id=GS_02733;class=Prx;
Scaffold551	Genewise	CDS	11325	11440	.	-	1	Parent=Prx6_Asu;reannot_id=O17433-D1;origin_id=GS_02733;class=Prx;
Scaffold551	Genewise	CDS	12330	12546	.	-	0	Parent=Prx6_Asu;reannot_id=O17433-D1;origin_id=GS_02733;class=Prx;
Scaffold190	Genewise	mRNA	149437	152935	.	+	.	ID=Prx1-1_Asu;reannot_id=Q21824-D1;origin_id=GS_03436;class=Prx;
Scaffold190	Genewise	CDS	149437	149534	.	+	0	Parent=Prx1-1_Asu;reannot_id=Q21824-D1;origin_id=GS_03436;class=Prx;
Scaffold190	Genewise	CDS	150729	150888	.	+	2	Parent=Prx1-1_Asu;reannot_id=Q21824-D1;origin_id=GS_03436;class=Prx;
Scaffold190	Genewise	CDS	151380	151459	.	+	0	Parent=Prx1-1_Asu;reannot_id=Q21824-D1;origin_id=GS_03436;class=Prx;
Scaffold190	Genewise	CDS	151785	151915	.	+	2	Parent=Prx1-1_Asu;reannot_id=Q21824-D1;origin_id=GS_03436;class=Prx;
Scaffold190	Genewise	CDS	152850	152935	.	+	1	Parent=Prx1-1_Asu;reannot_id=Q21824-D1;origin_id=GS_03436;class=Prx;
Scaffold75	Genewise	mRNA	101810	104900	.	-	.	ID=Prx1-2_Asu;reannot_id=Q9NL98-D1;origin_id=GS_23521;class=Prx;
Scaffold75	Genewise	CDS	101810	101890	.	-	0	Parent=Prx1-2_Asu;reannot_id=Q9NL98-D1;origin_id=GS_23521;class=Prx;
Scaffold75	Genewise	CDS	103257	103386	.	-	2	Parent=Prx1-2_Asu;reannot_id=Q9NL98-D1;origin_id=GS_23521;class=Prx;
Scaffold75	Genewise	CDS	103658	103897	.	-	2	Parent=Prx1-2_Asu;reannot_id=Q9NL98-D1;origin_id=GS_23521;class=Prx;
Scaffold75	Genewise	CDS	104767	104900	.	-	0	Parent=Prx1-2_Asu;reannot_id=Q9NL98-D1;origin_id=GS_23521;class=Prx;
Scaffold75	Genewise	mRNA	98405	100435	.	+	.	ID=Prx1-3_Asu;reannot_id=Q9NL98-D2;origin_id=GS_21096;class=Prx;
Scaffold75	Genewise	CDS	98405	98538	.	+	0	Parent=Prx1-3_Asu;reannot_id=Q9NL98-D2;origin_id=GS_21096;class=Prx;
Scaffold75	Genewise	CDS	98941	99180	.	+	2	Parent=Prx1-3_Asu;reannot_id=Q9NL98-D2;origin_id=GS_21096;class=Prx;
Scaffold75	Genewise	CDS	99562	99691	.	+	2	Parent=Prx1-3_Asu;reannot_id=Q9NL98-D2;origin_id=GS_21096;class=Prx;
Scaffold75	Genewise	CDS	100355	100435	.	+	0	Parent=Prx1-3_Asu;reannot_id=Q9NL98-D2;origin_id=GS_21096;class=Prx;
Scaffold577	Genewise	mRNA	137636	140581	.	+	.	ID=SOD2_Asu;reannot_id=P31161-D1;origin_id=GS_03358;class=SOD;
Scaffold577	Genewise	CDS	137636	137801	.	+	0	Parent=SOD2_Asu;reannot_id=P31161-D1;origin_id=GS_03358;class=SOD;
Scaffold577	Genewise	CDS	138112	138225	.	+	1	Parent=SOD2_Asu;reannot_id=P31161-D1;origin_id=GS_03358;class=SOD;
Scaffold577	Genewise	CDS	139592	139771	.	+	1	Parent=SOD2_Asu;reannot_id=P31161-D1;origin_id=GS_03358;class=SOD;
Scaffold577	Genewise	CDS	140439	140581	.	+	1	Parent=SOD2_Asu;reannot_id=P31161-D1;origin_id=GS_03358;class=SOD;
Scaffold253	Genewise	mRNA	258121	259209	.	-	.	ID=SOD3_Asu;reannot_id=P51547-D1;origin_id=GS_08490;class=SOD;
Scaffold253	Genewise	CDS	258121	258306	.	-	0	Parent=SOD3_Asu;reannot_id=P51547-D1;origin_id=GS_08490;class=SOD;
Scaffold253	Genewise	CDS	259030	259209	.	-	0	Parent=SOD3_Asu;reannot_id=P51547-D1;origin_id=GS_08490;class=SOD;
Scaffold134	Genewise	mRNA	885918	887359	.	+	.	ID=SOD1_Asu;reannot_id=Q27666-D2;origin_id=GS_11776;class=SOD;
Scaffold134	Genewise	CDS	885918	885968	.	+	0	Parent=SOD1_Asu;reannot_id=Q27666-D2;origin_id=GS_11776;class=SOD;
Scaffold134	Genewise	CDS	886460	886549	.	+	0	Parent=SOD1_Asu;reannot_id=Q27666-D2;origin_id=GS_11776;class=SOD;
Scaffold134	Genewise	CDS	887201	887359	.	+	0	Parent=SOD1_Asu;reannot_id=Q27666-D2;origin_id=GS_11776;class=SOD;
