# Supplementary material for: Speciation and adaptive evolution reshape antioxidant enzymatic system diversity across the phylum Nematoda
Source: BMC Biol. 2020 Nov 26;18:181. doi: 10.1186/s12915-020-00896-z (PMC7694339; doi:10.1186/s12915-020-00896-z)
Supplement: Supplementary file 4 — Additional file 4:. Protein-coding transcript (cds) and Protein-coding transcript translation (pep) sequences, and GFF (gff) files of antioxidant enzymes in 58 nematodes. [file 12915_2020_896_MOESM4_ESM.zip › Additional file 4-gff and sequences of re-annoted antioxidant enzymes in 58 nematodes/58_nematodes_antioxidant_enzymes/gff/brugia_malayi.PRJNA10729.antioxidant.gff]

Bm_v4_ChrX_scaffold_001	Genewise	mRNA	24886609	24887750	.	-	.	ID=PHGpx-1_Bma;reannot_id=O02621-D2;origin_id=Bm18099;class=GPX;
Bm_v4_ChrX_scaffold_001	Genewise	CDS	24886609	24886683	.	-	0	Parent=PHGpx-1_Bma;reannot_id=O02621-D2;origin_id=Bm18099;class=GPX;
Bm_v4_ChrX_scaffold_001	Genewise	CDS	24886840	24887040	.	-	0	Parent=PHGpx-1_Bma;reannot_id=O02621-D2;origin_id=Bm18099;class=GPX;
Bm_v4_ChrX_scaffold_001	Genewise	CDS	24887287	24887431	.	-	2	Parent=PHGpx-1_Bma;reannot_id=O02621-D2;origin_id=Bm18099;class=GPX;
Bm_v4_ChrX_scaffold_001	Genewise	CDS	24887683	24887750	.	-	0	Parent=PHGpx-1_Bma;reannot_id=O02621-D2;origin_id=Bm18099;class=GPX;
Bm_v4_Chr3_scaffold_001	Genewise	mRNA	234671	235676	.	-	.	ID=PHGpx-2_Bma;reannot_id=O62327-D1;origin_id=Bm5237;class=GPX;
Bm_v4_Chr3_scaffold_001	Genewise	CDS	234671	234874	.	-	0	Parent=PHGpx-2_Bma;reannot_id=O62327-D1;origin_id=Bm5237;class=GPX;
Bm_v4_Chr3_scaffold_001	Genewise	CDS	235530	235676	.	-	0	Parent=PHGpx-2_Bma;reannot_id=O62327-D1;origin_id=Bm5237;class=GPX;
Bm_v4_ChrX_scaffold_001	Genewise	mRNA	3678094	3679654	.	+	.	ID=NPHGpx_Bma;reannot_id=P67878-D1;origin_id=Bm2151;class=GPX;
Bm_v4_ChrX_scaffold_001	Genewise	CDS	3678094	3678157	.	+	0	Parent=NPHGpx_Bma;reannot_id=P67878-D1;origin_id=Bm2151;class=GPX;
Bm_v4_ChrX_scaffold_001	Genewise	CDS	3678414	3678572	.	+	1	Parent=NPHGpx_Bma;reannot_id=P67878-D1;origin_id=Bm2151;class=GPX;
Bm_v4_ChrX_scaffold_001	Genewise	CDS	3678918	3679162	.	+	1	Parent=NPHGpx_Bma;reannot_id=P67878-D1;origin_id=Bm2151;class=GPX;
Bm_v4_ChrX_scaffold_001	Genewise	CDS	3679454	3679654	.	+	0	Parent=NPHGpx_Bma;reannot_id=P67878-D1;origin_id=Bm2151;class=GPX;
Bm_v4_ChrX_scaffold_001	Genewise	mRNA	19029483	19031434	.	-	.	ID=Prx6_Bma;reannot_id=O17433-D1;origin_id=Bm6417;class=Prx;
Bm_v4_ChrX_scaffold_001	Genewise	CDS	19029483	19029611	.	-	0	Parent=Prx6_Bma;reannot_id=O17433-D1;origin_id=Bm6417;class=Prx;
Bm_v4_ChrX_scaffold_001	Genewise	CDS	19029786	19029858	.	-	2	Parent=Prx6_Bma;reannot_id=O17433-D1;origin_id=Bm6417;class=Prx;
Bm_v4_ChrX_scaffold_001	Genewise	CDS	19030332	19030405	.	-	0	Parent=Prx6_Bma;reannot_id=O17433-D1;origin_id=Bm6417;class=Prx;
Bm_v4_ChrX_scaffold_001	Genewise	CDS	19030632	19030747	.	-	1	Parent=Prx6_Bma;reannot_id=O17433-D1;origin_id=Bm6417;class=Prx;
Bm_v4_ChrX_scaffold_001	Genewise	CDS	19030880	19031094	.	-	2	Parent=Prx6_Bma;reannot_id=O17433-D1;origin_id=Bm6417;class=Prx;
Bm_v4_ChrX_scaffold_001	Genewise	CDS	19031337	19031434	.	-	0	Parent=Prx6_Bma;reannot_id=O17433-D1;origin_id=Bm6417;class=Prx;
Bm_v4_ChrX_scaffold_001	Genewise	mRNA	7542333	7543536	.	-	.	ID=Prx1-1_Bma;reannot_id=P48822-D1;origin_id=Bm13772;class=Prx;
Bm_v4_ChrX_scaffold_001	Genewise	CDS	7542333	7542555	.	-	2	Parent=Prx1-1_Bma;reannot_id=P48822-D1;origin_id=Bm13772;class=Prx;
Bm_v4_ChrX_scaffold_001	Genewise	CDS	7542690	7542769	.	-	0	Parent=Prx1-1_Bma;reannot_id=P48822-D1;origin_id=Bm13772;class=Prx;
Bm_v4_ChrX_scaffold_001	Genewise	CDS	7542860	7543019	.	-	2	Parent=Prx1-1_Bma;reannot_id=P48822-D1;origin_id=Bm13772;class=Prx;
Bm_v4_ChrX_scaffold_001	Genewise	CDS	7543215	7543306	.	-	0	Parent=Prx1-1_Bma;reannot_id=P48822-D1;origin_id=Bm13772;class=Prx;
Bm_v4_ChrX_scaffold_001	Genewise	CDS	7543408	7543536	.	-	0	Parent=Prx1-1_Bma;reannot_id=P48822-D1;origin_id=Bm13772;class=Prx;
Bm_v4_ChrX_scaffold_001	Genewise	mRNA	7520107	7521086	.	-	.	ID=Prx1-2_Bma;reannot_id=P48822-D2;origin_id=Bm5279;class=Prx;
Bm_v4_ChrX_scaffold_001	Genewise	CDS	7520107	7520329	.	-	2	Parent=Prx1-2_Bma;reannot_id=P48822-D2;origin_id=Bm5279;class=Prx;
Bm_v4_ChrX_scaffold_001	Genewise	CDS	7520464	7520543	.	-	0	Parent=Prx1-2_Bma;reannot_id=P48822-D2;origin_id=Bm5279;class=Prx;
Bm_v4_ChrX_scaffold_001	Genewise	CDS	7520634	7520793	.	-	2	Parent=Prx1-2_Bma;reannot_id=P48822-D2;origin_id=Bm5279;class=Prx;
Bm_v4_ChrX_scaffold_001	Genewise	CDS	7520989	7521086	.	-	0	Parent=Prx1-2_Bma;reannot_id=P48822-D2;origin_id=Bm5279;class=Prx;
Bm_v4_ChrX_scaffold_001	Genewise	mRNA	7637682	7638366	.	+	.	ID=Prx1-3_Bma;reannot_id=P48822-D3;origin_id=Bm9232;class=Prx;
Bm_v4_ChrX_scaffold_001	Genewise	CDS	7637682	7637840	.	+	0	Parent=Prx1-3_Bma;reannot_id=P48822-D3;origin_id=Bm9232;class=Prx;
Bm_v4_ChrX_scaffold_001	Genewise	CDS	7637931	7638010	.	+	0	Parent=Prx1-3_Bma;reannot_id=P48822-D3;origin_id=Bm9232;class=Prx;
Bm_v4_ChrX_scaffold_001	Genewise	CDS	7638144	7638366	.	+	2	Parent=Prx1-3_Bma;reannot_id=P48822-D3;origin_id=Bm9232;class=Prx;
Bm_v4_Chr2_contig_001	Genewise	mRNA	13441723	13443058	.	-	.	ID=Prx1-4_Bma;reannot_id=Q17172-D1;origin_id=Bm3226;class=Prx;
Bm_v4_Chr2_contig_001	Genewise	CDS	13441723	13441803	.	-	0	Parent=Prx1-4_Bma;reannot_id=Q17172-D1;origin_id=Bm3226;class=Prx;
Bm_v4_Chr2_contig_001	Genewise	CDS	13442080	13442209	.	-	2	Parent=Prx1-4_Bma;reannot_id=Q17172-D1;origin_id=Bm3226;class=Prx;
Bm_v4_Chr2_contig_001	Genewise	CDS	13442453	13442692	.	-	2	Parent=Prx1-4_Bma;reannot_id=Q17172-D1;origin_id=Bm3226;class=Prx;
Bm_v4_Chr2_contig_001	Genewise	CDS	13442913	13443058	.	-	0	Parent=Prx1-4_Bma;reannot_id=Q17172-D1;origin_id=Bm3226;class=Prx;
Bm_v4_Chr2_contig_001	Genewise	mRNA	1065876	1067189	.	+	.	ID=SOD1-1_Bma;reannot_id=P41962-D1;origin_id=Bm13727;class=SOD;
Bm_v4_Chr2_contig_001	Genewise	CDS	1065876	1065941	.	+	0	Parent=SOD1-1_Bma;reannot_id=P41962-D1;origin_id=Bm13727;class=SOD;
Bm_v4_Chr2_contig_001	Genewise	CDS	1066225	1066383	.	+	0	Parent=SOD1-1_Bma;reannot_id=P41962-D1;origin_id=Bm13727;class=SOD;
Bm_v4_Chr2_contig_001	Genewise	CDS	1066828	1066917	.	+	0	Parent=SOD1-1_Bma;reannot_id=P41962-D1;origin_id=Bm13727;class=SOD;
Bm_v4_Chr2_contig_001	Genewise	CDS	1067031	1067189	.	+	0	Parent=SOD1-1_Bma;reannot_id=P41962-D1;origin_id=Bm13727;class=SOD;
Bm_v4_Chr2_contig_001	Genewise	mRNA	1069643	1071297	.	-	.	ID=SOD1-like_Bma;reannot_id=P41963-D1;origin_id=Bm11557;class=SOD;
Bm_v4_Chr2_contig_001	Genewise	CDS	1069643	1069795	.	-	0	Parent=SOD1-like_Bma;reannot_id=P41963-D1;origin_id=Bm11557;class=SOD;
Bm_v4_Chr2_contig_001	Genewise	CDS	1069909	1069998	.	-	0	Parent=SOD1-like_Bma;reannot_id=P41963-D1;origin_id=Bm11557;class=SOD;
Bm_v4_Chr2_contig_001	Genewise	CDS	1070211	1070363	.	-	0	Parent=SOD1-like_Bma;reannot_id=P41963-D1;origin_id=Bm11557;class=SOD;
Bm_v4_Chr2_contig_001	Genewise	CDS	1070896	1071015	.	-	0	Parent=SOD1-like_Bma;reannot_id=P41963-D1;origin_id=Bm11557;class=SOD;
Bm_v4_Chr2_contig_001	Genewise	CDS	1071217	1071297	.	-	0	Parent=SOD1-like_Bma;reannot_id=P41963-D1;origin_id=Bm11557;class=SOD;
Bm_v4_Chr3_scaffold_001	Genewise	mRNA	7214531	7216163	.	+	.	ID=SOD2_Bma;reannot_id=P41981-D1;origin_id=Bm13778;class=SOD;
Bm_v4_Chr3_scaffold_001	Genewise	CDS	7214531	7214577	.	+	0	Parent=SOD2_Bma;reannot_id=P41981-D1;origin_id=Bm13778;class=SOD;
Bm_v4_Chr3_scaffold_001	Genewise	CDS	7214754	7214932	.	+	2	Parent=SOD2_Bma;reannot_id=P41981-D1;origin_id=Bm13778;class=SOD;
Bm_v4_Chr3_scaffold_001	Genewise	CDS	7215306	7215425	.	+	1	Parent=SOD2_Bma;reannot_id=P41981-D1;origin_id=Bm13778;class=SOD;
Bm_v4_Chr3_scaffold_001	Genewise	CDS	7215623	7215802	.	+	1	Parent=SOD2_Bma;reannot_id=P41981-D1;origin_id=Bm13778;class=SOD;
Bm_v4_Chr3_scaffold_001	Genewise	CDS	7216021	7216163	.	+	1	Parent=SOD2_Bma;reannot_id=P41981-D1;origin_id=Bm13778;class=SOD;
