# Supplementary material for: Speciation and adaptive evolution reshape antioxidant enzymatic system diversity across the phylum Nematoda
Source: BMC Biol. 2020 Nov 26;18:181. doi: 10.1186/s12915-020-00896-z (PMC7694339; doi:10.1186/s12915-020-00896-z)
Supplement: Supplementary file 4 — Additional file 4:. Protein-coding transcript (cds) and Protein-coding transcript translation (pep) sequences, and GFF (gff) files of antioxidant enzymes in 58 nematodes. [file 12915_2020_896_MOESM4_ESM.zip › Additional file 4-gff and sequences of re-annoted antioxidant enzymes in 58 nematodes/58_nematodes_antioxidant_enzymes/gff/brugia_pahangi.PRJEB497.antioxidant.gff]

BPAG_contig0002362	Genewise	mRNA	74	1237	.	-	.	ID=PHGpx-1_Bpa;reannot_id=O02621-D2;origin_id=BPAG_0000460601-mRNA-1;class=GPX;
BPAG_contig0002362	Genewise	CDS	74	148	.	-	0	Parent=PHGpx-1_Bpa;reannot_id=O02621-D2;origin_id=BPAG_0000460601-mRNA-1;class=GPX;
BPAG_contig0002362	Genewise	CDS	282	482	.	-	0	Parent=PHGpx-1_Bpa;reannot_id=O02621-D2;origin_id=BPAG_0000460601-mRNA-1;class=GPX;
BPAG_contig0002362	Genewise	CDS	1088	1237	.	-	0	Parent=PHGpx-1_Bpa;reannot_id=O02621-D2;origin_id=BPAG_0000460601-mRNA-1;class=GPX;
BPAG_contig0002968	Genewise	mRNA	1669	2477	.	-	.	ID=PHGpx-2_Bpa;reannot_id=O02621-D3;origin_id=BPAG_0000498701-mRNA-1;class=GPX;
BPAG_contig0002968	Genewise	CDS	1669	1743	.	-	0	Parent=PHGpx-2_Bpa;reannot_id=O02621-D3;origin_id=BPAG_0000498701-mRNA-1;class=GPX;
BPAG_contig0002968	Genewise	CDS	1877	2077	.	-	0	Parent=PHGpx-2_Bpa;reannot_id=O02621-D3;origin_id=BPAG_0000498701-mRNA-1;class=GPX;
BPAG_contig0002968	Genewise	CDS	2328	2477	.	-	0	Parent=PHGpx-2_Bpa;reannot_id=O02621-D3;origin_id=BPAG_0000498701-mRNA-1;class=GPX;
BPAG_contig0000057	Genewise	mRNA	68417	69371	.	+	.	ID=PHGpx-3_Bpa;reannot_id=O62327-D2;origin_id=BPAG_0000095301-mRNA-1;class=GPX;
BPAG_contig0000057	Genewise	CDS	68417	68563	.	+	0	Parent=PHGpx-3_Bpa;reannot_id=O62327-D2;origin_id=BPAG_0000095301-mRNA-1;class=GPX;
BPAG_contig0000057	Genewise	CDS	69168	69371	.	+	0	Parent=PHGpx-3_Bpa;reannot_id=O62327-D2;origin_id=BPAG_0000095301-mRNA-1;class=GPX;
BPAG_scaffold0000015	Genewise	mRNA	289155	290730	.	+	.	ID=NPHGpx_Bpa;reannot_id=P67878-D1;origin_id=BPAG_0000897501-mRNA-1;class=GPX;
BPAG_scaffold0000015	Genewise	CDS	289155	289218	.	+	0	Parent=NPHGpx_Bpa;reannot_id=P67878-D1;origin_id=BPAG_0000897501-mRNA-1;class=GPX;
BPAG_scaffold0000015	Genewise	CDS	289473	289631	.	+	1	Parent=NPHGpx_Bpa;reannot_id=P67878-D1;origin_id=BPAG_0000897501-mRNA-1;class=GPX;
BPAG_scaffold0000015	Genewise	CDS	289995	290239	.	+	1	Parent=NPHGpx_Bpa;reannot_id=P67878-D1;origin_id=BPAG_0000897501-mRNA-1;class=GPX;
BPAG_scaffold0000015	Genewise	CDS	290530	290730	.	+	0	Parent=NPHGpx_Bpa;reannot_id=P67878-D1;origin_id=BPAG_0000897501-mRNA-1;class=GPX;
BPAG_scaffold0000086	Genewise	mRNA	136459	138363	.	-	.	ID=Prx6_Bpa;reannot_id=O17433-D1;origin_id=BPAG_0001116901-mRNA-1;class=Prx;
BPAG_scaffold0000086	Genewise	CDS	136459	136587	.	-	0	Parent=Prx6_Bpa;reannot_id=O17433-D1;origin_id=BPAG_0001116901-mRNA-1;class=Prx;
BPAG_scaffold0000086	Genewise	CDS	136715	136787	.	-	2	Parent=Prx6_Bpa;reannot_id=O17433-D1;origin_id=BPAG_0001116901-mRNA-1;class=Prx;
BPAG_scaffold0000086	Genewise	CDS	137259	137332	.	-	0	Parent=Prx6_Bpa;reannot_id=O17433-D1;origin_id=BPAG_0001116901-mRNA-1;class=Prx;
BPAG_scaffold0000086	Genewise	CDS	137559	137674	.	-	1	Parent=Prx6_Bpa;reannot_id=O17433-D1;origin_id=BPAG_0001116901-mRNA-1;class=Prx;
BPAG_scaffold0000086	Genewise	CDS	137807	138021	.	-	2	Parent=Prx6_Bpa;reannot_id=O17433-D1;origin_id=BPAG_0001116901-mRNA-1;class=Prx;
BPAG_scaffold0000086	Genewise	CDS	138266	138363	.	-	0	Parent=Prx6_Bpa;reannot_id=O17433-D1;origin_id=BPAG_0001116901-mRNA-1;class=Prx;
BPAG_scaffold0000341	Genewise	mRNA	31604	32789	.	+	.	ID=Prx1-1_Bpa;reannot_id=P48822-D1;origin_id=BPAG_0001396601-mRNA-1;class=Prx;
BPAG_scaffold0000341	Genewise	CDS	31604	31714	.	+	0	Parent=Prx1-1_Bpa;reannot_id=P48822-D1;origin_id=BPAG_0001396601-mRNA-1;class=Prx;
BPAG_scaffold0000341	Genewise	CDS	31816	31907	.	+	0	Parent=Prx1-1_Bpa;reannot_id=P48822-D1;origin_id=BPAG_0001396601-mRNA-1;class=Prx;
BPAG_scaffold0000341	Genewise	CDS	32103	32262	.	+	2	Parent=Prx1-1_Bpa;reannot_id=P48822-D1;origin_id=BPAG_0001396601-mRNA-1;class=Prx;
BPAG_scaffold0000341	Genewise	CDS	32353	32432	.	+	0	Parent=Prx1-1_Bpa;reannot_id=P48822-D1;origin_id=BPAG_0001396601-mRNA-1;class=Prx;
BPAG_scaffold0000341	Genewise	CDS	32567	32789	.	+	2	Parent=Prx1-1_Bpa;reannot_id=P48822-D1;origin_id=BPAG_0001396601-mRNA-1;class=Prx;
BPAG_scaffold0000041	Genewise	mRNA	13776	14755	.	+	.	ID=Prx1-2_Bpa;reannot_id=P48822-D2;origin_id=BPAG_0000993501-mRNA-1;class=Prx;
BPAG_scaffold0000041	Genewise	CDS	13776	13873	.	+	0	Parent=Prx1-2_Bpa;reannot_id=P48822-D2;origin_id=BPAG_0000993501-mRNA-1;class=Prx;
BPAG_scaffold0000041	Genewise	CDS	14069	14228	.	+	2	Parent=Prx1-2_Bpa;reannot_id=P48822-D2;origin_id=BPAG_0000993501-mRNA-1;class=Prx;
BPAG_scaffold0000041	Genewise	CDS	14319	14398	.	+	0	Parent=Prx1-2_Bpa;reannot_id=P48822-D2;origin_id=BPAG_0000993501-mRNA-1;class=Prx;
BPAG_scaffold0000041	Genewise	CDS	14533	14755	.	+	2	Parent=Prx1-2_Bpa;reannot_id=P48822-D2;origin_id=BPAG_0000993501-mRNA-1;class=Prx;
BPAG_contig0000128	Genewise	mRNA	18033	19366	.	+	.	ID=Prx1-3_Bpa;reannot_id=Q17172-D1;origin_id=BPAG_0000155401-mRNA-1;class=Prx;
BPAG_contig0000128	Genewise	CDS	18033	18178	.	+	0	Parent=Prx1-3_Bpa;reannot_id=Q17172-D1;origin_id=BPAG_0000155401-mRNA-1;class=Prx;
BPAG_contig0000128	Genewise	CDS	18403	18642	.	+	2	Parent=Prx1-3_Bpa;reannot_id=Q17172-D1;origin_id=BPAG_0000155401-mRNA-1;class=Prx;
BPAG_contig0000128	Genewise	CDS	18885	19014	.	+	2	Parent=Prx1-3_Bpa;reannot_id=Q17172-D1;origin_id=BPAG_0000155401-mRNA-1;class=Prx;
BPAG_contig0000128	Genewise	CDS	19286	19366	.	+	0	Parent=Prx1-3_Bpa;reannot_id=Q17172-D1;origin_id=BPAG_0000155401-mRNA-1;class=Prx;
BPAG_contig0002135	Genewise	mRNA	569	1864	.	-	.	ID=SOD1-1_Bpa;reannot_id=P41962-D1;origin_id=BPAG_0000446101-mRNA-1;class=SOD;
BPAG_contig0002135	Genewise	CDS	569	721	.	-	0	Parent=SOD1-1_Bpa;reannot_id=P41962-D1;origin_id=BPAG_0000446101-mRNA-1;class=SOD;
BPAG_contig0002135	Genewise	CDS	835	924	.	-	0	Parent=SOD1-1_Bpa;reannot_id=P41962-D1;origin_id=BPAG_0000446101-mRNA-1;class=SOD;
BPAG_contig0002135	Genewise	CDS	1359	1517	.	-	0	Parent=SOD1-1_Bpa;reannot_id=P41962-D1;origin_id=BPAG_0000446101-mRNA-1;class=SOD;
BPAG_contig0002135	Genewise	CDS	1799	1864	.	-	0	Parent=SOD1-1_Bpa;reannot_id=P41962-D1;origin_id=BPAG_0000446101-mRNA-1;class=SOD;
BPAG_contig0005931	Genewise	mRNA	385	1351	.	-	.	ID=SOD1-2_Bpa;reannot_id=P41962-D2;origin_id=BPAG_0000648101-mRNA-1;class=SOD;
BPAG_contig0005931	Genewise	CDS	385	537	.	-	0	Parent=SOD1-2_Bpa;reannot_id=P41962-D2;origin_id=BPAG_0000648101-mRNA-1;class=SOD;
BPAG_contig0005931	Genewise	CDS	651	740	.	-	0	Parent=SOD1-2_Bpa;reannot_id=P41962-D2;origin_id=BPAG_0000648101-mRNA-1;class=SOD;
BPAG_contig0005931	Genewise	CDS	1184	1351	.	-	0	Parent=SOD1-2_Bpa;reannot_id=P41962-D2;origin_id=BPAG_0000648101-mRNA-1;class=SOD;
BPAG_contig0003821	Genewise	mRNA	948	2020	.	+	.	ID=SOD1-like-1_Bpa;reannot_id=P41963-D1;origin_id=BPAG_0000548801-mRNA-1;class=SOD;
BPAG_contig0003821	Genewise	CDS	948	1028	.	+	0	Parent=SOD1-like-1_Bpa;reannot_id=P41963-D1;origin_id=BPAG_0000548801-mRNA-1;class=SOD;
BPAG_contig0003821	Genewise	CDS	1242	1361	.	+	0	Parent=SOD1-like-1_Bpa;reannot_id=P41963-D1;origin_id=BPAG_0000548801-mRNA-1;class=SOD;
BPAG_contig0003821	Genewise	CDS	1868	2020	.	+	0	Parent=SOD1-like-1_Bpa;reannot_id=P41963-D1;origin_id=BPAG_0000548801-mRNA-1;class=SOD;
BPAG_contig0006192	Genewise	mRNA	394	1090	.	+	.	ID=SOD1-like-2_Bpa;reannot_id=P41963-D3;origin_id=BPAG_0000662001-mRNA-1;class=SOD;
BPAG_contig0006192	Genewise	CDS	394	546	.	+	0	Parent=SOD1-like-2_Bpa;reannot_id=P41963-D3;origin_id=BPAG_0000662001-mRNA-1;class=SOD;
BPAG_contig0006192	Genewise	CDS	735	824	.	+	0	Parent=SOD1-like-2_Bpa;reannot_id=P41963-D3;origin_id=BPAG_0000662001-mRNA-1;class=SOD;
BPAG_contig0006192	Genewise	CDS	938	1090	.	+	0	Parent=SOD1-like-2_Bpa;reannot_id=P41963-D3;origin_id=BPAG_0000662001-mRNA-1;class=SOD;
BPAG_scaffold0000217	Genewise	mRNA	23948	25573	.	+	.	ID=SOD2_Bpa;reannot_id=P41981-D1;origin_id=BPAG_0001310201-mRNA-1;class=SOD;
BPAG_scaffold0000217	Genewise	CDS	23948	23994	.	+	0	Parent=SOD2_Bpa;reannot_id=P41981-D1;origin_id=BPAG_0001310201-mRNA-1;class=SOD;
BPAG_scaffold0000217	Genewise	CDS	24170	24348	.	+	2	Parent=SOD2_Bpa;reannot_id=P41981-D1;origin_id=BPAG_0001310201-mRNA-1;class=SOD;
BPAG_scaffold0000217	Genewise	CDS	24717	24836	.	+	1	Parent=SOD2_Bpa;reannot_id=P41981-D1;origin_id=BPAG_0001310201-mRNA-1;class=SOD;
BPAG_scaffold0000217	Genewise	CDS	25033	25212	.	+	1	Parent=SOD2_Bpa;reannot_id=P41981-D1;origin_id=BPAG_0001310201-mRNA-1;class=SOD;
BPAG_scaffold0000217	Genewise	CDS	25431	25573	.	+	1	Parent=SOD2_Bpa;reannot_id=P41981-D1;origin_id=BPAG_0001310201-mRNA-1;class=SOD;
