# Supplementary material for: Speciation and adaptive evolution reshape antioxidant enzymatic system diversity across the phylum Nematoda
Source: BMC Biol. 2020 Nov 26;18:181. doi: 10.1186/s12915-020-00896-z (PMC7694339; doi:10.1186/s12915-020-00896-z)
Supplement: Supplementary file 4 — Additional file 4:. Protein-coding transcript (cds) and Protein-coding transcript translation (pep) sequences, and GFF (gff) files of antioxidant enzymes in 58 nematodes. [file 12915_2020_896_MOESM4_ESM.zip › Additional file 4-gff and sequences of re-annoted antioxidant enzymes in 58 nematodes/58_nematodes_antioxidant_enzymes/gff/bursaphelenchus_xylophilus.PRJEA64437.antioxidant.gff]

scaffold01109	Genewise	mRNA	1011277	1013097	.	+	.	ID=Ctl-1_Bxy;reannot_id=P90682-D1;origin_id=BXY_1745800.1;class=Cat;
scaffold01109	Genewise	CDS	1011277	1011620	.	+	0	Parent=Ctl-1_Bxy;reannot_id=P90682-D1;origin_id=BXY_1745800.1;class=Cat;
scaffold01109	Genewise	CDS	1011693	1012044	.	+	2	Parent=Ctl-1_Bxy;reannot_id=P90682-D1;origin_id=BXY_1745800.1;class=Cat;
scaffold01109	Genewise	CDS	1012080	1012214	.	+	0	Parent=Ctl-1_Bxy;reannot_id=P90682-D1;origin_id=BXY_1745800.1;class=Cat;
scaffold01109	Genewise	CDS	1012281	1012597	.	+	0	Parent=Ctl-1_Bxy;reannot_id=P90682-D1;origin_id=BXY_1745800.1;class=Cat;
scaffold01109	Genewise	CDS	1012664	1012844	.	+	2	Parent=Ctl-1_Bxy;reannot_id=P90682-D1;origin_id=BXY_1745800.1;class=Cat;
scaffold01109	Genewise	CDS	1012951	1013097	.	+	0	Parent=Ctl-1_Bxy;reannot_id=P90682-D1;origin_id=BXY_1745800.1;class=Cat;
scaffold00579	Genewise	mRNA	550151	552365	.	-	.	ID=Ctl-2_Bxy;reannot_id=Q27487-D2;origin_id=BXY_1386500.1;class=Cat;
scaffold00579	Genewise	CDS	550151	550318	.	-	0	Parent=Ctl-2_Bxy;reannot_id=Q27487-D2;origin_id=BXY_1386500.1;class=Cat;
scaffold00579	Genewise	CDS	550403	550656	.	-	1	Parent=Ctl-2_Bxy;reannot_id=Q27487-D2;origin_id=BXY_1386500.1;class=Cat;
scaffold00579	Genewise	CDS	550820	551072	.	-	0	Parent=Ctl-2_Bxy;reannot_id=Q27487-D2;origin_id=BXY_1386500.1;class=Cat;
scaffold00579	Genewise	CDS	551110	551244	.	-	0	Parent=Ctl-2_Bxy;reannot_id=Q27487-D2;origin_id=BXY_1386500.1;class=Cat;
scaffold00579	Genewise	CDS	551317	551606	.	-	1	Parent=Ctl-2_Bxy;reannot_id=Q27487-D2;origin_id=BXY_1386500.1;class=Cat;
scaffold00579	Genewise	CDS	551930	552001	.	-	1	Parent=Ctl-2_Bxy;reannot_id=Q27487-D2;origin_id=BXY_1386500.1;class=Cat;
scaffold00579	Genewise	CDS	552083	552365	.	-	0	Parent=Ctl-2_Bxy;reannot_id=Q27487-D2;origin_id=BXY_1386500.1;class=Cat;
scaffold01259	Genewise	mRNA	128369	128930	.	-	.	ID=PHGpx-1_Bxy;reannot_id=O02621-D1;origin_id=BXY_0829200.1;class=GPX;
scaffold01259	Genewise	CDS	128369	128644	.	-	0	Parent=PHGpx-1_Bxy;reannot_id=O02621-D1;origin_id=BXY_0829200.1;class=GPX;
scaffold01259	Genewise	CDS	128781	128930	.	-	0	Parent=PHGpx-1_Bxy;reannot_id=O02621-D1;origin_id=BXY_0829200.1;class=GPX;
scaffold01063	Genewise	mRNA	789284	790029	.	-	.	ID=PHGpx-2_Bxy;reannot_id=O02621-D2;origin_id=BXY_0502500.1;class=GPX;
scaffold01063	Genewise	CDS	789284	789559	.	-	0	Parent=PHGpx-2_Bxy;reannot_id=O02621-D2;origin_id=BXY_0502500.1;class=GPX;
scaffold01063	Genewise	CDS	789880	790029	.	-	0	Parent=PHGpx-2_Bxy;reannot_id=O02621-D2;origin_id=BXY_0502500.1;class=GPX;
scaffold00647	Genewise	mRNA	266461	266972	.	-	.	ID=PHGpx-3_Bxy;reannot_id=O02621-D3;origin_id=BXY_0294100.1;class=GPX;
scaffold00647	Genewise	CDS	266461	266724	.	-	0	Parent=PHGpx-3_Bxy;reannot_id=O02621-D3;origin_id=BXY_0294100.1;class=GPX;
scaffold00647	Genewise	CDS	266817	266972	.	-	0	Parent=PHGpx-3_Bxy;reannot_id=O02621-D3;origin_id=BXY_0294100.1;class=GPX;
scaffold00422	Genewise	mRNA	1197300	1198003	.	-	.	ID=NPHGpx-1_Bxy;reannot_id=Q95003-D1;origin_id=BXY_1646000.1;class=GPX;
scaffold00422	Genewise	CDS	1197300	1197619	.	-	1	Parent=NPHGpx-1_Bxy;reannot_id=Q95003-D1;origin_id=BXY_1646000.1;class=GPX;
scaffold00422	Genewise	CDS	1197684	1197821	.	-	1	Parent=NPHGpx-1_Bxy;reannot_id=Q95003-D1;origin_id=BXY_1646000.1;class=GPX;
scaffold00422	Genewise	CDS	1197856	1198003	.	-	0	Parent=NPHGpx-1_Bxy;reannot_id=Q95003-D1;origin_id=BXY_1646000.1;class=GPX;
scaffold00139	Genewise	mRNA	616113	616793	.	+	.	ID=NPHGpx-2_Bxy;reannot_id=Q95003-D2;origin_id=BXY_0590100.1;class=GPX;
scaffold00139	Genewise	CDS	616113	616260	.	+	0	Parent=NPHGpx-2_Bxy;reannot_id=Q95003-D2;origin_id=BXY_0590100.1;class=GPX;
scaffold00139	Genewise	CDS	616305	616433	.	+	1	Parent=NPHGpx-2_Bxy;reannot_id=Q95003-D2;origin_id=BXY_0590100.1;class=GPX;
scaffold00139	Genewise	CDS	616474	616793	.	+	1	Parent=NPHGpx-2_Bxy;reannot_id=Q95003-D2;origin_id=BXY_0590100.1;class=GPX;
scaffold00669	Genewise	mRNA	278694	279678	.	+	.	ID=Prx6_Bxy;reannot_id=O17433-D1;origin_id=BXY_0973500.1;class=Prx;
scaffold00669	Genewise	CDS	278694	278791	.	+	0	Parent=Prx6_Bxy;reannot_id=O17433-D1;origin_id=BXY_0973500.1;class=Prx;
scaffold00669	Genewise	CDS	278879	279096	.	+	2	Parent=Prx6_Bxy;reannot_id=O17433-D1;origin_id=BXY_0973500.1;class=Prx;
scaffold00669	Genewise	CDS	279225	279411	.	+	1	Parent=Prx6_Bxy;reannot_id=O17433-D1;origin_id=BXY_0973500.1;class=Prx;
scaffold00669	Genewise	CDS	279483	279678	.	+	2	Parent=Prx6_Bxy;reannot_id=O17433-D1;origin_id=BXY_0973500.1;class=Prx;
scaffold00351	Genewise	mRNA	766094	766755	.	-	.	ID=Prx1-1_Bxy;reannot_id=Q21824-D1;origin_id=BXY_1527700.1;class=Prx;
scaffold00351	Genewise	CDS	766094	766173	.	-	1	Parent=Prx1-1_Bxy;reannot_id=Q21824-D1;origin_id=BXY_1527700.1;class=Prx;
scaffold00351	Genewise	CDS	766259	766469	.	-	0	Parent=Prx1-1_Bxy;reannot_id=Q21824-D1;origin_id=BXY_1527700.1;class=Prx;
scaffold00351	Genewise	CDS	766504	766755	.	-	0	Parent=Prx1-1_Bxy;reannot_id=Q21824-D1;origin_id=BXY_1527700.1;class=Prx;
scaffold01109	Genewise	mRNA	1149170	1149840	.	-	.	ID=Prx1-2_Bxy;reannot_id=Q9NL98-D1;origin_id=BXY_1749900.1;class=Prx;
scaffold01109	Genewise	CDS	1149170	1149380	.	-	2	Parent=Prx1-2_Bxy;reannot_id=Q9NL98-D1;origin_id=BXY_1749900.1;class=Prx;
scaffold01109	Genewise	CDS	1149467	1149840	.	-	0	Parent=Prx1-2_Bxy;reannot_id=Q9NL98-D1;origin_id=BXY_1749900.1;class=Prx;
scaffold00036	Genewise	mRNA	180531	181297	.	+	.	ID=Prx1-3_Bxy;reannot_id=Q9NL98-D2;origin_id=BXY_0426700.1;class=Prx;
scaffold00036	Genewise	CDS	180531	180904	.	+	0	Parent=Prx1-3_Bxy;reannot_id=Q9NL98-D2;origin_id=BXY_0426700.1;class=Prx;
scaffold00036	Genewise	CDS	181087	181297	.	+	2	Parent=Prx1-3_Bxy;reannot_id=Q9NL98-D2;origin_id=BXY_0426700.1;class=Prx;
scaffold00713	Genewise	mRNA	1263791	1264221	.	-	.	ID=SOD3_Bxy;reannot_id=P34461-D2;origin_id=BXY_0353300.1;class=SOD;
scaffold00713	Genewise	CDS	1263791	1263970	.	-	0	Parent=SOD3_Bxy;reannot_id=P34461-D2;origin_id=BXY_0353300.1;class=SOD;
scaffold00713	Genewise	CDS	1264033	1264221	.	-	0	Parent=SOD3_Bxy;reannot_id=P34461-D2;origin_id=BXY_0353300.1;class=SOD;
scaffold01438	Genewise	mRNA	296466	297022	.	-	.	ID=SOD2_Bxy;reannot_id=P41977-D1;origin_id=BXY_0662400.1;class=SOD;
scaffold01438	Genewise	CDS	296466	296720	.	-	0	Parent=SOD2_Bxy;reannot_id=P41977-D1;origin_id=BXY_0662400.1;class=SOD;
scaffold01438	Genewise	CDS	296786	297022	.	-	0	Parent=SOD2_Bxy;reannot_id=P41977-D1;origin_id=BXY_0662400.1;class=SOD;
scaffold01109	Genewise	mRNA	1893106	1893794	.	+	.	ID=SOD1_Bxy;reannot_id=Q27666-D1;origin_id=BXY_1769700.1;class=SOD;
scaffold01109	Genewise	CDS	1893106	1893178	.	+	0	Parent=SOD1_Bxy;reannot_id=Q27666-D1;origin_id=BXY_1769700.1;class=SOD;
scaffold01109	Genewise	CDS	1893300	1893439	.	+	1	Parent=SOD1_Bxy;reannot_id=Q27666-D1;origin_id=BXY_1769700.1;class=SOD;
scaffold01109	Genewise	CDS	1893546	1893794	.	+	0	Parent=SOD1_Bxy;reannot_id=Q27666-D1;origin_id=BXY_1769700.1;class=SOD;
