# Supplementary material for: Speciation and adaptive evolution reshape antioxidant enzymatic system diversity across the phylum Nematoda
Source: BMC Biol. 2020 Nov 26;18:181. doi: 10.1186/s12915-020-00896-z (PMC7694339; doi:10.1186/s12915-020-00896-z)
Supplement: Supplementary file 4 — Additional file 4:. Protein-coding transcript (cds) and Protein-coding transcript translation (pep) sequences, and GFF (gff) files of antioxidant enzymes in 58 nematodes. [file 12915_2020_896_MOESM4_ESM.zip › Additional file 4-gff and sequences of re-annoted antioxidant enzymes in 58 nematodes/58_nematodes_antioxidant_enzymes/gff/dictyocaulus_viviparus.PRJNA72587.antioxidant.gff]

DICVIVDFT_Contig13	Genewise	mRNA	70118	75658	.	-	.	ID=Ctl_Dvi;reannot_id=Q27487-D1;origin_id=DICVIV_01150;class=Cat;
DICVIVDFT_Contig13	Genewise	CDS	70118	70272	.	-	1	Parent=Ctl_Dvi;reannot_id=Q27487-D1;origin_id=DICVIV_01150;class=Cat;
DICVIVDFT_Contig13	Genewise	CDS	70924	71131	.	-	0	Parent=Ctl_Dvi;reannot_id=Q27487-D1;origin_id=DICVIV_01150;class=Cat;
DICVIVDFT_Contig13	Genewise	CDS	71273	71410	.	-	0	Parent=Ctl_Dvi;reannot_id=Q27487-D1;origin_id=DICVIV_01150;class=Cat;
DICVIVDFT_Contig13	Genewise	CDS	71467	71591	.	-	1	Parent=Ctl_Dvi;reannot_id=Q27487-D1;origin_id=DICVIV_01150;class=Cat;
DICVIVDFT_Contig13	Genewise	CDS	71922	72051	.	-	0	Parent=Ctl_Dvi;reannot_id=Q27487-D1;origin_id=DICVIV_01150;class=Cat;
DICVIVDFT_Contig13	Genewise	CDS	72198	72347	.	-	0	Parent=Ctl_Dvi;reannot_id=Q27487-D1;origin_id=DICVIV_01150;class=Cat;
DICVIVDFT_Contig13	Genewise	CDS	73556	73641	.	-	1	Parent=Ctl_Dvi;reannot_id=Q27487-D1;origin_id=DICVIV_01150;class=Cat;
DICVIVDFT_Contig13	Genewise	CDS	75132	75240	.	-	0	Parent=Ctl_Dvi;reannot_id=Q27487-D1;origin_id=DICVIV_01150;class=Cat;
DICVIVDFT_Contig13	Genewise	CDS	75242	75242	.	-	2	Parent=Ctl_Dvi;reannot_id=Q27487-D1;origin_id=DICVIV_01150;class=Cat;
DICVIVDFT_Contig13	Genewise	CDS	75369	75470	.	-	2	Parent=Ctl_Dvi;reannot_id=Q27487-D1;origin_id=DICVIV_01150;class=Cat;
DICVIVDFT_Contig13	Genewise	CDS	75576	75658	.	-	0	Parent=Ctl_Dvi;reannot_id=Q27487-D1;origin_id=DICVIV_01150;class=Cat;
DICVIVDFT_Contig617	Genewise	mRNA	54089	57805	.	+	.	ID=PHGpx_Dvi;reannot_id=O62327-D1;origin_id=DICVIV_11856;class=GPX;
DICVIVDFT_Contig617	Genewise	CDS	54089	54235	.	+	0	Parent=PHGpx_Dvi;reannot_id=O62327-D1;origin_id=DICVIV_11856;class=GPX;
DICVIVDFT_Contig617	Genewise	CDS	57457	57531	.	+	0	Parent=PHGpx_Dvi;reannot_id=O62327-D1;origin_id=DICVIV_11856;class=GPX;
DICVIVDFT_Contig617	Genewise	CDS	57671	57805	.	+	0	Parent=PHGpx_Dvi;reannot_id=O62327-D1;origin_id=DICVIV_11856;class=GPX;
DICVIVDFT_Contig722	Genewise	mRNA	402	2253	.	+	.	ID=NPHGpx_Dvi;reannot_id=Q95003-D1;origin_id=DICVIV_12345;class=GPX;
DICVIVDFT_Contig722	Genewise	CDS	402	464	.	+	0	Parent=NPHGpx_Dvi;reannot_id=Q95003-D1;origin_id=DICVIV_12345;class=GPX;
DICVIVDFT_Contig722	Genewise	CDS	558	642	.	+	0	Parent=NPHGpx_Dvi;reannot_id=Q95003-D1;origin_id=DICVIV_12345;class=GPX;
DICVIVDFT_Contig722	Genewise	CDS	1134	1234	.	+	1	Parent=NPHGpx_Dvi;reannot_id=Q95003-D1;origin_id=DICVIV_12345;class=GPX;
DICVIVDFT_Contig722	Genewise	CDS	1330	1473	.	+	0	Parent=NPHGpx_Dvi;reannot_id=Q95003-D1;origin_id=DICVIV_12345;class=GPX;
DICVIVDFT_Contig722	Genewise	CDS	1985	2098	.	+	0	Parent=NPHGpx_Dvi;reannot_id=Q95003-D1;origin_id=DICVIV_12345;class=GPX;
DICVIVDFT_Contig722	Genewise	CDS	2164	2253	.	+	0	Parent=NPHGpx_Dvi;reannot_id=Q95003-D1;origin_id=DICVIV_12345;class=GPX;
DICVIVDFT_Contig301	Genewise	mRNA	102619	103792	.	+	.	ID=Prx6_Dvi;reannot_id=O17433-D1;origin_id=DICVIV_08927;class=Prx;
DICVIVDFT_Contig301	Genewise	CDS	102619	102716	.	+	0	Parent=Prx6_Dvi;reannot_id=O17433-D1;origin_id=DICVIV_08927;class=Prx;
DICVIVDFT_Contig301	Genewise	CDS	102839	103032	.	+	2	Parent=Prx6_Dvi;reannot_id=O17433-D1;origin_id=DICVIV_08927;class=Prx;
DICVIVDFT_Contig301	Genewise	CDS	103171	103375	.	+	1	Parent=Prx6_Dvi;reannot_id=O17433-D1;origin_id=DICVIV_08927;class=Prx;
DICVIVDFT_Contig301	Genewise	CDS	103538	103586	.	+	2	Parent=Prx6_Dvi;reannot_id=O17433-D1;origin_id=DICVIV_08927;class=Prx;
DICVIVDFT_Contig301	Genewise	CDS	103643	103792	.	+	0	Parent=Prx6_Dvi;reannot_id=O17433-D1;origin_id=DICVIV_08927;class=Prx;
DICVIVDFT_Contig44	Genewise	mRNA	19794	21252	.	-	.	ID=Prx1-1_Dvi;reannot_id=Q21824-D1;origin_id=DICVIV_02741;class=Prx;
DICVIVDFT_Contig44	Genewise	CDS	19794	19880	.	-	0	Parent=Prx1-1_Dvi;reannot_id=Q21824-D1;origin_id=DICVIV_02741;class=Prx;
DICVIVDFT_Contig44	Genewise	CDS	20053	20202	.	-	0	Parent=Prx1-1_Dvi;reannot_id=Q21824-D1;origin_id=DICVIV_02741;class=Prx;
DICVIVDFT_Contig44	Genewise	CDS	20262	20408	.	-	0	Parent=Prx1-1_Dvi;reannot_id=Q21824-D1;origin_id=DICVIV_02741;class=Prx;
DICVIVDFT_Contig44	Genewise	CDS	20673	20807	.	-	0	Parent=Prx1-1_Dvi;reannot_id=Q21824-D1;origin_id=DICVIV_02741;class=Prx;
DICVIVDFT_Contig44	Genewise	CDS	21094	21252	.	-	0	Parent=Prx1-1_Dvi;reannot_id=Q21824-D1;origin_id=DICVIV_02741;class=Prx;
DICVIVDFT_Contig37	Genewise	mRNA	482625	483606	.	-	.	ID=Prx1-2_Dvi;reannot_id=Q9NL98-D1;origin_id=DICVIV_02457;class=Prx;
DICVIVDFT_Contig37	Genewise	CDS	482625	482905	.	-	1	Parent=Prx1-2_Dvi;reannot_id=Q9NL98-D1;origin_id=DICVIV_02457;class=Prx;
DICVIVDFT_Contig37	Genewise	CDS	483020	483134	.	-	0	Parent=Prx1-2_Dvi;reannot_id=Q9NL98-D1;origin_id=DICVIV_02457;class=Prx;
DICVIVDFT_Contig37	Genewise	CDS	483204	483330	.	-	2	Parent=Prx1-2_Dvi;reannot_id=Q9NL98-D1;origin_id=DICVIV_02457;class=Prx;
DICVIVDFT_Contig37	Genewise	CDS	483473	483606	.	-	0	Parent=Prx1-2_Dvi;reannot_id=Q9NL98-D1;origin_id=DICVIV_02457;class=Prx;
DICVIVDFT_Contig494	Genewise	mRNA	76678	80203	.	+	.	ID=SOD2_Dvi;reannot_id=P31161-D1;origin_id=DICVIV_11000;class=SOD;
DICVIVDFT_Contig494	Genewise	CDS	76678	76840	.	+	0	Parent=SOD2_Dvi;reannot_id=P31161-D1;origin_id=DICVIV_11000;class=SOD;
DICVIVDFT_Contig494	Genewise	CDS	76906	77042	.	+	1	Parent=SOD2_Dvi;reannot_id=P31161-D1;origin_id=DICVIV_11000;class=SOD;
DICVIVDFT_Contig494	Genewise	CDS	79800	79913	.	+	0	Parent=SOD2_Dvi;reannot_id=P31161-D1;origin_id=DICVIV_11000;class=SOD;
DICVIVDFT_Contig494	Genewise	CDS	80018	80203	.	+	0	Parent=SOD2_Dvi;reannot_id=P31161-D1;origin_id=DICVIV_11000;class=SOD;
DICVIVDFT_Contig201	Genewise	mRNA	31033	36461	.	-	.	ID=SOD3-1_Dvi;reannot_id=P51547-D1;origin_id=DICVIV_07221;class=SOD;
DICVIVDFT_Contig201	Genewise	CDS	31033	31218	.	-	0	Parent=SOD3-1_Dvi;reannot_id=P51547-D1;origin_id=DICVIV_07221;class=SOD;
DICVIVDFT_Contig201	Genewise	CDS	36111	36290	.	-	0	Parent=SOD3-1_Dvi;reannot_id=P51547-D1;origin_id=DICVIV_07221;class=SOD;
DICVIVDFT_Contig201	Genewise	CDS	36360	36461	.	-	0	Parent=SOD3-1_Dvi;reannot_id=P51547-D1;origin_id=DICVIV_07221;class=SOD;
DICVIVDFT_Contig201	Genewise	mRNA	16747	19393	.	-	.	ID=SOD3-2_Dvi;reannot_id=P51547-D2;origin_id=DICVIV_07220;class=SOD;
DICVIVDFT_Contig201	Genewise	CDS	16747	16932	.	-	0	Parent=SOD3-2_Dvi;reannot_id=P51547-D2;origin_id=DICVIV_07220;class=SOD;
DICVIVDFT_Contig201	Genewise	CDS	19214	19393	.	-	0	Parent=SOD3-2_Dvi;reannot_id=P51547-D2;origin_id=DICVIV_07220;class=SOD;
DICVIVDFT_Contig203	Genewise	mRNA	84515	85602	.	-	.	ID=SOD1_Dvi;reannot_id=Q27666-D1;origin_id=DICVIV_07267;class=SOD;
DICVIVDFT_Contig203	Genewise	CDS	84515	84609	.	-	1	Parent=SOD1_Dvi;reannot_id=Q27666-D1;origin_id=DICVIV_07267;class=SOD;
DICVIVDFT_Contig203	Genewise	CDS	84823	84976	.	-	0	Parent=SOD1_Dvi;reannot_id=Q27666-D1;origin_id=DICVIV_07267;class=SOD;
DICVIVDFT_Contig203	Genewise	CDS	85145	85303	.	-	0	Parent=SOD1_Dvi;reannot_id=Q27666-D1;origin_id=DICVIV_07267;class=SOD;
DICVIVDFT_Contig203	Genewise	CDS	85534	85602	.	-	0	Parent=SOD1_Dvi;reannot_id=Q27666-D1;origin_id=DICVIV_07267;class=SOD;
