# Supplementary material for: Speciation and adaptive evolution reshape antioxidant enzymatic system diversity across the phylum Nematoda
Source: BMC Biol. 2020 Nov 26;18:181. doi: 10.1186/s12915-020-00896-z (PMC7694339; doi:10.1186/s12915-020-00896-z)
Supplement: Supplementary file 4 — Additional file 4:. Protein-coding transcript (cds) and Protein-coding transcript translation (pep) sequences, and GFF (gff) files of antioxidant enzymes in 58 nematodes. [file 12915_2020_896_MOESM4_ESM.zip › Additional file 4-gff and sequences of re-annoted antioxidant enzymes in 58 nematodes/58_nematodes_antioxidant_enzymes/gff/diploscapter_coronatus.PRJDB3143.antioxidant.gff]

scf7180000986837	Genewise	mRNA	510993	512691	.	+	.	ID=Ctl-1_Dco;reannot_id=Q27487-D1;origin_id=DCO_009136;class=Cat;
scf7180000986837	Genewise	CDS	510993	511164	.	+	0	Parent=Ctl-1_Dco;reannot_id=Q27487-D1;origin_id=DCO_009136;class=Cat;
scf7180000986837	Genewise	CDS	511209	511405	.	+	1	Parent=Ctl-1_Dco;reannot_id=Q27487-D1;origin_id=DCO_009136;class=Cat;
scf7180000986837	Genewise	CDS	511453	511728	.	+	0	Parent=Ctl-1_Dco;reannot_id=Q27487-D1;origin_id=DCO_009136;class=Cat;
scf7180000986837	Genewise	CDS	511771	511905	.	+	0	Parent=Ctl-1_Dco;reannot_id=Q27487-D1;origin_id=DCO_009136;class=Cat;
scf7180000986837	Genewise	CDS	511951	512198	.	+	0	Parent=Ctl-1_Dco;reannot_id=Q27487-D1;origin_id=DCO_009136;class=Cat;
scf7180000986837	Genewise	CDS	512243	512340	.	+	2	Parent=Ctl-1_Dco;reannot_id=Q27487-D1;origin_id=DCO_009136;class=Cat;
scf7180000986837	Genewise	CDS	512387	512538	.	+	1	Parent=Ctl-1_Dco;reannot_id=Q27487-D1;origin_id=DCO_009136;class=Cat;
scf7180000986837	Genewise	CDS	512584	512691	.	+	0	Parent=Ctl-1_Dco;reannot_id=Q27487-D1;origin_id=DCO_009136;class=Cat;
scf7180000986761	Genewise	mRNA	283656	285352	.	-	.	ID=Ctl-2_Dco;reannot_id=Q27487-D2;origin_id=DCO_009135;class=Cat;
scf7180000986761	Genewise	CDS	283656	283763	.	-	0	Parent=Ctl-2_Dco;reannot_id=Q27487-D2;origin_id=DCO_009135;class=Cat;
scf7180000986761	Genewise	CDS	283809	283960	.	-	1	Parent=Ctl-2_Dco;reannot_id=Q27487-D2;origin_id=DCO_009135;class=Cat;
scf7180000986761	Genewise	CDS	284007	284104	.	-	2	Parent=Ctl-2_Dco;reannot_id=Q27487-D2;origin_id=DCO_009135;class=Cat;
scf7180000986761	Genewise	CDS	284149	284396	.	-	0	Parent=Ctl-2_Dco;reannot_id=Q27487-D2;origin_id=DCO_009135;class=Cat;
scf7180000986761	Genewise	CDS	284443	284577	.	-	0	Parent=Ctl-2_Dco;reannot_id=Q27487-D2;origin_id=DCO_009135;class=Cat;
scf7180000986761	Genewise	CDS	284620	284895	.	-	0	Parent=Ctl-2_Dco;reannot_id=Q27487-D2;origin_id=DCO_009135;class=Cat;
scf7180000986761	Genewise	CDS	284942	285352	.	-	0	Parent=Ctl-2_Dco;reannot_id=Q27487-D2;origin_id=DCO_009135;class=Cat;
scf7180000986428	Genewise	mRNA	227327	228657	.	+	.	ID=PHGpx-1_Dco;reannot_id=O02621-D1;origin_id=DCO_021201;class=GPX;
scf7180000986428	Genewise	CDS	227327	227397	.	+	0	Parent=PHGpx-1_Dco;reannot_id=O02621-D1;origin_id=DCO_021201;class=GPX;
scf7180000986428	Genewise	CDS	227695	227839	.	+	2	Parent=PHGpx-1_Dco;reannot_id=O02621-D1;origin_id=DCO_021201;class=GPX;
scf7180000986428	Genewise	CDS	228110	228241	.	+	0	Parent=PHGpx-1_Dco;reannot_id=O02621-D1;origin_id=DCO_021201;class=GPX;
scf7180000986428	Genewise	CDS	228511	228657	.	+	0	Parent=PHGpx-1_Dco;reannot_id=O02621-D1;origin_id=DCO_021201;class=GPX;
scf7180000986905	Genewise	mRNA	1677548	1678494	.	+	.	ID=PHGpx-2_Dco;reannot_id=O02621-D5;origin_id=DCO_021202;class=GPX;
scf7180000986905	Genewise	CDS	1677548	1677697	.	+	0	Parent=PHGpx-2_Dco;reannot_id=O02621-D5;origin_id=DCO_021202;class=GPX;
scf7180000986905	Genewise	CDS	1677961	1678092	.	+	0	Parent=PHGpx-2_Dco;reannot_id=O02621-D5;origin_id=DCO_021202;class=GPX;
scf7180000986905	Genewise	CDS	1678348	1678494	.	+	0	Parent=PHGpx-2_Dco;reannot_id=O02621-D5;origin_id=DCO_021202;class=GPX;
scf7180000986900	Genewise	mRNA	3708	4314	.	+	.	ID=PHGpx-3_Dco;reannot_id=O62327-D2;origin_id=DCO_020844;class=GPX;
scf7180000986900	Genewise	CDS	3708	3854	.	+	0	Parent=PHGpx-3_Dco;reannot_id=O62327-D2;origin_id=DCO_020844;class=GPX;
scf7180000986900	Genewise	CDS	3985	4059	.	+	0	Parent=PHGpx-3_Dco;reannot_id=O62327-D2;origin_id=DCO_020844;class=GPX;
scf7180000986900	Genewise	CDS	4177	4314	.	+	0	Parent=PHGpx-3_Dco;reannot_id=O62327-D2;origin_id=DCO_020844;class=GPX;
scf7180000986884	Genewise	mRNA	884896	885504	.	-	.	ID=PHGpx-4_Dco;reannot_id=O62327-D4;origin_id=DCO_020843;class=GPX;
scf7180000986884	Genewise	CDS	884896	885033	.	-	0	Parent=PHGpx-4_Dco;reannot_id=O62327-D4;origin_id=DCO_020843;class=GPX;
scf7180000986884	Genewise	CDS	885151	885225	.	-	0	Parent=PHGpx-4_Dco;reannot_id=O62327-D4;origin_id=DCO_020843;class=GPX;
scf7180000986884	Genewise	CDS	885358	885504	.	-	0	Parent=PHGpx-4_Dco;reannot_id=O62327-D4;origin_id=DCO_020843;class=GPX;
scf7180000986883	Genewise	mRNA	532388	535364	.	+	.	ID=NPHGpx-1_Dco;reannot_id=Q95003-D1;origin_id=DCO_019742;class=GPX;
scf7180000986883	Genewise	CDS	532388	532450	.	+	0	Parent=NPHGpx-1_Dco;reannot_id=Q95003-D1;origin_id=DCO_019742;class=GPX;
scf7180000986883	Genewise	CDS	532497	532581	.	+	0	Parent=NPHGpx-1_Dco;reannot_id=Q95003-D1;origin_id=DCO_019742;class=GPX;
scf7180000986883	Genewise	CDS	534275	534375	.	+	1	Parent=NPHGpx-1_Dco;reannot_id=Q95003-D1;origin_id=DCO_019742;class=GPX;
scf7180000986883	Genewise	CDS	534441	534515	.	+	0	Parent=NPHGpx-1_Dco;reannot_id=Q95003-D1;origin_id=DCO_019742;class=GPX;
scf7180000986883	Genewise	CDS	534905	534973	.	+	0	Parent=NPHGpx-1_Dco;reannot_id=Q95003-D1;origin_id=DCO_019742;class=GPX;
scf7180000986883	Genewise	CDS	535021	535134	.	+	0	Parent=NPHGpx-1_Dco;reannot_id=Q95003-D1;origin_id=DCO_019742;class=GPX;
scf7180000986883	Genewise	CDS	535275	535364	.	+	0	Parent=NPHGpx-1_Dco;reannot_id=Q95003-D1;origin_id=DCO_019742;class=GPX;
scf7180000986746	Genewise	mRNA	814155	817166	.	+	.	ID=NPHGpx-2_Dco;reannot_id=Q95003-D2;origin_id=DCO_019741;class=GPX;
scf7180000986746	Genewise	CDS	814155	814217	.	+	0	Parent=NPHGpx-2_Dco;reannot_id=Q95003-D2;origin_id=DCO_019741;class=GPX;
scf7180000986746	Genewise	CDS	814264	814348	.	+	0	Parent=NPHGpx-2_Dco;reannot_id=Q95003-D2;origin_id=DCO_019741;class=GPX;
scf7180000986746	Genewise	CDS	816064	816164	.	+	1	Parent=NPHGpx-2_Dco;reannot_id=Q95003-D2;origin_id=DCO_019741;class=GPX;
scf7180000986746	Genewise	CDS	816242	816316	.	+	0	Parent=NPHGpx-2_Dco;reannot_id=Q95003-D2;origin_id=DCO_019741;class=GPX;
scf7180000986746	Genewise	CDS	816708	816776	.	+	0	Parent=NPHGpx-2_Dco;reannot_id=Q95003-D2;origin_id=DCO_019741;class=GPX;
scf7180000986746	Genewise	CDS	816824	816937	.	+	0	Parent=NPHGpx-2_Dco;reannot_id=Q95003-D2;origin_id=DCO_019741;class=GPX;
scf7180000986746	Genewise	CDS	817077	817166	.	+	0	Parent=NPHGpx-2_Dco;reannot_id=Q95003-D2;origin_id=DCO_019741;class=GPX;
scf7180000986906	Genewise	mRNA	305194	306547	.	+	.	ID=Prx6-1_Dco;reannot_id=O17433-D1;origin_id=DCO_019458;class=Prx;
scf7180000986906	Genewise	CDS	305194	305294	.	+	0	Parent=Prx6-1_Dco;reannot_id=O17433-D1;origin_id=DCO_019458;class=Prx;
scf7180000986906	Genewise	CDS	305609	305692	.	+	2	Parent=Prx6-1_Dco;reannot_id=O17433-D1;origin_id=DCO_019458;class=Prx;
scf7180000986906	Genewise	CDS	305735	305873	.	+	2	Parent=Prx6-1_Dco;reannot_id=O17433-D1;origin_id=DCO_019458;class=Prx;
scf7180000986906	Genewise	CDS	306063	306347	.	+	0	Parent=Prx6-1_Dco;reannot_id=O17433-D1;origin_id=DCO_019458;class=Prx;
scf7180000986906	Genewise	CDS	306392	306547	.	+	0	Parent=Prx6-1_Dco;reannot_id=O17433-D1;origin_id=DCO_019458;class=Prx;
scf7180000986748	Genewise	mRNA	440766	442460	.	-	.	ID=Prx6-2_Dco;reannot_id=P52570-D2;origin_id=DCO_019457;class=Prx;
scf7180000986748	Genewise	CDS	440766	440921	.	-	0	Parent=Prx6-2_Dco;reannot_id=P52570-D2;origin_id=DCO_019457;class=Prx;
scf7180000986748	Genewise	CDS	441346	441504	.	-	0	Parent=Prx6-2_Dco;reannot_id=P52570-D2;origin_id=DCO_019457;class=Prx;
scf7180000986748	Genewise	CDS	441561	441634	.	-	1	Parent=Prx6-2_Dco;reannot_id=P52570-D2;origin_id=DCO_019457;class=Prx;
scf7180000986748	Genewise	CDS	441851	442086	.	-	2	Parent=Prx6-2_Dco;reannot_id=P52570-D2;origin_id=DCO_019457;class=Prx;
scf7180000986748	Genewise	CDS	442381	442460	.	-	0	Parent=Prx6-2_Dco;reannot_id=P52570-D2;origin_id=DCO_019457;class=Prx;
scf7180000986866	Genewise	mRNA	1053039	1054277	.	+	.	ID=Prx1-1_Dco;reannot_id=Q9NL98-D1;origin_id=DCO_020385;class=Prx;
scf7180000986866	Genewise	CDS	1053039	1053172	.	+	0	Parent=Prx1-1_Dco;reannot_id=Q9NL98-D1;origin_id=DCO_020385;class=Prx;
scf7180000986866	Genewise	CDS	1053385	1053511	.	+	2	Parent=Prx1-1_Dco;reannot_id=Q9NL98-D1;origin_id=DCO_020385;class=Prx;
scf7180000986866	Genewise	CDS	1053677	1053791	.	+	0	Parent=Prx1-1_Dco;reannot_id=Q9NL98-D1;origin_id=DCO_020385;class=Prx;
scf7180000986866	Genewise	CDS	1053960	1054078	.	+	1	Parent=Prx1-1_Dco;reannot_id=Q9NL98-D1;origin_id=DCO_020385;class=Prx;
scf7180000986866	Genewise	CDS	1054206	1054277	.	+	0	Parent=Prx1-1_Dco;reannot_id=Q9NL98-D1;origin_id=DCO_020385;class=Prx;
scf7180000986876	Genewise	mRNA	120276	121277	.	+	.	ID=Prx1-2_Dco;reannot_id=Q9NL98-D2;origin_id=DCO_019081;class=Prx;
scf7180000986876	Genewise	CDS	120276	120409	.	+	0	Parent=Prx1-2_Dco;reannot_id=Q9NL98-D2;origin_id=DCO_019081;class=Prx;
scf7180000986876	Genewise	CDS	120606	120732	.	+	2	Parent=Prx1-2_Dco;reannot_id=Q9NL98-D2;origin_id=DCO_019081;class=Prx;
scf7180000986876	Genewise	CDS	120779	120893	.	+	0	Parent=Prx1-2_Dco;reannot_id=Q9NL98-D2;origin_id=DCO_019081;class=Prx;
scf7180000986876	Genewise	CDS	120960	121078	.	+	1	Parent=Prx1-2_Dco;reannot_id=Q9NL98-D2;origin_id=DCO_019081;class=Prx;
scf7180000986876	Genewise	CDS	121188	121277	.	+	0	Parent=Prx1-2_Dco;reannot_id=Q9NL98-D2;origin_id=DCO_019081;class=Prx;
scf7180000986549	Genewise	mRNA	421444	422510	.	+	.	ID=Prx1-3_Dco;reannot_id=Q9NL98-D3;origin_id=DCO_019082;class=Prx;
scf7180000986549	Genewise	CDS	421444	421577	.	+	0	Parent=Prx1-3_Dco;reannot_id=Q9NL98-D3;origin_id=DCO_019082;class=Prx;
scf7180000986549	Genewise	CDS	421764	421890	.	+	2	Parent=Prx1-3_Dco;reannot_id=Q9NL98-D3;origin_id=DCO_019082;class=Prx;
scf7180000986549	Genewise	CDS	421939	422053	.	+	0	Parent=Prx1-3_Dco;reannot_id=Q9NL98-D3;origin_id=DCO_019082;class=Prx;
scf7180000986549	Genewise	CDS	422197	422315	.	+	1	Parent=Prx1-3_Dco;reannot_id=Q9NL98-D3;origin_id=DCO_019082;class=Prx;
scf7180000986549	Genewise	CDS	422421	422510	.	+	0	Parent=Prx1-3_Dco;reannot_id=Q9NL98-D3;origin_id=DCO_019082;class=Prx;
scf7180000986886	Genewise	mRNA	427572	428881	.	-	.	ID=Prx1-4_Dco;reannot_id=Q9NL98-D5;origin_id=DCO_020386;class=Prx;
scf7180000986886	Genewise	CDS	427572	427652	.	-	0	Parent=Prx1-4_Dco;reannot_id=Q9NL98-D5;origin_id=DCO_020386;class=Prx;
scf7180000986886	Genewise	CDS	427815	427933	.	-	1	Parent=Prx1-4_Dco;reannot_id=Q9NL98-D5;origin_id=DCO_020386;class=Prx;
scf7180000986886	Genewise	CDS	428121	428235	.	-	0	Parent=Prx1-4_Dco;reannot_id=Q9NL98-D5;origin_id=DCO_020386;class=Prx;
scf7180000986886	Genewise	CDS	428409	428535	.	-	2	Parent=Prx1-4_Dco;reannot_id=Q9NL98-D5;origin_id=DCO_020386;class=Prx;
scf7180000986886	Genewise	CDS	428748	428881	.	-	0	Parent=Prx1-4_Dco;reannot_id=Q9NL98-D5;origin_id=DCO_020386;class=Prx;
scf7180000986869	Genewise	mRNA	763131	764489	.	+	.	ID=SOD1-1_Dco;reannot_id=A8XCP3-D1;origin_id=DCO_021359;class=SOD;
scf7180000986869	Genewise	CDS	763131	763220	.	+	0	Parent=SOD1-1_Dco;reannot_id=A8XCP3-D1;origin_id=DCO_021359;class=SOD;
scf7180000986869	Genewise	CDS	763376	763456	.	+	0	Parent=SOD1-1_Dco;reannot_id=A8XCP3-D1;origin_id=DCO_021359;class=SOD;
scf7180000986869	Genewise	CDS	763592	763669	.	+	0	Parent=SOD1-1_Dco;reannot_id=A8XCP3-D1;origin_id=DCO_021359;class=SOD;
scf7180000986869	Genewise	CDS	763940	764093	.	+	0	Parent=SOD1-1_Dco;reannot_id=A8XCP3-D1;origin_id=DCO_021359;class=SOD;
scf7180000986869	Genewise	CDS	764395	764489	.	+	1	Parent=SOD1-1_Dco;reannot_id=A8XCP3-D1;origin_id=DCO_021359;class=SOD;
scf7180000986715	Genewise	mRNA	22863	24082	.	+	.	ID=SOD2-1_Dco;reannot_id=P31161-D1;origin_id=DCO_019659;class=SOD;
scf7180000986715	Genewise	CDS	22863	23031	.	+	0	Parent=SOD2-1_Dco;reannot_id=P31161-D1;origin_id=DCO_019659;class=SOD;
scf7180000986715	Genewise	CDS	23234	23351	.	+	1	Parent=SOD2-1_Dco;reannot_id=P31161-D1;origin_id=DCO_019659;class=SOD;
scf7180000986715	Genewise	CDS	23523	23661	.	+	2	Parent=SOD2-1_Dco;reannot_id=P31161-D1;origin_id=DCO_019659;class=SOD;
scf7180000986715	Genewise	CDS	23706	23831	.	+	0	Parent=SOD2-1_Dco;reannot_id=P31161-D1;origin_id=DCO_019659;class=SOD;
scf7180000986715	Genewise	CDS	24023	24082	.	+	0	Parent=SOD2-1_Dco;reannot_id=P31161-D1;origin_id=DCO_019659;class=SOD;
scf7180000986884	Genewise	mRNA	231823	233060	.	-	.	ID=SOD2-2_Dco;reannot_id=P31161-D2;origin_id=DCO_019660;class=SOD;
scf7180000986884	Genewise	CDS	231823	231882	.	-	0	Parent=SOD2-2_Dco;reannot_id=P31161-D2;origin_id=DCO_019660;class=SOD;
scf7180000986884	Genewise	CDS	232066	232191	.	-	0	Parent=SOD2-2_Dco;reannot_id=P31161-D2;origin_id=DCO_019660;class=SOD;
scf7180000986884	Genewise	CDS	232236	232357	.	-	1	Parent=SOD2-2_Dco;reannot_id=P31161-D2;origin_id=DCO_019660;class=SOD;
scf7180000986884	Genewise	CDS	232564	232674	.	-	1	Parent=SOD2-2_Dco;reannot_id=P31161-D2;origin_id=DCO_019660;class=SOD;
scf7180000986884	Genewise	CDS	232880	233060	.	-	0	Parent=SOD2-2_Dco;reannot_id=P31161-D2;origin_id=DCO_019660;class=SOD;
scf7180000986869	Genewise	mRNA	606855	607384	.	+	.	ID=SOD3-1_Dco;reannot_id=P34461-D2;origin_id=DCO_020543;class=SOD;
scf7180000986869	Genewise	CDS	606855	607034	.	+	0	Parent=SOD3-1_Dco;reannot_id=P34461-D2;origin_id=DCO_020543;class=SOD;
scf7180000986869	Genewise	CDS	607205	607384	.	+	0	Parent=SOD3-1_Dco;reannot_id=P34461-D2;origin_id=DCO_020543;class=SOD;
scf7180000986848	Genewise	mRNA	1844055	1844513	.	+	.	ID=SOD3-4_Dco;reannot_id=P34461-D4;origin_id=DCO_021627;class=SOD;
scf7180000986848	Genewise	CDS	1844055	1844165	.	+	0	Parent=SOD3-4_Dco;reannot_id=P34461-D4;origin_id=DCO_021627;class=SOD;
scf7180000986848	Genewise	CDS	1844307	1844513	.	+	0	Parent=SOD3-4_Dco;reannot_id=P34461-D4;origin_id=DCO_021627;class=SOD;
scf7180000986907	Genewise	mRNA	361979	362766	.	+	.	ID=SOD3-2_Dco;reannot_id=P51547-D2;origin_id=DCO_021628;class=SOD;
scf7180000986907	Genewise	CDS	361979	362195	.	+	0	Parent=SOD3-2_Dco;reannot_id=P51547-D2;origin_id=DCO_021628;class=SOD;
scf7180000986907	Genewise	CDS	362314	362429	.	+	1	Parent=SOD3-2_Dco;reannot_id=P51547-D2;origin_id=DCO_021628;class=SOD;
scf7180000986907	Genewise	CDS	362581	362766	.	+	0	Parent=SOD3-2_Dco;reannot_id=P51547-D2;origin_id=DCO_021628;class=SOD;
scf7180000986877	Genewise	mRNA	1880749	1881280	.	+	.	ID=SOD3-3_Dco;reannot_id=P51547-D3;origin_id=DCO_020544;class=SOD;
scf7180000986877	Genewise	CDS	1880749	1880928	.	+	0	Parent=SOD3-3_Dco;reannot_id=P51547-D3;origin_id=DCO_020544;class=SOD;
scf7180000986877	Genewise	CDS	1881095	1881280	.	+	0	Parent=SOD3-3_Dco;reannot_id=P51547-D3;origin_id=DCO_020544;class=SOD;
scf7180000986877	Genewise	mRNA	2037617	2038952	.	+	.	ID=SOD1-2_Dco;reannot_id=Q27666-D2;origin_id=DCO_021360;class=SOD;
scf7180000986877	Genewise	CDS	2037617	2037685	.	+	0	Parent=SOD1-2_Dco;reannot_id=Q27666-D2;origin_id=DCO_021360;class=SOD;
scf7180000986877	Genewise	CDS	2037832	2037912	.	+	0	Parent=SOD1-2_Dco;reannot_id=Q27666-D2;origin_id=DCO_021360;class=SOD;
scf7180000986877	Genewise	CDS	2038045	2038122	.	+	0	Parent=SOD1-2_Dco;reannot_id=Q27666-D2;origin_id=DCO_021360;class=SOD;
scf7180000986877	Genewise	CDS	2038402	2038555	.	+	0	Parent=SOD1-2_Dco;reannot_id=Q27666-D2;origin_id=DCO_021360;class=SOD;
scf7180000986877	Genewise	CDS	2038858	2038952	.	+	1	Parent=SOD1-2_Dco;reannot_id=Q27666-D2;origin_id=DCO_021360;class=SOD;
