# Supplementary material for: Speciation and adaptive evolution reshape antioxidant enzymatic system diversity across the phylum Nematoda
Source: BMC Biol. 2020 Nov 26;18:181. doi: 10.1186/s12915-020-00896-z (PMC7694339; doi:10.1186/s12915-020-00896-z)
Supplement: Supplementary file 4 — Additional file 4:. Protein-coding transcript (cds) and Protein-coding transcript translation (pep) sequences, and GFF (gff) files of antioxidant enzymes in 58 nematodes. [file 12915_2020_896_MOESM4_ESM.zip › Additional file 4-gff and sequences of re-annoted antioxidant enzymes in 58 nematodes/58_nematodes_antioxidant_enzymes/gff/dirofilaria_immitis.PRJEB1797.antioxidant.gff]

nDi.2.2.scaf00098	Genewise	mRNA	103545	104311	.	-	.	ID=PHGpx-1_Dim;reannot_id=O02621-D2;origin_id=nDi.2.2.2.t04659;class=GPX;
nDi.2.2.scaf00098	Genewise	CDS	103545	103619	.	-	0	Parent=PHGpx-1_Dim;reannot_id=O02621-D2;origin_id=nDi.2.2.2.t04659;class=GPX;
nDi.2.2.scaf00098	Genewise	CDS	103784	103984	.	-	0	Parent=PHGpx-1_Dim;reannot_id=O02621-D2;origin_id=nDi.2.2.2.t04659;class=GPX;
nDi.2.2.scaf00098	Genewise	CDS	104165	104311	.	-	0	Parent=PHGpx-1_Dim;reannot_id=O02621-D2;origin_id=nDi.2.2.2.t04659;class=GPX;
nDi.2.2.scaf01103	Genewise	mRNA	5506	6569	.	+	.	ID=PHGpx-2_Dim;reannot_id=O62327-D1;origin_id=nDi.2.2.2.t09886;class=GPX;
nDi.2.2.scaf01103	Genewise	CDS	5506	5652	.	+	0	Parent=PHGpx-2_Dim;reannot_id=O62327-D1;origin_id=nDi.2.2.2.t09886;class=GPX;
nDi.2.2.scaf01103	Genewise	CDS	6366	6569	.	+	0	Parent=PHGpx-2_Dim;reannot_id=O62327-D1;origin_id=nDi.2.2.2.t09886;class=GPX;
nDi.2.2.scaf01103	Genewise	mRNA	2040	2680	.	+	.	ID=PHGpx-3_Dim;reannot_id=O62327-D3;origin_id=nDi.2.2.2.t09885;class=GPX;
nDi.2.2.scaf01103	Genewise	CDS	2040	2186	.	+	0	Parent=PHGpx-3_Dim;reannot_id=O62327-D3;origin_id=nDi.2.2.2.t09885;class=GPX;
nDi.2.2.scaf01103	Genewise	CDS	2477	2680	.	+	0	Parent=PHGpx-3_Dim;reannot_id=O62327-D3;origin_id=nDi.2.2.2.t09885;class=GPX;
nDi.2.2.scaf00033	Genewise	mRNA	41329	42843	.	-	.	ID=NPHGpx_Dim;reannot_id=P52033-D1;origin_id=nDi.2.2.2.t02595;class=GPX;
nDi.2.2.scaf00033	Genewise	CDS	41329	41529	.	-	0	Parent=NPHGpx_Dim;reannot_id=P52033-D1;origin_id=nDi.2.2.2.t02595;class=GPX;
nDi.2.2.scaf00033	Genewise	CDS	41783	42027	.	-	1	Parent=NPHGpx_Dim;reannot_id=P52033-D1;origin_id=nDi.2.2.2.t02595;class=GPX;
nDi.2.2.scaf00033	Genewise	CDS	42389	42541	.	-	1	Parent=NPHGpx_Dim;reannot_id=P52033-D1;origin_id=nDi.2.2.2.t02595;class=GPX;
nDi.2.2.scaf00033	Genewise	CDS	42780	42843	.	-	0	Parent=NPHGpx_Dim;reannot_id=P52033-D1;origin_id=nDi.2.2.2.t02595;class=GPX;
nDi.2.2.scaf00060	Genewise	mRNA	39290	40550	.	+	.	ID=Prx1-1_Dim;reannot_id=P48822-D1;origin_id=nDi.2.2.2.t03672;class=Prx;
nDi.2.2.scaf00060	Genewise	CDS	39290	39400	.	+	0	Parent=Prx1-1_Dim;reannot_id=P48822-D1;origin_id=nDi.2.2.2.t03672;class=Prx;
nDi.2.2.scaf00060	Genewise	CDS	39526	39617	.	+	0	Parent=Prx1-1_Dim;reannot_id=P48822-D1;origin_id=nDi.2.2.2.t03672;class=Prx;
nDi.2.2.scaf00060	Genewise	CDS	39855	40014	.	+	2	Parent=Prx1-1_Dim;reannot_id=P48822-D1;origin_id=nDi.2.2.2.t03672;class=Prx;
nDi.2.2.scaf00060	Genewise	CDS	40113	40192	.	+	0	Parent=Prx1-1_Dim;reannot_id=P48822-D1;origin_id=nDi.2.2.2.t03672;class=Prx;
nDi.2.2.scaf00060	Genewise	CDS	40328	40550	.	+	2	Parent=Prx1-1_Dim;reannot_id=P48822-D1;origin_id=nDi.2.2.2.t03672;class=Prx;
nDi.2.2.scaf00251	Genewise	mRNA	58551	59775	.	+	.	ID=Prx1-2_Dim;reannot_id=Q17172-D1;origin_id=nDi.2.2.2.t06574;class=Prx;
nDi.2.2.scaf00251	Genewise	CDS	58551	58696	.	+	0	Parent=Prx1-2_Dim;reannot_id=Q17172-D1;origin_id=nDi.2.2.2.t06574;class=Prx;
nDi.2.2.scaf00251	Genewise	CDS	58837	59076	.	+	2	Parent=Prx1-2_Dim;reannot_id=Q17172-D1;origin_id=nDi.2.2.2.t06574;class=Prx;
nDi.2.2.scaf00251	Genewise	CDS	59341	59470	.	+	2	Parent=Prx1-2_Dim;reannot_id=Q17172-D1;origin_id=nDi.2.2.2.t06574;class=Prx;
nDi.2.2.scaf00251	Genewise	CDS	59695	59775	.	+	0	Parent=Prx1-2_Dim;reannot_id=Q17172-D1;origin_id=nDi.2.2.2.t06574;class=Prx;
nDi.2.2.scaf00251	Genewise	mRNA	62719	64033	.	+	.	ID=Prx1-3_Dim;reannot_id=Q17172-D2;origin_id=nDi.2.2.2.t06575;class=Prx;
nDi.2.2.scaf00251	Genewise	CDS	62719	62864	.	+	0	Parent=Prx1-3_Dim;reannot_id=Q17172-D2;origin_id=nDi.2.2.2.t06575;class=Prx;
nDi.2.2.scaf00251	Genewise	CDS	63005	63244	.	+	2	Parent=Prx1-3_Dim;reannot_id=Q17172-D2;origin_id=nDi.2.2.2.t06575;class=Prx;
nDi.2.2.scaf00251	Genewise	CDS	63509	63638	.	+	2	Parent=Prx1-3_Dim;reannot_id=Q17172-D2;origin_id=nDi.2.2.2.t06575;class=Prx;
nDi.2.2.scaf00251	Genewise	CDS	63953	64033	.	+	0	Parent=Prx1-3_Dim;reannot_id=Q17172-D2;origin_id=nDi.2.2.2.t06575;class=Prx;
nDi.2.2.scaf01385	Genewise	mRNA	1778	2941	.	+	.	ID=SOD1_Dim;reannot_id=P24706-D1;origin_id=nDi.2.2.2.t10268;class=SOD;
nDi.2.2.scaf01385	Genewise	CDS	1778	1843	.	+	0	Parent=SOD1_Dim;reannot_id=P24706-D1;origin_id=nDi.2.2.2.t10268;class=SOD;
nDi.2.2.scaf01385	Genewise	CDS	2127	2285	.	+	0	Parent=SOD1_Dim;reannot_id=P24706-D1;origin_id=nDi.2.2.2.t10268;class=SOD;
nDi.2.2.scaf01385	Genewise	CDS	2560	2649	.	+	0	Parent=SOD1_Dim;reannot_id=P24706-D1;origin_id=nDi.2.2.2.t10268;class=SOD;
nDi.2.2.scaf01385	Genewise	CDS	2789	2941	.	+	0	Parent=SOD1_Dim;reannot_id=P24706-D1;origin_id=nDi.2.2.2.t10268;class=SOD;
nDi.2.2.scaf05833	Genewise	mRNA	58	804	.	+	.	ID=SOD1-like_Dim;reannot_id=P41974-D1;origin_id=nDi.2.2.2.t11865;class=SOD;
nDi.2.2.scaf05833	Genewise	CDS	58	225	.	+	0	Parent=SOD1-like_Dim;reannot_id=P41974-D1;origin_id=nDi.2.2.2.t11865;class=SOD;
nDi.2.2.scaf05833	Genewise	CDS	403	492	.	+	0	Parent=SOD1-like_Dim;reannot_id=P41974-D1;origin_id=nDi.2.2.2.t11865;class=SOD;
nDi.2.2.scaf05833	Genewise	CDS	646	804	.	+	0	Parent=SOD1-like_Dim;reannot_id=P41974-D1;origin_id=nDi.2.2.2.t11865;class=SOD;
nDi.2.2.scaf00560	Genewise	mRNA	19815	21607	.	-	.	ID=SOD2_Dim;reannot_id=P41981-D1;origin_id=nDi.2.2.2.t08399;class=SOD;
nDi.2.2.scaf00560	Genewise	CDS	19815	20017	.	-	1	Parent=SOD2_Dim;reannot_id=P41981-D1;origin_id=nDi.2.2.2.t08399;class=SOD;
nDi.2.2.scaf00560	Genewise	CDS	20387	20449	.	-	1	Parent=SOD2_Dim;reannot_id=P41981-D1;origin_id=nDi.2.2.2.t08399;class=SOD;
nDi.2.2.scaf00560	Genewise	CDS	20702	20821	.	-	1	Parent=SOD2_Dim;reannot_id=P41981-D1;origin_id=nDi.2.2.2.t08399;class=SOD;
nDi.2.2.scaf00560	Genewise	CDS	21204	21382	.	-	2	Parent=SOD2_Dim;reannot_id=P41981-D1;origin_id=nDi.2.2.2.t08399;class=SOD;
nDi.2.2.scaf00560	Genewise	CDS	21561	21607	.	-	0	Parent=SOD2_Dim;reannot_id=P41981-D1;origin_id=nDi.2.2.2.t08399;class=SOD;
