# Supplementary material for: Speciation and adaptive evolution reshape antioxidant enzymatic system diversity across the phylum Nematoda
Source: BMC Biol. 2020 Nov 26;18:181. doi: 10.1186/s12915-020-00896-z (PMC7694339; doi:10.1186/s12915-020-00896-z)
Supplement: Supplementary file 4 — Additional file 4:. Protein-coding transcript (cds) and Protein-coding transcript translation (pep) sequences, and GFF (gff) files of antioxidant enzymes in 58 nematodes. [file 12915_2020_896_MOESM4_ESM.zip › Additional file 4-gff and sequences of re-annoted antioxidant enzymes in 58 nematodes/58_nematodes_antioxidant_enzymes/gff/ditylenchus_destructor.PRJNA312427.antioxidant.gff]

scaffold46	Genewise	mRNA	462693	465687	.	-	.	ID=Ctl_Dde;reannot_id=P90682-D1;origin_id=Dd_07707;class=Cat;
scaffold46	Genewise	CDS	462693	462842	.	-	0	Parent=Ctl_Dde;reannot_id=P90682-D1;origin_id=Dd_07707;class=Cat;
scaffold46	Genewise	CDS	463037	463191	.	-	1	Parent=Ctl_Dde;reannot_id=P90682-D1;origin_id=Dd_07707;class=Cat;
scaffold46	Genewise	CDS	463367	463507	.	-	1	Parent=Ctl_Dde;reannot_id=P90682-D1;origin_id=Dd_07707;class=Cat;
scaffold46	Genewise	CDS	463584	463788	.	-	0	Parent=Ctl_Dde;reannot_id=P90682-D1;origin_id=Dd_07707;class=Cat;
scaffold46	Genewise	CDS	463905	464039	.	-	0	Parent=Ctl_Dde;reannot_id=P90682-D1;origin_id=Dd_07707;class=Cat;
scaffold46	Genewise	CDS	464658	464811	.	-	2	Parent=Ctl_Dde;reannot_id=P90682-D1;origin_id=Dd_07707;class=Cat;
scaffold46	Genewise	CDS	465038	465245	.	-	1	Parent=Ctl_Dde;reannot_id=P90682-D1;origin_id=Dd_07707;class=Cat;
scaffold46	Genewise	CDS	465408	465687	.	-	0	Parent=Ctl_Dde;reannot_id=P90682-D1;origin_id=Dd_07707;class=Cat;
scaffold40	Genewise	mRNA	375880	377220	.	+	.	ID=PHGpx-1_Dde;reannot_id=O02621-D1;origin_id=Dd_07201;class=GPX;
scaffold40	Genewise	CDS	375880	376032	.	+	0	Parent=PHGpx-1_Dde;reannot_id=O02621-D1;origin_id=Dd_07201;class=GPX;
scaffold40	Genewise	CDS	376945	377220	.	+	0	Parent=PHGpx-1_Dde;reannot_id=O02621-D1;origin_id=Dd_07201;class=GPX;
scaffold46	Genewise	mRNA	526296	527575	.	+	.	ID=PHGpx-2_Dde;reannot_id=O62327-D2;origin_id=Dd_07716;class=GPX;
scaffold46	Genewise	CDS	526296	526454	.	+	0	Parent=PHGpx-2_Dde;reannot_id=O62327-D2;origin_id=Dd_07716;class=GPX;
scaffold46	Genewise	CDS	527363	527575	.	+	0	Parent=PHGpx-2_Dde;reannot_id=O62327-D2;origin_id=Dd_07716;class=GPX;
scaffold12	Genewise	mRNA	1339766	1341328	.	+	.	ID=NPHGpx-1_Dde;reannot_id=Q95003-D1;origin_id=Dd_03505;class=GPX;
scaffold12	Genewise	CDS	1339766	1339856	.	+	0	Parent=NPHGpx-1_Dde;reannot_id=Q95003-D1;origin_id=Dd_03505;class=GPX;
scaffold12	Genewise	CDS	1339907	1340038	.	+	1	Parent=NPHGpx-1_Dde;reannot_id=Q95003-D1;origin_id=Dd_03505;class=GPX;
scaffold12	Genewise	CDS	1341009	1341328	.	+	1	Parent=NPHGpx-1_Dde;reannot_id=Q95003-D1;origin_id=Dd_03505;class=GPX;
scaffold6	Genewise	mRNA	1920714	1921810	.	+	.	ID=NPHGpx-2_Dde;reannot_id=Q95003-D2;origin_id=Dd_02046;class=GPX;
scaffold6	Genewise	CDS	1920714	1920788	.	+	0	Parent=NPHGpx-2_Dde;reannot_id=Q95003-D2;origin_id=Dd_02046;class=GPX;
scaffold6	Genewise	CDS	1921118	1921190	.	+	0	Parent=NPHGpx-2_Dde;reannot_id=Q95003-D2;origin_id=Dd_02046;class=GPX;
scaffold6	Genewise	CDS	1921290	1921444	.	+	1	Parent=NPHGpx-2_Dde;reannot_id=Q95003-D2;origin_id=Dd_02046;class=GPX;
scaffold6	Genewise	CDS	1921521	1921564	.	+	0	Parent=NPHGpx-2_Dde;reannot_id=Q95003-D2;origin_id=Dd_02046;class=GPX;
scaffold6	Genewise	CDS	1921611	1921659	.	+	2	Parent=NPHGpx-2_Dde;reannot_id=Q95003-D2;origin_id=Dd_02046;class=GPX;
scaffold6	Genewise	CDS	1921706	1921810	.	+	0	Parent=NPHGpx-2_Dde;reannot_id=Q95003-D2;origin_id=Dd_02046;class=GPX;
scaffold6	Genewise	mRNA	1573565	1575132	.	-	.	ID=Prx1-1_Dde;reannot_id=Q21824-D1;origin_id=Dd_01990;class=Prx;
scaffold6	Genewise	CDS	1573565	1573644	.	-	1	Parent=Prx1-1_Dde;reannot_id=Q21824-D1;origin_id=Dd_01990;class=Prx;
scaffold6	Genewise	CDS	1573699	1573829	.	-	2	Parent=Prx1-1_Dde;reannot_id=Q21824-D1;origin_id=Dd_01990;class=Prx;
scaffold6	Genewise	CDS	1574355	1574434	.	-	0	Parent=Prx1-1_Dde;reannot_id=Q21824-D1;origin_id=Dd_01990;class=Prx;
scaffold6	Genewise	CDS	1574481	1574732	.	-	0	Parent=Prx1-1_Dde;reannot_id=Q21824-D1;origin_id=Dd_01990;class=Prx;
scaffold6	Genewise	CDS	1575001	1575132	.	-	0	Parent=Prx1-1_Dde;reannot_id=Q21824-D1;origin_id=Dd_01990;class=Prx;
scaffold77	Genewise	mRNA	8973	12635	.	-	.	ID=Prx1-2_Dde;reannot_id=Q9NL98-D1;origin_id=Dd_09400;class=Prx;
scaffold77	Genewise	CDS	8973	9058	.	-	1	Parent=Prx1-2_Dde;reannot_id=Q9NL98-D1;origin_id=Dd_09400;class=Prx;
scaffold77	Genewise	CDS	9660	9784	.	-	2	Parent=Prx1-2_Dde;reannot_id=Q9NL98-D1;origin_id=Dd_09400;class=Prx;
scaffold77	Genewise	CDS	9831	10005	.	-	1	Parent=Prx1-2_Dde;reannot_id=Q9NL98-D1;origin_id=Dd_09400;class=Prx;
scaffold77	Genewise	CDS	12387	12448	.	-	2	Parent=Prx1-2_Dde;reannot_id=Q9NL98-D1;origin_id=Dd_09400;class=Prx;
scaffold77	Genewise	CDS	12502	12635	.	-	0	Parent=Prx1-2_Dde;reannot_id=Q9NL98-D1;origin_id=Dd_09400;class=Prx;
scaffold255	Genewise	mRNA	61163	64215	.	+	.	ID=SOD2_Dde;reannot_id=P31161-D1;origin_id=Dd_12895;class=SOD;
scaffold255	Genewise	CDS	61163	61322	.	+	0	Parent=SOD2_Dde;reannot_id=P31161-D1;origin_id=Dd_12895;class=SOD;
scaffold255	Genewise	CDS	61639	61752	.	+	1	Parent=SOD2_Dde;reannot_id=P31161-D1;origin_id=Dd_12895;class=SOD;
scaffold255	Genewise	CDS	62052	62209	.	+	1	Parent=SOD2_Dde;reannot_id=P31161-D1;origin_id=Dd_12895;class=SOD;
scaffold255	Genewise	CDS	62214	62270	.	+	0	Parent=SOD2_Dde;reannot_id=P31161-D1;origin_id=Dd_12895;class=SOD;
scaffold255	Genewise	CDS	62275	62281	.	+	0	Parent=SOD2_Dde;reannot_id=P31161-D1;origin_id=Dd_12895;class=SOD;
scaffold255	Genewise	CDS	64073	64215	.	+	1	Parent=SOD2_Dde;reannot_id=P31161-D1;origin_id=Dd_12895;class=SOD;
scaffold8	Genewise	mRNA	1495189	1496240	.	-	.	ID=SOD1-1_Dde;reannot_id=P41962-D2;origin_id=Dd_02517;class=SOD;
scaffold8	Genewise	CDS	1495189	1495283	.	-	1	Parent=SOD1-1_Dde;reannot_id=P41962-D2;origin_id=Dd_02517;class=SOD;
scaffold8	Genewise	CDS	1495777	1495930	.	-	0	Parent=SOD1-1_Dde;reannot_id=P41962-D2;origin_id=Dd_02517;class=SOD;
scaffold8	Genewise	CDS	1496035	1496081	.	-	1	Parent=SOD1-1_Dde;reannot_id=P41962-D2;origin_id=Dd_02517;class=SOD;
scaffold8	Genewise	CDS	1496129	1496240	.	-	0	Parent=SOD1-1_Dde;reannot_id=P41962-D2;origin_id=Dd_02517;class=SOD;
scaffold1	Genewise	mRNA	469445	470080	.	+	.	ID=SOD3_Dde;reannot_id=P51547-D1;origin_id=Dd_00081;class=SOD;
scaffold1	Genewise	CDS	469445	469531	.	+	0	Parent=SOD3_Dde;reannot_id=P51547-D1;origin_id=Dd_00081;class=SOD;
scaffold1	Genewise	CDS	469581	469689	.	+	0	Parent=SOD3_Dde;reannot_id=P51547-D1;origin_id=Dd_00081;class=SOD;
scaffold1	Genewise	CDS	469899	470080	.	+	1	Parent=SOD3_Dde;reannot_id=P51547-D1;origin_id=Dd_00081;class=SOD;
scaffold2	Genewise	mRNA	1083007	1084447	.	-	.	ID=SOD1-2_Dde;reannot_id=Q27666-D1;origin_id=Dd_00703;class=SOD;
scaffold2	Genewise	CDS	1083007	1083101	.	-	1	Parent=SOD1-2_Dde;reannot_id=Q27666-D1;origin_id=Dd_00703;class=SOD;
scaffold2	Genewise	CDS	1083703	1083856	.	-	0	Parent=SOD1-2_Dde;reannot_id=Q27666-D1;origin_id=Dd_00703;class=SOD;
scaffold2	Genewise	CDS	1083900	1084058	.	-	0	Parent=SOD1-2_Dde;reannot_id=Q27666-D1;origin_id=Dd_00703;class=SOD;
scaffold2	Genewise	CDS	1084379	1084447	.	-	0	Parent=SOD1-2_Dde;reannot_id=Q27666-D1;origin_id=Dd_00703;class=SOD;
