# Supplementary material for: Speciation and adaptive evolution reshape antioxidant enzymatic system diversity across the phylum Nematoda
Source: BMC Biol. 2020 Nov 26;18:181. doi: 10.1186/s12915-020-00896-z (PMC7694339; doi:10.1186/s12915-020-00896-z)
Supplement: Supplementary file 4 — Additional file 4:. Protein-coding transcript (cds) and Protein-coding transcript translation (pep) sequences, and GFF (gff) files of antioxidant enzymes in 58 nematodes. [file 12915_2020_896_MOESM4_ESM.zip › Additional file 4-gff and sequences of re-annoted antioxidant enzymes in 58 nematodes/58_nematodes_antioxidant_enzymes/gff/dracunculus_medinensis.PRJEB500.antioxidant.gff]

DME_scaffold0000013	Genewise	mRNA	640554	646373	.	-	.	ID=Ctl_Dme;reannot_id=P90682-D1;origin_id=DME_0000369701-mRNA-1;class=Cat;
DME_scaffold0000013	Genewise	CDS	640554	640724	.	-	0	Parent=Ctl_Dme;reannot_id=P90682-D1;origin_id=DME_0000369701-mRNA-1;class=Cat;
DME_scaffold0000013	Genewise	CDS	641292	641443	.	-	1	Parent=Ctl_Dme;reannot_id=P90682-D1;origin_id=DME_0000369701-mRNA-1;class=Cat;
DME_scaffold0000013	Genewise	CDS	641509	641649	.	-	1	Parent=Ctl_Dme;reannot_id=P90682-D1;origin_id=DME_0000369701-mRNA-1;class=Cat;
DME_scaffold0000013	Genewise	CDS	642199	642352	.	-	0	Parent=Ctl_Dme;reannot_id=P90682-D1;origin_id=DME_0000369701-mRNA-1;class=Cat;
DME_scaffold0000013	Genewise	CDS	642507	642563	.	-	0	Parent=Ctl_Dme;reannot_id=P90682-D1;origin_id=DME_0000369701-mRNA-1;class=Cat;
DME_scaffold0000013	Genewise	CDS	642708	642842	.	-	0	Parent=Ctl_Dme;reannot_id=P90682-D1;origin_id=DME_0000369701-mRNA-1;class=Cat;
DME_scaffold0000013	Genewise	CDS	644244	644423	.	-	0	Parent=Ctl_Dme;reannot_id=P90682-D1;origin_id=DME_0000369701-mRNA-1;class=Cat;
DME_scaffold0000013	Genewise	CDS	644760	644941	.	-	1	Parent=Ctl_Dme;reannot_id=P90682-D1;origin_id=DME_0000369701-mRNA-1;class=Cat;
DME_scaffold0000013	Genewise	CDS	645186	645296	.	-	1	Parent=Ctl_Dme;reannot_id=P90682-D1;origin_id=DME_0000369701-mRNA-1;class=Cat;
DME_scaffold0000013	Genewise	CDS	646214	646373	.	-	0	Parent=Ctl_Dme;reannot_id=P90682-D1;origin_id=DME_0000369701-mRNA-1;class=Cat;
DME_scaffold0000001	Genewise	mRNA	2307766	2308248	.	-	.	ID=PHGpx_Dme;reannot_id=O02621-D1;origin_id=DME_0000024201-mRNA-1;class=GPX;
DME_scaffold0000001	Genewise	CDS	2307766	2308248	.	-	0	Parent=PHGpx_Dme;reannot_id=O02621-D1;origin_id=DME_0000024201-mRNA-1;class=GPX;
DME_scaffold0000026	Genewise	mRNA	126743	128284	.	+	.	ID=NPHGpx_Dme;reannot_id=Q95003-D1;origin_id=DME_0000519301-mRNA-1;class=GPX;
DME_scaffold0000026	Genewise	CDS	126743	126875	.	+	0	Parent=NPHGpx_Dme;reannot_id=Q95003-D1;origin_id=DME_0000519301-mRNA-1;class=GPX;
DME_scaffold0000026	Genewise	CDS	127655	127899	.	+	1	Parent=NPHGpx_Dme;reannot_id=Q95003-D1;origin_id=DME_0000519301-mRNA-1;class=GPX;
DME_scaffold0000026	Genewise	CDS	128078	128284	.	+	0	Parent=NPHGpx_Dme;reannot_id=Q95003-D1;origin_id=DME_0000519301-mRNA-1;class=GPX;
DME_scaffold0000004	Genewise	mRNA	2112622	2114648	.	-	.	ID=Prx1-1_Dme;reannot_id=Q21824-D1;origin_id=DME_0000147701-mRNA-1;class=Prx;
DME_scaffold0000004	Genewise	CDS	2112622	2112838	.	-	2	Parent=Prx1-1_Dme;reannot_id=Q21824-D1;origin_id=DME_0000147701-mRNA-1;class=Prx;
DME_scaffold0000004	Genewise	CDS	2113121	2113200	.	-	0	Parent=Prx1-1_Dme;reannot_id=Q21824-D1;origin_id=DME_0000147701-mRNA-1;class=Prx;
DME_scaffold0000004	Genewise	CDS	2113619	2113778	.	-	2	Parent=Prx1-1_Dme;reannot_id=Q21824-D1;origin_id=DME_0000147701-mRNA-1;class=Prx;
DME_scaffold0000004	Genewise	CDS	2114096	2114187	.	-	0	Parent=Prx1-1_Dme;reannot_id=Q21824-D1;origin_id=DME_0000147701-mRNA-1;class=Prx;
DME_scaffold0000004	Genewise	CDS	2114583	2114648	.	-	0	Parent=Prx1-1_Dme;reannot_id=Q21824-D1;origin_id=DME_0000147701-mRNA-1;class=Prx;
DME_scaffold0000033	Genewise	mRNA	189203	190508	.	+	.	ID=Prx1-2_Dme;reannot_id=Q9NL98-D1;origin_id=DME_0000614501-mRNA-1;class=Prx;
DME_scaffold0000033	Genewise	CDS	189203	189336	.	+	0	Parent=Prx1-2_Dme;reannot_id=Q9NL98-D1;origin_id=DME_0000614501-mRNA-1;class=Prx;
DME_scaffold0000033	Genewise	CDS	189795	190034	.	+	2	Parent=Prx1-2_Dme;reannot_id=Q9NL98-D1;origin_id=DME_0000614501-mRNA-1;class=Prx;
DME_scaffold0000033	Genewise	CDS	190225	190354	.	+	2	Parent=Prx1-2_Dme;reannot_id=Q9NL98-D1;origin_id=DME_0000614501-mRNA-1;class=Prx;
DME_scaffold0000033	Genewise	CDS	190428	190508	.	+	0	Parent=Prx1-2_Dme;reannot_id=Q9NL98-D1;origin_id=DME_0000614501-mRNA-1;class=Prx;
DME_scaffold0000033	Genewise	mRNA	194647	196706	.	+	.	ID=Prx1-3_Dme;reannot_id=Q9NL98-D2;origin_id=DME_0000614601-mRNA-1;class=Prx;
DME_scaffold0000033	Genewise	CDS	194647	194780	.	+	0	Parent=Prx1-3_Dme;reannot_id=Q9NL98-D2;origin_id=DME_0000614601-mRNA-1;class=Prx;
DME_scaffold0000033	Genewise	CDS	195239	195478	.	+	2	Parent=Prx1-3_Dme;reannot_id=Q9NL98-D2;origin_id=DME_0000614601-mRNA-1;class=Prx;
DME_scaffold0000033	Genewise	CDS	195624	195753	.	+	2	Parent=Prx1-3_Dme;reannot_id=Q9NL98-D2;origin_id=DME_0000614601-mRNA-1;class=Prx;
DME_scaffold0000033	Genewise	CDS	196626	196706	.	+	0	Parent=Prx1-3_Dme;reannot_id=Q9NL98-D2;origin_id=DME_0000614601-mRNA-1;class=Prx;
DME_scaffold0000060	Genewise	mRNA	154103	154996	.	+	.	ID=Prx1-4_Dme;reannot_id=Q9NL98-D3;origin_id=DME_0000814101-mRNA-1;class=Prx;
DME_scaffold0000060	Genewise	CDS	154103	154236	.	+	0	Parent=Prx1-4_Dme;reannot_id=Q9NL98-D3;origin_id=DME_0000814101-mRNA-1;class=Prx;
DME_scaffold0000060	Genewise	CDS	154317	154556	.	+	2	Parent=Prx1-4_Dme;reannot_id=Q9NL98-D3;origin_id=DME_0000814101-mRNA-1;class=Prx;
DME_scaffold0000060	Genewise	CDS	154702	154831	.	+	2	Parent=Prx1-4_Dme;reannot_id=Q9NL98-D3;origin_id=DME_0000814101-mRNA-1;class=Prx;
DME_scaffold0000060	Genewise	CDS	154916	154996	.	+	0	Parent=Prx1-4_Dme;reannot_id=Q9NL98-D3;origin_id=DME_0000814101-mRNA-1;class=Prx;
DME_scaffold0000016	Genewise	mRNA	678858	679962	.	+	.	ID=SOD2_Dme;reannot_id=P31161-D1;origin_id=DME_0000419401-mRNA-1;class=SOD;
DME_scaffold0000016	Genewise	CDS	678858	679020	.	+	0	Parent=SOD2_Dme;reannot_id=P31161-D1;origin_id=DME_0000419401-mRNA-1;class=SOD;
DME_scaffold0000016	Genewise	CDS	679160	679273	.	+	1	Parent=SOD2_Dme;reannot_id=P31161-D1;origin_id=DME_0000419401-mRNA-1;class=SOD;
DME_scaffold0000016	Genewise	CDS	679393	679572	.	+	1	Parent=SOD2_Dme;reannot_id=P31161-D1;origin_id=DME_0000419401-mRNA-1;class=SOD;
DME_scaffold0000016	Genewise	CDS	679820	679962	.	+	1	Parent=SOD2_Dme;reannot_id=P31161-D1;origin_id=DME_0000419401-mRNA-1;class=SOD;
DME_contig0000110	Genewise	mRNA	60570	62353	.	+	.	ID=SOD1_Dme;reannot_id=P34697-D1;origin_id=DME_0000946601-mRNA-1;class=SOD;
DME_contig0000110	Genewise	CDS	60570	60728	.	+	0	Parent=SOD1_Dme;reannot_id=P34697-D1;origin_id=DME_0000946601-mRNA-1;class=SOD;
DME_contig0000110	Genewise	CDS	61557	61646	.	+	0	Parent=SOD1_Dme;reannot_id=P34697-D1;origin_id=DME_0000946601-mRNA-1;class=SOD;
DME_contig0000110	Genewise	CDS	62195	62353	.	+	0	Parent=SOD1_Dme;reannot_id=P34697-D1;origin_id=DME_0000946601-mRNA-1;class=SOD;
DME_contig0000110	Genewise	mRNA	67264	69186	.	+	.	ID=SOD3-1_Dme;reannot_id=P41962-D2;origin_id=DME_0000946701-mRNA-1;class=SOD;
DME_contig0000110	Genewise	CDS	67264	67422	.	+	0	Parent=SOD3-1_Dme;reannot_id=P41962-D2;origin_id=DME_0000946701-mRNA-1;class=SOD;
DME_contig0000110	Genewise	CDS	67606	67695	.	+	0	Parent=SOD3-1_Dme;reannot_id=P41962-D2;origin_id=DME_0000946701-mRNA-1;class=SOD;
DME_contig0000110	Genewise	CDS	69046	69186	.	+	0	Parent=SOD3-1_Dme;reannot_id=P41962-D2;origin_id=DME_0000946701-mRNA-1;class=SOD;
DME_contig0000572	Genewise	mRNA	1166	2154	.	-	.	ID=SOD3-2_Dme;reannot_id=P41962-D3;origin_id=DME_0001088601-mRNA-1;class=SOD;
DME_contig0000572	Genewise	CDS	1166	1324	.	-	0	Parent=SOD3-2_Dme;reannot_id=P41962-D3;origin_id=DME_0001088601-mRNA-1;class=SOD;
DME_contig0000572	Genewise	CDS	1776	1865	.	-	0	Parent=SOD3-2_Dme;reannot_id=P41962-D3;origin_id=DME_0001088601-mRNA-1;class=SOD;
DME_contig0000572	Genewise	CDS	1993	2154	.	-	0	Parent=SOD3-2_Dme;reannot_id=P41962-D3;origin_id=DME_0001088601-mRNA-1;class=SOD;
