# Supplementary material for: Speciation and adaptive evolution reshape antioxidant enzymatic system diversity across the phylum Nematoda
Source: BMC Biol. 2020 Nov 26;18:181. doi: 10.1186/s12915-020-00896-z (PMC7694339; doi:10.1186/s12915-020-00896-z)
Supplement: Supplementary file 4 — Additional file 4:. Protein-coding transcript (cds) and Protein-coding transcript translation (pep) sequences, and GFF (gff) files of antioxidant enzymes in 58 nematodes. [file 12915_2020_896_MOESM4_ESM.zip › Additional file 4-gff and sequences of re-annoted antioxidant enzymes in 58 nematodes/58_nematodes_antioxidant_enzymes/gff/elaeophora_elaphi.PRJEB502.antioxidant.gff]

EEL_scaffold0000094	Genewise	mRNA	12846	13551	.	+	.	ID=PHGpx-1_Eel;reannot_id=O02621-D2;origin_id=EEL_0000475301-mRNA-1;class=GPX;
EEL_scaffold0000094	Genewise	CDS	12846	12992	.	+	0	Parent=PHGpx-1_Eel;reannot_id=O02621-D2;origin_id=EEL_0000475301-mRNA-1;class=GPX;
EEL_scaffold0000094	Genewise	CDS	13137	13337	.	+	0	Parent=PHGpx-1_Eel;reannot_id=O02621-D2;origin_id=EEL_0000475301-mRNA-1;class=GPX;
EEL_scaffold0000094	Genewise	CDS	13477	13551	.	+	0	Parent=PHGpx-1_Eel;reannot_id=O02621-D2;origin_id=EEL_0000475301-mRNA-1;class=GPX;
EEL_contig0001147	Genewise	mRNA	1461	2161	.	-	.	ID=PHGpx-2_Eel;reannot_id=O62327-D1;origin_id=EEL_0000223701-mRNA-1;class=GPX;
EEL_contig0001147	Genewise	CDS	1461	1664	.	-	0	Parent=PHGpx-2_Eel;reannot_id=O62327-D1;origin_id=EEL_0000223701-mRNA-1;class=GPX;
EEL_contig0001147	Genewise	CDS	2012	2161	.	-	0	Parent=PHGpx-2_Eel;reannot_id=O62327-D1;origin_id=EEL_0000223701-mRNA-1;class=GPX;
EEL_contig0001147	Genewise	mRNA	4473	5139	.	-	.	ID=PHGpx-3_Eel;reannot_id=O62327-D3;origin_id=EEL_0000223701-mRNA-1;class=GPX;
EEL_contig0001147	Genewise	CDS	4473	4685	.	-	0	Parent=PHGpx-3_Eel;reannot_id=O62327-D3;origin_id=EEL_0000223701-mRNA-1;class=GPX;
EEL_contig0001147	Genewise	CDS	5002	5139	.	-	0	Parent=PHGpx-3_Eel;reannot_id=O62327-D3;origin_id=EEL_0000223701-mRNA-1;class=GPX;
EEL_scaffold0000164	Genewise	mRNA	15531	17161	.	+	.	ID=NPHGpx_Eel;reannot_id=P67878-D1;origin_id=EEL_0000542301-mRNA-1;class=GPX;
EEL_scaffold0000164	Genewise	CDS	15531	15594	.	+	0	Parent=NPHGpx_Eel;reannot_id=P67878-D1;origin_id=EEL_0000542301-mRNA-1;class=GPX;
EEL_scaffold0000164	Genewise	CDS	15848	16006	.	+	1	Parent=NPHGpx_Eel;reannot_id=P67878-D1;origin_id=EEL_0000542301-mRNA-1;class=GPX;
EEL_scaffold0000164	Genewise	CDS	16387	16631	.	+	1	Parent=NPHGpx_Eel;reannot_id=P67878-D1;origin_id=EEL_0000542301-mRNA-1;class=GPX;
EEL_scaffold0000164	Genewise	CDS	16961	17161	.	+	0	Parent=NPHGpx_Eel;reannot_id=P67878-D1;origin_id=EEL_0000542301-mRNA-1;class=GPX;
EEL_scaffold0000253	Genewise	mRNA	41843	43857	.	-	.	ID=Prx6_Eel;reannot_id=O17433-D1;origin_id=EEL_0000610801-mRNA-1;class=Prx;
EEL_scaffold0000253	Genewise	CDS	41843	41971	.	-	0	Parent=Prx6_Eel;reannot_id=O17433-D1;origin_id=EEL_0000610801-mRNA-1;class=Prx;
EEL_scaffold0000253	Genewise	CDS	42182	42254	.	-	2	Parent=Prx6_Eel;reannot_id=O17433-D1;origin_id=EEL_0000610801-mRNA-1;class=Prx;
EEL_scaffold0000253	Genewise	CDS	42677	42750	.	-	0	Parent=Prx6_Eel;reannot_id=O17433-D1;origin_id=EEL_0000610801-mRNA-1;class=Prx;
EEL_scaffold0000253	Genewise	CDS	42975	43090	.	-	1	Parent=Prx6_Eel;reannot_id=O17433-D1;origin_id=EEL_0000610801-mRNA-1;class=Prx;
EEL_scaffold0000253	Genewise	CDS	43235	43449	.	-	2	Parent=Prx6_Eel;reannot_id=O17433-D1;origin_id=EEL_0000610801-mRNA-1;class=Prx;
EEL_scaffold0000253	Genewise	CDS	43760	43857	.	-	0	Parent=Prx6_Eel;reannot_id=O17433-D1;origin_id=EEL_0000610801-mRNA-1;class=Prx;
EEL_scaffold0000876	Genewise	mRNA	20422	21652	.	-	.	ID=Prx1-1_Eel;reannot_id=P48822-D1;origin_id=EEL_0000892501-mRNA-1;class=Prx;
EEL_scaffold0000876	Genewise	CDS	20422	20644	.	-	2	Parent=Prx1-1_Eel;reannot_id=P48822-D1;origin_id=EEL_0000892501-mRNA-1;class=Prx;
EEL_scaffold0000876	Genewise	CDS	20755	20834	.	-	0	Parent=Prx1-1_Eel;reannot_id=P48822-D1;origin_id=EEL_0000892501-mRNA-1;class=Prx;
EEL_scaffold0000876	Genewise	CDS	20933	21092	.	-	2	Parent=Prx1-1_Eel;reannot_id=P48822-D1;origin_id=EEL_0000892501-mRNA-1;class=Prx;
EEL_scaffold0000876	Genewise	CDS	21339	21430	.	-	0	Parent=Prx1-1_Eel;reannot_id=P48822-D1;origin_id=EEL_0000892501-mRNA-1;class=Prx;
EEL_scaffold0000876	Genewise	CDS	21542	21652	.	-	0	Parent=Prx1-1_Eel;reannot_id=P48822-D1;origin_id=EEL_0000892501-mRNA-1;class=Prx;
EEL_scaffold0000376	Genewise	mRNA	15900	17149	.	-	.	ID=Prx1-2_Eel;reannot_id=Q17172-D1;origin_id=EEL_0000687901-mRNA-1;class=Prx;
EEL_scaffold0000376	Genewise	CDS	15900	15980	.	-	0	Parent=Prx1-2_Eel;reannot_id=Q17172-D1;origin_id=EEL_0000687901-mRNA-1;class=Prx;
EEL_scaffold0000376	Genewise	CDS	16303	16432	.	-	2	Parent=Prx1-2_Eel;reannot_id=Q17172-D1;origin_id=EEL_0000687901-mRNA-1;class=Prx;
EEL_scaffold0000376	Genewise	CDS	16666	16718	.	-	0	Parent=Prx1-2_Eel;reannot_id=Q17172-D1;origin_id=EEL_0000687901-mRNA-1;class=Prx;
EEL_scaffold0000376	Genewise	CDS	16723	16861	.	-	2	Parent=Prx1-2_Eel;reannot_id=Q17172-D1;origin_id=EEL_0000687901-mRNA-1;class=Prx;
EEL_scaffold0000376	Genewise	CDS	17004	17149	.	-	0	Parent=Prx1-2_Eel;reannot_id=Q17172-D1;origin_id=EEL_0000687901-mRNA-1;class=Prx;
EEL_scaffold0000376	Genewise	mRNA	12220	13465	.	-	.	ID=Prx1-3_Eel;reannot_id=Q17172-D2;origin_id=EEL_0000687801-mRNA-1;class=Prx;
EEL_scaffold0000376	Genewise	CDS	12220	12300	.	-	0	Parent=Prx1-3_Eel;reannot_id=Q17172-D2;origin_id=EEL_0000687801-mRNA-1;class=Prx;
EEL_scaffold0000376	Genewise	CDS	12610	12739	.	-	2	Parent=Prx1-3_Eel;reannot_id=Q17172-D2;origin_id=EEL_0000687801-mRNA-1;class=Prx;
EEL_scaffold0000376	Genewise	CDS	12980	13032	.	-	0	Parent=Prx1-3_Eel;reannot_id=Q17172-D2;origin_id=EEL_0000687801-mRNA-1;class=Prx;
EEL_scaffold0000376	Genewise	CDS	13037	13175	.	-	2	Parent=Prx1-3_Eel;reannot_id=Q17172-D2;origin_id=EEL_0000687801-mRNA-1;class=Prx;
EEL_scaffold0000376	Genewise	CDS	13320	13465	.	-	0	Parent=Prx1-3_Eel;reannot_id=Q17172-D2;origin_id=EEL_0000687801-mRNA-1;class=Prx;
EEL_contig0002910	Genewise	mRNA	1282	2154	.	-	.	ID=SOD1_Eel;reannot_id=P41962-D1;origin_id=EEL_0000302301-mRNA-1;class=SOD;
EEL_contig0002910	Genewise	CDS	1282	1440	.	-	0	Parent=SOD1_Eel;reannot_id=P41962-D1;origin_id=EEL_0000302301-mRNA-1;class=SOD;
EEL_contig0002910	Genewise	CDS	1512	1601	.	-	0	Parent=SOD1_Eel;reannot_id=P41962-D1;origin_id=EEL_0000302301-mRNA-1;class=SOD;
EEL_contig0002910	Genewise	CDS	1987	2154	.	-	0	Parent=SOD1_Eel;reannot_id=P41962-D1;origin_id=EEL_0000302301-mRNA-1;class=SOD;
EEL_contig0001343	Genewise	mRNA	4838	5631	.	+	.	ID=SOD1-like_Eel;reannot_id=P41962-D2;origin_id=EEL_0000238801-mRNA-1;class=SOD;
EEL_contig0001343	Genewise	CDS	4838	4999	.	+	0	Parent=SOD1-like_Eel;reannot_id=P41962-D2;origin_id=EEL_0000238801-mRNA-1;class=SOD;
EEL_contig0001343	Genewise	CDS	5303	5392	.	+	0	Parent=SOD1-like_Eel;reannot_id=P41962-D2;origin_id=EEL_0000238801-mRNA-1;class=SOD;
EEL_contig0001343	Genewise	CDS	5473	5631	.	+	0	Parent=SOD1-like_Eel;reannot_id=P41962-D2;origin_id=EEL_0000238801-mRNA-1;class=SOD;
EEL_scaffold0000299	Genewise	mRNA	21353	23059	.	+	.	ID=SOD2_Eel;reannot_id=P41981-D1;origin_id=EEL_0000641101-mRNA-1;class=SOD;
EEL_scaffold0000299	Genewise	CDS	21353	21399	.	+	0	Parent=SOD2_Eel;reannot_id=P41981-D1;origin_id=EEL_0000641101-mRNA-1;class=SOD;
EEL_scaffold0000299	Genewise	CDS	21603	21781	.	+	2	Parent=SOD2_Eel;reannot_id=P41981-D1;origin_id=EEL_0000641101-mRNA-1;class=SOD;
EEL_scaffold0000299	Genewise	CDS	22167	22286	.	+	1	Parent=SOD2_Eel;reannot_id=P41981-D1;origin_id=EEL_0000641101-mRNA-1;class=SOD;
EEL_scaffold0000299	Genewise	CDS	22497	22676	.	+	1	Parent=SOD2_Eel;reannot_id=P41981-D1;origin_id=EEL_0000641101-mRNA-1;class=SOD;
EEL_scaffold0000299	Genewise	CDS	22917	23059	.	+	1	Parent=SOD2_Eel;reannot_id=P41981-D1;origin_id=EEL_0000641101-mRNA-1;class=SOD;
