# Supplementary material for: Speciation and adaptive evolution reshape antioxidant enzymatic system diversity across the phylum Nematoda
Source: BMC Biol. 2020 Nov 26;18:181. doi: 10.1186/s12915-020-00896-z (PMC7694339; doi:10.1186/s12915-020-00896-z)
Supplement: Supplementary file 4 — Additional file 4:. Protein-coding transcript (cds) and Protein-coding transcript translation (pep) sequences, and GFF (gff) files of antioxidant enzymes in 58 nematodes. [file 12915_2020_896_MOESM4_ESM.zip › Additional file 4-gff and sequences of re-annoted antioxidant enzymes in 58 nematodes/58_nematodes_antioxidant_enzymes/gff/enterobius_vermicularis.PRJEB503.antioxidant.gff]

EVEC_scaffold0000701	Genewise	mRNA	2179	4651	.	-	.	ID=Ctl_Eve;reannot_id=P90682-D1;origin_id=EVEC_0000464301-mRNA-1;class=Cat;
EVEC_scaffold0000701	Genewise	CDS	2179	2322	.	-	0	Parent=Ctl_Eve;reannot_id=P90682-D1;origin_id=EVEC_0000464301-mRNA-1;class=Cat;
EVEC_scaffold0000701	Genewise	CDS	2432	2583	.	-	1	Parent=Ctl_Eve;reannot_id=P90682-D1;origin_id=EVEC_0000464301-mRNA-1;class=Cat;
EVEC_scaffold0000701	Genewise	CDS	2663	2797	.	-	1	Parent=Ctl_Eve;reannot_id=P90682-D1;origin_id=EVEC_0000464301-mRNA-1;class=Cat;
EVEC_scaffold0000701	Genewise	CDS	2944	3097	.	-	0	Parent=Ctl_Eve;reannot_id=P90682-D1;origin_id=EVEC_0000464301-mRNA-1;class=Cat;
EVEC_scaffold0000701	Genewise	CDS	3215	3271	.	-	0	Parent=Ctl_Eve;reannot_id=P90682-D1;origin_id=EVEC_0000464301-mRNA-1;class=Cat;
EVEC_scaffold0000701	Genewise	CDS	3375	3506	.	-	0	Parent=Ctl_Eve;reannot_id=P90682-D1;origin_id=EVEC_0000464301-mRNA-1;class=Cat;
EVEC_scaffold0000701	Genewise	CDS	3628	3807	.	-	0	Parent=Ctl_Eve;reannot_id=P90682-D1;origin_id=EVEC_0000464301-mRNA-1;class=Cat;
EVEC_scaffold0000701	Genewise	CDS	3890	4071	.	-	1	Parent=Ctl_Eve;reannot_id=P90682-D1;origin_id=EVEC_0000464301-mRNA-1;class=Cat;
EVEC_scaffold0000701	Genewise	CDS	4180	4290	.	-	1	Parent=Ctl_Eve;reannot_id=P90682-D1;origin_id=EVEC_0000464301-mRNA-1;class=Cat;
EVEC_scaffold0000701	Genewise	CDS	4483	4651	.	-	0	Parent=Ctl_Eve;reannot_id=P90682-D1;origin_id=EVEC_0000464301-mRNA-1;class=Cat;
EVEC_scaffold0002760	Genewise	mRNA	5968	6546	.	-	.	ID=PHGpx_Eve;reannot_id=O02621-D1;origin_id=EVEC_0000981901-mRNA-1;class=GPX;
EVEC_scaffold0002760	Genewise	CDS	5968	6174	.	-	0	Parent=PHGpx_Eve;reannot_id=O02621-D1;origin_id=EVEC_0000981901-mRNA-1;class=GPX;
EVEC_scaffold0002760	Genewise	CDS	6388	6546	.	-	0	Parent=PHGpx_Eve;reannot_id=O02621-D1;origin_id=EVEC_0000981901-mRNA-1;class=GPX;
EVEC_scaffold0000019	Genewise	mRNA	46288	47092	.	-	.	ID=NPHGpx-1_Eve;reannot_id=Q95003-D1;origin_id=EVEC_0000123101-mRNA-1;class=GPX;
EVEC_scaffold0000019	Genewise	CDS	46288	46482	.	-	0	Parent=NPHGpx-1_Eve;reannot_id=Q95003-D1;origin_id=EVEC_0000123101-mRNA-1;class=GPX;
EVEC_scaffold0000019	Genewise	CDS	46577	46821	.	-	1	Parent=NPHGpx-1_Eve;reannot_id=Q95003-D1;origin_id=EVEC_0000123101-mRNA-1;class=GPX;
EVEC_scaffold0000019	Genewise	CDS	46945	47092	.	-	0	Parent=NPHGpx-1_Eve;reannot_id=Q95003-D1;origin_id=EVEC_0000123101-mRNA-1;class=GPX;
EVEC_scaffold0000019	Genewise	mRNA	51459	52707	.	-	.	ID=NPHGpx-2_Eve;reannot_id=Q95003-D2;origin_id=EVEC_0000123201-mRNA-1;class=GPX;
EVEC_scaffold0000019	Genewise	CDS	51459	51662	.	-	0	Parent=NPHGpx-2_Eve;reannot_id=Q95003-D2;origin_id=EVEC_0000123201-mRNA-1;class=GPX;
EVEC_scaffold0000019	Genewise	CDS	51760	52034	.	-	1	Parent=NPHGpx-2_Eve;reannot_id=Q95003-D2;origin_id=EVEC_0000123201-mRNA-1;class=GPX;
EVEC_scaffold0000019	Genewise	CDS	52560	52707	.	-	0	Parent=NPHGpx-2_Eve;reannot_id=Q95003-D2;origin_id=EVEC_0000123201-mRNA-1;class=GPX;
EVEC_scaffold0000019	Genewise	mRNA	57934	58939	.	-	.	ID=NPHGpx-3_Eve;reannot_id=Q95003-D3;origin_id=EVEC_0000123301-mRNA-1;class=GPX;
EVEC_scaffold0000019	Genewise	CDS	57934	58134	.	-	0	Parent=NPHGpx-3_Eve;reannot_id=Q95003-D3;origin_id=EVEC_0000123301-mRNA-1;class=GPX;
EVEC_scaffold0000019	Genewise	CDS	58289	58533	.	-	1	Parent=NPHGpx-3_Eve;reannot_id=Q95003-D3;origin_id=EVEC_0000123301-mRNA-1;class=GPX;
EVEC_scaffold0000019	Genewise	CDS	58726	58939	.	-	0	Parent=NPHGpx-3_Eve;reannot_id=Q95003-D3;origin_id=EVEC_0000123301-mRNA-1;class=GPX;
EVEC_scaffold0000451	Genewise	mRNA	38203	39780	.	-	.	ID=Prx1-1_Eve;reannot_id=P48822-D1;origin_id=EVEC_0000368201-mRNA-1;class=Prx;
EVEC_scaffold0000451	Genewise	CDS	38203	38285	.	-	1	Parent=Prx1-1_Eve;reannot_id=P48822-D1;origin_id=EVEC_0000368201-mRNA-1;class=Prx;
EVEC_scaffold0000451	Genewise	CDS	38481	38611	.	-	2	Parent=Prx1-1_Eve;reannot_id=P48822-D1;origin_id=EVEC_0000368201-mRNA-1;class=Prx;
EVEC_scaffold0000451	Genewise	CDS	38758	38837	.	-	0	Parent=Prx1-1_Eve;reannot_id=P48822-D1;origin_id=EVEC_0000368201-mRNA-1;class=Prx;
EVEC_scaffold0000451	Genewise	CDS	38918	39077	.	-	2	Parent=Prx1-1_Eve;reannot_id=P48822-D1;origin_id=EVEC_0000368201-mRNA-1;class=Prx;
EVEC_scaffold0000451	Genewise	CDS	39683	39780	.	-	0	Parent=Prx1-1_Eve;reannot_id=P48822-D1;origin_id=EVEC_0000368201-mRNA-1;class=Prx;
EVEC_scaffold0004756	Genewise	mRNA	2993	4213	.	+	.	ID=Prx1-3_Eve;reannot_id=Q9NL98-D1;origin_id=EVEC_0001208201-mRNA-1;class=Prx;
EVEC_scaffold0004756	Genewise	CDS	2993	3129	.	+	0	Parent=Prx1-3_Eve;reannot_id=Q9NL98-D1;origin_id=EVEC_0001208201-mRNA-1;class=Prx;
EVEC_scaffold0004756	Genewise	CDS	3499	3738	.	+	2	Parent=Prx1-3_Eve;reannot_id=Q9NL98-D1;origin_id=EVEC_0001208201-mRNA-1;class=Prx;
EVEC_scaffold0004756	Genewise	CDS	3874	4003	.	+	2	Parent=Prx1-3_Eve;reannot_id=Q9NL98-D1;origin_id=EVEC_0001208201-mRNA-1;class=Prx;
EVEC_scaffold0004756	Genewise	CDS	4133	4213	.	+	0	Parent=Prx1-3_Eve;reannot_id=Q9NL98-D1;origin_id=EVEC_0001208201-mRNA-1;class=Prx;
EVEC_contig0001149	Genewise	mRNA	331	1450	.	-	.	ID=Prx1-4_Eve;reannot_id=Q9NL98-D2;origin_id=EVEC_0000080301-mRNA-1;class=Prx;
EVEC_contig0001149	Genewise	CDS	331	411	.	-	0	Parent=Prx1-4_Eve;reannot_id=Q9NL98-D2;origin_id=EVEC_0000080301-mRNA-1;class=Prx;
EVEC_contig0001149	Genewise	CDS	532	661	.	-	2	Parent=Prx1-4_Eve;reannot_id=Q9NL98-D2;origin_id=EVEC_0000080301-mRNA-1;class=Prx;
EVEC_contig0001149	Genewise	CDS	754	996	.	-	2	Parent=Prx1-4_Eve;reannot_id=Q9NL98-D2;origin_id=EVEC_0000080301-mRNA-1;class=Prx;
EVEC_contig0001149	Genewise	CDS	1314	1450	.	-	0	Parent=Prx1-4_Eve;reannot_id=Q9NL98-D2;origin_id=EVEC_0000080301-mRNA-1;class=Prx;
EVEC_scaffold0002222	Genewise	mRNA	10225	11013	.	-	.	ID=Prx1-2_Eve;reannot_id=Q9NL98-D4;origin_id=EVEC_0000882101-mRNA-1;class=Prx;
EVEC_scaffold0002222	Genewise	CDS	10225	10357	.	-	2	Parent=Prx1-2_Eve;reannot_id=Q9NL98-D4;origin_id=EVEC_0000882101-mRNA-1;class=Prx;
EVEC_scaffold0002222	Genewise	CDS	10497	10736	.	-	2	Parent=Prx1-2_Eve;reannot_id=Q9NL98-D4;origin_id=EVEC_0000882101-mRNA-1;class=Prx;
EVEC_scaffold0002222	Genewise	CDS	10880	11013	.	-	0	Parent=Prx1-2_Eve;reannot_id=Q9NL98-D4;origin_id=EVEC_0000882101-mRNA-1;class=Prx;
EVEC_scaffold0001197	Genewise	mRNA	26422	27279	.	-	.	ID=SOD2_Eve;reannot_id=P31161-D1;origin_id=EVEC_0000635901-mRNA-1;class=SOD;
EVEC_scaffold0001197	Genewise	CDS	26422	26564	.	-	1	Parent=SOD2_Eve;reannot_id=P31161-D1;origin_id=EVEC_0000635901-mRNA-1;class=SOD;
EVEC_scaffold0001197	Genewise	CDS	26612	26791	.	-	1	Parent=SOD2_Eve;reannot_id=P31161-D1;origin_id=EVEC_0000635901-mRNA-1;class=SOD;
EVEC_scaffold0001197	Genewise	CDS	26866	26979	.	-	1	Parent=SOD2_Eve;reannot_id=P31161-D1;origin_id=EVEC_0000635901-mRNA-1;class=SOD;
EVEC_scaffold0001197	Genewise	CDS	27057	27279	.	-	0	Parent=SOD2_Eve;reannot_id=P31161-D1;origin_id=EVEC_0000635901-mRNA-1;class=SOD;
EVEC_scaffold0003621	Genewise	mRNA	11278	11991	.	-	.	ID=SOD1_Eve;reannot_id=P41962-D1;origin_id=EVEC_0001101901-mRNA-1;class=SOD;
EVEC_scaffold0003621	Genewise	CDS	11278	11436	.	-	0	Parent=SOD1_Eve;reannot_id=P41962-D1;origin_id=EVEC_0001101901-mRNA-1;class=SOD;
EVEC_scaffold0003621	Genewise	CDS	11615	11704	.	-	0	Parent=SOD1_Eve;reannot_id=P41962-D1;origin_id=EVEC_0001101901-mRNA-1;class=SOD;
EVEC_scaffold0003621	Genewise	CDS	11833	11991	.	-	0	Parent=SOD1_Eve;reannot_id=P41962-D1;origin_id=EVEC_0001101901-mRNA-1;class=SOD;
