# Supplementary material for: Speciation and adaptive evolution reshape antioxidant enzymatic system diversity across the phylum Nematoda
Source: BMC Biol. 2020 Nov 26;18:181. doi: 10.1186/s12915-020-00896-z (PMC7694339; doi:10.1186/s12915-020-00896-z)
Supplement: Supplementary file 4 — Additional file 4:. Protein-coding transcript (cds) and Protein-coding transcript translation (pep) sequences, and GFF (gff) files of antioxidant enzymes in 58 nematodes. [file 12915_2020_896_MOESM4_ESM.zip › Additional file 4-gff and sequences of re-annoted antioxidant enzymes in 58 nematodes/58_nematodes_antioxidant_enzymes/gff/globodera_pallida.PRJEB123.antioxidant.gff]

pathogens_Gpal_scaffold_47	Genewise	mRNA	151394	153439	.	+	.	ID=Ctl_Gpa;reannot_id=P90682-D1;origin_id=GPLIN_000244200;class=Cat;
pathogens_Gpal_scaffold_47	Genewise	CDS	151394	151484	.	+	0	Parent=Ctl_Gpa;reannot_id=P90682-D1;origin_id=GPLIN_000244200;class=Cat;
pathogens_Gpal_scaffold_47	Genewise	CDS	151529	151714	.	+	1	Parent=Ctl_Gpa;reannot_id=P90682-D1;origin_id=GPLIN_000244200;class=Cat;
pathogens_Gpal_scaffold_47	Genewise	CDS	151770	151873	.	+	1	Parent=Ctl_Gpa;reannot_id=P90682-D1;origin_id=GPLIN_000244200;class=Cat;
pathogens_Gpal_scaffold_47	Genewise	CDS	151926	152015	.	+	0	Parent=Ctl_Gpa;reannot_id=P90682-D1;origin_id=GPLIN_000244200;class=Cat;
pathogens_Gpal_scaffold_47	Genewise	CDS	152065	152161	.	+	0	Parent=Ctl_Gpa;reannot_id=P90682-D1;origin_id=GPLIN_000244200;class=Cat;
pathogens_Gpal_scaffold_47	Genewise	CDS	152214	152284	.	+	1	Parent=Ctl_Gpa;reannot_id=P90682-D1;origin_id=GPLIN_000244200;class=Cat;
pathogens_Gpal_scaffold_47	Genewise	CDS	152340	152402	.	+	0	Parent=Ctl_Gpa;reannot_id=P90682-D1;origin_id=GPLIN_000244200;class=Cat;
pathogens_Gpal_scaffold_47	Genewise	CDS	152444	152515	.	+	0	Parent=Ctl_Gpa;reannot_id=P90682-D1;origin_id=GPLIN_000244200;class=Cat;
pathogens_Gpal_scaffold_47	Genewise	CDS	152562	152652	.	+	0	Parent=Ctl_Gpa;reannot_id=P90682-D1;origin_id=GPLIN_000244200;class=Cat;
pathogens_Gpal_scaffold_47	Genewise	CDS	152703	152822	.	+	1	Parent=Ctl_Gpa;reannot_id=P90682-D1;origin_id=GPLIN_000244200;class=Cat;
pathogens_Gpal_scaffold_47	Genewise	CDS	152867	153004	.	+	1	Parent=Ctl_Gpa;reannot_id=P90682-D1;origin_id=GPLIN_000244200;class=Cat;
pathogens_Gpal_scaffold_47	Genewise	CDS	153080	153231	.	+	1	Parent=Ctl_Gpa;reannot_id=P90682-D1;origin_id=GPLIN_000244200;class=Cat;
pathogens_Gpal_scaffold_47	Genewise	CDS	153281	153439	.	+	0	Parent=Ctl_Gpa;reannot_id=P90682-D1;origin_id=GPLIN_000244200;class=Cat;
pathogens_Gpal_scaffold_109	Genewise	mRNA	142488	143397	.	-	.	ID=PHGpx_Gpa;reannot_id=O02621-D1;origin_id=GPLIN_000443700;class=GPX;
pathogens_Gpal_scaffold_109	Genewise	CDS	142488	142574	.	-	0	Parent=PHGpx_Gpa;reannot_id=O02621-D1;origin_id=GPLIN_000443700;class=GPX;
pathogens_Gpal_scaffold_109	Genewise	CDS	142890	143066	.	-	0	Parent=PHGpx_Gpa;reannot_id=O02621-D1;origin_id=GPLIN_000443700;class=GPX;
pathogens_Gpal_scaffold_109	Genewise	CDS	143185	143397	.	-	0	Parent=PHGpx_Gpa;reannot_id=O02621-D1;origin_id=GPLIN_000443700;class=GPX;
pathogens_Gpal_scaffold_586	Genewise	mRNA	32493	34172	.	+	.	ID=NPHGpx_Gpa;reannot_id=Q95003-D1;origin_id=GPLIN_001153000;class=GPX;
pathogens_Gpal_scaffold_586	Genewise	CDS	32493	32583	.	+	0	Parent=NPHGpx_Gpa;reannot_id=Q95003-D1;origin_id=GPLIN_001153000;class=GPX;
pathogens_Gpal_scaffold_586	Genewise	CDS	32633	32770	.	+	1	Parent=NPHGpx_Gpa;reannot_id=Q95003-D1;origin_id=GPLIN_001153000;class=GPX;
pathogens_Gpal_scaffold_586	Genewise	CDS	33265	33368	.	+	1	Parent=NPHGpx_Gpa;reannot_id=Q95003-D1;origin_id=GPLIN_001153000;class=GPX;
pathogens_Gpal_scaffold_586	Genewise	CDS	34047	34172	.	+	0	Parent=NPHGpx_Gpa;reannot_id=Q95003-D1;origin_id=GPLIN_001153000;class=GPX;
pathogens_Gpal_scaffold_74	Genewise	mRNA	238169	239125	.	+	.	ID=Prx6_Gpa;reannot_id=O17433-D1;origin_id=GPLIN_000345500;class=Prx;
pathogens_Gpal_scaffold_74	Genewise	CDS	238169	238257	.	+	0	Parent=Prx6_Gpa;reannot_id=O17433-D1;origin_id=GPLIN_000345500;class=Prx;
pathogens_Gpal_scaffold_74	Genewise	CDS	238376	238509	.	+	2	Parent=Prx6_Gpa;reannot_id=O17433-D1;origin_id=GPLIN_000345500;class=Prx;
pathogens_Gpal_scaffold_74	Genewise	CDS	238559	238818	.	+	1	Parent=Prx6_Gpa;reannot_id=O17433-D1;origin_id=GPLIN_000345500;class=Prx;
pathogens_Gpal_scaffold_74	Genewise	CDS	238927	239000	.	+	0	Parent=Prx6_Gpa;reannot_id=O17433-D1;origin_id=GPLIN_000345500;class=Prx;
pathogens_Gpal_scaffold_74	Genewise	CDS	239053	239125	.	+	2	Parent=Prx6_Gpa;reannot_id=O17433-D1;origin_id=GPLIN_000345500;class=Prx;
pathogens_Gpal_scaffold_39	Genewise	mRNA	67318	68512	.	+	.	ID=Prx1-1_Gpa;reannot_id=Q21824-D1;origin_id=GPLIN_000206600;class=Prx;
pathogens_Gpal_scaffold_39	Genewise	CDS	67318	67413	.	+	0	Parent=Prx1-1_Gpa;reannot_id=Q21824-D1;origin_id=GPLIN_000206600;class=Prx;
pathogens_Gpal_scaffold_39	Genewise	CDS	67657	67764	.	+	0	Parent=Prx1-1_Gpa;reannot_id=Q21824-D1;origin_id=GPLIN_000206600;class=Prx;
pathogens_Gpal_scaffold_39	Genewise	CDS	67846	67973	.	+	0	Parent=Prx1-1_Gpa;reannot_id=Q21824-D1;origin_id=GPLIN_000206600;class=Prx;
pathogens_Gpal_scaffold_39	Genewise	CDS	68078	68208	.	+	2	Parent=Prx1-1_Gpa;reannot_id=Q21824-D1;origin_id=GPLIN_000206600;class=Prx;
pathogens_Gpal_scaffold_39	Genewise	CDS	68433	68512	.	+	1	Parent=Prx1-1_Gpa;reannot_id=Q21824-D1;origin_id=GPLIN_000206600;class=Prx;
pathogens_Gpal_scaffold_207	Genewise	mRNA	138404	139363	.	+	.	ID=Prx1-2_Gpa;reannot_id=Q9NL98-D1;origin_id=GPLIN_000672300;class=Prx;
pathogens_Gpal_scaffold_207	Genewise	CDS	138404	138537	.	+	0	Parent=Prx1-2_Gpa;reannot_id=Q9NL98-D1;origin_id=GPLIN_000672300;class=Prx;
pathogens_Gpal_scaffold_207	Genewise	CDS	138688	138996	.	+	2	Parent=Prx1-2_Gpa;reannot_id=Q9NL98-D1;origin_id=GPLIN_000672300;class=Prx;
pathogens_Gpal_scaffold_207	Genewise	CDS	139095	139176	.	+	2	Parent=Prx1-2_Gpa;reannot_id=Q9NL98-D1;origin_id=GPLIN_000672300;class=Prx;
pathogens_Gpal_scaffold_207	Genewise	CDS	139235	139363	.	+	0	Parent=Prx1-2_Gpa;reannot_id=Q9NL98-D1;origin_id=GPLIN_000672300;class=Prx;
pathogens_Gpal_scaffold_207	Genewise	mRNA	143232	144195	.	+	.	ID=Prx1-3_Gpa;reannot_id=Q9NL98-D2;origin_id=GPLIN_000672400;class=Prx;
pathogens_Gpal_scaffold_207	Genewise	CDS	143232	143386	.	+	0	Parent=Prx1-3_Gpa;reannot_id=Q9NL98-D2;origin_id=GPLIN_000672400;class=Prx;
pathogens_Gpal_scaffold_207	Genewise	CDS	143516	143624	.	+	2	Parent=Prx1-3_Gpa;reannot_id=Q9NL98-D2;origin_id=GPLIN_000672400;class=Prx;
pathogens_Gpal_scaffold_207	Genewise	CDS	143648	143656	.	+	0	Parent=Prx1-3_Gpa;reannot_id=Q9NL98-D2;origin_id=GPLIN_000672400;class=Prx;
pathogens_Gpal_scaffold_207	Genewise	CDS	143703	143827	.	+	0	Parent=Prx1-3_Gpa;reannot_id=Q9NL98-D2;origin_id=GPLIN_000672400;class=Prx;
pathogens_Gpal_scaffold_207	Genewise	CDS	143928	144009	.	+	2	Parent=Prx1-3_Gpa;reannot_id=Q9NL98-D2;origin_id=GPLIN_000672400;class=Prx;
pathogens_Gpal_scaffold_207	Genewise	CDS	144067	144195	.	+	0	Parent=Prx1-3_Gpa;reannot_id=Q9NL98-D2;origin_id=GPLIN_000672400;class=Prx;
pathogens_Gpal_scaffold_58	Genewise	mRNA	141642	142488	.	-	.	ID=SOD2_Gpa;reannot_id=P31161-D1;origin_id=GPLIN_000288300;class=SOD;
pathogens_Gpal_scaffold_58	Genewise	CDS	141642	141784	.	-	1	Parent=SOD2_Gpa;reannot_id=P31161-D1;origin_id=GPLIN_000288300;class=SOD;
pathogens_Gpal_scaffold_58	Genewise	CDS	142002	142488	.	-	0	Parent=SOD2_Gpa;reannot_id=P31161-D1;origin_id=GPLIN_000288300;class=SOD;
pathogens_Gpal_scaffold_563	Genewise	mRNA	49308	49873	.	-	.	ID=SOD1-1_Gpa;reannot_id=P34697-D1;origin_id=GPLIN_001135600;class=SOD;
pathogens_Gpal_scaffold_563	Genewise	CDS	49308	49402	.	-	1	Parent=SOD1-1_Gpa;reannot_id=P34697-D1;origin_id=GPLIN_001135600;class=SOD;
pathogens_Gpal_scaffold_563	Genewise	CDS	49473	49626	.	-	0	Parent=SOD1-1_Gpa;reannot_id=P34697-D1;origin_id=GPLIN_001135600;class=SOD;
pathogens_Gpal_scaffold_563	Genewise	CDS	49793	49873	.	-	0	Parent=SOD1-1_Gpa;reannot_id=P34697-D1;origin_id=GPLIN_001135600;class=SOD;
pathogens_Gpal_scaffold_70	Genewise	mRNA	199457	200023	.	-	.	ID=SOD1-2_Gpa;reannot_id=P34697-D2;origin_id=GPLIN_000327100;class=SOD;
pathogens_Gpal_scaffold_70	Genewise	CDS	199457	199551	.	-	1	Parent=SOD1-2_Gpa;reannot_id=P34697-D2;origin_id=GPLIN_000327100;class=SOD;
pathogens_Gpal_scaffold_70	Genewise	CDS	199622	199775	.	-	0	Parent=SOD1-2_Gpa;reannot_id=P34697-D2;origin_id=GPLIN_000327100;class=SOD;
pathogens_Gpal_scaffold_70	Genewise	CDS	199943	200023	.	-	0	Parent=SOD1-2_Gpa;reannot_id=P34697-D2;origin_id=GPLIN_000327100;class=SOD;
pathogens_Gpal_scaffold_70	Genewise	mRNA	219658	221093	.	+	.	ID=SOD1-4_Gpa;reannot_id=P34697-D9;origin_id=NA;class=SOD;
pathogens_Gpal_scaffold_70	Genewise	CDS	219658	219721	.	+	0	Parent=SOD1-4_Gpa;reannot_id=P34697-D9;origin_id=NA;class=SOD;
pathogens_Gpal_scaffold_70	Genewise	CDS	219765	219850	.	+	1	Parent=SOD1-4_Gpa;reannot_id=P34697-D9;origin_id=NA;class=SOD;
pathogens_Gpal_scaffold_70	Genewise	CDS	220938	221093	.	+	0	Parent=SOD1-4_Gpa;reannot_id=P34697-D9;origin_id=NA;class=SOD;
pathogens_Gpal_scaffold_193	Genewise	mRNA	68141	68980	.	-	.	ID=SOD1-3_Gpa;reannot_id=P41962-D1;origin_id=GPLIN_000647400;class=SOD;
pathogens_Gpal_scaffold_193	Genewise	CDS	68141	68232	.	-	1	Parent=SOD1-3_Gpa;reannot_id=P41962-D1;origin_id=GPLIN_000647400;class=SOD;
pathogens_Gpal_scaffold_193	Genewise	CDS	68410	68563	.	-	0	Parent=SOD1-3_Gpa;reannot_id=P41962-D1;origin_id=GPLIN_000647400;class=SOD;
pathogens_Gpal_scaffold_193	Genewise	CDS	68775	68854	.	-	1	Parent=SOD1-3_Gpa;reannot_id=P41962-D1;origin_id=GPLIN_000647400;class=SOD;
pathogens_Gpal_scaffold_193	Genewise	CDS	68902	68980	.	-	0	Parent=SOD1-3_Gpa;reannot_id=P41962-D1;origin_id=GPLIN_000647400;class=SOD;
pathogens_Gpal_scaffold_563	Genewise	mRNA	48303	48722	.	-	.	ID=SOD1-5_Gpa;reannot_id=P41962-D7;origin_id=GPLIN_001135600;class=SOD;
pathogens_Gpal_scaffold_563	Genewise	CDS	48303	48458	.	-	0	Parent=SOD1-5_Gpa;reannot_id=P41962-D7;origin_id=GPLIN_001135600;class=SOD;
pathogens_Gpal_scaffold_563	Genewise	CDS	48505	48584	.	-	1	Parent=SOD1-5_Gpa;reannot_id=P41962-D7;origin_id=GPLIN_001135600;class=SOD;
pathogens_Gpal_scaffold_563	Genewise	CDS	48626	48722	.	-	0	Parent=SOD1-5_Gpa;reannot_id=P41962-D7;origin_id=GPLIN_001135600;class=SOD;
pathogens_Gpal_scaffold_70	Genewise	mRNA	198627	199016	.	-	.	ID=SOD1-6_Gpa;reannot_id=P41962-D9;origin_id=GPLIN_000327100;class=SOD;
pathogens_Gpal_scaffold_70	Genewise	CDS	198627	198782	.	-	0	Parent=SOD1-6_Gpa;reannot_id=P41962-D9;origin_id=GPLIN_000327100;class=SOD;
pathogens_Gpal_scaffold_70	Genewise	CDS	198829	198908	.	-	1	Parent=SOD1-6_Gpa;reannot_id=P41962-D9;origin_id=GPLIN_000327100;class=SOD;
pathogens_Gpal_scaffold_70	Genewise	CDS	198950	199016	.	-	0	Parent=SOD1-6_Gpa;reannot_id=P41962-D9;origin_id=GPLIN_000327100;class=SOD;
pathogens_Gpal_scaffold_25	Genewise	mRNA	251673	252203	.	+	.	ID=SOD3-1_Gpa;reannot_id=Q01137-D3;origin_id=GPLIN_000150100;class=SOD;
pathogens_Gpal_scaffold_25	Genewise	CDS	251673	251737	.	+	0	Parent=SOD3-1_Gpa;reannot_id=Q01137-D3;origin_id=GPLIN_000150100;class=SOD;
pathogens_Gpal_scaffold_25	Genewise	CDS	251858	252203	.	+	2	Parent=SOD3-1_Gpa;reannot_id=Q01137-D3;origin_id=GPLIN_000150100;class=SOD;
pathogens_Gpal_scaffold_86	Genewise	mRNA	197100	197803	.	+	.	ID=SOD3-2_Gpa;reannot_id=Q01137-D9;origin_id=GPLIN_000385400;class=SOD;
pathogens_Gpal_scaffold_86	Genewise	CDS	197100	197201	.	+	0	Parent=SOD3-2_Gpa;reannot_id=Q01137-D9;origin_id=GPLIN_000385400;class=SOD;
pathogens_Gpal_scaffold_86	Genewise	CDS	197606	197803	.	+	0	Parent=SOD3-2_Gpa;reannot_id=Q01137-D9;origin_id=GPLIN_000385400;class=SOD;
pathogens_Gpal_scaffold_251	Genewise	mRNA	59937	60951	.	+	.	ID=SOD1-7_Gpa;reannot_id=Q27666-D4;origin_id=GPLIN_000762000;class=SOD;
pathogens_Gpal_scaffold_251	Genewise	CDS	59937	60015	.	+	0	Parent=SOD1-7_Gpa;reannot_id=Q27666-D4;origin_id=GPLIN_000762000;class=SOD;
pathogens_Gpal_scaffold_251	Genewise	CDS	60066	60142	.	+	1	Parent=SOD1-7_Gpa;reannot_id=Q27666-D4;origin_id=GPLIN_000762000;class=SOD;
pathogens_Gpal_scaffold_251	Genewise	CDS	60817	60951	.	+	0	Parent=SOD1-7_Gpa;reannot_id=Q27666-D4;origin_id=GPLIN_000762000;class=SOD;
