# Supplementary material for: Speciation and adaptive evolution reshape antioxidant enzymatic system diversity across the phylum Nematoda
Source: BMC Biol. 2020 Nov 26;18:181. doi: 10.1186/s12915-020-00896-z (PMC7694339; doi:10.1186/s12915-020-00896-z)
Supplement: Supplementary file 4 — Additional file 4:. Protein-coding transcript (cds) and Protein-coding transcript translation (pep) sequences, and GFF (gff) files of antioxidant enzymes in 58 nematodes. [file 12915_2020_896_MOESM4_ESM.zip › Additional file 4-gff and sequences of re-annoted antioxidant enzymes in 58 nematodes/58_nematodes_antioxidant_enzymes/gff/globodera_rostochiensis.PRJEB13504.antioxidant.gff]

GROS_00072	Genewise	mRNA	43947	45977	.	+	.	ID=Ctl_Gro;reannot_id=P90682-D1;origin_id=GROS_g04386.t1;class=Cat;
GROS_00072	Genewise	CDS	43947	44037	.	+	0	Parent=Ctl_Gro;reannot_id=P90682-D1;origin_id=GROS_g04386.t1;class=Cat;
GROS_00072	Genewise	CDS	44084	44269	.	+	1	Parent=Ctl_Gro;reannot_id=P90682-D1;origin_id=GROS_g04386.t1;class=Cat;
GROS_00072	Genewise	CDS	44325	44428	.	+	1	Parent=Ctl_Gro;reannot_id=P90682-D1;origin_id=GROS_g04386.t1;class=Cat;
GROS_00072	Genewise	CDS	44481	44570	.	+	0	Parent=Ctl_Gro;reannot_id=P90682-D1;origin_id=GROS_g04386.t1;class=Cat;
GROS_00072	Genewise	CDS	44614	44710	.	+	0	Parent=Ctl_Gro;reannot_id=P90682-D1;origin_id=GROS_g04386.t1;class=Cat;
GROS_00072	Genewise	CDS	44763	44833	.	+	1	Parent=Ctl_Gro;reannot_id=P90682-D1;origin_id=GROS_g04386.t1;class=Cat;
GROS_00072	Genewise	CDS	44887	45063	.	+	0	Parent=Ctl_Gro;reannot_id=P90682-D1;origin_id=GROS_g04386.t1;class=Cat;
GROS_00072	Genewise	CDS	45105	45195	.	+	0	Parent=Ctl_Gro;reannot_id=P90682-D1;origin_id=GROS_g04386.t1;class=Cat;
GROS_00072	Genewise	CDS	45244	45546	.	+	1	Parent=Ctl_Gro;reannot_id=P90682-D1;origin_id=GROS_g04386.t1;class=Cat;
GROS_00072	Genewise	CDS	45622	45977	.	+	1	Parent=Ctl_Gro;reannot_id=P90682-D1;origin_id=GROS_g04386.t1;class=Cat;
GROS_00044	Genewise	mRNA	167486	167989	.	-	.	ID=PHGpx_Gro;reannot_id=O02621-D1;origin_id=GROS_g03317.t1;class=GPX;
GROS_00044	Genewise	CDS	167486	167662	.	-	0	Parent=PHGpx_Gro;reannot_id=O02621-D1;origin_id=GROS_g03317.t1;class=GPX;
GROS_00044	Genewise	CDS	167777	167989	.	-	0	Parent=PHGpx_Gro;reannot_id=O02621-D1;origin_id=GROS_g03317.t1;class=GPX;
GROS_00019	Genewise	mRNA	89112	89866	.	-	.	ID=NPHGpx-1_Gro;reannot_id=Q95003-D1;origin_id=GROS_g01811.t1;class=GPX;
GROS_00019	Genewise	CDS	89112	89299	.	-	1	Parent=NPHGpx-1_Gro;reannot_id=Q95003-D1;origin_id=GROS_g01811.t1;class=GPX;
GROS_00019	Genewise	CDS	89598	89723	.	-	1	Parent=NPHGpx-1_Gro;reannot_id=Q95003-D1;origin_id=GROS_g01811.t1;class=GPX;
GROS_00019	Genewise	CDS	89776	89866	.	-	0	Parent=NPHGpx-1_Gro;reannot_id=Q95003-D1;origin_id=GROS_g01811.t1;class=GPX;
GROS_00029	Genewise	mRNA	218646	219358	.	-	.	ID=NPHGpx-2_Gro;reannot_id=Q95003-D2;origin_id=GROS_g02490.t1;class=GPX;
GROS_00029	Genewise	CDS	218646	218729	.	-	0	Parent=NPHGpx-2_Gro;reannot_id=Q95003-D2;origin_id=GROS_g02490.t1;class=GPX;
GROS_00029	Genewise	CDS	218786	218845	.	-	0	Parent=NPHGpx-2_Gro;reannot_id=Q95003-D2;origin_id=GROS_g02490.t1;class=GPX;
GROS_00029	Genewise	CDS	218910	219166	.	-	1	Parent=NPHGpx-2_Gro;reannot_id=Q95003-D2;origin_id=GROS_g02490.t1;class=GPX;
GROS_00029	Genewise	CDS	219208	219358	.	-	0	Parent=NPHGpx-2_Gro;reannot_id=Q95003-D2;origin_id=GROS_g02490.t1;class=GPX;
GROS_00065	Genewise	mRNA	112107	113354	.	-	.	ID=NPHGpx-3_Gro;reannot_id=Q95003-D3;origin_id=GROS_g04155.t1;class=GPX;
GROS_00065	Genewise	CDS	112107	112211	.	-	0	Parent=NPHGpx-3_Gro;reannot_id=Q95003-D3;origin_id=GROS_g04155.t1;class=GPX;
GROS_00065	Genewise	CDS	112299	112391	.	-	0	Parent=NPHGpx-3_Gro;reannot_id=Q95003-D3;origin_id=GROS_g04155.t1;class=GPX;
GROS_00065	Genewise	CDS	112908	113020	.	-	1	Parent=NPHGpx-3_Gro;reannot_id=Q95003-D3;origin_id=GROS_g04155.t1;class=GPX;
GROS_00065	Genewise	CDS	113074	113211	.	-	1	Parent=NPHGpx-3_Gro;reannot_id=Q95003-D3;origin_id=GROS_g04155.t1;class=GPX;
GROS_00065	Genewise	CDS	113267	113354	.	-	0	Parent=NPHGpx-3_Gro;reannot_id=Q95003-D3;origin_id=GROS_g04155.t1;class=GPX;
GROS_00267	Genewise	mRNA	20736	21734	.	-	.	ID=Prx6_Gro;reannot_id=O17433-D1;origin_id=GROS_g08475.t1;class=Prx;
GROS_00267	Genewise	CDS	20736	20832	.	-	2	Parent=Prx6_Gro;reannot_id=O17433-D1;origin_id=GROS_g08475.t1;class=Prx;
GROS_00267	Genewise	CDS	20915	20988	.	-	0	Parent=Prx6_Gro;reannot_id=O17433-D1;origin_id=GROS_g08475.t1;class=Prx;
GROS_00267	Genewise	CDS	21071	21219	.	-	1	Parent=Prx6_Gro;reannot_id=O17433-D1;origin_id=GROS_g08475.t1;class=Prx;
GROS_00267	Genewise	CDS	21399	21532	.	-	2	Parent=Prx6_Gro;reannot_id=O17433-D1;origin_id=GROS_g08475.t1;class=Prx;
GROS_00267	Genewise	CDS	21646	21734	.	-	0	Parent=Prx6_Gro;reannot_id=O17433-D1;origin_id=GROS_g08475.t1;class=Prx;
GROS_00173	Genewise	mRNA	105770	106921	.	-	.	ID=Prx1-1_Gro;reannot_id=Q21824-D1;origin_id=GROS_g07026.t1;class=Prx;
GROS_00173	Genewise	CDS	105770	105849	.	-	1	Parent=Prx1-1_Gro;reannot_id=Q21824-D1;origin_id=GROS_g07026.t1;class=Prx;
GROS_00173	Genewise	CDS	106096	106226	.	-	2	Parent=Prx1-1_Gro;reannot_id=Q21824-D1;origin_id=GROS_g07026.t1;class=Prx;
GROS_00173	Genewise	CDS	106357	106484	.	-	0	Parent=Prx1-1_Gro;reannot_id=Q21824-D1;origin_id=GROS_g07026.t1;class=Prx;
GROS_00173	Genewise	CDS	106544	106651	.	-	0	Parent=Prx1-1_Gro;reannot_id=Q21824-D1;origin_id=GROS_g07026.t1;class=Prx;
GROS_00173	Genewise	CDS	106826	106921	.	-	0	Parent=Prx1-1_Gro;reannot_id=Q21824-D1;origin_id=GROS_g07026.t1;class=Prx;
GROS_00008	Genewise	mRNA	379781	380739	.	+	.	ID=Prx1-2_Gro;reannot_id=Q9NL98-D1;origin_id=GROS_g01193.t1;class=Prx;
GROS_00008	Genewise	CDS	379781	379914	.	+	0	Parent=Prx1-2_Gro;reannot_id=Q9NL98-D1;origin_id=GROS_g01193.t1;class=Prx;
GROS_00008	Genewise	CDS	380044	380148	.	+	2	Parent=Prx1-2_Gro;reannot_id=Q9NL98-D1;origin_id=GROS_g01193.t1;class=Prx;
GROS_00008	Genewise	CDS	380208	380342	.	+	2	Parent=Prx1-2_Gro;reannot_id=Q9NL98-D1;origin_id=GROS_g01193.t1;class=Prx;
GROS_00008	Genewise	CDS	380463	380535	.	+	2	Parent=Prx1-2_Gro;reannot_id=Q9NL98-D1;origin_id=GROS_g01193.t1;class=Prx;
GROS_00008	Genewise	CDS	380611	380739	.	+	0	Parent=Prx1-2_Gro;reannot_id=Q9NL98-D1;origin_id=GROS_g01193.t1;class=Prx;
GROS_00053	Genewise	mRNA	116610	117526	.	-	.	ID=Prx1-3_Gro;reannot_id=Q9NL98-D2;origin_id=GROS_g03630.t1;class=Prx;
GROS_00053	Genewise	CDS	116610	116738	.	-	0	Parent=Prx1-3_Gro;reannot_id=Q9NL98-D2;origin_id=GROS_g03630.t1;class=Prx;
GROS_00053	Genewise	CDS	116787	116868	.	-	2	Parent=Prx1-3_Gro;reannot_id=Q9NL98-D2;origin_id=GROS_g03630.t1;class=Prx;
GROS_00053	Genewise	CDS	116980	117104	.	-	0	Parent=Prx1-3_Gro;reannot_id=Q9NL98-D2;origin_id=GROS_g03630.t1;class=Prx;
GROS_00053	Genewise	CDS	117154	117183	.	-	0	Parent=Prx1-3_Gro;reannot_id=Q9NL98-D2;origin_id=GROS_g03630.t1;class=Prx;
GROS_00053	Genewise	CDS	117188	117290	.	-	2	Parent=Prx1-3_Gro;reannot_id=Q9NL98-D2;origin_id=GROS_g03630.t1;class=Prx;
GROS_00053	Genewise	CDS	117393	117526	.	-	0	Parent=Prx1-3_Gro;reannot_id=Q9NL98-D2;origin_id=GROS_g03630.t1;class=Prx;
GROS_00110	Genewise	mRNA	146211	147090	.	+	.	ID=SOD2_Gro;reannot_id=P31161-D1;origin_id=GROS_g05491.t1;class=SOD;
GROS_00110	Genewise	CDS	146211	146340	.	+	0	Parent=SOD2_Gro;reannot_id=P31161-D1;origin_id=GROS_g05491.t1;class=SOD;
GROS_00110	Genewise	CDS	146442	146738	.	+	1	Parent=SOD2_Gro;reannot_id=P31161-D1;origin_id=GROS_g05491.t1;class=SOD;
GROS_00110	Genewise	CDS	146948	147090	.	+	1	Parent=SOD2_Gro;reannot_id=P31161-D1;origin_id=GROS_g05491.t1;class=SOD;
GROS_00928	Genewise	mRNA	17194	17929	.	-	.	ID=SOD1-1_Gro;reannot_id=P41962-D1;origin_id=GROS_g12697.t1;class=SOD;
GROS_00928	Genewise	CDS	17194	17288	.	-	1	Parent=SOD1-1_Gro;reannot_id=P41962-D1;origin_id=GROS_g12697.t1;class=SOD;
GROS_00928	Genewise	CDS	17362	17515	.	-	0	Parent=SOD1-1_Gro;reannot_id=P41962-D1;origin_id=GROS_g12697.t1;class=SOD;
GROS_00928	Genewise	CDS	17737	17816	.	-	1	Parent=SOD1-1_Gro;reannot_id=P41962-D1;origin_id=GROS_g12697.t1;class=SOD;
GROS_00928	Genewise	CDS	17863	17929	.	-	0	Parent=SOD1-1_Gro;reannot_id=P41962-D1;origin_id=GROS_g12697.t1;class=SOD;
GROS_00019	Genewise	mRNA	156770	157683	.	+	.	ID=SOD1-2_Gro;reannot_id=P41962-D2;origin_id=GROS_g01830.t1;class=SOD;
GROS_00019	Genewise	CDS	156770	156848	.	+	0	Parent=SOD1-2_Gro;reannot_id=P41962-D2;origin_id=GROS_g01830.t1;class=SOD;
GROS_00019	Genewise	CDS	156895	156974	.	+	1	Parent=SOD1-2_Gro;reannot_id=P41962-D2;origin_id=GROS_g01830.t1;class=SOD;
GROS_00019	Genewise	CDS	157258	157411	.	+	0	Parent=SOD1-2_Gro;reannot_id=P41962-D2;origin_id=GROS_g01830.t1;class=SOD;
GROS_00019	Genewise	CDS	157592	157683	.	+	1	Parent=SOD1-2_Gro;reannot_id=P41962-D2;origin_id=GROS_g01830.t1;class=SOD;
GROS_00051	Genewise	mRNA	180981	181674	.	+	.	ID=SOD1-3_Gro;reannot_id=P41962-D3;origin_id=GROS_g03552.t1;class=SOD;
GROS_00051	Genewise	CDS	180981	181044	.	+	0	Parent=SOD1-3_Gro;reannot_id=P41962-D3;origin_id=GROS_g03552.t1;class=SOD;
GROS_00051	Genewise	CDS	181094	181173	.	+	1	Parent=SOD1-3_Gro;reannot_id=P41962-D3;origin_id=GROS_g03552.t1;class=SOD;
GROS_00051	Genewise	CDS	181345	181498	.	+	0	Parent=SOD1-3_Gro;reannot_id=P41962-D3;origin_id=GROS_g03552.t1;class=SOD;
GROS_00051	Genewise	CDS	181586	181674	.	+	1	Parent=SOD1-3_Gro;reannot_id=P41962-D3;origin_id=GROS_g03552.t1;class=SOD;
GROS_00341	Genewise	mRNA	40818	41195	.	-	.	ID=SOD1-4_Gro;reannot_id=P41962-D7;origin_id=GROS_g09448.t1;class=SOD;
GROS_00341	Genewise	CDS	40818	40967	.	-	0	Parent=SOD1-4_Gro;reannot_id=P41962-D7;origin_id=GROS_g09448.t1;class=SOD;
GROS_00341	Genewise	CDS	41017	41096	.	-	1	Parent=SOD1-4_Gro;reannot_id=P41962-D7;origin_id=GROS_g09448.t1;class=SOD;
GROS_00341	Genewise	CDS	41141	41195	.	-	0	Parent=SOD1-4_Gro;reannot_id=P41962-D7;origin_id=GROS_g09448.t1;class=SOD;
GROS_00024	Genewise	mRNA	202011	202613	.	-	.	ID=SOD3-1_Gro;reannot_id=Q01137-D2;origin_id=GROS_g02149.t1;class=SOD;
GROS_00024	Genewise	CDS	202011	202202	.	-	0	Parent=SOD3-1_Gro;reannot_id=Q01137-D2;origin_id=GROS_g02149.t1;class=SOD;
GROS_00024	Genewise	CDS	202338	202440	.	-	2	Parent=SOD3-1_Gro;reannot_id=Q01137-D2;origin_id=GROS_g02149.t1;class=SOD;
GROS_00024	Genewise	CDS	202549	202613	.	-	0	Parent=SOD3-1_Gro;reannot_id=Q01137-D2;origin_id=GROS_g02149.t1;class=SOD;
GROS_00511	Genewise	mRNA	17320	17942	.	+	.	ID=SOD3-2_Gro;reannot_id=Q01137-D5;origin_id=GROS_g10871.t1;class=SOD;
GROS_00511	Genewise	CDS	17320	17421	.	+	0	Parent=SOD3-2_Gro;reannot_id=Q01137-D5;origin_id=GROS_g10871.t1;class=SOD;
GROS_00511	Genewise	CDS	17748	17942	.	+	0	Parent=SOD3-2_Gro;reannot_id=Q01137-D5;origin_id=GROS_g10871.t1;class=SOD;
GROS_00458	Genewise	mRNA	35254	36183	.	+	.	ID=SOD1-5_Gro;reannot_id=Q27666-D4;origin_id=GROS_g10480.t1;class=SOD;
GROS_00458	Genewise	CDS	35254	35332	.	+	0	Parent=SOD1-5_Gro;reannot_id=Q27666-D4;origin_id=GROS_g10480.t1;class=SOD;
GROS_00458	Genewise	CDS	35395	35478	.	+	1	Parent=SOD1-5_Gro;reannot_id=Q27666-D4;origin_id=GROS_g10480.t1;class=SOD;
GROS_00458	Genewise	CDS	36050	36183	.	+	1	Parent=SOD1-5_Gro;reannot_id=Q27666-D4;origin_id=GROS_g10480.t1;class=SOD;
