# Supplementary material for: Speciation and adaptive evolution reshape antioxidant enzymatic system diversity across the phylum Nematoda
Source: BMC Biol. 2020 Nov 26;18:181. doi: 10.1186/s12915-020-00896-z (PMC7694339; doi:10.1186/s12915-020-00896-z)
Supplement: Supplementary file 4 — Additional file 4:. Protein-coding transcript (cds) and Protein-coding transcript translation (pep) sequences, and GFF (gff) files of antioxidant enzymes in 58 nematodes. [file 12915_2020_896_MOESM4_ESM.zip › Additional file 4-gff and sequences of re-annoted antioxidant enzymes in 58 nematodes/58_nematodes_antioxidant_enzymes/gff/haemonchus_contortus.PRJEB506.antioxidant.gff]

scaffold_30	Genewise	mRNA	125474	126304	.	-	.	ID=PHGpx-1_Hco;reannot_id=O62327-D1;origin_id=HCOI01331800.t1;class=GPX;
scaffold_30	Genewise	CDS	125474	125540	.	-	2	Parent=PHGpx-1_Hco;reannot_id=O62327-D1;origin_id=HCOI01331800.t1;class=GPX;
scaffold_30	Genewise	CDS	125652	125728	.	-	0	Parent=PHGpx-1_Hco;reannot_id=O62327-D1;origin_id=HCOI01331800.t1;class=GPX;
scaffold_30	Genewise	CDS	125967	126098	.	-	0	Parent=PHGpx-1_Hco;reannot_id=O62327-D1;origin_id=HCOI01331800.t1;class=GPX;
scaffold_30	Genewise	CDS	126155	126304	.	-	0	Parent=PHGpx-1_Hco;reannot_id=O62327-D1;origin_id=HCOI01331800.t1;class=GPX;
scaffold_1918	Genewise	mRNA	23204	26050	.	-	.	ID=PHGpx-2_Hco;reannot_id=O62327-D2;origin_id=HCOI00620700.t1;class=GPX;
scaffold_1918	Genewise	CDS	23204	23338	.	-	0	Parent=PHGpx-2_Hco;reannot_id=O62327-D2;origin_id=HCOI00620700.t1;class=GPX;
scaffold_1918	Genewise	CDS	23898	23972	.	-	0	Parent=PHGpx-2_Hco;reannot_id=O62327-D2;origin_id=HCOI00620700.t1;class=GPX;
scaffold_1918	Genewise	CDS	25889	26050	.	-	0	Parent=PHGpx-2_Hco;reannot_id=O62327-D2;origin_id=HCOI00620700.t1;class=GPX;
scaffold_1553	Genewise	mRNA	11674	14018	.	-	.	ID=PHGpx-3_Hco;reannot_id=O62327-D3;origin_id=HCOI02049800.t1;class=GPX;
scaffold_1553	Genewise	CDS	11674	11808	.	-	0	Parent=PHGpx-3_Hco;reannot_id=O62327-D3;origin_id=HCOI02049800.t1;class=GPX;
scaffold_1553	Genewise	CDS	12402	12476	.	-	0	Parent=PHGpx-3_Hco;reannot_id=O62327-D3;origin_id=HCOI02049800.t1;class=GPX;
scaffold_1553	Genewise	CDS	13869	14018	.	-	0	Parent=PHGpx-3_Hco;reannot_id=O62327-D3;origin_id=HCOI02049800.t1;class=GPX;
scaffold_1780	Genewise	mRNA	29848	37178	.	-	.	ID=NPHGpx_Hco;reannot_id=Q95003-D1;origin_id=HCOI00560900.t1;class=GPX;
scaffold_1780	Genewise	CDS	29848	29940	.	-	0	Parent=NPHGpx_Hco;reannot_id=Q95003-D1;origin_id=HCOI00560900.t1;class=GPX;
scaffold_1780	Genewise	CDS	30404	30517	.	-	0	Parent=NPHGpx_Hco;reannot_id=Q95003-D1;origin_id=HCOI00560900.t1;class=GPX;
scaffold_1780	Genewise	CDS	32365	32508	.	-	0	Parent=NPHGpx_Hco;reannot_id=Q95003-D1;origin_id=HCOI00560900.t1;class=GPX;
scaffold_1780	Genewise	CDS	32603	32703	.	-	1	Parent=NPHGpx_Hco;reannot_id=Q95003-D1;origin_id=HCOI00560900.t1;class=GPX;
scaffold_1780	Genewise	CDS	36893	36977	.	-	0	Parent=NPHGpx_Hco;reannot_id=Q95003-D1;origin_id=HCOI00560900.t1;class=GPX;
scaffold_1780	Genewise	CDS	37047	37178	.	-	0	Parent=NPHGpx_Hco;reannot_id=Q95003-D1;origin_id=HCOI00560900.t1;class=GPX;
scaffold_2759	Genewise	mRNA	23608	27145	.	-	.	ID=Prx6_Hco;reannot_id=O17433-D1;origin_id=HCOI00958500.t1;class=Prx;
scaffold_2759	Genewise	CDS	23608	23760	.	-	0	Parent=Prx6_Hco;reannot_id=O17433-D1;origin_id=HCOI00958500.t1;class=Prx;
scaffold_2759	Genewise	CDS	24356	24611	.	-	2	Parent=Prx6_Hco;reannot_id=O17433-D1;origin_id=HCOI00958500.t1;class=Prx;
scaffold_2759	Genewise	CDS	26533	26730	.	-	2	Parent=Prx6_Hco;reannot_id=O17433-D1;origin_id=HCOI00958500.t1;class=Prx;
scaffold_2759	Genewise	CDS	27045	27145	.	-	0	Parent=Prx6_Hco;reannot_id=O17433-D1;origin_id=HCOI00958500.t1;class=Prx;
scaffold_2248	Genewise	mRNA	13044	14085	.	-	.	ID=Prx1-1_Hco;reannot_id=Q21824-D1;origin_id=HCOI00763900.t1;class=Prx;
scaffold_2248	Genewise	CDS	13044	13130	.	-	0	Parent=Prx1-1_Hco;reannot_id=Q21824-D1;origin_id=HCOI00763900.t1;class=Prx;
scaffold_2248	Genewise	CDS	13200	13349	.	-	0	Parent=Prx1-1_Hco;reannot_id=Q21824-D1;origin_id=HCOI00763900.t1;class=Prx;
scaffold_2248	Genewise	CDS	13402	13548	.	-	0	Parent=Prx1-1_Hco;reannot_id=Q21824-D1;origin_id=HCOI00763900.t1;class=Prx;
scaffold_2248	Genewise	CDS	13658	13792	.	-	0	Parent=Prx1-1_Hco;reannot_id=Q21824-D1;origin_id=HCOI00763900.t1;class=Prx;
scaffold_2248	Genewise	CDS	13924	14085	.	-	0	Parent=Prx1-1_Hco;reannot_id=Q21824-D1;origin_id=HCOI00763900.t1;class=Prx;
scaffold_1658	Genewise	mRNA	42239	43281	.	+	.	ID=Prx1-2_Hco;reannot_id=Q21824-D2;origin_id=HCOI00489000.t1;class=Prx;
scaffold_1658	Genewise	CDS	42239	42400	.	+	0	Parent=Prx1-2_Hco;reannot_id=Q21824-D2;origin_id=HCOI00489000.t1;class=Prx;
scaffold_1658	Genewise	CDS	42535	42669	.	+	0	Parent=Prx1-2_Hco;reannot_id=Q21824-D2;origin_id=HCOI00489000.t1;class=Prx;
scaffold_1658	Genewise	CDS	42773	42919	.	+	0	Parent=Prx1-2_Hco;reannot_id=Q21824-D2;origin_id=HCOI00489000.t1;class=Prx;
scaffold_1658	Genewise	CDS	42977	43126	.	+	0	Parent=Prx1-2_Hco;reannot_id=Q21824-D2;origin_id=HCOI00489000.t1;class=Prx;
scaffold_1658	Genewise	CDS	43195	43281	.	+	0	Parent=Prx1-2_Hco;reannot_id=Q21824-D2;origin_id=HCOI00489000.t1;class=Prx;
scaffold_1519	Genewise	mRNA	56304	63675	.	+	.	ID=Prx1-3_Hco;reannot_id=Q9NL98-D1;origin_id=HCOI00398300.t1;class=Prx;
scaffold_1519	Genewise	CDS	56304	56437	.	+	0	Parent=Prx1-3_Hco;reannot_id=Q9NL98-D1;origin_id=HCOI00398300.t1;class=Prx;
scaffold_1519	Genewise	CDS	63024	63150	.	+	2	Parent=Prx1-3_Hco;reannot_id=Q9NL98-D1;origin_id=HCOI00398300.t1;class=Prx;
scaffold_1519	Genewise	CDS	63215	63517	.	+	0	Parent=Prx1-3_Hco;reannot_id=Q9NL98-D1;origin_id=HCOI00398300.t1;class=Prx;
scaffold_1519	Genewise	CDS	63586	63675	.	+	0	Parent=Prx1-3_Hco;reannot_id=Q9NL98-D1;origin_id=HCOI00398300.t1;class=Prx;
scaffold_936	Genewise	mRNA	64696	65885	.	-	.	ID=SOD2_Hco;reannot_id=P31161-D1;origin_id=HCOI02177000.t1;class=SOD;
scaffold_936	Genewise	CDS	64696	64881	.	-	0	Parent=SOD2_Hco;reannot_id=P31161-D1;origin_id=HCOI02177000.t1;class=SOD;
scaffold_936	Genewise	CDS	64967	65080	.	-	0	Parent=SOD2_Hco;reannot_id=P31161-D1;origin_id=HCOI02177000.t1;class=SOD;
scaffold_936	Genewise	CDS	65150	65286	.	-	1	Parent=SOD2_Hco;reannot_id=P31161-D1;origin_id=HCOI02177000.t1;class=SOD;
scaffold_936	Genewise	CDS	65726	65885	.	-	0	Parent=SOD2_Hco;reannot_id=P31161-D1;origin_id=HCOI02177000.t1;class=SOD;
scaffold_2751	Genewise	mRNA	8872	16537	.	-	.	ID=SOD3-1_Hco;reannot_id=P51547-D1;origin_id=HCOI00957400.t1;class=SOD;
scaffold_2751	Genewise	CDS	8872	9057	.	-	0	Parent=SOD3-1_Hco;reannot_id=P51547-D1;origin_id=HCOI00957400.t1;class=SOD;
scaffold_2751	Genewise	CDS	11943	12122	.	-	0	Parent=SOD3-1_Hco;reannot_id=P51547-D1;origin_id=HCOI00957400.t1;class=SOD;
scaffold_2751	Genewise	CDS	12181	12281	.	-	1	Parent=SOD3-1_Hco;reannot_id=P51547-D1;origin_id=HCOI00957400.t1;class=SOD;
scaffold_2751	Genewise	CDS	16456	16537	.	-	0	Parent=SOD3-1_Hco;reannot_id=P51547-D1;origin_id=HCOI00957400.t1;class=SOD;
scaffold_4129	Genewise	mRNA	14499	19106	.	+	.	ID=SOD3-2_Hco;reannot_id=P51547-D2;origin_id=HCOI01346400.t1;class=SOD;
scaffold_4129	Genewise	CDS	14499	14580	.	+	0	Parent=SOD3-2_Hco;reannot_id=P51547-D2;origin_id=HCOI01346400.t1;class=SOD;
scaffold_4129	Genewise	CDS	18759	18859	.	+	1	Parent=SOD3-2_Hco;reannot_id=P51547-D2;origin_id=HCOI01346400.t1;class=SOD;
scaffold_4129	Genewise	CDS	18918	19106	.	+	0	Parent=SOD3-2_Hco;reannot_id=P51547-D2;origin_id=HCOI01346400.t1;class=SOD;
scaffold_1093	Genewise	mRNA	43144	44330	.	-	.	ID=SOD1_Hco;reannot_id=Q27666-D1;origin_id=HCOI00117100.t1;class=SOD;
scaffold_1093	Genewise	CDS	43144	43238	.	-	1	Parent=SOD1_Hco;reannot_id=Q27666-D1;origin_id=HCOI00117100.t1;class=SOD;
scaffold_1093	Genewise	CDS	43380	43533	.	-	0	Parent=SOD1_Hco;reannot_id=Q27666-D1;origin_id=HCOI00117100.t1;class=SOD;
scaffold_1093	Genewise	CDS	43942	44100	.	-	0	Parent=SOD1_Hco;reannot_id=Q27666-D1;origin_id=HCOI00117100.t1;class=SOD;
scaffold_1093	Genewise	CDS	44262	44330	.	-	0	Parent=SOD1_Hco;reannot_id=Q27666-D1;origin_id=HCOI00117100.t1;class=SOD;
