# Supplementary material for: Speciation and adaptive evolution reshape antioxidant enzymatic system diversity across the phylum Nematoda
Source: BMC Biol. 2020 Nov 26;18:181. doi: 10.1186/s12915-020-00896-z (PMC7694339; doi:10.1186/s12915-020-00896-z)
Supplement: Supplementary file 4 — Additional file 4:. Protein-coding transcript (cds) and Protein-coding transcript translation (pep) sequences, and GFF (gff) files of antioxidant enzymes in 58 nematodes. [file 12915_2020_896_MOESM4_ESM.zip › Additional file 4-gff and sequences of re-annoted antioxidant enzymes in 58 nematodes/58_nematodes_antioxidant_enzymes/gff/haemonchus_placei.PRJEB509.antioxidant.gff]

HPLM_scaffold0003591	Genewise	mRNA	19928	21952	.	-	.	ID=Ctl-1_Hpl;reannot_id=O61235-D2;origin_id=HPLM_0001696701-mRNA-1;class=Cat;
HPLM_scaffold0003591	Genewise	CDS	19928	20082	.	-	1	Parent=Ctl-1_Hpl;reannot_id=O61235-D2;origin_id=HPLM_0001696701-mRNA-1;class=Cat;
HPLM_scaffold0003591	Genewise	CDS	20512	20719	.	-	0	Parent=Ctl-1_Hpl;reannot_id=O61235-D2;origin_id=HPLM_0001696701-mRNA-1;class=Cat;
HPLM_scaffold0003591	Genewise	CDS	20851	21360	.	-	0	Parent=Ctl-1_Hpl;reannot_id=O61235-D2;origin_id=HPLM_0001696701-mRNA-1;class=Cat;
HPLM_scaffold0003591	Genewise	CDS	21421	21570	.	-	0	Parent=Ctl-1_Hpl;reannot_id=O61235-D2;origin_id=HPLM_0001696701-mRNA-1;class=Cat;
HPLM_scaffold0003591	Genewise	CDS	21628	21713	.	-	1	Parent=Ctl-1_Hpl;reannot_id=O61235-D2;origin_id=HPLM_0001696701-mRNA-1;class=Cat;
HPLM_scaffold0003591	Genewise	CDS	21838	21952	.	-	0	Parent=Ctl-1_Hpl;reannot_id=O61235-D2;origin_id=HPLM_0001696701-mRNA-1;class=Cat;
HPLM_scaffold0007863	Genewise	mRNA	873	4417	.	-	.	ID=Ctl-2_Hpl;reannot_id=Q27487-D1;origin_id=HPLM_0002173201-mRNA-1;class=Cat;
HPLM_scaffold0007863	Genewise	CDS	873	1033	.	-	1	Parent=Ctl-2_Hpl;reannot_id=Q27487-D1;origin_id=HPLM_0002173201-mRNA-1;class=Cat;
HPLM_scaffold0007863	Genewise	CDS	1255	1462	.	-	0	Parent=Ctl-2_Hpl;reannot_id=Q27487-D1;origin_id=HPLM_0002173201-mRNA-1;class=Cat;
HPLM_scaffold0007863	Genewise	CDS	1567	1704	.	-	0	Parent=Ctl-2_Hpl;reannot_id=Q27487-D1;origin_id=HPLM_0002173201-mRNA-1;class=Cat;
HPLM_scaffold0007863	Genewise	CDS	1755	1877	.	-	0	Parent=Ctl-2_Hpl;reannot_id=Q27487-D1;origin_id=HPLM_0002173201-mRNA-1;class=Cat;
HPLM_scaffold0007863	Genewise	CDS	2291	2428	.	-	0	Parent=Ctl-2_Hpl;reannot_id=Q27487-D1;origin_id=HPLM_0002173201-mRNA-1;class=Cat;
HPLM_scaffold0007863	Genewise	CDS	2903	3052	.	-	0	Parent=Ctl-2_Hpl;reannot_id=Q27487-D1;origin_id=HPLM_0002173201-mRNA-1;class=Cat;
HPLM_scaffold0007863	Genewise	CDS	3130	3215	.	-	1	Parent=Ctl-2_Hpl;reannot_id=Q27487-D1;origin_id=HPLM_0002173201-mRNA-1;class=Cat;
HPLM_scaffold0007863	Genewise	CDS	3837	3947	.	-	1	Parent=Ctl-2_Hpl;reannot_id=Q27487-D1;origin_id=HPLM_0002173201-mRNA-1;class=Cat;
HPLM_scaffold0007863	Genewise	CDS	4336	4417	.	-	0	Parent=Ctl-2_Hpl;reannot_id=Q27487-D1;origin_id=HPLM_0002173201-mRNA-1;class=Cat;
HPLM_scaffold0003591	Genewise	mRNA	9272	12624	.	-	.	ID=Ctl-3_Hpl;reannot_id=Q27487-D2;origin_id=HPLM_0001696601-mRNA-1;class=Cat;
HPLM_scaffold0003591	Genewise	CDS	9272	9426	.	-	1	Parent=Ctl-3_Hpl;reannot_id=Q27487-D2;origin_id=HPLM_0001696601-mRNA-1;class=Cat;
HPLM_scaffold0003591	Genewise	CDS	9535	9742	.	-	0	Parent=Ctl-3_Hpl;reannot_id=Q27487-D2;origin_id=HPLM_0001696601-mRNA-1;class=Cat;
HPLM_scaffold0003591	Genewise	CDS	9868	10191	.	-	0	Parent=Ctl-3_Hpl;reannot_id=Q27487-D2;origin_id=HPLM_0001696601-mRNA-1;class=Cat;
HPLM_scaffold0003591	Genewise	CDS	10723	10848	.	-	0	Parent=Ctl-3_Hpl;reannot_id=Q27487-D2;origin_id=HPLM_0001696601-mRNA-1;class=Cat;
HPLM_scaffold0003591	Genewise	CDS	10905	11054	.	-	0	Parent=Ctl-3_Hpl;reannot_id=Q27487-D2;origin_id=HPLM_0001696601-mRNA-1;class=Cat;
HPLM_scaffold0003591	Genewise	CDS	11138	11223	.	-	1	Parent=Ctl-3_Hpl;reannot_id=Q27487-D2;origin_id=HPLM_0001696601-mRNA-1;class=Cat;
HPLM_scaffold0003591	Genewise	CDS	11833	11943	.	-	1	Parent=Ctl-3_Hpl;reannot_id=Q27487-D2;origin_id=HPLM_0001696601-mRNA-1;class=Cat;
HPLM_scaffold0003591	Genewise	CDS	12525	12624	.	-	0	Parent=Ctl-3_Hpl;reannot_id=Q27487-D2;origin_id=HPLM_0001696601-mRNA-1;class=Cat;
HPLM_scaffold0003591	Genewise	mRNA	396	4544	.	-	.	ID=Ctl-4_Hpl;reannot_id=Q27487-D3;origin_id=HPLM_0001696601-mRNA-1;class=Cat;
HPLM_scaffold0003591	Genewise	CDS	396	553	.	-	1	Parent=Ctl-4_Hpl;reannot_id=Q27487-D3;origin_id=HPLM_0001696601-mRNA-1;class=Cat;
HPLM_scaffold0003591	Genewise	CDS	846	1053	.	-	0	Parent=Ctl-4_Hpl;reannot_id=Q27487-D3;origin_id=HPLM_0001696601-mRNA-1;class=Cat;
HPLM_scaffold0003591	Genewise	CDS	1139	1276	.	-	0	Parent=Ctl-4_Hpl;reannot_id=Q27487-D3;origin_id=HPLM_0001696601-mRNA-1;class=Cat;
HPLM_scaffold0003591	Genewise	CDS	1327	1449	.	-	0	Parent=Ctl-4_Hpl;reannot_id=Q27487-D3;origin_id=HPLM_0001696601-mRNA-1;class=Cat;
HPLM_scaffold0003591	Genewise	CDS	2494	2631	.	-	0	Parent=Ctl-4_Hpl;reannot_id=Q27487-D3;origin_id=HPLM_0001696601-mRNA-1;class=Cat;
HPLM_scaffold0003591	Genewise	CDS	2688	2837	.	-	0	Parent=Ctl-4_Hpl;reannot_id=Q27487-D3;origin_id=HPLM_0001696601-mRNA-1;class=Cat;
HPLM_scaffold0003591	Genewise	CDS	2915	3000	.	-	1	Parent=Ctl-4_Hpl;reannot_id=Q27487-D3;origin_id=HPLM_0001696601-mRNA-1;class=Cat;
HPLM_scaffold0003591	Genewise	CDS	3764	3874	.	-	1	Parent=Ctl-4_Hpl;reannot_id=Q27487-D3;origin_id=HPLM_0001696601-mRNA-1;class=Cat;
HPLM_scaffold0003591	Genewise	CDS	4131	4228	.	-	2	Parent=Ctl-4_Hpl;reannot_id=Q27487-D3;origin_id=HPLM_0001696601-mRNA-1;class=Cat;
HPLM_scaffold0003591	Genewise	CDS	4471	4544	.	-	0	Parent=Ctl-4_Hpl;reannot_id=Q27487-D3;origin_id=HPLM_0001696601-mRNA-1;class=Cat;
HPLM_scaffold0000820	Genewise	mRNA	44467	45318	.	+	.	ID=PHGpx-1_Hpl;reannot_id=O02621-D1;origin_id=HPLM_0000870301-mRNA-1;class=GPX;
HPLM_scaffold0000820	Genewise	CDS	44467	44616	.	+	0	Parent=PHGpx-1_Hpl;reannot_id=O02621-D1;origin_id=HPLM_0000870301-mRNA-1;class=GPX;
HPLM_scaffold0000820	Genewise	CDS	44673	44804	.	+	0	Parent=PHGpx-1_Hpl;reannot_id=O02621-D1;origin_id=HPLM_0000870301-mRNA-1;class=GPX;
HPLM_scaffold0000820	Genewise	CDS	45061	45137	.	+	0	Parent=PHGpx-1_Hpl;reannot_id=O02621-D1;origin_id=HPLM_0000870301-mRNA-1;class=GPX;
HPLM_scaffold0000820	Genewise	CDS	45252	45318	.	+	2	Parent=PHGpx-1_Hpl;reannot_id=O02621-D1;origin_id=HPLM_0000870301-mRNA-1;class=GPX;
HPLM_scaffold0001558	Genewise	mRNA	37185	39622	.	+	.	ID=PHGpx-2_Hpl;reannot_id=O62327-D2;origin_id=HPLM_0001175701-mRNA-1;class=GPX;
HPLM_scaffold0001558	Genewise	CDS	37185	37334	.	+	0	Parent=PHGpx-2_Hpl;reannot_id=O62327-D2;origin_id=HPLM_0001175701-mRNA-1;class=GPX;
HPLM_scaffold0001558	Genewise	CDS	38776	38850	.	+	0	Parent=PHGpx-2_Hpl;reannot_id=O62327-D2;origin_id=HPLM_0001175701-mRNA-1;class=GPX;
HPLM_scaffold0001558	Genewise	CDS	39488	39622	.	+	0	Parent=PHGpx-2_Hpl;reannot_id=O62327-D2;origin_id=HPLM_0001175701-mRNA-1;class=GPX;
HPLM_scaffold0000292	Genewise	mRNA	8982	16511	.	+	.	ID=NPHGpx_Hpl;reannot_id=Q95003-D1;origin_id=HPLM_0000575401-mRNA-1;class=GPX;
HPLM_scaffold0000292	Genewise	CDS	8982	9125	.	+	0	Parent=NPHGpx_Hpl;reannot_id=Q95003-D1;origin_id=HPLM_0000575401-mRNA-1;class=GPX;
HPLM_scaffold0000292	Genewise	CDS	9195	9279	.	+	0	Parent=NPHGpx_Hpl;reannot_id=Q95003-D1;origin_id=HPLM_0000575401-mRNA-1;class=GPX;
HPLM_scaffold0000292	Genewise	CDS	13563	13663	.	+	1	Parent=NPHGpx_Hpl;reannot_id=Q95003-D1;origin_id=HPLM_0000575401-mRNA-1;class=GPX;
HPLM_scaffold0000292	Genewise	CDS	13759	13902	.	+	0	Parent=NPHGpx_Hpl;reannot_id=Q95003-D1;origin_id=HPLM_0000575401-mRNA-1;class=GPX;
HPLM_scaffold0000292	Genewise	CDS	15789	15902	.	+	0	Parent=NPHGpx_Hpl;reannot_id=Q95003-D1;origin_id=HPLM_0000575401-mRNA-1;class=GPX;
HPLM_scaffold0000292	Genewise	CDS	16419	16511	.	+	0	Parent=NPHGpx_Hpl;reannot_id=Q95003-D1;origin_id=HPLM_0000575401-mRNA-1;class=GPX;
HPLM_scaffold0000996	Genewise	mRNA	41347	43625	.	+	.	ID=Prx6_Hpl;reannot_id=O17433-D1;origin_id=HPLM_0000955601-mRNA-1;class=Prx;
HPLM_scaffold0000996	Genewise	CDS	41347	41546	.	+	0	Parent=Prx6_Hpl;reannot_id=O17433-D1;origin_id=HPLM_0000955601-mRNA-1;class=Prx;
HPLM_scaffold0000996	Genewise	CDS	42557	42763	.	+	2	Parent=Prx6_Hpl;reannot_id=O17433-D1;origin_id=HPLM_0000955601-mRNA-1;class=Prx;
HPLM_scaffold0000996	Genewise	CDS	43365	43413	.	+	2	Parent=Prx6_Hpl;reannot_id=O17433-D1;origin_id=HPLM_0000955601-mRNA-1;class=Prx;
HPLM_scaffold0000996	Genewise	CDS	43473	43625	.	+	0	Parent=Prx6_Hpl;reannot_id=O17433-D1;origin_id=HPLM_0000955601-mRNA-1;class=Prx;
HPLM_scaffold0005465	Genewise	mRNA	5819	6844	.	-	.	ID=Prx1-1_Hpl;reannot_id=Q21824-D1;origin_id=HPLM_0001975201-mRNA-1;class=Prx;
HPLM_scaffold0005465	Genewise	CDS	5819	5905	.	-	0	Parent=Prx1-1_Hpl;reannot_id=Q21824-D1;origin_id=HPLM_0001975201-mRNA-1;class=Prx;
HPLM_scaffold0005465	Genewise	CDS	5974	6123	.	-	0	Parent=Prx1-1_Hpl;reannot_id=Q21824-D1;origin_id=HPLM_0001975201-mRNA-1;class=Prx;
HPLM_scaffold0005465	Genewise	CDS	6181	6327	.	-	0	Parent=Prx1-1_Hpl;reannot_id=Q21824-D1;origin_id=HPLM_0001975201-mRNA-1;class=Prx;
HPLM_scaffold0005465	Genewise	CDS	6438	6572	.	-	0	Parent=Prx1-1_Hpl;reannot_id=Q21824-D1;origin_id=HPLM_0001975201-mRNA-1;class=Prx;
HPLM_scaffold0005465	Genewise	CDS	6683	6844	.	-	0	Parent=Prx1-1_Hpl;reannot_id=Q21824-D1;origin_id=HPLM_0001975201-mRNA-1;class=Prx;
HPLM_scaffold0003819	Genewise	mRNA	514	7850	.	-	.	ID=Prx1-2_Hpl;reannot_id=Q9NL98-D1;origin_id=HPLM_0001735001-mRNA-1;class=Prx;
HPLM_scaffold0003819	Genewise	CDS	514	603	.	-	0	Parent=Prx1-2_Hpl;reannot_id=Q9NL98-D1;origin_id=HPLM_0001735001-mRNA-1;class=Prx;
HPLM_scaffold0003819	Genewise	CDS	672	790	.	-	1	Parent=Prx1-2_Hpl;reannot_id=Q9NL98-D1;origin_id=HPLM_0001735001-mRNA-1;class=Prx;
HPLM_scaffold0003819	Genewise	CDS	832	970	.	-	0	Parent=Prx1-2_Hpl;reannot_id=Q9NL98-D1;origin_id=HPLM_0001735001-mRNA-1;class=Prx;
HPLM_scaffold0003819	Genewise	CDS	1036	1162	.	-	2	Parent=Prx1-2_Hpl;reannot_id=Q9NL98-D1;origin_id=HPLM_0001735001-mRNA-1;class=Prx;
HPLM_scaffold0003819	Genewise	CDS	7717	7850	.	-	0	Parent=Prx1-2_Hpl;reannot_id=Q9NL98-D1;origin_id=HPLM_0001735001-mRNA-1;class=Prx;
HPLM_scaffold0006813	Genewise	mRNA	6418	7580	.	+	.	ID=SOD2_Hpl;reannot_id=P31161-D1;origin_id=HPLM_0002107601-mRNA-1;class=SOD;
HPLM_scaffold0006813	Genewise	CDS	6418	6577	.	+	0	Parent=SOD2_Hpl;reannot_id=P31161-D1;origin_id=HPLM_0002107601-mRNA-1;class=SOD;
HPLM_scaffold0006813	Genewise	CDS	6990	7126	.	+	1	Parent=SOD2_Hpl;reannot_id=P31161-D1;origin_id=HPLM_0002107601-mRNA-1;class=SOD;
HPLM_scaffold0006813	Genewise	CDS	7196	7309	.	+	0	Parent=SOD2_Hpl;reannot_id=P31161-D1;origin_id=HPLM_0002107601-mRNA-1;class=SOD;
HPLM_scaffold0006813	Genewise	CDS	7395	7580	.	+	0	Parent=SOD2_Hpl;reannot_id=P31161-D1;origin_id=HPLM_0002107601-mRNA-1;class=SOD;
HPLM_scaffold0003601	Genewise	mRNA	1481	5847	.	-	.	ID=SOD3_Hpl;reannot_id=P51547-D1;origin_id=HPLM_0001698601-mRNA-1;class=SOD;
HPLM_scaffold0003601	Genewise	CDS	1481	1687	.	-	0	Parent=SOD3_Hpl;reannot_id=P51547-D1;origin_id=HPLM_0001698601-mRNA-1;class=SOD;
HPLM_scaffold0003601	Genewise	CDS	1740	1840	.	-	1	Parent=SOD3_Hpl;reannot_id=P51547-D1;origin_id=HPLM_0001698601-mRNA-1;class=SOD;
HPLM_scaffold0003601	Genewise	CDS	5766	5847	.	-	0	Parent=SOD3_Hpl;reannot_id=P51547-D1;origin_id=HPLM_0001698601-mRNA-1;class=SOD;
HPLM_scaffold0001020	Genewise	mRNA	37974	39196	.	+	.	ID=SOD1_Hpl;reannot_id=Q27666-D1;origin_id=HPLM_0000965001-mRNA-1;class=SOD;
HPLM_scaffold0001020	Genewise	CDS	37974	38042	.	+	0	Parent=SOD1_Hpl;reannot_id=Q27666-D1;origin_id=HPLM_0000965001-mRNA-1;class=SOD;
HPLM_scaffold0001020	Genewise	CDS	38215	38373	.	+	0	Parent=SOD1_Hpl;reannot_id=Q27666-D1;origin_id=HPLM_0000965001-mRNA-1;class=SOD;
HPLM_scaffold0001020	Genewise	CDS	38791	38944	.	+	0	Parent=SOD1_Hpl;reannot_id=Q27666-D1;origin_id=HPLM_0000965001-mRNA-1;class=SOD;
HPLM_scaffold0001020	Genewise	CDS	39102	39196	.	+	1	Parent=SOD1_Hpl;reannot_id=Q27666-D1;origin_id=HPLM_0000965001-mRNA-1;class=SOD;
