# Supplementary material for: Speciation and adaptive evolution reshape antioxidant enzymatic system diversity across the phylum Nematoda
Source: BMC Biol. 2020 Nov 26;18:181. doi: 10.1186/s12915-020-00896-z (PMC7694339; doi:10.1186/s12915-020-00896-z)
Supplement: Supplementary file 4 — Additional file 4:. Protein-coding transcript (cds) and Protein-coding transcript translation (pep) sequences, and GFF (gff) files of antioxidant enzymes in 58 nematodes. [file 12915_2020_896_MOESM4_ESM.zip › Additional file 4-gff and sequences of re-annoted antioxidant enzymes in 58 nematodes/58_nematodes_antioxidant_enzymes/gff/heligmosomoides_polygyrus.PRJEB15396.antioxidant.gff]

nHp.2.0.scaf01990	Genewise	mRNA	48881	60284	.	+	.	ID=Ctl_Hpo;reannot_id=Q27487-D1;origin_id=HPOL_0001593701-mRNA-1;class=Cat;
nHp.2.0.scaf01990	Genewise	CDS	48881	48980	.	+	0	Parent=Ctl_Hpo;reannot_id=Q27487-D1;origin_id=HPOL_0001593701-mRNA-1;class=Cat;
nHp.2.0.scaf01990	Genewise	CDS	57305	57415	.	+	1	Parent=Ctl_Hpo;reannot_id=Q27487-D1;origin_id=HPOL_0001593701-mRNA-1;class=Cat;
nHp.2.0.scaf01990	Genewise	CDS	58807	58892	.	+	1	Parent=Ctl_Hpo;reannot_id=Q27487-D1;origin_id=HPOL_0001593701-mRNA-1;class=Cat;
nHp.2.0.scaf01990	Genewise	CDS	58972	59121	.	+	0	Parent=Ctl_Hpo;reannot_id=Q27487-D1;origin_id=HPOL_0001593701-mRNA-1;class=Cat;
nHp.2.0.scaf01990	Genewise	CDS	59175	59300	.	+	0	Parent=Ctl_Hpo;reannot_id=Q27487-D1;origin_id=HPOL_0001593701-mRNA-1;class=Cat;
nHp.2.0.scaf01990	Genewise	CDS	59410	59541	.	+	0	Parent=Ctl_Hpo;reannot_id=Q27487-D1;origin_id=HPOL_0001593701-mRNA-1;class=Cat;
nHp.2.0.scaf01990	Genewise	CDS	59598	59735	.	+	0	Parent=Ctl_Hpo;reannot_id=Q27487-D1;origin_id=HPOL_0001593701-mRNA-1;class=Cat;
nHp.2.0.scaf01990	Genewise	CDS	59847	60054	.	+	0	Parent=Ctl_Hpo;reannot_id=Q27487-D1;origin_id=HPOL_0001593701-mRNA-1;class=Cat;
nHp.2.0.scaf01990	Genewise	CDS	60121	60284	.	+	1	Parent=Ctl_Hpo;reannot_id=Q27487-D1;origin_id=HPOL_0001593701-mRNA-1;class=Cat;
nHp.2.0.scaf00600	Genewise	mRNA	11124	13438	.	+	.	ID=PHGpx_Hpo;reannot_id=O62327-D1;origin_id=HPOL_0000804501-mRNA-1;class=GPX;
nHp.2.0.scaf00600	Genewise	CDS	11124	11282	.	+	0	Parent=PHGpx_Hpo;reannot_id=O62327-D1;origin_id=HPOL_0000804501-mRNA-1;class=GPX;
nHp.2.0.scaf00600	Genewise	CDS	13046	13177	.	+	0	Parent=PHGpx_Hpo;reannot_id=O62327-D1;origin_id=HPOL_0000804501-mRNA-1;class=GPX;
nHp.2.0.scaf00600	Genewise	CDS	13361	13438	.	+	0	Parent=PHGpx_Hpo;reannot_id=O62327-D1;origin_id=HPOL_0000804501-mRNA-1;class=GPX;
nHp.2.0.scaf01186	Genewise	mRNA	33903	36223	.	-	.	ID=NPHGpx_Hpo;reannot_id=Q95003-D1;origin_id=HPOL_0001216601-mRNA-1;class=GPX;
nHp.2.0.scaf01186	Genewise	CDS	33903	33992	.	-	0	Parent=NPHGpx_Hpo;reannot_id=Q95003-D1;origin_id=HPOL_0001216601-mRNA-1;class=GPX;
nHp.2.0.scaf01186	Genewise	CDS	34062	34175	.	-	0	Parent=NPHGpx_Hpo;reannot_id=Q95003-D1;origin_id=HPOL_0001216601-mRNA-1;class=GPX;
nHp.2.0.scaf01186	Genewise	CDS	35909	36052	.	-	0	Parent=NPHGpx_Hpo;reannot_id=Q95003-D1;origin_id=HPOL_0001216601-mRNA-1;class=GPX;
nHp.2.0.scaf01186	Genewise	CDS	36113	36223	.	-	0	Parent=NPHGpx_Hpo;reannot_id=Q95003-D1;origin_id=HPOL_0001216601-mRNA-1;class=GPX;
nHp.2.0.scaf03841	Genewise	mRNA	6435	8912	.	+	.	ID=Prx6_Hpo;reannot_id=O17433-D1;origin_id=HPOL_0002042001-mRNA-1;class=Prx;
nHp.2.0.scaf03841	Genewise	CDS	6435	6532	.	+	0	Parent=Prx6_Hpo;reannot_id=O17433-D1;origin_id=HPOL_0002042001-mRNA-1;class=Prx;
nHp.2.0.scaf03841	Genewise	CDS	6589	6786	.	+	2	Parent=Prx6_Hpo;reannot_id=O17433-D1;origin_id=HPOL_0002042001-mRNA-1;class=Prx;
nHp.2.0.scaf03841	Genewise	CDS	8348	8595	.	+	2	Parent=Prx6_Hpo;reannot_id=O17433-D1;origin_id=HPOL_0002042001-mRNA-1;class=Prx;
nHp.2.0.scaf03841	Genewise	CDS	8743	8912	.	+	1	Parent=Prx6_Hpo;reannot_id=O17433-D1;origin_id=HPOL_0002042001-mRNA-1;class=Prx;
nHp.2.0.scaf00499	Genewise	mRNA	173642	174322	.	-	.	ID=Prx1-1_Hpo;reannot_id=Q21824-D1;origin_id=HPOL_0000712701-mRNA-1;class=Prx;
nHp.2.0.scaf00499	Genewise	CDS	173642	174322	.	-	0	Parent=Prx1-1_Hpo;reannot_id=Q21824-D1;origin_id=HPOL_0000712701-mRNA-1;class=Prx;
nHp.2.0.scaf00176	Genewise	mRNA	74690	78580	.	-	.	ID=Prx1-2_Hpo;reannot_id=Q21824-D2;origin_id=HPOL_0000348301-mRNA-1;class=Prx;
nHp.2.0.scaf00176	Genewise	CDS	74690	74776	.	-	0	Parent=Prx1-2_Hpo;reannot_id=Q21824-D2;origin_id=HPOL_0000348301-mRNA-1;class=Prx;
nHp.2.0.scaf00176	Genewise	CDS	74833	74982	.	-	0	Parent=Prx1-2_Hpo;reannot_id=Q21824-D2;origin_id=HPOL_0000348301-mRNA-1;class=Prx;
nHp.2.0.scaf00176	Genewise	CDS	75034	75180	.	-	0	Parent=Prx1-2_Hpo;reannot_id=Q21824-D2;origin_id=HPOL_0000348301-mRNA-1;class=Prx;
nHp.2.0.scaf00176	Genewise	CDS	78232	78366	.	-	0	Parent=Prx1-2_Hpo;reannot_id=Q21824-D2;origin_id=HPOL_0000348301-mRNA-1;class=Prx;
nHp.2.0.scaf00176	Genewise	CDS	78419	78580	.	-	0	Parent=Prx1-2_Hpo;reannot_id=Q21824-D2;origin_id=HPOL_0000348301-mRNA-1;class=Prx;
nHp.2.0.scaf00221	Genewise	mRNA	131844	134792	.	+	.	ID=Prx1-3_Hpo;reannot_id=Q9NL98-D1;origin_id=HPOL_0000410401-mRNA-1;class=Prx;
nHp.2.0.scaf00221	Genewise	CDS	131844	131977	.	+	0	Parent=Prx1-3_Hpo;reannot_id=Q9NL98-D1;origin_id=HPOL_0000410401-mRNA-1;class=Prx;
nHp.2.0.scaf00221	Genewise	CDS	134162	134288	.	+	2	Parent=Prx1-3_Hpo;reannot_id=Q9NL98-D1;origin_id=HPOL_0000410401-mRNA-1;class=Prx;
nHp.2.0.scaf00221	Genewise	CDS	134366	134495	.	+	0	Parent=Prx1-3_Hpo;reannot_id=Q9NL98-D1;origin_id=HPOL_0000410401-mRNA-1;class=Prx;
nHp.2.0.scaf00221	Genewise	CDS	134532	134650	.	+	1	Parent=Prx1-3_Hpo;reannot_id=Q9NL98-D1;origin_id=HPOL_0000410401-mRNA-1;class=Prx;
nHp.2.0.scaf00221	Genewise	CDS	134703	134792	.	+	0	Parent=Prx1-3_Hpo;reannot_id=Q9NL98-D1;origin_id=HPOL_0000410401-mRNA-1;class=Prx;
nHp.2.0.scaf01359	Genewise	mRNA	96384	98612	.	+	.	ID=SOD2_Hpo;reannot_id=P31161-D1;origin_id=HPOL_0001308801-mRNA-1;class=SOD;
nHp.2.0.scaf01359	Genewise	CDS	96384	96543	.	+	0	Parent=SOD2_Hpo;reannot_id=P31161-D1;origin_id=HPOL_0001308801-mRNA-1;class=SOD;
nHp.2.0.scaf01359	Genewise	CDS	98040	98176	.	+	1	Parent=SOD2_Hpo;reannot_id=P31161-D1;origin_id=HPOL_0001308801-mRNA-1;class=SOD;
nHp.2.0.scaf01359	Genewise	CDS	98235	98348	.	+	0	Parent=SOD2_Hpo;reannot_id=P31161-D1;origin_id=HPOL_0001308801-mRNA-1;class=SOD;
nHp.2.0.scaf01359	Genewise	CDS	98427	98612	.	+	0	Parent=SOD2_Hpo;reannot_id=P31161-D1;origin_id=HPOL_0001308801-mRNA-1;class=SOD;
nHp.2.0.scaf01734	Genewise	mRNA	101403	107115	.	-	.	ID=SOD3_Hpo;reannot_id=P51547-D1;origin_id=HPOL_0001486101-mRNA-1;class=SOD;
nHp.2.0.scaf01734	Genewise	CDS	101403	101588	.	-	0	Parent=SOD3_Hpo;reannot_id=P51547-D1;origin_id=HPOL_0001486101-mRNA-1;class=SOD;
nHp.2.0.scaf01734	Genewise	CDS	106740	106934	.	-	0	Parent=SOD3_Hpo;reannot_id=P51547-D1;origin_id=HPOL_0001486101-mRNA-1;class=SOD;
nHp.2.0.scaf01734	Genewise	CDS	107014	107115	.	-	0	Parent=SOD3_Hpo;reannot_id=P51547-D1;origin_id=HPOL_0001486101-mRNA-1;class=SOD;
nHp.2.0.scaf00611	Genewise	mRNA	241717	246076	.	-	.	ID=SOD1-1_Hpo;reannot_id=Q27666-D1;origin_id=HPOL_0000814201-mRNA-1;class=SOD;
nHp.2.0.scaf00611	Genewise	CDS	241717	241811	.	-	1	Parent=SOD1-1_Hpo;reannot_id=Q27666-D1;origin_id=HPOL_0000814201-mRNA-1;class=SOD;
nHp.2.0.scaf00611	Genewise	CDS	244577	244730	.	-	0	Parent=SOD1-1_Hpo;reannot_id=Q27666-D1;origin_id=HPOL_0000814201-mRNA-1;class=SOD;
nHp.2.0.scaf00611	Genewise	CDS	245077	245235	.	-	0	Parent=SOD1-1_Hpo;reannot_id=Q27666-D1;origin_id=HPOL_0000814201-mRNA-1;class=SOD;
nHp.2.0.scaf00611	Genewise	CDS	246008	246076	.	-	0	Parent=SOD1-1_Hpo;reannot_id=Q27666-D1;origin_id=HPOL_0000814201-mRNA-1;class=SOD;
nHp.2.0.scaf01327	Genewise	mRNA	7000	7475	.	-	.	ID=SOD1-2_Hpo;reannot_id=Q27666-D2;origin_id=NA;class=SOD;
nHp.2.0.scaf01327	Genewise	CDS	7000	7260	.	-	0	Parent=SOD1-2_Hpo;reannot_id=Q27666-D2;origin_id=NA;class=SOD;
nHp.2.0.scaf01327	Genewise	CDS	7263	7475	.	-	0	Parent=SOD1-2_Hpo;reannot_id=Q27666-D2;origin_id=NA;class=SOD;
