# Supplementary material for: Speciation and adaptive evolution reshape antioxidant enzymatic system diversity across the phylum Nematoda
Source: BMC Biol. 2020 Nov 26;18:181. doi: 10.1186/s12915-020-00896-z (PMC7694339; doi:10.1186/s12915-020-00896-z)
Supplement: Supplementary file 4 — Additional file 4:. Protein-coding transcript (cds) and Protein-coding transcript translation (pep) sequences, and GFF (gff) files of antioxidant enzymes in 58 nematodes. [file 12915_2020_896_MOESM4_ESM.zip › Additional file 4-gff and sequences of re-annoted antioxidant enzymes in 58 nematodes/58_nematodes_antioxidant_enzymes/gff/litomosoides_sigmodontis.PRJEB3075.antioxidant.gff]

nLs.2.1.scaf00091	Genewise	mRNA	10637	11287	.	+	.	ID=PHGpx-1_Lsi;reannot_id=O02621-D1;origin_id=nLs.2.1.2.t02124-RA;class=GPX;
nLs.2.1.scaf00091	Genewise	CDS	10637	10786	.	+	0	Parent=PHGpx-1_Lsi;reannot_id=O02621-D1;origin_id=nLs.2.1.2.t02124-RA;class=GPX;
nLs.2.1.scaf00091	Genewise	CDS	10922	11122	.	+	0	Parent=PHGpx-1_Lsi;reannot_id=O02621-D1;origin_id=nLs.2.1.2.t02124-RA;class=GPX;
nLs.2.1.scaf00091	Genewise	CDS	11213	11287	.	+	0	Parent=PHGpx-1_Lsi;reannot_id=O02621-D1;origin_id=nLs.2.1.2.t02124-RA;class=GPX;
nLs.2.1.scaf00312	Genewise	mRNA	20423	21377	.	-	.	ID=PHGpx-2_Lsi;reannot_id=O62327-D2;origin_id=nLs.2.1.2.t04687-RA;class=GPX;
nLs.2.1.scaf00312	Genewise	CDS	20423	20626	.	-	0	Parent=PHGpx-2_Lsi;reannot_id=O62327-D2;origin_id=nLs.2.1.2.t04687-RA;class=GPX;
nLs.2.1.scaf00312	Genewise	CDS	21231	21377	.	-	0	Parent=PHGpx-2_Lsi;reannot_id=O62327-D2;origin_id=nLs.2.1.2.t04687-RA;class=GPX;
nLs.2.1.scaf00063	Genewise	mRNA	53867	55825	.	+	.	ID=Prx6-1_Lsi;reannot_id=O17433-D1;origin_id=nLs.2.1.2.t01675-RA;class=Prx;
nLs.2.1.scaf00063	Genewise	CDS	53867	53964	.	+	0	Parent=Prx6-1_Lsi;reannot_id=O17433-D1;origin_id=nLs.2.1.2.t01675-RA;class=Prx;
nLs.2.1.scaf00063	Genewise	CDS	54234	54448	.	+	2	Parent=Prx6-1_Lsi;reannot_id=O17433-D1;origin_id=nLs.2.1.2.t01675-RA;class=Prx;
nLs.2.1.scaf00063	Genewise	CDS	54568	54683	.	+	1	Parent=Prx6-1_Lsi;reannot_id=O17433-D1;origin_id=nLs.2.1.2.t01675-RA;class=Prx;
nLs.2.1.scaf00063	Genewise	CDS	54870	54943	.	+	0	Parent=Prx6-1_Lsi;reannot_id=O17433-D1;origin_id=nLs.2.1.2.t01675-RA;class=Prx;
nLs.2.1.scaf00063	Genewise	CDS	55432	55504	.	+	2	Parent=Prx6-1_Lsi;reannot_id=O17433-D1;origin_id=nLs.2.1.2.t01675-RA;class=Prx;
nLs.2.1.scaf00063	Genewise	CDS	55697	55825	.	+	0	Parent=Prx6-1_Lsi;reannot_id=O17433-D1;origin_id=nLs.2.1.2.t01675-RA;class=Prx;
nLs.2.1.scaf00063	Genewise	mRNA	78186	80144	.	-	.	ID=Prx6-2_Lsi;reannot_id=O17433-D2;origin_id=nLs.2.1.2.t01680-RA;class=Prx;
nLs.2.1.scaf00063	Genewise	CDS	78186	78314	.	-	0	Parent=Prx6-2_Lsi;reannot_id=O17433-D2;origin_id=nLs.2.1.2.t01680-RA;class=Prx;
nLs.2.1.scaf00063	Genewise	CDS	78507	78579	.	-	2	Parent=Prx6-2_Lsi;reannot_id=O17433-D2;origin_id=nLs.2.1.2.t01680-RA;class=Prx;
nLs.2.1.scaf00063	Genewise	CDS	79068	79141	.	-	0	Parent=Prx6-2_Lsi;reannot_id=O17433-D2;origin_id=nLs.2.1.2.t01680-RA;class=Prx;
nLs.2.1.scaf00063	Genewise	CDS	79328	79443	.	-	1	Parent=Prx6-2_Lsi;reannot_id=O17433-D2;origin_id=nLs.2.1.2.t01680-RA;class=Prx;
nLs.2.1.scaf00063	Genewise	CDS	79563	79777	.	-	2	Parent=Prx6-2_Lsi;reannot_id=O17433-D2;origin_id=nLs.2.1.2.t01680-RA;class=Prx;
nLs.2.1.scaf00063	Genewise	CDS	80047	80144	.	-	0	Parent=Prx6-2_Lsi;reannot_id=O17433-D2;origin_id=nLs.2.1.2.t01680-RA;class=Prx;
nLs.2.1.scaf00046	Genewise	mRNA	45499	46638	.	-	.	ID=Prx1_Lsi;reannot_id=P48822-D1;origin_id=nLs.2.1.2.t01344-RA;class=Prx;
nLs.2.1.scaf00046	Genewise	CDS	45499	45721	.	-	2	Parent=Prx1_Lsi;reannot_id=P48822-D1;origin_id=nLs.2.1.2.t01344-RA;class=Prx;
nLs.2.1.scaf00046	Genewise	CDS	45845	45924	.	-	0	Parent=Prx1_Lsi;reannot_id=P48822-D1;origin_id=nLs.2.1.2.t01344-RA;class=Prx;
nLs.2.1.scaf00046	Genewise	CDS	46022	46181	.	-	2	Parent=Prx1_Lsi;reannot_id=P48822-D1;origin_id=nLs.2.1.2.t01344-RA;class=Prx;
nLs.2.1.scaf00046	Genewise	CDS	46322	46413	.	-	0	Parent=Prx1_Lsi;reannot_id=P48822-D1;origin_id=nLs.2.1.2.t01344-RA;class=Prx;
nLs.2.1.scaf00046	Genewise	CDS	46528	46638	.	-	0	Parent=Prx1_Lsi;reannot_id=P48822-D1;origin_id=nLs.2.1.2.t01344-RA;class=Prx;
nLs.2.1.scaf00175	Genewise	mRNA	48029	48962	.	+	.	ID=SOD1_Lsi;reannot_id=P41962-D1;origin_id=nLs.2.1.2.t03292-RA;class=SOD;
nLs.2.1.scaf00175	Genewise	CDS	48029	48094	.	+	0	Parent=SOD1_Lsi;reannot_id=P41962-D1;origin_id=nLs.2.1.2.t03292-RA;class=SOD;
nLs.2.1.scaf00175	Genewise	CDS	48317	48475	.	+	0	Parent=SOD1_Lsi;reannot_id=P41962-D1;origin_id=nLs.2.1.2.t03292-RA;class=SOD;
nLs.2.1.scaf00175	Genewise	CDS	48646	48735	.	+	0	Parent=SOD1_Lsi;reannot_id=P41962-D1;origin_id=nLs.2.1.2.t03292-RA;class=SOD;
nLs.2.1.scaf00175	Genewise	CDS	48804	48962	.	+	0	Parent=SOD1_Lsi;reannot_id=P41962-D1;origin_id=nLs.2.1.2.t03292-RA;class=SOD;
nLs.2.1.scaf00175	Genewise	mRNA	50394	51587	.	-	.	ID=SOD1-like_Lsi;reannot_id=P41974-D1;origin_id=nLs.2.1.2.t03293-RA;class=SOD;
nLs.2.1.scaf00175	Genewise	CDS	50394	50552	.	-	0	Parent=SOD1-like_Lsi;reannot_id=P41974-D1;origin_id=nLs.2.1.2.t03293-RA;class=SOD;
nLs.2.1.scaf00175	Genewise	CDS	50628	50717	.	-	0	Parent=SOD1-like_Lsi;reannot_id=P41974-D1;origin_id=nLs.2.1.2.t03293-RA;class=SOD;
nLs.2.1.scaf00175	Genewise	CDS	50937	51095	.	-	0	Parent=SOD1-like_Lsi;reannot_id=P41974-D1;origin_id=nLs.2.1.2.t03293-RA;class=SOD;
nLs.2.1.scaf00175	Genewise	CDS	51492	51587	.	-	0	Parent=SOD1-like_Lsi;reannot_id=P41974-D1;origin_id=nLs.2.1.2.t03293-RA;class=SOD;
nLs.2.1.scaf00015	Genewise	mRNA	100815	102450	.	+	.	ID=SOD2_Lsi;reannot_id=P41981-D1;origin_id=nLs.2.1.2.t00597-RA;class=SOD;
nLs.2.1.scaf00015	Genewise	CDS	100815	100861	.	+	0	Parent=SOD2_Lsi;reannot_id=P41981-D1;origin_id=nLs.2.1.2.t00597-RA;class=SOD;
nLs.2.1.scaf00015	Genewise	CDS	101083	101258	.	+	2	Parent=SOD2_Lsi;reannot_id=P41981-D1;origin_id=nLs.2.1.2.t00597-RA;class=SOD;
nLs.2.1.scaf00015	Genewise	CDS	101588	101707	.	+	1	Parent=SOD2_Lsi;reannot_id=P41981-D1;origin_id=nLs.2.1.2.t00597-RA;class=SOD;
nLs.2.1.scaf00015	Genewise	CDS	101913	102092	.	+	1	Parent=SOD2_Lsi;reannot_id=P41981-D1;origin_id=nLs.2.1.2.t00597-RA;class=SOD;
nLs.2.1.scaf00015	Genewise	CDS	102308	102450	.	+	1	Parent=SOD2_Lsi;reannot_id=P41981-D1;origin_id=nLs.2.1.2.t00597-RA;class=SOD;
