# Supplementary material for: Speciation and adaptive evolution reshape antioxidant enzymatic system diversity across the phylum Nematoda
Source: BMC Biol. 2020 Nov 26;18:181. doi: 10.1186/s12915-020-00896-z (PMC7694339; doi:10.1186/s12915-020-00896-z)
Supplement: Supplementary file 4 — Additional file 4:. Protein-coding transcript (cds) and Protein-coding transcript translation (pep) sequences, and GFF (gff) files of antioxidant enzymes in 58 nematodes. [file 12915_2020_896_MOESM4_ESM.zip › Additional file 4-gff and sequences of re-annoted antioxidant enzymes in 58 nematodes/58_nematodes_antioxidant_enzymes/gff/loa_loa.PRJNA246086.antioxidant.gff]

scf7180000007691_1	Genewise	mRNA	19414	20144	.	+	.	ID=PHGpx-1_Llo;reannot_id=O02621-D2;origin_id=EN70_11441;class=GPX;
scf7180000007691_1	Genewise	CDS	19414	19554	.	+	0	Parent=PHGpx-1_Llo;reannot_id=O02621-D2;origin_id=EN70_11441;class=GPX;
scf7180000007691_1	Genewise	CDS	19715	19915	.	+	0	Parent=PHGpx-1_Llo;reannot_id=O02621-D2;origin_id=EN70_11441;class=GPX;
scf7180000007691_1	Genewise	CDS	20070	20144	.	+	0	Parent=PHGpx-1_Llo;reannot_id=O02621-D2;origin_id=EN70_11441;class=GPX;
scf7180000007276_1	Genewise	mRNA	7370	8477	.	-	.	ID=PHGpx-2_Llo;reannot_id=O62327-D1;origin_id=EN70_9382;class=GPX;
scf7180000007276_1	Genewise	CDS	7370	7573	.	-	0	Parent=PHGpx-2_Llo;reannot_id=O62327-D1;origin_id=EN70_9382;class=GPX;
scf7180000007276_1	Genewise	CDS	8331	8477	.	-	0	Parent=PHGpx-2_Llo;reannot_id=O62327-D1;origin_id=EN70_9382;class=GPX;
scf7180000007276_1	Genewise	mRNA	11056	11732	.	-	.	ID=PHGpx-3_Llo;reannot_id=O62327-D2;origin_id=EN70_9383;class=GPX;
scf7180000007276_1	Genewise	CDS	11056	11268	.	-	0	Parent=PHGpx-3_Llo;reannot_id=O62327-D2;origin_id=EN70_9383;class=GPX;
scf7180000007276_1	Genewise	CDS	11583	11732	.	-	0	Parent=PHGpx-3_Llo;reannot_id=O62327-D2;origin_id=EN70_9383;class=GPX;
scf7180000005757_1	Genewise	mRNA	2481	4047	.	+	.	ID=NPHGpx_Llo;reannot_id=P67878-D1;origin_id=EN70_887;class=GPX;
scf7180000005757_1	Genewise	CDS	2481	2544	.	+	0	Parent=NPHGpx_Llo;reannot_id=P67878-D1;origin_id=EN70_887;class=GPX;
scf7180000005757_1	Genewise	CDS	2791	2949	.	+	1	Parent=NPHGpx_Llo;reannot_id=P67878-D1;origin_id=EN70_887;class=GPX;
scf7180000005757_1	Genewise	CDS	3305	3549	.	+	1	Parent=NPHGpx_Llo;reannot_id=P67878-D1;origin_id=EN70_887;class=GPX;
scf7180000005757_1	Genewise	CDS	3847	4047	.	+	0	Parent=NPHGpx_Llo;reannot_id=P67878-D1;origin_id=EN70_887;class=GPX;
scf7180000006887_1	Genewise	mRNA	538788	541940	.	+	.	ID=Prx6_Llo;reannot_id=O17433-D1;origin_id=EN70_4849;class=Prx;
scf7180000006887_1	Genewise	CDS	538788	538885	.	+	0	Parent=Prx6_Llo;reannot_id=O17433-D1;origin_id=EN70_4849;class=Prx;
scf7180000006887_1	Genewise	CDS	539207	539421	.	+	2	Parent=Prx6_Llo;reannot_id=O17433-D1;origin_id=EN70_4849;class=Prx;
scf7180000006887_1	Genewise	CDS	539555	539670	.	+	1	Parent=Prx6_Llo;reannot_id=O17433-D1;origin_id=EN70_4849;class=Prx;
scf7180000006887_1	Genewise	CDS	539882	539955	.	+	0	Parent=Prx6_Llo;reannot_id=O17433-D1;origin_id=EN70_4849;class=Prx;
scf7180000006887_1	Genewise	CDS	541550	541622	.	+	2	Parent=Prx6_Llo;reannot_id=O17433-D1;origin_id=EN70_4849;class=Prx;
scf7180000006887_1	Genewise	CDS	541812	541940	.	+	0	Parent=Prx6_Llo;reannot_id=O17433-D1;origin_id=EN70_4849;class=Prx;
scf7180000007683_1	Genewise	mRNA	43322	44629	.	+	.	ID=Prx1-1_Llo;reannot_id=P48822-D1;origin_id=EN70_11407;class=Prx;
scf7180000007683_1	Genewise	CDS	43322	43432	.	+	0	Parent=Prx1-1_Llo;reannot_id=P48822-D1;origin_id=EN70_11407;class=Prx;
scf7180000007683_1	Genewise	CDS	43603	43694	.	+	0	Parent=Prx1-1_Llo;reannot_id=P48822-D1;origin_id=EN70_11407;class=Prx;
scf7180000007683_1	Genewise	CDS	43935	44094	.	+	2	Parent=Prx1-1_Llo;reannot_id=P48822-D1;origin_id=EN70_11407;class=Prx;
scf7180000007683_1	Genewise	CDS	44189	44268	.	+	0	Parent=Prx1-1_Llo;reannot_id=P48822-D1;origin_id=EN70_11407;class=Prx;
scf7180000007683_1	Genewise	CDS	44407	44629	.	+	2	Parent=Prx1-1_Llo;reannot_id=P48822-D1;origin_id=EN70_11407;class=Prx;
scf7180000007149_1	Genewise	mRNA	106292	107554	.	+	.	ID=Prx1-2_Llo;reannot_id=Q17172-D1;origin_id=EN70_8690;class=Prx;
scf7180000007149_1	Genewise	CDS	106292	106437	.	+	0	Parent=Prx1-2_Llo;reannot_id=Q17172-D1;origin_id=EN70_8690;class=Prx;
scf7180000007149_1	Genewise	CDS	106595	106834	.	+	2	Parent=Prx1-2_Llo;reannot_id=Q17172-D1;origin_id=EN70_8690;class=Prx;
scf7180000007149_1	Genewise	CDS	107041	107170	.	+	2	Parent=Prx1-2_Llo;reannot_id=Q17172-D1;origin_id=EN70_8690;class=Prx;
scf7180000007149_1	Genewise	CDS	107474	107554	.	+	0	Parent=Prx1-2_Llo;reannot_id=Q17172-D1;origin_id=EN70_8690;class=Prx;
scf7180000007264_1	Genewise	mRNA	23387	24590	.	+	.	ID=SOD1_Llo;reannot_id=P41962-D1;origin_id=EN70_9246;class=SOD;
scf7180000007264_1	Genewise	CDS	23387	23452	.	+	0	Parent=SOD1_Llo;reannot_id=P41962-D1;origin_id=EN70_9246;class=SOD;
scf7180000007264_1	Genewise	CDS	23835	23993	.	+	0	Parent=SOD1_Llo;reannot_id=P41962-D1;origin_id=EN70_9246;class=SOD;
scf7180000007264_1	Genewise	CDS	24236	24325	.	+	0	Parent=SOD1_Llo;reannot_id=P41962-D1;origin_id=EN70_9246;class=SOD;
scf7180000007264_1	Genewise	CDS	24432	24590	.	+	0	Parent=SOD1_Llo;reannot_id=P41962-D1;origin_id=EN70_9246;class=SOD;
scf7180000007264_1	Genewise	mRNA	26610	27740	.	-	.	ID=SOD1-like_Llo;reannot_id=P41962-D2;origin_id=EN70_9247;class=SOD;
scf7180000007264_1	Genewise	CDS	26610	26768	.	-	0	Parent=SOD1-like_Llo;reannot_id=P41962-D2;origin_id=EN70_9247;class=SOD;
scf7180000007264_1	Genewise	CDS	26914	27003	.	-	0	Parent=SOD1-like_Llo;reannot_id=P41962-D2;origin_id=EN70_9247;class=SOD;
scf7180000007264_1	Genewise	CDS	27597	27740	.	-	0	Parent=SOD1-like_Llo;reannot_id=P41962-D2;origin_id=EN70_9247;class=SOD;
scf7180000007026_1	Genewise	mRNA	353337	355087	.	+	.	ID=SOD2_Llo;reannot_id=P41981-D1;origin_id=EN70_7510;class=SOD;
scf7180000007026_1	Genewise	CDS	353337	353383	.	+	0	Parent=SOD2_Llo;reannot_id=P41981-D1;origin_id=EN70_7510;class=SOD;
scf7180000007026_1	Genewise	CDS	353552	353730	.	+	2	Parent=SOD2_Llo;reannot_id=P41981-D1;origin_id=EN70_7510;class=SOD;
scf7180000007026_1	Genewise	CDS	354098	354217	.	+	1	Parent=SOD2_Llo;reannot_id=P41981-D1;origin_id=EN70_7510;class=SOD;
scf7180000007026_1	Genewise	CDS	354486	354665	.	+	1	Parent=SOD2_Llo;reannot_id=P41981-D1;origin_id=EN70_7510;class=SOD;
scf7180000007026_1	Genewise	CDS	354945	355087	.	+	1	Parent=SOD2_Llo;reannot_id=P41981-D1;origin_id=EN70_7510;class=SOD;
