# Supplementary material for: Speciation and adaptive evolution reshape antioxidant enzymatic system diversity across the phylum Nematoda
Source: BMC Biol. 2020 Nov 26;18:181. doi: 10.1186/s12915-020-00896-z (PMC7694339; doi:10.1186/s12915-020-00896-z)
Supplement: Supplementary file 4 — Additional file 4:. Protein-coding transcript (cds) and Protein-coding transcript translation (pep) sequences, and GFF (gff) files of antioxidant enzymes in 58 nematodes. [file 12915_2020_896_MOESM4_ESM.zip › Additional file 4-gff and sequences of re-annoted antioxidant enzymes in 58 nematodes/58_nematodes_antioxidant_enzymes/gff/meloidogyne_hapla.PRJNA29083.antioxidant.gff]

MhA1_Contig2035	Genewise	mRNA	14130	15829	.	+	.	ID=Ctl-1_Mha;reannot_id=P90682-D1;origin_id=NA;class=Cat;
MhA1_Contig2035	Genewise	CDS	14130	14237	.	+	0	Parent=Ctl-1_Mha;reannot_id=P90682-D1;origin_id=NA;class=Cat;
MhA1_Contig2035	Genewise	CDS	14280	14445	.	+	0	Parent=Ctl-1_Mha;reannot_id=P90682-D1;origin_id=NA;class=Cat;
MhA1_Contig2035	Genewise	CDS	14488	14591	.	+	1	Parent=Ctl-1_Mha;reannot_id=P90682-D1;origin_id=NA;class=Cat;
MhA1_Contig2035	Genewise	CDS	14637	14726	.	+	0	Parent=Ctl-1_Mha;reannot_id=P90682-D1;origin_id=NA;class=Cat;
MhA1_Contig2035	Genewise	CDS	14768	14864	.	+	0	Parent=Ctl-1_Mha;reannot_id=P90682-D1;origin_id=NA;class=Cat;
MhA1_Contig2035	Genewise	CDS	14914	14984	.	+	1	Parent=Ctl-1_Mha;reannot_id=P90682-D1;origin_id=NA;class=Cat;
MhA1_Contig2035	Genewise	CDS	15024	15086	.	+	0	Parent=Ctl-1_Mha;reannot_id=P90682-D1;origin_id=NA;class=Cat;
MhA1_Contig2035	Genewise	CDS	15166	15448	.	+	0	Parent=Ctl-1_Mha;reannot_id=P90682-D1;origin_id=NA;class=Cat;
MhA1_Contig2035	Genewise	CDS	15491	15628	.	+	1	Parent=Ctl-1_Mha;reannot_id=P90682-D1;origin_id=NA;class=Cat;
MhA1_Contig2035	Genewise	CDS	15675	15829	.	+	1	Parent=Ctl-1_Mha;reannot_id=P90682-D1;origin_id=NA;class=Cat;
MhA1_Contig30	Genewise	mRNA	37480	39344	.	-	.	ID=Ctl-2_Mha;reannot_id=P90682-D2;origin_id=MhA1_Contig30.frz3.fgene3;class=Cat;
MhA1_Contig30	Genewise	CDS	37480	37755	.	-	0	Parent=Ctl-2_Mha;reannot_id=P90682-D2;origin_id=MhA1_Contig30.frz3.fgene3;class=Cat;
MhA1_Contig30	Genewise	CDS	37757	37757	.	-	2	Parent=Ctl-2_Mha;reannot_id=P90682-D2;origin_id=MhA1_Contig30.frz3.fgene3;class=Cat;
MhA1_Contig30	Genewise	CDS	38059	38273	.	-	0	Parent=Ctl-2_Mha;reannot_id=P90682-D2;origin_id=MhA1_Contig30.frz3.fgene3;class=Cat;
MhA1_Contig30	Genewise	CDS	38323	38502	.	-	0	Parent=Ctl-2_Mha;reannot_id=P90682-D2;origin_id=MhA1_Contig30.frz3.fgene3;class=Cat;
MhA1_Contig30	Genewise	CDS	38545	38861	.	-	1	Parent=Ctl-2_Mha;reannot_id=P90682-D2;origin_id=MhA1_Contig30.frz3.fgene3;class=Cat;
MhA1_Contig30	Genewise	CDS	39071	39344	.	-	0	Parent=Ctl-2_Mha;reannot_id=P90682-D2;origin_id=MhA1_Contig30.frz3.fgene3;class=Cat;
MhA1_Contig438	Genewise	mRNA	39467	41113	.	-	.	ID=Ctl-3_Mha;reannot_id=P90682-D3;origin_id=MhA1_Contig438.frz3.gene16;class=Cat;
MhA1_Contig438	Genewise	CDS	39467	40021	.	-	0	Parent=Ctl-3_Mha;reannot_id=P90682-D3;origin_id=MhA1_Contig438.frz3.gene16;class=Cat;
MhA1_Contig438	Genewise	CDS	40059	40061	.	-	0	Parent=Ctl-3_Mha;reannot_id=P90682-D3;origin_id=MhA1_Contig438.frz3.gene16;class=Cat;
MhA1_Contig438	Genewise	CDS	40070	40249	.	-	0	Parent=Ctl-3_Mha;reannot_id=P90682-D3;origin_id=MhA1_Contig438.frz3.gene16;class=Cat;
MhA1_Contig438	Genewise	CDS	40386	40702	.	-	1	Parent=Ctl-3_Mha;reannot_id=P90682-D3;origin_id=MhA1_Contig438.frz3.gene16;class=Cat;
MhA1_Contig438	Genewise	CDS	40840	41113	.	-	0	Parent=Ctl-3_Mha;reannot_id=P90682-D3;origin_id=MhA1_Contig438.frz3.gene16;class=Cat;
MhA1_Contig271	Genewise	mRNA	61338	62051	.	-	.	ID=PHGpx_Mha;reannot_id=O02621-D1;origin_id=MhA1_Contig271.frz3.gene31;class=GPX;
MhA1_Contig271	Genewise	CDS	61338	61471	.	-	1	Parent=PHGpx_Mha;reannot_id=O02621-D1;origin_id=MhA1_Contig271.frz3.gene31;class=GPX;
MhA1_Contig271	Genewise	CDS	61515	61662	.	-	0	Parent=PHGpx_Mha;reannot_id=O02621-D1;origin_id=MhA1_Contig271.frz3.gene31;class=GPX;
MhA1_Contig271	Genewise	CDS	61917	62051	.	-	0	Parent=PHGpx_Mha;reannot_id=O02621-D1;origin_id=MhA1_Contig271.frz3.gene31;class=GPX;
MhA1_Contig520	Genewise	mRNA	82252	83076	.	+	.	ID=NPHGpx_Mha;reannot_id=Q95003-D1;origin_id=MhA1_Contig520.frz3.gene27;class=GPX;
MhA1_Contig520	Genewise	CDS	82252	82336	.	+	0	Parent=NPHGpx_Mha;reannot_id=Q95003-D1;origin_id=MhA1_Contig520.frz3.gene27;class=GPX;
MhA1_Contig520	Genewise	CDS	82396	82533	.	+	1	Parent=NPHGpx_Mha;reannot_id=Q95003-D1;origin_id=MhA1_Contig520.frz3.gene27;class=GPX;
MhA1_Contig520	Genewise	CDS	82583	82695	.	+	1	Parent=NPHGpx_Mha;reannot_id=Q95003-D1;origin_id=MhA1_Contig520.frz3.gene27;class=GPX;
MhA1_Contig520	Genewise	CDS	82744	82859	.	+	0	Parent=NPHGpx_Mha;reannot_id=Q95003-D1;origin_id=MhA1_Contig520.frz3.gene27;class=GPX;
MhA1_Contig520	Genewise	CDS	83025	83076	.	+	2	Parent=NPHGpx_Mha;reannot_id=Q95003-D1;origin_id=MhA1_Contig520.frz3.gene27;class=GPX;
MhA1_Contig962	Genewise	mRNA	19803	20999	.	-	.	ID=Prx6_Mha;reannot_id=O17433-D1;origin_id=MhA1_Contig962.frz3.gene5;class=Prx;
MhA1_Contig962	Genewise	CDS	19803	19993	.	-	1	Parent=Prx6_Mha;reannot_id=O17433-D1;origin_id=MhA1_Contig962.frz3.gene5;class=Prx;
MhA1_Contig962	Genewise	CDS	20311	20492	.	-	2	Parent=Prx6_Mha;reannot_id=O17433-D1;origin_id=MhA1_Contig962.frz3.gene5;class=Prx;
MhA1_Contig962	Genewise	CDS	20808	20852	.	-	2	Parent=Prx6_Mha;reannot_id=O17433-D1;origin_id=MhA1_Contig962.frz3.gene5;class=Prx;
MhA1_Contig962	Genewise	CDS	20902	20999	.	-	0	Parent=Prx6_Mha;reannot_id=O17433-D1;origin_id=MhA1_Contig962.frz3.gene5;class=Prx;
MhA1_Contig1575	Genewise	mRNA	13534	14458	.	-	.	ID=Prx1-1_Mha;reannot_id=Q21824-D1;origin_id=MhA1_Contig1575.frz3.gene6;class=Prx;
MhA1_Contig1575	Genewise	CDS	13534	13613	.	-	1	Parent=Prx1-1_Mha;reannot_id=Q21824-D1;origin_id=MhA1_Contig1575.frz3.gene6;class=Prx;
MhA1_Contig1575	Genewise	CDS	13654	13784	.	-	2	Parent=Prx1-1_Mha;reannot_id=Q21824-D1;origin_id=MhA1_Contig1575.frz3.gene6;class=Prx;
MhA1_Contig1575	Genewise	CDS	14077	14369	.	-	0	Parent=Prx1-1_Mha;reannot_id=Q21824-D1;origin_id=MhA1_Contig1575.frz3.gene6;class=Prx;
MhA1_Contig1575	Genewise	CDS	14414	14458	.	-	0	Parent=Prx1-1_Mha;reannot_id=Q21824-D1;origin_id=MhA1_Contig1575.frz3.gene6;class=Prx;
MhA1_Contig1881	Genewise	mRNA	138	1341	.	-	.	ID=Prx1-2_Mha;reannot_id=Q9NL98-D1;origin_id=NA;class=Prx;
MhA1_Contig1881	Genewise	CDS	138	266	.	-	0	Parent=Prx1-2_Mha;reannot_id=Q9NL98-D1;origin_id=NA;class=Prx;
MhA1_Contig1881	Genewise	CDS	542	623	.	-	2	Parent=Prx1-2_Mha;reannot_id=Q9NL98-D1;origin_id=NA;class=Prx;
MhA1_Contig1881	Genewise	CDS	667	801	.	-	2	Parent=Prx1-2_Mha;reannot_id=Q9NL98-D1;origin_id=NA;class=Prx;
MhA1_Contig1881	Genewise	CDS	843	947	.	-	2	Parent=Prx1-2_Mha;reannot_id=Q9NL98-D1;origin_id=NA;class=Prx;
MhA1_Contig1881	Genewise	CDS	1208	1341	.	-	0	Parent=Prx1-2_Mha;reannot_id=Q9NL98-D1;origin_id=NA;class=Prx;
MhA1_Contig106	Genewise	mRNA	28041	29244	.	-	.	ID=Prx1-3_Mha;reannot_id=Q9NL98-D2;origin_id=NA;class=Prx;
MhA1_Contig106	Genewise	CDS	28041	28169	.	-	0	Parent=Prx1-3_Mha;reannot_id=Q9NL98-D2;origin_id=NA;class=Prx;
MhA1_Contig106	Genewise	CDS	28445	28526	.	-	2	Parent=Prx1-3_Mha;reannot_id=Q9NL98-D2;origin_id=NA;class=Prx;
MhA1_Contig106	Genewise	CDS	28570	28704	.	-	2	Parent=Prx1-3_Mha;reannot_id=Q9NL98-D2;origin_id=NA;class=Prx;
MhA1_Contig106	Genewise	CDS	28746	28850	.	-	2	Parent=Prx1-3_Mha;reannot_id=Q9NL98-D2;origin_id=NA;class=Prx;
MhA1_Contig106	Genewise	CDS	29111	29244	.	-	0	Parent=Prx1-3_Mha;reannot_id=Q9NL98-D2;origin_id=NA;class=Prx;
MhA1_Contig1330	Genewise	mRNA	13562	14280	.	+	.	ID=SOD2_Mha;reannot_id=P31161-D1;origin_id=MhA1_Contig1330.frz3.gene6;class=SOD;
MhA1_Contig1330	Genewise	CDS	13562	13661	.	+	0	Parent=SOD2_Mha;reannot_id=P31161-D1;origin_id=MhA1_Contig1330.frz3.gene6;class=SOD;
MhA1_Contig1330	Genewise	CDS	13707	13766	.	+	1	Parent=SOD2_Mha;reannot_id=P31161-D1;origin_id=MhA1_Contig1330.frz3.gene6;class=SOD;
MhA1_Contig1330	Genewise	CDS	13804	14097	.	+	1	Parent=SOD2_Mha;reannot_id=P31161-D1;origin_id=MhA1_Contig1330.frz3.gene6;class=SOD;
MhA1_Contig1330	Genewise	CDS	14138	14280	.	+	1	Parent=SOD2_Mha;reannot_id=P31161-D1;origin_id=MhA1_Contig1330.frz3.gene6;class=SOD;
MhA1_Contig1603	Genewise	mRNA	6204	6739	.	+	.	ID=SOD1_Mha;reannot_id=P34697-D1;origin_id=MhA1_Contig1603.frz3.gene4;class=SOD;
MhA1_Contig1603	Genewise	CDS	6204	6299	.	+	0	Parent=SOD1_Mha;reannot_id=P34697-D1;origin_id=MhA1_Contig1603.frz3.gene4;class=SOD;
MhA1_Contig1603	Genewise	CDS	6448	6601	.	+	0	Parent=SOD1_Mha;reannot_id=P34697-D1;origin_id=MhA1_Contig1603.frz3.gene4;class=SOD;
MhA1_Contig1603	Genewise	CDS	6645	6739	.	+	1	Parent=SOD1_Mha;reannot_id=P34697-D1;origin_id=MhA1_Contig1603.frz3.gene4;class=SOD;
MhA1_Contig118	Genewise	mRNA	62972	63614	.	+	.	ID=SOD3_Mha;reannot_id=P41962-D2;origin_id=NA;class=SOD;
MhA1_Contig118	Genewise	CDS	62972	63122	.	+	0	Parent=SOD3_Mha;reannot_id=P41962-D2;origin_id=NA;class=SOD;
MhA1_Contig118	Genewise	CDS	63168	63196	.	+	1	Parent=SOD3_Mha;reannot_id=P41962-D2;origin_id=NA;class=SOD;
MhA1_Contig118	Genewise	CDS	63420	63614	.	+	0	Parent=SOD3_Mha;reannot_id=P41962-D2;origin_id=NA;class=SOD;
