# Supplementary material for: Speciation and adaptive evolution reshape antioxidant enzymatic system diversity across the phylum Nematoda
Source: BMC Biol. 2020 Nov 26;18:181. doi: 10.1186/s12915-020-00896-z (PMC7694339; doi:10.1186/s12915-020-00896-z)
Supplement: Supplementary file 4 — Additional file 4:. Protein-coding transcript (cds) and Protein-coding transcript translation (pep) sequences, and GFF (gff) files of antioxidant enzymes in 58 nematodes. [file 12915_2020_896_MOESM4_ESM.zip › Additional file 4-gff and sequences of re-annoted antioxidant enzymes in 58 nematodes/58_nematodes_antioxidant_enzymes/gff/meloidogyne_incognita.PRJEA28837.antioxidant.gff]

MiV1ctg977	Genewise	mRNA	16960	21170	.	-	.	ID=Ctl-1_Min;reannot_id=P90682-D1;origin_id=Minc15471;class=Cat;
MiV1ctg977	Genewise	CDS	16960	17255	.	-	1	Parent=Ctl-1_Min;reannot_id=P90682-D1;origin_id=Minc15471;class=Cat;
MiV1ctg977	Genewise	CDS	18602	18815	.	-	0	Parent=Ctl-1_Min;reannot_id=P90682-D1;origin_id=Minc15471;class=Cat;
MiV1ctg977	Genewise	CDS	19189	19368	.	-	0	Parent=Ctl-1_Min;reannot_id=P90682-D1;origin_id=Minc15471;class=Cat;
MiV1ctg977	Genewise	CDS	19795	20111	.	-	1	Parent=Ctl-1_Min;reannot_id=P90682-D1;origin_id=Minc15471;class=Cat;
MiV1ctg977	Genewise	CDS	20900	21170	.	-	0	Parent=Ctl-1_Min;reannot_id=P90682-D1;origin_id=Minc15471;class=Cat;
MiV1ctg378	Genewise	mRNA	55211	57711	.	-	.	ID=Ctl-2_Min;reannot_id=P90682-D2;origin_id=Minc10184;class=Cat;
MiV1ctg378	Genewise	CDS	55211	55486	.	-	0	Parent=Ctl-2_Min;reannot_id=P90682-D2;origin_id=Minc10184;class=Cat;
MiV1ctg378	Genewise	CDS	55488	55488	.	-	2	Parent=Ctl-2_Min;reannot_id=P90682-D2;origin_id=Minc10184;class=Cat;
MiV1ctg378	Genewise	CDS	55992	56206	.	-	0	Parent=Ctl-2_Min;reannot_id=P90682-D2;origin_id=Minc10184;class=Cat;
MiV1ctg378	Genewise	CDS	56373	56552	.	-	0	Parent=Ctl-2_Min;reannot_id=P90682-D2;origin_id=Minc10184;class=Cat;
MiV1ctg378	Genewise	CDS	56641	56957	.	-	1	Parent=Ctl-2_Min;reannot_id=P90682-D2;origin_id=Minc10184;class=Cat;
MiV1ctg378	Genewise	CDS	57438	57711	.	-	0	Parent=Ctl-2_Min;reannot_id=P90682-D2;origin_id=Minc10184;class=Cat;
MiV1ctg786	Genewise	mRNA	19872	23330	.	-	.	ID=Ctl-3_Min;reannot_id=Q27487-D1;origin_id=Minc14241;class=Cat;
MiV1ctg786	Genewise	CDS	19872	20167	.	-	1	Parent=Ctl-3_Min;reannot_id=Q27487-D1;origin_id=Minc14241;class=Cat;
MiV1ctg786	Genewise	CDS	20741	20951	.	-	0	Parent=Ctl-3_Min;reannot_id=Q27487-D1;origin_id=Minc14241;class=Cat;
MiV1ctg786	Genewise	CDS	21339	21518	.	-	0	Parent=Ctl-3_Min;reannot_id=Q27487-D1;origin_id=Minc14241;class=Cat;
MiV1ctg786	Genewise	CDS	21941	22257	.	-	1	Parent=Ctl-3_Min;reannot_id=Q27487-D1;origin_id=Minc14241;class=Cat;
MiV1ctg786	Genewise	CDS	23048	23330	.	-	0	Parent=Ctl-3_Min;reannot_id=Q27487-D1;origin_id=Minc14241;class=Cat;
MiV1ctg155	Genewise	mRNA	4014	4716	.	+	.	ID=PHGpx-1_Min;reannot_id=O62327-D1;origin_id=Minc05863a;class=GPX;
MiV1ctg155	Genewise	CDS	4014	4163	.	+	0	Parent=PHGpx-1_Min;reannot_id=O62327-D1;origin_id=Minc05863a;class=GPX;
MiV1ctg155	Genewise	CDS	4388	4535	.	+	0	Parent=PHGpx-1_Min;reannot_id=O62327-D1;origin_id=Minc05863a;class=GPX;
MiV1ctg155	Genewise	CDS	4583	4716	.	+	1	Parent=PHGpx-1_Min;reannot_id=O62327-D1;origin_id=Minc05863a;class=GPX;
MiV1ctg75	Genewise	mRNA	45433	46132	.	+	.	ID=PHGpx-2_Min;reannot_id=O62327-D2;origin_id=Minc03573;class=GPX;
MiV1ctg75	Genewise	CDS	45433	45582	.	+	0	Parent=PHGpx-2_Min;reannot_id=O62327-D2;origin_id=Minc03573;class=GPX;
MiV1ctg75	Genewise	CDS	45807	45954	.	+	0	Parent=PHGpx-2_Min;reannot_id=O62327-D2;origin_id=Minc03573;class=GPX;
MiV1ctg75	Genewise	CDS	45999	46132	.	+	1	Parent=PHGpx-2_Min;reannot_id=O62327-D2;origin_id=Minc03573;class=GPX;
MiV1ctg108	Genewise	mRNA	12260	14778	.	+	.	ID=Prx6_Min;reannot_id=O17433-D1;origin_id=Minc04610a;class=Prx;
MiV1ctg108	Genewise	CDS	12260	12345	.	+	0	Parent=Prx6_Min;reannot_id=O17433-D1;origin_id=Minc04610a;class=Prx;
MiV1ctg108	Genewise	CDS	12388	12432	.	+	2	Parent=Prx6_Min;reannot_id=O17433-D1;origin_id=Minc04610a;class=Prx;
MiV1ctg108	Genewise	CDS	12476	12672	.	+	2	Parent=Prx6_Min;reannot_id=O17433-D1;origin_id=Minc04610a;class=Prx;
MiV1ctg108	Genewise	CDS	14585	14778	.	+	1	Parent=Prx6_Min;reannot_id=O17433-D1;origin_id=Minc04610a;class=Prx;
MiV1ctg507	Genewise	mRNA	6084	6788	.	+	.	ID=Prx1-2_Min;reannot_id=Q21824-D4;origin_id=Minc11766;class=Prx;
MiV1ctg507	Genewise	CDS	6084	6304	.	+	0	Parent=Prx1-2_Min;reannot_id=Q21824-D4;origin_id=Minc11766;class=Prx;
MiV1ctg507	Genewise	CDS	6659	6788	.	+	2	Parent=Prx1-2_Min;reannot_id=Q21824-D4;origin_id=Minc11766;class=Prx;
MiV1ctg744	Genewise	mRNA	11399	13148	.	-	.	ID=Prx1-3_Min;reannot_id=Q21824-D5;origin_id=Minc13944;class=Prx;
MiV1ctg744	Genewise	CDS	11399	11528	.	-	2	Parent=Prx1-3_Min;reannot_id=Q21824-D5;origin_id=Minc13944;class=Prx;
MiV1ctg744	Genewise	CDS	12928	13148	.	-	0	Parent=Prx1-3_Min;reannot_id=Q21824-D5;origin_id=Minc13944;class=Prx;
MiV1ctg54	Genewise	mRNA	22409	23372	.	+	.	ID=Prx1-1_Min;reannot_id=Q9NL98-D1;origin_id=Minc02762a;class=Prx;
MiV1ctg54	Genewise	CDS	22409	22542	.	+	0	Parent=Prx1-1_Min;reannot_id=Q9NL98-D1;origin_id=Minc02762a;class=Prx;
MiV1ctg54	Genewise	CDS	22739	22843	.	+	2	Parent=Prx1-1_Min;reannot_id=Q9NL98-D1;origin_id=Minc02762a;class=Prx;
MiV1ctg54	Genewise	CDS	22888	23022	.	+	2	Parent=Prx1-1_Min;reannot_id=Q9NL98-D1;origin_id=Minc02762a;class=Prx;
MiV1ctg54	Genewise	CDS	23064	23145	.	+	2	Parent=Prx1-1_Min;reannot_id=Q9NL98-D1;origin_id=Minc02762a;class=Prx;
MiV1ctg54	Genewise	CDS	23244	23372	.	+	0	Parent=Prx1-1_Min;reannot_id=Q9NL98-D1;origin_id=Minc02762a;class=Prx;
MiV1ctg806	Genewise	mRNA	15323	16534	.	+	.	ID=Prx1-4_Min;reannot_id=Q9NL98-D2;origin_id=Minc14393;class=Prx;
MiV1ctg806	Genewise	CDS	15323	15456	.	+	0	Parent=Prx1-4_Min;reannot_id=Q9NL98-D2;origin_id=Minc14393;class=Prx;
MiV1ctg806	Genewise	CDS	15697	15801	.	+	2	Parent=Prx1-4_Min;reannot_id=Q9NL98-D2;origin_id=Minc14393;class=Prx;
MiV1ctg806	Genewise	CDS	15841	15975	.	+	2	Parent=Prx1-4_Min;reannot_id=Q9NL98-D2;origin_id=Minc14393;class=Prx;
MiV1ctg806	Genewise	CDS	16016	16097	.	+	2	Parent=Prx1-4_Min;reannot_id=Q9NL98-D2;origin_id=Minc14393;class=Prx;
MiV1ctg806	Genewise	CDS	16406	16534	.	+	0	Parent=Prx1-4_Min;reannot_id=Q9NL98-D2;origin_id=Minc14393;class=Prx;
MiV1ctg806	Genewise	mRNA	20404	21580	.	+	.	ID=Prx1-5_Min;reannot_id=Q9NL98-D3;origin_id=Minc14397;class=Prx;
MiV1ctg806	Genewise	CDS	20404	20537	.	+	0	Parent=Prx1-5_Min;reannot_id=Q9NL98-D3;origin_id=Minc14397;class=Prx;
MiV1ctg806	Genewise	CDS	20743	20847	.	+	2	Parent=Prx1-5_Min;reannot_id=Q9NL98-D3;origin_id=Minc14397;class=Prx;
MiV1ctg806	Genewise	CDS	20887	21021	.	+	2	Parent=Prx1-5_Min;reannot_id=Q9NL98-D3;origin_id=Minc14397;class=Prx;
MiV1ctg806	Genewise	CDS	21062	21143	.	+	2	Parent=Prx1-5_Min;reannot_id=Q9NL98-D3;origin_id=Minc14397;class=Prx;
MiV1ctg806	Genewise	CDS	21452	21580	.	+	0	Parent=Prx1-5_Min;reannot_id=Q9NL98-D3;origin_id=Minc14397;class=Prx;
MiV1ctg543	Genewise	mRNA	33298	34022	.	-	.	ID=SOD2_Min;reannot_id=P31161-D1;origin_id=Minc12173;class=SOD;
MiV1ctg543	Genewise	CDS	33298	33440	.	-	1	Parent=SOD2_Min;reannot_id=P31161-D1;origin_id=Minc12173;class=SOD;
MiV1ctg543	Genewise	CDS	33488	34022	.	-	0	Parent=SOD2_Min;reannot_id=P31161-D1;origin_id=Minc12173;class=SOD;
MiV1ctg288	Genewise	mRNA	73640	74400	.	+	.	ID=SOD1-1_Min;reannot_id=P41962-D1;origin_id=Minc08678;class=SOD;
MiV1ctg288	Genewise	CDS	73640	73703	.	+	0	Parent=SOD1-1_Min;reannot_id=P41962-D1;origin_id=Minc08678;class=SOD;
MiV1ctg288	Genewise	CDS	73749	73843	.	+	1	Parent=SOD1-1_Min;reannot_id=P41962-D1;origin_id=Minc08678;class=SOD;
MiV1ctg288	Genewise	CDS	74107	74260	.	+	0	Parent=SOD1-1_Min;reannot_id=P41962-D1;origin_id=Minc08678;class=SOD;
MiV1ctg288	Genewise	CDS	74306	74400	.	+	1	Parent=SOD1-1_Min;reannot_id=P41962-D1;origin_id=Minc08678;class=SOD;
MiV1ctg159	Genewise	mRNA	56297	57070	.	+	.	ID=SOD1-2_Min;reannot_id=P41962-D2;origin_id=Minc05992;class=SOD;
MiV1ctg159	Genewise	CDS	56297	56363	.	+	0	Parent=SOD1-2_Min;reannot_id=P41962-D2;origin_id=Minc05992;class=SOD;
MiV1ctg159	Genewise	CDS	56407	56501	.	+	1	Parent=SOD1-2_Min;reannot_id=P41962-D2;origin_id=Minc05992;class=SOD;
MiV1ctg159	Genewise	CDS	56778	56931	.	+	0	Parent=SOD1-2_Min;reannot_id=P41962-D2;origin_id=Minc05992;class=SOD;
MiV1ctg159	Genewise	CDS	56976	57070	.	+	1	Parent=SOD1-2_Min;reannot_id=P41962-D2;origin_id=Minc05992;class=SOD;
