# Supplementary material for: Speciation and adaptive evolution reshape antioxidant enzymatic system diversity across the phylum Nematoda
Source: BMC Biol. 2020 Nov 26;18:181. doi: 10.1186/s12915-020-00896-z (PMC7694339; doi:10.1186/s12915-020-00896-z)
Supplement: Supplementary file 4 — Additional file 4:. Protein-coding transcript (cds) and Protein-coding transcript translation (pep) sequences, and GFF (gff) files of antioxidant enzymes in 58 nematodes. [file 12915_2020_896_MOESM4_ESM.zip › Additional file 4-gff and sequences of re-annoted antioxidant enzymes in 58 nematodes/58_nematodes_antioxidant_enzymes/gff/necator_americanus.PRJNA72135.antioxidant.gff]

KI669136	Genewise	mRNA	2410	7506	.	+	.	ID=Ctl_Nam;reannot_id=Q27487-D1;origin_id=NECAME_15400;class=Cat;
KI669136	Genewise	CDS	2410	2489	.	+	0	Parent=Ctl_Nam;reannot_id=Q27487-D1;origin_id=NECAME_15400;class=Cat;
KI669136	Genewise	CDS	2872	2969	.	+	2	Parent=Ctl_Nam;reannot_id=Q27487-D1;origin_id=NECAME_15400;class=Cat;
KI669136	Genewise	CDS	3134	3244	.	+	1	Parent=Ctl_Nam;reannot_id=Q27487-D1;origin_id=NECAME_15400;class=Cat;
KI669136	Genewise	CDS	4403	4488	.	+	1	Parent=Ctl_Nam;reannot_id=Q27487-D1;origin_id=NECAME_15400;class=Cat;
KI669136	Genewise	CDS	5174	5323	.	+	0	Parent=Ctl_Nam;reannot_id=Q27487-D1;origin_id=NECAME_15400;class=Cat;
KI669136	Genewise	CDS	5391	5516	.	+	0	Parent=Ctl_Nam;reannot_id=Q27487-D1;origin_id=NECAME_15400;class=Cat;
KI669136	Genewise	CDS	5574	5705	.	+	0	Parent=Ctl_Nam;reannot_id=Q27487-D1;origin_id=NECAME_15400;class=Cat;
KI669136	Genewise	CDS	5790	5927	.	+	0	Parent=Ctl_Nam;reannot_id=Q27487-D1;origin_id=NECAME_15400;class=Cat;
KI669136	Genewise	CDS	7072	7506	.	+	0	Parent=Ctl_Nam;reannot_id=Q27487-D1;origin_id=NECAME_15400;class=Cat;
KI658446	Genewise	mRNA	225297	226380	.	-	.	ID=PHGpx-1_Nam;reannot_id=O62327-D1;origin_id=NECAME_07917;class=GPX;
KI658446	Genewise	CDS	225297	225363	.	-	2	Parent=PHGpx-1_Nam;reannot_id=O62327-D1;origin_id=NECAME_07917;class=GPX;
KI658446	Genewise	CDS	225419	225495	.	-	0	Parent=PHGpx-1_Nam;reannot_id=O62327-D1;origin_id=NECAME_07917;class=GPX;
KI658446	Genewise	CDS	225550	225681	.	-	0	Parent=PHGpx-1_Nam;reannot_id=O62327-D1;origin_id=NECAME_07917;class=GPX;
KI658446	Genewise	CDS	226225	226380	.	-	0	Parent=PHGpx-1_Nam;reannot_id=O62327-D1;origin_id=NECAME_07917;class=GPX;
KI660406	Genewise	mRNA	50777	52271	.	+	.	ID=PHGpx-2_Nam;reannot_id=O62327-D2;origin_id=NECAME_13355;class=GPX;
KI660406	Genewise	CDS	50777	50932	.	+	0	Parent=PHGpx-2_Nam;reannot_id=O62327-D2;origin_id=NECAME_13355;class=GPX;
KI660406	Genewise	CDS	52007	52081	.	+	0	Parent=PHGpx-2_Nam;reannot_id=O62327-D2;origin_id=NECAME_13355;class=GPX;
KI660406	Genewise	CDS	52137	52271	.	+	0	Parent=PHGpx-2_Nam;reannot_id=O62327-D2;origin_id=NECAME_13355;class=GPX;
KI660201	Genewise	mRNA	173909	175553	.	+	.	ID=NPHGpx_Nam;reannot_id=Q95003-D1;origin_id=NECAME_03309;class=GPX;
KI660201	Genewise	CDS	173909	173971	.	+	0	Parent=NPHGpx_Nam;reannot_id=Q95003-D1;origin_id=NECAME_03309;class=GPX;
KI660201	Genewise	CDS	174056	174140	.	+	0	Parent=NPHGpx_Nam;reannot_id=Q95003-D1;origin_id=NECAME_03309;class=GPX;
KI660201	Genewise	CDS	174528	174628	.	+	1	Parent=NPHGpx_Nam;reannot_id=Q95003-D1;origin_id=NECAME_03309;class=GPX;
KI660201	Genewise	CDS	174687	174830	.	+	0	Parent=NPHGpx_Nam;reannot_id=Q95003-D1;origin_id=NECAME_03309;class=GPX;
KI660201	Genewise	CDS	175250	175363	.	+	0	Parent=NPHGpx_Nam;reannot_id=Q95003-D1;origin_id=NECAME_03309;class=GPX;
KI660201	Genewise	CDS	175464	175553	.	+	0	Parent=NPHGpx_Nam;reannot_id=Q95003-D1;origin_id=NECAME_03309;class=GPX;
KI657700	Genewise	mRNA	266553	267860	.	-	.	ID=Prx1-1_Nam;reannot_id=Q21824-D1;origin_id=NECAME_06328;class=Prx;
KI657700	Genewise	CDS	266553	266639	.	-	0	Parent=Prx1-1_Nam;reannot_id=Q21824-D1;origin_id=NECAME_06328;class=Prx;
KI657700	Genewise	CDS	266701	266850	.	-	0	Parent=Prx1-1_Nam;reannot_id=Q21824-D1;origin_id=NECAME_06328;class=Prx;
KI657700	Genewise	CDS	267242	267577	.	-	0	Parent=Prx1-1_Nam;reannot_id=Q21824-D1;origin_id=NECAME_06328;class=Prx;
KI657700	Genewise	CDS	267699	267860	.	-	0	Parent=Prx1-1_Nam;reannot_id=Q21824-D1;origin_id=NECAME_06328;class=Prx;
KI657850	Genewise	mRNA	284217	287536	.	+	.	ID=Prx1-2_Nam;reannot_id=Q9NL98-D1;origin_id=NECAME_06664;class=Prx;
KI657850	Genewise	CDS	284217	284350	.	+	0	Parent=Prx1-2_Nam;reannot_id=Q9NL98-D1;origin_id=NECAME_06664;class=Prx;
KI657850	Genewise	CDS	286882	287008	.	+	2	Parent=Prx1-2_Nam;reannot_id=Q9NL98-D1;origin_id=NECAME_06664;class=Prx;
KI657850	Genewise	CDS	287077	287191	.	+	0	Parent=Prx1-2_Nam;reannot_id=Q9NL98-D1;origin_id=NECAME_06664;class=Prx;
KI657850	Genewise	CDS	287248	287366	.	+	1	Parent=Prx1-2_Nam;reannot_id=Q9NL98-D1;origin_id=NECAME_06664;class=Prx;
KI657850	Genewise	CDS	287447	287536	.	+	0	Parent=Prx1-2_Nam;reannot_id=Q9NL98-D1;origin_id=NECAME_06664;class=Prx;
KI662023	Genewise	mRNA	304874	307330	.	+	.	ID=SOD2_Nam;reannot_id=P31161-D1;origin_id=NECAME_04374;class=SOD;
KI662023	Genewise	CDS	304874	305075	.	+	0	Parent=SOD2_Nam;reannot_id=P31161-D1;origin_id=NECAME_04374;class=SOD;
KI662023	Genewise	CDS	305147	305283	.	+	1	Parent=SOD2_Nam;reannot_id=P31161-D1;origin_id=NECAME_04374;class=SOD;
KI662023	Genewise	CDS	306979	307092	.	+	0	Parent=SOD2_Nam;reannot_id=P31161-D1;origin_id=NECAME_04374;class=SOD;
KI662023	Genewise	CDS	307148	307330	.	+	0	Parent=SOD2_Nam;reannot_id=P31161-D1;origin_id=NECAME_04374;class=SOD;
KI658261	Genewise	mRNA	4128	4658	.	-	.	ID=SOD1-1_Nam;reannot_id=P34697-D3;origin_id=NECAME_17534;class=SOD;
KI658261	Genewise	CDS	4128	4219	.	-	1	Parent=SOD1-1_Nam;reannot_id=P34697-D3;origin_id=NECAME_17534;class=SOD;
KI658261	Genewise	CDS	4276	4429	.	-	0	Parent=SOD1-1_Nam;reannot_id=P34697-D3;origin_id=NECAME_17534;class=SOD;
KI658261	Genewise	CDS	4497	4658	.	-	0	Parent=SOD1-1_Nam;reannot_id=P34697-D3;origin_id=NECAME_17534;class=SOD;
KI657500	Genewise	mRNA	9726	13382	.	+	.	ID=SOD3-1_Nam;reannot_id=P51547-D1;origin_id=NECAME_16159;class=SOD;
KI657500	Genewise	CDS	9726	9807	.	+	0	Parent=SOD3-1_Nam;reannot_id=P51547-D1;origin_id=NECAME_16159;class=SOD;
KI657500	Genewise	CDS	9877	9977	.	+	1	Parent=SOD3-1_Nam;reannot_id=P51547-D1;origin_id=NECAME_16159;class=SOD;
KI657500	Genewise	CDS	10040	10219	.	+	0	Parent=SOD3-1_Nam;reannot_id=P51547-D1;origin_id=NECAME_16159;class=SOD;
KI657500	Genewise	CDS	13197	13382	.	+	0	Parent=SOD3-1_Nam;reannot_id=P51547-D1;origin_id=NECAME_16159;class=SOD;
KI658215	Genewise	mRNA	14859	19096	.	-	.	ID=SOD3-2_Nam;reannot_id=P51547-D2;origin_id=NECAME_17472;class=SOD;
KI658215	Genewise	CDS	14859	15040	.	-	1	Parent=SOD3-2_Nam;reannot_id=P51547-D2;origin_id=NECAME_17472;class=SOD;
KI658215	Genewise	CDS	18895	19096	.	-	0	Parent=SOD3-2_Nam;reannot_id=P51547-D2;origin_id=NECAME_17472;class=SOD;
KI660191	Genewise	mRNA	66116	67217	.	+	.	ID=SOD1-2_Nam;reannot_id=Q27666-D1;origin_id=NECAME_11252;class=SOD;
KI660191	Genewise	CDS	66116	66184	.	+	0	Parent=SOD1-2_Nam;reannot_id=Q27666-D1;origin_id=NECAME_11252;class=SOD;
KI660191	Genewise	CDS	66353	66511	.	+	0	Parent=SOD1-2_Nam;reannot_id=Q27666-D1;origin_id=NECAME_11252;class=SOD;
KI660191	Genewise	CDS	66911	67064	.	+	0	Parent=SOD1-2_Nam;reannot_id=Q27666-D1;origin_id=NECAME_11252;class=SOD;
KI660191	Genewise	CDS	67123	67217	.	+	1	Parent=SOD1-2_Nam;reannot_id=Q27666-D1;origin_id=NECAME_11252;class=SOD;
KI661453	Genewise	mRNA	25	982	.	-	.	ID=SOD1-3_Nam;reannot_id=Q27666-D2;origin_id=NECAME_18450;class=SOD;
KI661453	Genewise	CDS	25	183	.	-	0	Parent=SOD1-3_Nam;reannot_id=Q27666-D2;origin_id=NECAME_18450;class=SOD;
KI661453	Genewise	CDS	572	730	.	-	0	Parent=SOD1-3_Nam;reannot_id=Q27666-D2;origin_id=NECAME_18450;class=SOD;
KI661453	Genewise	CDS	914	982	.	-	0	Parent=SOD1-3_Nam;reannot_id=Q27666-D2;origin_id=NECAME_18450;class=SOD;
KI658261	Genewise	mRNA	9582	10097	.	-	.	ID=SOD1-4_Nam;reannot_id=Q27666-D3;origin_id=NECAME_17534;class=SOD;
KI658261	Genewise	CDS	9582	10097	.	-	0	Parent=SOD1-4_Nam;reannot_id=Q27666-D3;origin_id=NECAME_17534;class=SOD;
