# Supplementary material for: Speciation and adaptive evolution reshape antioxidant enzymatic system diversity across the phylum Nematoda
Source: BMC Biol. 2020 Nov 26;18:181. doi: 10.1186/s12915-020-00896-z (PMC7694339; doi:10.1186/s12915-020-00896-z)
Supplement: Supplementary file 4 — Additional file 4:. Protein-coding transcript (cds) and Protein-coding transcript translation (pep) sequences, and GFF (gff) files of antioxidant enzymes in 58 nematodes. [file 12915_2020_896_MOESM4_ESM.zip › Additional file 4-gff and sequences of re-annoted antioxidant enzymes in 58 nematodes/58_nematodes_antioxidant_enzymes/gff/nippostrongylus_brasiliensis.PRJNA328296.antioxidant.gff]

FZSS01000593.1	Genewise	mRNA	117497	123751	.	-	.	ID=Ctl_Nbr;reannot_id=Q27487-D1;origin_id=NA;class=Cat;
FZSS01000593.1	Genewise	CDS	117497	117651	.	-	1	Parent=Ctl_Nbr;reannot_id=Q27487-D1;origin_id=NA;class=Cat;
FZSS01000593.1	Genewise	CDS	118754	118961	.	-	0	Parent=Ctl_Nbr;reannot_id=Q27487-D1;origin_id=NA;class=Cat;
FZSS01000593.1	Genewise	CDS	119025	119162	.	-	0	Parent=Ctl_Nbr;reannot_id=Q27487-D1;origin_id=NA;class=Cat;
FZSS01000593.1	Genewise	CDS	119219	119350	.	-	0	Parent=Ctl_Nbr;reannot_id=Q27487-D1;origin_id=NA;class=Cat;
FZSS01000593.1	Genewise	CDS	120349	120474	.	-	0	Parent=Ctl_Nbr;reannot_id=Q27487-D1;origin_id=NA;class=Cat;
FZSS01000593.1	Genewise	CDS	120540	120689	.	-	0	Parent=Ctl_Nbr;reannot_id=Q27487-D1;origin_id=NA;class=Cat;
FZSS01000593.1	Genewise	CDS	120753	120838	.	-	1	Parent=Ctl_Nbr;reannot_id=Q27487-D1;origin_id=NA;class=Cat;
FZSS01000593.1	Genewise	CDS	122540	122650	.	-	1	Parent=Ctl_Nbr;reannot_id=Q27487-D1;origin_id=NA;class=Cat;
FZSS01000593.1	Genewise	CDS	123655	123751	.	-	0	Parent=Ctl_Nbr;reannot_id=Q27487-D1;origin_id=NA;class=Cat;
FZSS01000658.1	Genewise	mRNA	36499	37698	.	+	.	ID=PHGpx-1_Nbr;reannot_id=O02621-D1;origin_id=NA;class=GPX;
FZSS01000658.1	Genewise	CDS	36499	36648	.	+	0	Parent=PHGpx-1_Nbr;reannot_id=O02621-D1;origin_id=NA;class=GPX;
FZSS01000658.1	Genewise	CDS	37343	37474	.	+	0	Parent=PHGpx-1_Nbr;reannot_id=O02621-D1;origin_id=NA;class=GPX;
FZSS01000658.1	Genewise	CDS	37615	37698	.	+	0	Parent=PHGpx-1_Nbr;reannot_id=O02621-D1;origin_id=NA;class=GPX;
FZSS01001821.1	Genewise	mRNA	9229	10413	.	+	.	ID=PHGpx-2_Nbr;reannot_id=O02621-D2;origin_id=NA;class=GPX;
FZSS01001821.1	Genewise	CDS	9229	9378	.	+	0	Parent=PHGpx-2_Nbr;reannot_id=O02621-D2;origin_id=NA;class=GPX;
FZSS01001821.1	Genewise	CDS	10058	10189	.	+	0	Parent=PHGpx-2_Nbr;reannot_id=O02621-D2;origin_id=NA;class=GPX;
FZSS01001821.1	Genewise	CDS	10330	10413	.	+	0	Parent=PHGpx-2_Nbr;reannot_id=O02621-D2;origin_id=NA;class=GPX;
FZSS01002500.1	Genewise	mRNA	146489	148653	.	-	.	ID=PHGpx-3_Nbr;reannot_id=O62327-D3;origin_id=NA;class=GPX;
FZSS01002500.1	Genewise	CDS	146489	146623	.	-	0	Parent=PHGpx-3_Nbr;reannot_id=O62327-D3;origin_id=NA;class=GPX;
FZSS01002500.1	Genewise	CDS	147515	147589	.	-	0	Parent=PHGpx-3_Nbr;reannot_id=O62327-D3;origin_id=NA;class=GPX;
FZSS01002500.1	Genewise	CDS	148501	148653	.	-	0	Parent=PHGpx-3_Nbr;reannot_id=O62327-D3;origin_id=NA;class=GPX;
FZSS01002500.1	Genewise	mRNA	139086	141599	.	-	.	ID=PHGpx-4_Nbr;reannot_id=O62327-D4;origin_id=NA;class=GPX;
FZSS01002500.1	Genewise	CDS	139086	139220	.	-	0	Parent=PHGpx-4_Nbr;reannot_id=O62327-D4;origin_id=NA;class=GPX;
FZSS01002500.1	Genewise	CDS	139389	139463	.	-	0	Parent=PHGpx-4_Nbr;reannot_id=O62327-D4;origin_id=NA;class=GPX;
FZSS01002500.1	Genewise	CDS	141450	141599	.	-	0	Parent=PHGpx-4_Nbr;reannot_id=O62327-D4;origin_id=NA;class=GPX;
FZSS01001862.1	Genewise	mRNA	4528	14398	.	-	.	ID=PHGpx-5_Nbr;reannot_id=O62327-D5;origin_id=NA;class=GPX;
FZSS01001862.1	Genewise	CDS	4528	4641	.	-	0	Parent=PHGpx-5_Nbr;reannot_id=O62327-D5;origin_id=NA;class=GPX;
FZSS01001862.1	Genewise	CDS	4811	4885	.	-	0	Parent=PHGpx-5_Nbr;reannot_id=O62327-D5;origin_id=NA;class=GPX;
FZSS01001862.1	Genewise	CDS	14246	14398	.	-	0	Parent=PHGpx-5_Nbr;reannot_id=O62327-D5;origin_id=NA;class=GPX;
FZSS01000152.1	Genewise	mRNA	497906	505877	.	+	.	ID=NPHGpx_Nbr;reannot_id=Q95003-D1;origin_id=NA;class=GPX;
FZSS01000152.1	Genewise	CDS	497906	497968	.	+	0	Parent=NPHGpx_Nbr;reannot_id=Q95003-D1;origin_id=NA;class=GPX;
FZSS01000152.1	Genewise	CDS	498028	498112	.	+	0	Parent=NPHGpx_Nbr;reannot_id=Q95003-D1;origin_id=NA;class=GPX;
FZSS01000152.1	Genewise	CDS	499698	499798	.	+	1	Parent=NPHGpx_Nbr;reannot_id=Q95003-D1;origin_id=NA;class=GPX;
FZSS01000152.1	Genewise	CDS	501821	501973	.	+	0	Parent=NPHGpx_Nbr;reannot_id=Q95003-D1;origin_id=NA;class=GPX;
FZSS01000152.1	Genewise	CDS	504421	504534	.	+	0	Parent=NPHGpx_Nbr;reannot_id=Q95003-D1;origin_id=NA;class=GPX;
FZSS01000152.1	Genewise	CDS	505788	505877	.	+	0	Parent=NPHGpx_Nbr;reannot_id=Q95003-D1;origin_id=NA;class=GPX;
FZSS01002006.1	Genewise	mRNA	4229	5439	.	+	.	ID=Prx6_Nbr;reannot_id=O17433-D1;origin_id=NA;class=Prx;
FZSS01002006.1	Genewise	CDS	4229	4398	.	+	0	Parent=Prx6_Nbr;reannot_id=O17433-D1;origin_id=NA;class=Prx;
FZSS01002006.1	Genewise	CDS	4581	4841	.	+	2	Parent=Prx6_Nbr;reannot_id=O17433-D1;origin_id=NA;class=Prx;
FZSS01002006.1	Genewise	CDS	5186	5234	.	+	2	Parent=Prx6_Nbr;reannot_id=O17433-D1;origin_id=NA;class=Prx;
FZSS01002006.1	Genewise	CDS	5296	5439	.	+	0	Parent=Prx6_Nbr;reannot_id=O17433-D1;origin_id=NA;class=Prx;
FZSS01003244.1	Genewise	mRNA	16203	19313	.	-	.	ID=Prx1-1_Nbr;reannot_id=Q21824-D1;origin_id=NA;class=Prx;
FZSS01003244.1	Genewise	CDS	16203	16289	.	-	0	Parent=Prx1-1_Nbr;reannot_id=Q21824-D1;origin_id=NA;class=Prx;
FZSS01003244.1	Genewise	CDS	16406	16555	.	-	0	Parent=Prx1-1_Nbr;reannot_id=Q21824-D1;origin_id=NA;class=Prx;
FZSS01003244.1	Genewise	CDS	18200	18346	.	-	0	Parent=Prx1-1_Nbr;reannot_id=Q21824-D1;origin_id=NA;class=Prx;
FZSS01003244.1	Genewise	CDS	18887	19021	.	-	0	Parent=Prx1-1_Nbr;reannot_id=Q21824-D1;origin_id=NA;class=Prx;
FZSS01003244.1	Genewise	CDS	19152	19313	.	-	0	Parent=Prx1-1_Nbr;reannot_id=Q21824-D1;origin_id=NA;class=Prx;
FZSS01002479.1	Genewise	mRNA	56920	58465	.	-	.	ID=Prx1-2_Nbr;reannot_id=Q21824-D2;origin_id=NA;class=Prx;
FZSS01002479.1	Genewise	CDS	56920	57006	.	-	0	Parent=Prx1-2_Nbr;reannot_id=Q21824-D2;origin_id=NA;class=Prx;
FZSS01002479.1	Genewise	CDS	57125	57274	.	-	0	Parent=Prx1-2_Nbr;reannot_id=Q21824-D2;origin_id=NA;class=Prx;
FZSS01002479.1	Genewise	CDS	57331	57477	.	-	0	Parent=Prx1-2_Nbr;reannot_id=Q21824-D2;origin_id=NA;class=Prx;
FZSS01002479.1	Genewise	CDS	58039	58173	.	-	0	Parent=Prx1-2_Nbr;reannot_id=Q21824-D2;origin_id=NA;class=Prx;
FZSS01002479.1	Genewise	CDS	58304	58465	.	-	0	Parent=Prx1-2_Nbr;reannot_id=Q21824-D2;origin_id=NA;class=Prx;
FZSS01000286.1	Genewise	mRNA	416890	418418	.	+	.	ID=Prx1-3_Nbr;reannot_id=Q9NL98-D1;origin_id=NA;class=Prx;
FZSS01000286.1	Genewise	CDS	416890	417023	.	+	0	Parent=Prx1-3_Nbr;reannot_id=Q9NL98-D1;origin_id=NA;class=Prx;
FZSS01000286.1	Genewise	CDS	417131	417257	.	+	2	Parent=Prx1-3_Nbr;reannot_id=Q9NL98-D1;origin_id=NA;class=Prx;
FZSS01000286.1	Genewise	CDS	417309	417423	.	+	0	Parent=Prx1-3_Nbr;reannot_id=Q9NL98-D1;origin_id=NA;class=Prx;
FZSS01000286.1	Genewise	CDS	418147	418265	.	+	1	Parent=Prx1-3_Nbr;reannot_id=Q9NL98-D1;origin_id=NA;class=Prx;
FZSS01000286.1	Genewise	CDS	418329	418418	.	+	0	Parent=Prx1-3_Nbr;reannot_id=Q9NL98-D1;origin_id=NA;class=Prx;
FZSS01002742.1	Genewise	mRNA	99809	100370	.	+	.	ID=SOD1-1_Nbr;reannot_id=P31161-D1;origin_id=NA;class=SOD;
FZSS01002742.1	Genewise	CDS	99809	99952	.	+	0	Parent=SOD1-1_Nbr;reannot_id=P31161-D1;origin_id=NA;class=SOD;
FZSS01002742.1	Genewise	CDS	100004	100117	.	+	0	Parent=SOD1-1_Nbr;reannot_id=P31161-D1;origin_id=NA;class=SOD;
FZSS01002742.1	Genewise	CDS	100185	100370	.	+	0	Parent=SOD1-1_Nbr;reannot_id=P31161-D1;origin_id=NA;class=SOD;
FZSS01000254.1	Genewise	mRNA	201416	204187	.	-	.	ID=SOD1-2_Nbr;reannot_id=P51547-D1;origin_id=NA;class=SOD;
FZSS01000254.1	Genewise	CDS	201416	201601	.	-	0	Parent=SOD1-2_Nbr;reannot_id=P51547-D1;origin_id=NA;class=SOD;
FZSS01000254.1	Genewise	CDS	203852	204031	.	-	0	Parent=SOD1-2_Nbr;reannot_id=P51547-D1;origin_id=NA;class=SOD;
FZSS01000254.1	Genewise	CDS	204086	204187	.	-	0	Parent=SOD1-2_Nbr;reannot_id=P51547-D1;origin_id=NA;class=SOD;
FZSS01000074.1	Genewise	mRNA	12845	14119	.	-	.	ID=SOD1-3_Nbr;reannot_id=Q27666-D1;origin_id=NA;class=SOD;
FZSS01000074.1	Genewise	CDS	12845	12939	.	-	1	Parent=SOD1-3_Nbr;reannot_id=Q27666-D1;origin_id=NA;class=SOD;
FZSS01000074.1	Genewise	CDS	13465	13618	.	-	0	Parent=SOD1-3_Nbr;reannot_id=Q27666-D1;origin_id=NA;class=SOD;
FZSS01000074.1	Genewise	CDS	13707	13865	.	-	0	Parent=SOD1-3_Nbr;reannot_id=Q27666-D1;origin_id=NA;class=SOD;
FZSS01000074.1	Genewise	CDS	14051	14119	.	-	0	Parent=SOD1-3_Nbr;reannot_id=Q27666-D1;origin_id=NA;class=SOD;
FZSS01001029.1	Genewise	mRNA	63912	65456	.	+	.	ID=SOD2_Nbr;reannot_id=Q27666-D2;origin_id=NA;class=SOD;
FZSS01001029.1	Genewise	CDS	63912	63980	.	+	0	Parent=SOD2_Nbr;reannot_id=Q27666-D2;origin_id=NA;class=SOD;
FZSS01001029.1	Genewise	CDS	64381	64539	.	+	0	Parent=SOD2_Nbr;reannot_id=Q27666-D2;origin_id=NA;class=SOD;
FZSS01001029.1	Genewise	CDS	64620	64773	.	+	0	Parent=SOD2_Nbr;reannot_id=Q27666-D2;origin_id=NA;class=SOD;
FZSS01001029.1	Genewise	CDS	65362	65456	.	+	1	Parent=SOD2_Nbr;reannot_id=Q27666-D2;origin_id=NA;class=SOD;
FZSS01001168.1	Genewise	mRNA	91720	93426	.	+	.	ID=SOD3_Nbr;reannot_id=Q27666-D3;origin_id=NA;class=SOD;
FZSS01001168.1	Genewise	CDS	91720	91788	.	+	0	Parent=SOD3_Nbr;reannot_id=Q27666-D3;origin_id=NA;class=SOD;
FZSS01001168.1	Genewise	CDS	92195	92353	.	+	0	Parent=SOD3_Nbr;reannot_id=Q27666-D3;origin_id=NA;class=SOD;
FZSS01001168.1	Genewise	CDS	92435	92588	.	+	0	Parent=SOD3_Nbr;reannot_id=Q27666-D3;origin_id=NA;class=SOD;
FZSS01001168.1	Genewise	CDS	93334	93341	.	+	1	Parent=SOD3_Nbr;reannot_id=Q27666-D3;origin_id=NA;class=SOD;
FZSS01001168.1	Genewise	CDS	93343	93426	.	+	0	Parent=SOD3_Nbr;reannot_id=Q27666-D3;origin_id=NA;class=SOD;
