# Supplementary material for: Speciation and adaptive evolution reshape antioxidant enzymatic system diversity across the phylum Nematoda
Source: BMC Biol. 2020 Nov 26;18:181. doi: 10.1186/s12915-020-00896-z (PMC7694339; doi:10.1186/s12915-020-00896-z)
Supplement: Supplementary file 4 — Additional file 4:. Protein-coding transcript (cds) and Protein-coding transcript translation (pep) sequences, and GFF (gff) files of antioxidant enzymes in 58 nematodes. [file 12915_2020_896_MOESM4_ESM.zip › Additional file 4-gff and sequences of re-annoted antioxidant enzymes in 58 nematodes/58_nematodes_antioxidant_enzymes/gff/oesophagostomum_dentatum.PRJNA72579.antioxidant.gff]

OESDENDFT_Contig1344	Genewise	mRNA	9005	14001	.	-	.	ID=Ctl-1_Ode;reannot_id=O61235-D1;origin_id=OESDEN_06159;class=Cat;
OESDENDFT_Contig1344	Genewise	CDS	9005	9156	.	-	1	Parent=Ctl-1_Ode;reannot_id=O61235-D1;origin_id=OESDEN_06159;class=Cat;
OESDENDFT_Contig1344	Genewise	CDS	9219	9426	.	-	0	Parent=Ctl-1_Ode;reannot_id=O61235-D1;origin_id=OESDEN_06159;class=Cat;
OESDENDFT_Contig1344	Genewise	CDS	11066	11203	.	-	0	Parent=Ctl-1_Ode;reannot_id=O61235-D1;origin_id=OESDEN_06159;class=Cat;
OESDENDFT_Contig1344	Genewise	CDS	11266	11397	.	-	0	Parent=Ctl-1_Ode;reannot_id=O61235-D1;origin_id=OESDEN_06159;class=Cat;
OESDENDFT_Contig1344	Genewise	CDS	11454	11777	.	-	0	Parent=Ctl-1_Ode;reannot_id=O61235-D1;origin_id=OESDEN_06159;class=Cat;
OESDENDFT_Contig1344	Genewise	CDS	11851	11936	.	-	1	Parent=Ctl-1_Ode;reannot_id=O61235-D1;origin_id=OESDEN_06159;class=Cat;
OESDENDFT_Contig1344	Genewise	CDS	13589	13699	.	-	1	Parent=Ctl-1_Ode;reannot_id=O61235-D1;origin_id=OESDEN_06159;class=Cat;
OESDENDFT_Contig1344	Genewise	CDS	13902	14001	.	-	0	Parent=Ctl-1_Ode;reannot_id=O61235-D1;origin_id=OESDEN_06159;class=Cat;
OESDENDFT_Contig46649	Genewise	mRNA	2	978	.	-	.	ID=Ctl-2_Ode;reannot_id=Q27487-D3;origin_id=OESDEN_19332;class=Cat;
OESDENDFT_Contig46649	Genewise	CDS	2	202	.	-	0	Parent=Ctl-2_Ode;reannot_id=Q27487-D3;origin_id=OESDEN_19332;class=Cat;
OESDENDFT_Contig46649	Genewise	CDS	264	401	.	-	0	Parent=Ctl-2_Ode;reannot_id=Q27487-D3;origin_id=OESDEN_19332;class=Cat;
OESDENDFT_Contig46649	Genewise	CDS	458	490	.	-	0	Parent=Ctl-2_Ode;reannot_id=Q27487-D3;origin_id=OESDEN_19332;class=Cat;
OESDENDFT_Contig46649	Genewise	CDS	493	588	.	-	0	Parent=Ctl-2_Ode;reannot_id=Q27487-D3;origin_id=OESDEN_19332;class=Cat;
OESDENDFT_Contig46649	Genewise	CDS	647	772	.	-	0	Parent=Ctl-2_Ode;reannot_id=Q27487-D3;origin_id=OESDEN_19332;class=Cat;
OESDENDFT_Contig46649	Genewise	CDS	829	978	.	-	0	Parent=Ctl-2_Ode;reannot_id=Q27487-D3;origin_id=OESDEN_19332;class=Cat;
OESDENDFT_Contig738009	Genewise	mRNA	31	404	.	+	.	ID=PHGpx-1_Ode;reannot_id=O62327-D1;origin_id=OESDEN_21777;class=GPX;
OESDENDFT_Contig738009	Genewise	CDS	31	162	.	+	0	Parent=PHGpx-1_Ode;reannot_id=O62327-D1;origin_id=OESDEN_21777;class=GPX;
OESDENDFT_Contig738009	Genewise	CDS	213	289	.	+	0	Parent=PHGpx-1_Ode;reannot_id=O62327-D1;origin_id=OESDEN_21777;class=GPX;
OESDENDFT_Contig738009	Genewise	CDS	338	404	.	+	2	Parent=PHGpx-1_Ode;reannot_id=O62327-D1;origin_id=OESDEN_21777;class=GPX;
OESDENDFT_Contig4638	Genewise	mRNA	19880	20258	.	-	.	ID=PHGpx-2_Ode;reannot_id=O62327-D2;origin_id=NA;class=GPX;
OESDENDFT_Contig4638	Genewise	CDS	19880	19946	.	-	2	Parent=PHGpx-2_Ode;reannot_id=O62327-D2;origin_id=NA;class=GPX;
OESDENDFT_Contig4638	Genewise	CDS	19997	20073	.	-	0	Parent=PHGpx-2_Ode;reannot_id=O62327-D2;origin_id=NA;class=GPX;
OESDENDFT_Contig4638	Genewise	CDS	20124	20258	.	-	0	Parent=PHGpx-2_Ode;reannot_id=O62327-D2;origin_id=NA;class=GPX;
OESDENDFT_Contig8098	Genewise	mRNA	108	439	.	+	.	ID=PHGpx-3_Ode;reannot_id=O62327-D3;origin_id=OESDEN_12563;class=GPX;
OESDENDFT_Contig8098	Genewise	CDS	108	239	.	+	0	Parent=PHGpx-3_Ode;reannot_id=O62327-D3;origin_id=OESDEN_12563;class=GPX;
OESDENDFT_Contig8098	Genewise	CDS	290	439	.	+	0	Parent=PHGpx-3_Ode;reannot_id=O62327-D3;origin_id=OESDEN_12563;class=GPX;
OESDENDFT_Contig535	Genewise	mRNA	51529	54059	.	-	.	ID=NPHGpx_Ode;reannot_id=Q95003-D1;origin_id=OESDEN_03844;class=GPX;
OESDENDFT_Contig535	Genewise	CDS	51529	51618	.	-	0	Parent=NPHGpx_Ode;reannot_id=Q95003-D1;origin_id=OESDEN_03844;class=GPX;
OESDENDFT_Contig535	Genewise	CDS	51688	51801	.	-	0	Parent=NPHGpx_Ode;reannot_id=Q95003-D1;origin_id=OESDEN_03844;class=GPX;
OESDENDFT_Contig535	Genewise	CDS	52737	52880	.	-	0	Parent=NPHGpx_Ode;reannot_id=Q95003-D1;origin_id=OESDEN_03844;class=GPX;
OESDENDFT_Contig535	Genewise	CDS	52936	53036	.	-	1	Parent=NPHGpx_Ode;reannot_id=Q95003-D1;origin_id=OESDEN_03844;class=GPX;
OESDENDFT_Contig535	Genewise	CDS	53852	53936	.	-	0	Parent=NPHGpx_Ode;reannot_id=Q95003-D1;origin_id=OESDEN_03844;class=GPX;
OESDENDFT_Contig535	Genewise	CDS	53997	54059	.	-	0	Parent=NPHGpx_Ode;reannot_id=Q95003-D1;origin_id=OESDEN_03844;class=GPX;
OESDENDFT_Contig1749	Genewise	mRNA	17832	18739	.	-	.	ID=Prx1-1_Ode;reannot_id=Q21824-D1;origin_id=OESDEN_06991;class=Prx;
OESDENDFT_Contig1749	Genewise	CDS	17832	18122	.	-	0	Parent=Prx1-1_Ode;reannot_id=Q21824-D1;origin_id=OESDEN_06991;class=Prx;
OESDENDFT_Contig1749	Genewise	CDS	18180	18515	.	-	0	Parent=Prx1-1_Ode;reannot_id=Q21824-D1;origin_id=OESDEN_06991;class=Prx;
OESDENDFT_Contig1749	Genewise	CDS	18578	18739	.	-	0	Parent=Prx1-1_Ode;reannot_id=Q21824-D1;origin_id=OESDEN_06991;class=Prx;
OESDENDFT_Contig3176	Genewise	mRNA	18967	22908	.	-	.	ID=Prx1-2_Ode;reannot_id=Q9NL98-D1;origin_id=OESDEN_09082;class=Prx;
OESDENDFT_Contig3176	Genewise	CDS	18967	19056	.	-	0	Parent=Prx1-2_Ode;reannot_id=Q9NL98-D1;origin_id=OESDEN_09082;class=Prx;
OESDENDFT_Contig3176	Genewise	CDS	19137	19255	.	-	1	Parent=Prx1-2_Ode;reannot_id=Q9NL98-D1;origin_id=OESDEN_09082;class=Prx;
OESDENDFT_Contig3176	Genewise	CDS	19360	19474	.	-	0	Parent=Prx1-2_Ode;reannot_id=Q9NL98-D1;origin_id=OESDEN_09082;class=Prx;
OESDENDFT_Contig3176	Genewise	CDS	19525	19651	.	-	2	Parent=Prx1-2_Ode;reannot_id=Q9NL98-D1;origin_id=OESDEN_09082;class=Prx;
OESDENDFT_Contig3176	Genewise	CDS	22775	22908	.	-	0	Parent=Prx1-2_Ode;reannot_id=Q9NL98-D1;origin_id=OESDEN_09082;class=Prx;
OESDENDFT_Contig2647	Genewise	mRNA	1294	2194	.	-	.	ID=SOD2_Ode;reannot_id=P31161-D1;origin_id=OESDEN_08385;class=SOD;
OESDENDFT_Contig2647	Genewise	CDS	1294	1479	.	-	0	Parent=SOD2_Ode;reannot_id=P31161-D1;origin_id=OESDEN_08385;class=SOD;
OESDENDFT_Contig2647	Genewise	CDS	1532	1645	.	-	0	Parent=SOD2_Ode;reannot_id=P31161-D1;origin_id=OESDEN_08385;class=SOD;
OESDENDFT_Contig2647	Genewise	CDS	1805	1941	.	-	1	Parent=SOD2_Ode;reannot_id=P31161-D1;origin_id=OESDEN_08385;class=SOD;
OESDENDFT_Contig2647	Genewise	CDS	2002	2194	.	-	0	Parent=SOD2_Ode;reannot_id=P31161-D1;origin_id=OESDEN_08385;class=SOD;
OESDENDFT_Contig182	Genewise	mRNA	93696	94751	.	+	.	ID=SOD1-1_Ode;reannot_id=P41962-D12;origin_id=OESDEN_02110;class=SOD;
OESDENDFT_Contig182	Genewise	CDS	93696	93842	.	+	0	Parent=SOD1-1_Ode;reannot_id=P41962-D12;origin_id=OESDEN_02110;class=SOD;
OESDENDFT_Contig182	Genewise	CDS	94424	94577	.	+	0	Parent=SOD1-1_Ode;reannot_id=P41962-D12;origin_id=OESDEN_02110;class=SOD;
OESDENDFT_Contig182	Genewise	CDS	94657	94751	.	+	1	Parent=SOD1-1_Ode;reannot_id=P41962-D12;origin_id=OESDEN_02110;class=SOD;
OESDENDFT_Contig20795	Genewise	mRNA	47	373	.	+	.	ID=SOD1-2_Ode;reannot_id=P41962-D16;origin_id=OESDEN_16149;class=SOD;
OESDENDFT_Contig20795	Genewise	CDS	47	373	.	+	0	Parent=SOD1-2_Ode;reannot_id=P41962-D16;origin_id=OESDEN_16149;class=SOD;
OESDENDFT_Contig182	Genewise	mRNA	58381	94751	.	+	.	ID=SOD1-3_Ode;reannot_id=P41962-D2;origin_id=OESDEN_02109;class=SOD;
OESDENDFT_Contig182	Genewise	CDS	58381	58542	.	+	0	Parent=SOD1-3_Ode;reannot_id=P41962-D2;origin_id=OESDEN_02109;class=SOD;
OESDENDFT_Contig182	Genewise	CDS	70808	70961	.	+	0	Parent=SOD1-3_Ode;reannot_id=P41962-D2;origin_id=OESDEN_02109;class=SOD;
OESDENDFT_Contig182	Genewise	CDS	94657	94751	.	+	1	Parent=SOD1-3_Ode;reannot_id=P41962-D2;origin_id=OESDEN_02109;class=SOD;
OESDENDFT_Contig6704	Genewise	mRNA	498	1095	.	+	.	ID=SOD1-4_Ode;reannot_id=P41962-D3;origin_id=OESDEN_11813;class=SOD;
OESDENDFT_Contig6704	Genewise	CDS	498	638	.	+	0	Parent=SOD1-4_Ode;reannot_id=P41962-D3;origin_id=OESDEN_11813;class=SOD;
OESDENDFT_Contig6704	Genewise	CDS	766	919	.	+	0	Parent=SOD1-4_Ode;reannot_id=P41962-D3;origin_id=OESDEN_11813;class=SOD;
OESDENDFT_Contig6704	Genewise	CDS	1001	1095	.	+	1	Parent=SOD1-4_Ode;reannot_id=P41962-D3;origin_id=OESDEN_11813;class=SOD;
OESDENDFT_Contig736330	Genewise	mRNA	19	1616	.	+	.	ID=SOD1-5_Ode;reannot_id=P41962-D4;origin_id=OESDEN_21619;class=SOD;
OESDENDFT_Contig736330	Genewise	CDS	19	165	.	+	0	Parent=SOD1-5_Ode;reannot_id=P41962-D4;origin_id=OESDEN_21619;class=SOD;
OESDENDFT_Contig736330	Genewise	CDS	1290	1616	.	+	0	Parent=SOD1-5_Ode;reannot_id=P41962-D4;origin_id=OESDEN_21619;class=SOD;
OESDENDFT_Contig738476	Genewise	mRNA	289	1643	.	+	.	ID=SOD1-6_Ode;reannot_id=P41962-D5;origin_id=OESDEN_21817;class=SOD;
OESDENDFT_Contig738476	Genewise	CDS	289	411	.	+	0	Parent=SOD1-6_Ode;reannot_id=P41962-D5;origin_id=OESDEN_21817;class=SOD;
OESDENDFT_Contig738476	Genewise	CDS	1314	1319	.	+	0	Parent=SOD1-6_Ode;reannot_id=P41962-D5;origin_id=OESDEN_21817;class=SOD;
OESDENDFT_Contig738476	Genewise	CDS	1324	1468	.	+	0	Parent=SOD1-6_Ode;reannot_id=P41962-D5;origin_id=OESDEN_21817;class=SOD;
OESDENDFT_Contig738476	Genewise	CDS	1549	1643	.	+	1	Parent=SOD1-6_Ode;reannot_id=P41962-D5;origin_id=OESDEN_21817;class=SOD;
OESDENDFT_Contig741504	Genewise	mRNA	1423	2462	.	+	.	ID=SOD1-7_Ode;reannot_id=P41962-D6;origin_id=OESDEN_22073;class=SOD;
OESDENDFT_Contig741504	Genewise	CDS	1423	1563	.	+	0	Parent=SOD1-7_Ode;reannot_id=P41962-D6;origin_id=OESDEN_22073;class=SOD;
OESDENDFT_Contig741504	Genewise	CDS	2135	2288	.	+	0	Parent=SOD1-7_Ode;reannot_id=P41962-D6;origin_id=OESDEN_22073;class=SOD;
OESDENDFT_Contig741504	Genewise	CDS	2368	2462	.	+	1	Parent=SOD1-7_Ode;reannot_id=P41962-D6;origin_id=OESDEN_22073;class=SOD;
OESDENDFT_Contig2715	Genewise	mRNA	6731	10013	.	+	.	ID=SOD3_Ode;reannot_id=P51547-D1;origin_id=OESDEN_08502;class=SOD;
OESDENDFT_Contig2715	Genewise	CDS	6731	6812	.	+	0	Parent=SOD3_Ode;reannot_id=P51547-D1;origin_id=OESDEN_08502;class=SOD;
OESDENDFT_Contig2715	Genewise	CDS	6869	6969	.	+	1	Parent=SOD3_Ode;reannot_id=P51547-D1;origin_id=OESDEN_08502;class=SOD;
OESDENDFT_Contig2715	Genewise	CDS	7024	7203	.	+	0	Parent=SOD3_Ode;reannot_id=P51547-D1;origin_id=OESDEN_08502;class=SOD;
OESDENDFT_Contig2715	Genewise	CDS	9828	10013	.	+	0	Parent=SOD3_Ode;reannot_id=P51547-D1;origin_id=OESDEN_08502;class=SOD;
OESDENDFT_Contig287	Genewise	mRNA	23371	25179	.	+	.	ID=SOD1-12_Ode;reannot_id=Q27666-D1;origin_id=OESDEN_02771;class=SOD;
OESDENDFT_Contig287	Genewise	CDS	23371	23439	.	+	0	Parent=SOD1-12_Ode;reannot_id=Q27666-D1;origin_id=OESDEN_02771;class=SOD;
OESDENDFT_Contig287	Genewise	CDS	23565	23723	.	+	0	Parent=SOD1-12_Ode;reannot_id=Q27666-D1;origin_id=OESDEN_02771;class=SOD;
OESDENDFT_Contig287	Genewise	CDS	24878	25031	.	+	0	Parent=SOD1-12_Ode;reannot_id=Q27666-D1;origin_id=OESDEN_02771;class=SOD;
OESDENDFT_Contig287	Genewise	CDS	25085	25179	.	+	1	Parent=SOD1-12_Ode;reannot_id=Q27666-D1;origin_id=OESDEN_02771;class=SOD;
OESDENDFT_Contig182	Genewise	mRNA	106366	107602	.	+	.	ID=SOD1-8_Ode;reannot_id=Q27666-D10;origin_id=OESDEN_02111;class=SOD;
OESDENDFT_Contig182	Genewise	CDS	106366	106518	.	+	0	Parent=SOD1-8_Ode;reannot_id=Q27666-D10;origin_id=OESDEN_02111;class=SOD;
OESDENDFT_Contig182	Genewise	CDS	107270	107329	.	+	0	Parent=SOD1-8_Ode;reannot_id=Q27666-D10;origin_id=OESDEN_02111;class=SOD;
OESDENDFT_Contig182	Genewise	CDS	107332	107422	.	+	0	Parent=SOD1-8_Ode;reannot_id=Q27666-D10;origin_id=OESDEN_02111;class=SOD;
OESDENDFT_Contig182	Genewise	CDS	107508	107602	.	+	1	Parent=SOD1-8_Ode;reannot_id=Q27666-D10;origin_id=OESDEN_02111;class=SOD;
OESDENDFT_Contig287	Genewise	mRNA	1938	2383	.	+	.	ID=SOD1-9_Ode;reannot_id=Q27666-D11;origin_id=OESDEN_02770;class=SOD;
OESDENDFT_Contig287	Genewise	CDS	1938	2090	.	+	0	Parent=SOD1-9_Ode;reannot_id=Q27666-D11;origin_id=OESDEN_02770;class=SOD;
OESDENDFT_Contig287	Genewise	CDS	2216	2383	.	+	0	Parent=SOD1-9_Ode;reannot_id=Q27666-D11;origin_id=OESDEN_02770;class=SOD;
OESDENDFT_Contig597	Genewise	mRNA	71369	71786	.	+	.	ID=SOD1-10_Ode;reannot_id=Q27666-D13;origin_id=OESDEN_04080;class=SOD;
OESDENDFT_Contig597	Genewise	CDS	71369	71500	.	+	0	Parent=SOD1-10_Ode;reannot_id=Q27666-D13;origin_id=OESDEN_04080;class=SOD;
OESDENDFT_Contig597	Genewise	CDS	71628	71786	.	+	0	Parent=SOD1-10_Ode;reannot_id=Q27666-D13;origin_id=OESDEN_04080;class=SOD;
OESDENDFT_Contig36457	Genewise	mRNA	112	433	.	+	.	ID=SOD1-11_Ode;reannot_id=Q27666-D16;origin_id=OESDEN_18533;class=SOD;
OESDENDFT_Contig36457	Genewise	CDS	112	268	.	+	0	Parent=SOD1-11_Ode;reannot_id=Q27666-D16;origin_id=OESDEN_18533;class=SOD;
OESDENDFT_Contig36457	Genewise	CDS	339	433	.	+	1	Parent=SOD1-11_Ode;reannot_id=Q27666-D16;origin_id=OESDEN_18533;class=SOD;
OESDENDFT_Contig12364	Genewise	mRNA	787	1378	.	-	.	ID=SOD1-13_Ode;reannot_id=Q27666-D4;origin_id=OESDEN_14170;class=SOD;
OESDENDFT_Contig12364	Genewise	CDS	787	1116	.	-	0	Parent=SOD1-13_Ode;reannot_id=Q27666-D4;origin_id=OESDEN_14170;class=SOD;
OESDENDFT_Contig12364	Genewise	CDS	1226	1378	.	-	0	Parent=SOD1-13_Ode;reannot_id=Q27666-D4;origin_id=OESDEN_14170;class=SOD;
OESDENDFT_Contig182	Genewise	mRNA	165288	165851	.	+	.	ID=SOD1-14_Ode;reannot_id=Q27666-D7;origin_id=OESDEN_02114;class=SOD;
OESDENDFT_Contig182	Genewise	CDS	165288	165428	.	+	0	Parent=SOD1-14_Ode;reannot_id=Q27666-D7;origin_id=OESDEN_02114;class=SOD;
OESDENDFT_Contig182	Genewise	CDS	165538	165691	.	+	0	Parent=SOD1-14_Ode;reannot_id=Q27666-D7;origin_id=OESDEN_02114;class=SOD;
OESDENDFT_Contig182	Genewise	CDS	165757	165851	.	+	1	Parent=SOD1-14_Ode;reannot_id=Q27666-D7;origin_id=OESDEN_02114;class=SOD;
OESDENDFT_Contig597	Genewise	mRNA	49917	50501	.	+	.	ID=SOD1-15_Ode;reannot_id=Q27666-D9;origin_id=OESDEN_04079;class=SOD;
OESDENDFT_Contig597	Genewise	CDS	49917	50054	.	+	0	Parent=SOD1-15_Ode;reannot_id=Q27666-D9;origin_id=OESDEN_04079;class=SOD;
OESDENDFT_Contig597	Genewise	CDS	50182	50220	.	+	0	Parent=SOD1-15_Ode;reannot_id=Q27666-D9;origin_id=OESDEN_04079;class=SOD;
OESDENDFT_Contig597	Genewise	CDS	50222	50327	.	+	0	Parent=SOD1-15_Ode;reannot_id=Q27666-D9;origin_id=OESDEN_04079;class=SOD;
OESDENDFT_Contig597	Genewise	CDS	50407	50501	.	+	1	Parent=SOD1-15_Ode;reannot_id=Q27666-D9;origin_id=OESDEN_04079;class=SOD;
