# Supplementary material for: Speciation and adaptive evolution reshape antioxidant enzymatic system diversity across the phylum Nematoda
Source: BMC Biol. 2020 Nov 26;18:181. doi: 10.1186/s12915-020-00896-z (PMC7694339; doi:10.1186/s12915-020-00896-z)
Supplement: Supplementary file 4 — Additional file 4:. Protein-coding transcript (cds) and Protein-coding transcript translation (pep) sequences, and GFF (gff) files of antioxidant enzymes in 58 nematodes. [file 12915_2020_896_MOESM4_ESM.zip › Additional file 4-gff and sequences of re-annoted antioxidant enzymes in 58 nematodes/58_nematodes_antioxidant_enzymes/gff/onchocerca_flexuosa.PRJEB512.antioxidant.gff]

OFLC_scaffold0002137	Genewise	mRNA	580	1197	.	-	.	ID=PHGpx_Ofl;reannot_id=O02621-D1;origin_id=OFLC_0001534101-mRNA-1;class=GPX;
OFLC_scaffold0002137	Genewise	CDS	580	744	.	-	0	Parent=PHGpx_Ofl;reannot_id=O02621-D1;origin_id=OFLC_0001534101-mRNA-1;class=GPX;
OFLC_scaffold0002137	Genewise	CDS	1051	1197	.	-	0	Parent=PHGpx_Ofl;reannot_id=O02621-D1;origin_id=OFLC_0001534101-mRNA-1;class=GPX;
OFLC_scaffold0000004	Genewise	mRNA	19781	21029	.	+	.	ID=Prx1_Ofl;reannot_id=P48822-D1;origin_id=OFLC_0001238501-mRNA-1;class=Prx;
OFLC_scaffold0000004	Genewise	CDS	19781	19891	.	+	0	Parent=Prx1_Ofl;reannot_id=P48822-D1;origin_id=OFLC_0001238501-mRNA-1;class=Prx;
OFLC_scaffold0000004	Genewise	CDS	20014	20105	.	+	0	Parent=Prx1_Ofl;reannot_id=P48822-D1;origin_id=OFLC_0001238501-mRNA-1;class=Prx;
OFLC_scaffold0000004	Genewise	CDS	20353	20512	.	+	2	Parent=Prx1_Ofl;reannot_id=P48822-D1;origin_id=OFLC_0001238501-mRNA-1;class=Prx;
OFLC_scaffold0000004	Genewise	CDS	20605	20684	.	+	0	Parent=Prx1_Ofl;reannot_id=P48822-D1;origin_id=OFLC_0001238501-mRNA-1;class=Prx;
OFLC_scaffold0000004	Genewise	CDS	20816	21029	.	+	2	Parent=Prx1_Ofl;reannot_id=P48822-D1;origin_id=OFLC_0001238501-mRNA-1;class=Prx;
OFLC_contig0020995	Genewise	mRNA	525	868	.	-	.	ID=SOD1_Ofl;reannot_id=P24706-D2;origin_id=NA;class=SOD;
OFLC_contig0020995	Genewise	CDS	525	683	.	-	0	Parent=SOD1_Ofl;reannot_id=P24706-D2;origin_id=NA;class=SOD;
OFLC_contig0020995	Genewise	CDS	779	868	.	-	0	Parent=SOD1_Ofl;reannot_id=P24706-D2;origin_id=NA;class=SOD;
OFLC_scaffold0001085	Genewise	mRNA	165	1563	.	-	.	ID=SOD2_Ofl;reannot_id=P41981-D1;origin_id=OFLC_0001451801-mRNA-1;class=SOD;
OFLC_scaffold0001085	Genewise	CDS	165	346	.	-	1	Parent=SOD2_Ofl;reannot_id=P41981-D1;origin_id=OFLC_0001451801-mRNA-1;class=SOD;
OFLC_scaffold0001085	Genewise	CDS	579	698	.	-	1	Parent=SOD2_Ofl;reannot_id=P41981-D1;origin_id=OFLC_0001451801-mRNA-1;class=SOD;
OFLC_scaffold0001085	Genewise	CDS	1163	1341	.	-	2	Parent=SOD2_Ofl;reannot_id=P41981-D1;origin_id=OFLC_0001451801-mRNA-1;class=SOD;
OFLC_scaffold0001085	Genewise	CDS	1517	1563	.	-	0	Parent=SOD2_Ofl;reannot_id=P41981-D1;origin_id=OFLC_0001451801-mRNA-1;class=SOD;
OFLC_contig0006573	Genewise	mRNA	186	1478	.	+	.	ID=SOD1-like_Ofl;reannot_id=Q07449-D1;origin_id=OFLC_0000672901-mRNA-1;class=SOD;
OFLC_contig0006573	Genewise	CDS	186	266	.	+	0	Parent=SOD1-like_Ofl;reannot_id=Q07449-D1;origin_id=OFLC_0000672901-mRNA-1;class=SOD;
OFLC_contig0006573	Genewise	CDS	698	856	.	+	0	Parent=SOD1-like_Ofl;reannot_id=Q07449-D1;origin_id=OFLC_0000672901-mRNA-1;class=SOD;
OFLC_contig0006573	Genewise	CDS	1164	1253	.	+	0	Parent=SOD1-like_Ofl;reannot_id=Q07449-D1;origin_id=OFLC_0000672901-mRNA-1;class=SOD;
OFLC_contig0006573	Genewise	CDS	1320	1478	.	+	0	Parent=SOD1-like_Ofl;reannot_id=Q07449-D1;origin_id=OFLC_0000672901-mRNA-1;class=SOD;
