# Supplementary material for: Speciation and adaptive evolution reshape antioxidant enzymatic system diversity across the phylum Nematoda
Source: BMC Biol. 2020 Nov 26;18:181. doi: 10.1186/s12915-020-00896-z (PMC7694339; doi:10.1186/s12915-020-00896-z)
Supplement: Supplementary file 4 — Additional file 4:. Protein-coding transcript (cds) and Protein-coding transcript translation (pep) sequences, and GFF (gff) files of antioxidant enzymes in 58 nematodes. [file 12915_2020_896_MOESM4_ESM.zip › Additional file 4-gff and sequences of re-annoted antioxidant enzymes in 58 nematodes/58_nematodes_antioxidant_enzymes/gff/onchocerca_ochengi.PRJEB1809.antioxidant.gff]

nOo.2.0.Scaf02863	Genewise	mRNA	7531	8053	.	+	.	ID=PHGpx-1_Ooc;reannot_id=O02621-D2;origin_id=nOo.2.0.1.t07699-RA;class=GPX;
nOo.2.0.Scaf02863	Genewise	CDS	7531	7677	.	+	0	Parent=PHGpx-1_Ooc;reannot_id=O02621-D2;origin_id=nOo.2.0.1.t07699-RA;class=GPX;
nOo.2.0.Scaf02863	Genewise	CDS	7850	8053	.	+	0	Parent=PHGpx-1_Ooc;reannot_id=O02621-D2;origin_id=nOo.2.0.1.t07699-RA;class=GPX;
nOo.2.0.Scaf03217	Genewise	mRNA	4192	5404	.	+	.	ID=PHGpx-2_Ooc;reannot_id=O62327-D1;origin_id=nOo.2.0.1.t08104-RA;class=GPX;
nOo.2.0.Scaf03217	Genewise	CDS	4192	4341	.	+	0	Parent=PHGpx-2_Ooc;reannot_id=O62327-D1;origin_id=nOo.2.0.1.t08104-RA;class=GPX;
nOo.2.0.Scaf03217	Genewise	CDS	5201	5404	.	+	0	Parent=PHGpx-2_Ooc;reannot_id=O62327-D1;origin_id=nOo.2.0.1.t08104-RA;class=GPX;
nOo.2.0.Scaf00317	Genewise	mRNA	21540	22807	.	-	.	ID=Prx1-1_Ooc;reannot_id=P48822-D1;origin_id=nOo.2.0.1.t02155-RA;class=Prx;
nOo.2.0.Scaf00317	Genewise	CDS	21540	21762	.	-	2	Parent=Prx1-1_Ooc;reannot_id=P48822-D1;origin_id=nOo.2.0.1.t02155-RA;class=Prx;
nOo.2.0.Scaf00317	Genewise	CDS	21895	21974	.	-	0	Parent=Prx1-1_Ooc;reannot_id=P48822-D1;origin_id=nOo.2.0.1.t02155-RA;class=Prx;
nOo.2.0.Scaf00317	Genewise	CDS	22068	22227	.	-	2	Parent=Prx1-1_Ooc;reannot_id=P48822-D1;origin_id=nOo.2.0.1.t02155-RA;class=Prx;
nOo.2.0.Scaf00317	Genewise	CDS	22475	22566	.	-	0	Parent=Prx1-1_Ooc;reannot_id=P48822-D1;origin_id=nOo.2.0.1.t02155-RA;class=Prx;
nOo.2.0.Scaf00317	Genewise	CDS	22697	22807	.	-	0	Parent=Prx1-1_Ooc;reannot_id=P48822-D1;origin_id=nOo.2.0.1.t02155-RA;class=Prx;
nOo.2.0.Scaf00032	Genewise	mRNA	25095	27259	.	+	.	ID=Prx6_Ooc;reannot_id=P52570-D1;origin_id=nOo.2.0.1.t00340-RA;class=Prx;
nOo.2.0.Scaf00032	Genewise	CDS	25095	25192	.	+	0	Parent=Prx6_Ooc;reannot_id=P52570-D1;origin_id=nOo.2.0.1.t00340-RA;class=Prx;
nOo.2.0.Scaf00032	Genewise	CDS	25539	25744	.	+	2	Parent=Prx6_Ooc;reannot_id=P52570-D1;origin_id=nOo.2.0.1.t00340-RA;class=Prx;
nOo.2.0.Scaf00032	Genewise	CDS	25889	26004	.	+	1	Parent=Prx6_Ooc;reannot_id=P52570-D1;origin_id=nOo.2.0.1.t00340-RA;class=Prx;
nOo.2.0.Scaf00032	Genewise	CDS	26254	26327	.	+	0	Parent=Prx6_Ooc;reannot_id=P52570-D1;origin_id=nOo.2.0.1.t00340-RA;class=Prx;
nOo.2.0.Scaf00032	Genewise	CDS	26900	26972	.	+	2	Parent=Prx6_Ooc;reannot_id=P52570-D1;origin_id=nOo.2.0.1.t00340-RA;class=Prx;
nOo.2.0.Scaf00032	Genewise	CDS	27131	27259	.	+	0	Parent=Prx6_Ooc;reannot_id=P52570-D1;origin_id=nOo.2.0.1.t00340-RA;class=Prx;
nOo.2.0.Scaf03860	Genewise	mRNA	116	1407	.	+	.	ID=Prx1-2_Ooc;reannot_id=Q17172-D1;origin_id=nOo.2.0.1.t08778-RA;class=Prx;
nOo.2.0.Scaf03860	Genewise	CDS	116	261	.	+	0	Parent=Prx1-2_Ooc;reannot_id=Q17172-D1;origin_id=nOo.2.0.1.t08778-RA;class=Prx;
nOo.2.0.Scaf03860	Genewise	CDS	404	643	.	+	2	Parent=Prx1-2_Ooc;reannot_id=Q17172-D1;origin_id=nOo.2.0.1.t08778-RA;class=Prx;
nOo.2.0.Scaf03860	Genewise	CDS	890	1019	.	+	2	Parent=Prx1-2_Ooc;reannot_id=Q17172-D1;origin_id=nOo.2.0.1.t08778-RA;class=Prx;
nOo.2.0.Scaf03860	Genewise	CDS	1327	1407	.	+	0	Parent=Prx1-2_Ooc;reannot_id=Q17172-D1;origin_id=nOo.2.0.1.t08778-RA;class=Prx;
nOo.2.0.Scaf05748	Genewise	mRNA	116	1377	.	+	.	ID=Prx1-3_Ooc;reannot_id=Q17172-D2;origin_id=nOo.2.0.1.t10285-RA;class=Prx;
nOo.2.0.Scaf05748	Genewise	CDS	116	261	.	+	0	Parent=Prx1-3_Ooc;reannot_id=Q17172-D2;origin_id=nOo.2.0.1.t10285-RA;class=Prx;
nOo.2.0.Scaf05748	Genewise	CDS	404	643	.	+	2	Parent=Prx1-3_Ooc;reannot_id=Q17172-D2;origin_id=nOo.2.0.1.t10285-RA;class=Prx;
nOo.2.0.Scaf05748	Genewise	CDS	849	978	.	+	2	Parent=Prx1-3_Ooc;reannot_id=Q17172-D2;origin_id=nOo.2.0.1.t10285-RA;class=Prx;
nOo.2.0.Scaf05748	Genewise	CDS	1297	1377	.	+	0	Parent=Prx1-3_Ooc;reannot_id=Q17172-D2;origin_id=nOo.2.0.1.t10285-RA;class=Prx;
nOo.2.0.Scaf04000	Genewise	mRNA	2315	3443	.	-	.	ID=SOD1_Ooc;reannot_id=P24706-D1;origin_id=nOo.2.0.1.t08919-RA;class=SOD;
nOo.2.0.Scaf04000	Genewise	CDS	2315	2473	.	-	0	Parent=SOD1_Ooc;reannot_id=P24706-D1;origin_id=nOo.2.0.1.t08919-RA;class=SOD;
nOo.2.0.Scaf04000	Genewise	CDS	2583	2672	.	-	0	Parent=SOD1_Ooc;reannot_id=P24706-D1;origin_id=nOo.2.0.1.t08919-RA;class=SOD;
nOo.2.0.Scaf04000	Genewise	CDS	2937	3095	.	-	0	Parent=SOD1_Ooc;reannot_id=P24706-D1;origin_id=nOo.2.0.1.t08919-RA;class=SOD;
nOo.2.0.Scaf04000	Genewise	CDS	3378	3443	.	-	0	Parent=SOD1_Ooc;reannot_id=P24706-D1;origin_id=nOo.2.0.1.t08919-RA;class=SOD;
nOo.2.0.Scaf02422	Genewise	mRNA	6759	8522	.	+	.	ID=SOD2_Ooc;reannot_id=P41981-D1;origin_id=nOo.2.0.1.t07135-RA;class=SOD;
nOo.2.0.Scaf02422	Genewise	CDS	6759	6805	.	+	0	Parent=SOD2_Ooc;reannot_id=P41981-D1;origin_id=nOo.2.0.1.t07135-RA;class=SOD;
nOo.2.0.Scaf02422	Genewise	CDS	7004	7182	.	+	2	Parent=SOD2_Ooc;reannot_id=P41981-D1;origin_id=nOo.2.0.1.t07135-RA;class=SOD;
nOo.2.0.Scaf02422	Genewise	CDS	7547	7666	.	+	1	Parent=SOD2_Ooc;reannot_id=P41981-D1;origin_id=nOo.2.0.1.t07135-RA;class=SOD;
nOo.2.0.Scaf02422	Genewise	CDS	7896	8075	.	+	1	Parent=SOD2_Ooc;reannot_id=P41981-D1;origin_id=nOo.2.0.1.t07135-RA;class=SOD;
nOo.2.0.Scaf02422	Genewise	CDS	8380	8522	.	+	1	Parent=SOD2_Ooc;reannot_id=P41981-D1;origin_id=nOo.2.0.1.t07135-RA;class=SOD;
nOo.2.0.Scaf04000	Genewise	mRNA	177	980	.	+	.	ID=SOD1-like_Ooc;reannot_id=Q07449-D1;origin_id=nOo.2.0.1.t08918-RA;class=SOD;
nOo.2.0.Scaf04000	Genewise	CDS	177	338	.	+	0	Parent=SOD1-like_Ooc;reannot_id=Q07449-D1;origin_id=nOo.2.0.1.t08918-RA;class=SOD;
nOo.2.0.Scaf04000	Genewise	CDS	659	748	.	+	0	Parent=SOD1-like_Ooc;reannot_id=Q07449-D1;origin_id=nOo.2.0.1.t08918-RA;class=SOD;
nOo.2.0.Scaf04000	Genewise	CDS	822	980	.	+	0	Parent=SOD1-like_Ooc;reannot_id=Q07449-D1;origin_id=nOo.2.0.1.t08918-RA;class=SOD;
