# Supplementary material for: Speciation and adaptive evolution reshape antioxidant enzymatic system diversity across the phylum Nematoda
Source: BMC Biol. 2020 Nov 26;18:181. doi: 10.1186/s12915-020-00896-z (PMC7694339; doi:10.1186/s12915-020-00896-z)
Supplement: Supplementary file 4 — Additional file 4:. Protein-coding transcript (cds) and Protein-coding transcript translation (pep) sequences, and GFF (gff) files of antioxidant enzymes in 58 nematodes. [file 12915_2020_896_MOESM4_ESM.zip › Additional file 4-gff and sequences of re-annoted antioxidant enzymes in 58 nematodes/58_nematodes_antioxidant_enzymes/gff/onchocerca_volvulus.PRJEB513.antioxidant.gff]

OVOC_OM1b	Genewise	mRNA	16764159	16764679	.	+	.	ID=PHGpx-1_Ovo;reannot_id=O02621-D2;origin_id=OVOC2208;class=GPX;
OVOC_OM1b	Genewise	CDS	16764159	16764305	.	+	0	Parent=PHGpx-1_Ovo;reannot_id=O02621-D2;origin_id=OVOC2208;class=GPX;
OVOC_OM1b	Genewise	CDS	16764476	16764679	.	+	0	Parent=PHGpx-1_Ovo;reannot_id=O02621-D2;origin_id=OVOC2208;class=GPX;
OVOC_OM1b	Genewise	mRNA	427499	428695	.	-	.	ID=PHGpx-2_Ovo;reannot_id=O62327-D1;origin_id=OVOC53;class=GPX;
OVOC_OM1b	Genewise	CDS	427499	427702	.	-	0	Parent=PHGpx-2_Ovo;reannot_id=O62327-D1;origin_id=OVOC53;class=GPX;
OVOC_OM1b	Genewise	CDS	428546	428695	.	-	0	Parent=PHGpx-2_Ovo;reannot_id=O62327-D1;origin_id=OVOC53;class=GPX;
OVOC_OM1b	Genewise	mRNA	431921	432579	.	-	.	ID=PHGpx-3_Ovo;reannot_id=O62327-D3;origin_id=OVOC53;class=GPX;
OVOC_OM1b	Genewise	CDS	431921	432130	.	-	0	Parent=PHGpx-3_Ovo;reannot_id=O62327-D3;origin_id=OVOC53;class=GPX;
OVOC_OM1b	Genewise	CDS	432432	432461	.	-	0	Parent=PHGpx-3_Ovo;reannot_id=O62327-D3;origin_id=OVOC53;class=GPX;
OVOC_OM1b	Genewise	CDS	432466	432579	.	-	0	Parent=PHGpx-3_Ovo;reannot_id=O62327-D3;origin_id=OVOC53;class=GPX;
OVOC_OM2	Genewise	mRNA	3805766	3807034	.	-	.	ID=Prx1-1_Ovo;reannot_id=P48822-D1;origin_id=OVOC4328;class=Prx;
OVOC_OM2	Genewise	CDS	3805766	3805988	.	-	2	Parent=Prx1-1_Ovo;reannot_id=P48822-D1;origin_id=OVOC4328;class=Prx;
OVOC_OM2	Genewise	CDS	3806121	3806200	.	-	0	Parent=Prx1-1_Ovo;reannot_id=P48822-D1;origin_id=OVOC4328;class=Prx;
OVOC_OM2	Genewise	CDS	3806295	3806454	.	-	2	Parent=Prx1-1_Ovo;reannot_id=P48822-D1;origin_id=OVOC4328;class=Prx;
OVOC_OM2	Genewise	CDS	3806702	3806793	.	-	0	Parent=Prx1-1_Ovo;reannot_id=P48822-D1;origin_id=OVOC4328;class=Prx;
OVOC_OM2	Genewise	CDS	3806924	3807034	.	-	0	Parent=Prx1-1_Ovo;reannot_id=P48822-D1;origin_id=OVOC4328;class=Prx;
OVOC_OM1b	Genewise	mRNA	19608655	19610819	.	-	.	ID=Prx6_Ovo;reannot_id=P52570-D1;origin_id=OVOC2641;class=Prx;
OVOC_OM1b	Genewise	CDS	19608655	19608783	.	-	0	Parent=Prx6_Ovo;reannot_id=P52570-D1;origin_id=OVOC2641;class=Prx;
OVOC_OM1b	Genewise	CDS	19608942	19609014	.	-	2	Parent=Prx6_Ovo;reannot_id=P52570-D1;origin_id=OVOC2641;class=Prx;
OVOC_OM1b	Genewise	CDS	19609587	19609660	.	-	0	Parent=Prx6_Ovo;reannot_id=P52570-D1;origin_id=OVOC2641;class=Prx;
OVOC_OM1b	Genewise	CDS	19609910	19610025	.	-	1	Parent=Prx6_Ovo;reannot_id=P52570-D1;origin_id=OVOC2641;class=Prx;
OVOC_OM1b	Genewise	CDS	19610170	19610375	.	-	2	Parent=Prx6_Ovo;reannot_id=P52570-D1;origin_id=OVOC2641;class=Prx;
OVOC_OM1b	Genewise	CDS	19610722	19610819	.	-	0	Parent=Prx6_Ovo;reannot_id=P52570-D1;origin_id=OVOC2641;class=Prx;
OVOC_OM4	Genewise	mRNA	499991	501265	.	-	.	ID=Prx1-2_Ovo;reannot_id=Q17172-D1;origin_id=OVOC9752;class=Prx;
OVOC_OM4	Genewise	CDS	499991	500071	.	-	0	Parent=Prx1-2_Ovo;reannot_id=Q17172-D1;origin_id=OVOC9752;class=Prx;
OVOC_OM4	Genewise	CDS	500362	500491	.	-	2	Parent=Prx1-2_Ovo;reannot_id=Q17172-D1;origin_id=OVOC9752;class=Prx;
OVOC_OM4	Genewise	CDS	500738	500977	.	-	2	Parent=Prx1-2_Ovo;reannot_id=Q17172-D1;origin_id=OVOC9752;class=Prx;
OVOC_OM4	Genewise	CDS	501120	501265	.	-	0	Parent=Prx1-2_Ovo;reannot_id=Q17172-D1;origin_id=OVOC9752;class=Prx;
OVOC_OM4	Genewise	mRNA	503115	504376	.	-	.	ID=Prx1-3_Ovo;reannot_id=Q17172-D2;origin_id=OVOC9752;class=Prx;
OVOC_OM4	Genewise	CDS	503115	503195	.	-	0	Parent=Prx1-3_Ovo;reannot_id=Q17172-D2;origin_id=OVOC9752;class=Prx;
OVOC_OM4	Genewise	CDS	503514	503643	.	-	2	Parent=Prx1-3_Ovo;reannot_id=Q17172-D2;origin_id=OVOC9752;class=Prx;
OVOC_OM4	Genewise	CDS	503849	504088	.	-	2	Parent=Prx1-3_Ovo;reannot_id=Q17172-D2;origin_id=OVOC9752;class=Prx;
OVOC_OM4	Genewise	CDS	504231	504376	.	-	0	Parent=Prx1-3_Ovo;reannot_id=Q17172-D2;origin_id=OVOC9752;class=Prx;
OVOC_OM4	Genewise	mRNA	15134844	15135974	.	-	.	ID=SOD1_Ovo;reannot_id=P24706-D1;origin_id=OVOC11517;class=SOD;
OVOC_OM4	Genewise	CDS	15134844	15135002	.	-	0	Parent=SOD1_Ovo;reannot_id=P24706-D1;origin_id=OVOC11517;class=SOD;
OVOC_OM4	Genewise	CDS	15135114	15135203	.	-	0	Parent=SOD1_Ovo;reannot_id=P24706-D1;origin_id=OVOC11517;class=SOD;
OVOC_OM4	Genewise	CDS	15135468	15135626	.	-	0	Parent=SOD1_Ovo;reannot_id=P24706-D1;origin_id=OVOC11517;class=SOD;
OVOC_OM4	Genewise	CDS	15135909	15135974	.	-	0	Parent=SOD1_Ovo;reannot_id=P24706-D1;origin_id=OVOC11517;class=SOD;
OVOC_OM1b	Genewise	mRNA	7317665	7319428	.	+	.	ID=SOD2_Ovo;reannot_id=P41981-D1;origin_id=OVOC1096a;class=SOD;
OVOC_OM1b	Genewise	CDS	7317665	7317711	.	+	0	Parent=SOD2_Ovo;reannot_id=P41981-D1;origin_id=OVOC1096a;class=SOD;
OVOC_OM1b	Genewise	CDS	7317910	7318088	.	+	2	Parent=SOD2_Ovo;reannot_id=P41981-D1;origin_id=OVOC1096a;class=SOD;
OVOC_OM1b	Genewise	CDS	7318453	7318572	.	+	1	Parent=SOD2_Ovo;reannot_id=P41981-D1;origin_id=OVOC1096a;class=SOD;
OVOC_OM1b	Genewise	CDS	7318802	7318981	.	+	1	Parent=SOD2_Ovo;reannot_id=P41981-D1;origin_id=OVOC1096a;class=SOD;
OVOC_OM1b	Genewise	CDS	7319286	7319428	.	+	1	Parent=SOD2_Ovo;reannot_id=P41981-D1;origin_id=OVOC1096a;class=SOD;
OVOC_OM4	Genewise	mRNA	15131899	15133512	.	+	.	ID=SOD1-like_Ovo;reannot_id=Q07449-D1;origin_id=OVOC11516;class=SOD;
OVOC_OM4	Genewise	CDS	15131899	15131976	.	+	0	Parent=SOD1-like_Ovo;reannot_id=Q07449-D1;origin_id=OVOC11516;class=SOD;
OVOC_OM4	Genewise	CDS	15132162	15132278	.	+	0	Parent=SOD1-like_Ovo;reannot_id=Q07449-D1;origin_id=OVOC11516;class=SOD;
OVOC_OM4	Genewise	CDS	15132711	15132869	.	+	0	Parent=SOD1-like_Ovo;reannot_id=Q07449-D1;origin_id=OVOC11516;class=SOD;
OVOC_OM4	Genewise	CDS	15133191	15133280	.	+	0	Parent=SOD1-like_Ovo;reannot_id=Q07449-D1;origin_id=OVOC11516;class=SOD;
OVOC_OM4	Genewise	CDS	15133354	15133512	.	+	0	Parent=SOD1-like_Ovo;reannot_id=Q07449-D1;origin_id=OVOC11516;class=SOD;
