# Supplementary material for: Speciation and adaptive evolution reshape antioxidant enzymatic system diversity across the phylum Nematoda
Source: BMC Biol. 2020 Nov 26;18:181. doi: 10.1186/s12915-020-00896-z (PMC7694339; doi:10.1186/s12915-020-00896-z)
Supplement: Supplementary file 4 — Additional file 4:. Protein-coding transcript (cds) and Protein-coding transcript translation (pep) sequences, and GFF (gff) files of antioxidant enzymes in 58 nematodes. [file 12915_2020_896_MOESM4_ESM.zip › Additional file 4-gff and sequences of re-annoted antioxidant enzymes in 58 nematodes/58_nematodes_antioxidant_enzymes/gff/parascaris_univalens.PRJNA386823.antioxidant.gff]

PgR187	Genewise	mRNA	74861	83458	.	+	.	ID=Ctl_Pun;reannot_id=P90682-D1;origin_id=PgR187_g005_t01;class=Cat;
PgR187	Genewise	CDS	74861	75032	.	+	0	Parent=Ctl_Pun;reannot_id=P90682-D1;origin_id=PgR187_g005_t01;class=Cat;
PgR187	Genewise	CDS	76176	76286	.	+	1	Parent=Ctl_Pun;reannot_id=P90682-D1;origin_id=PgR187_g005_t01;class=Cat;
PgR187	Genewise	CDS	77083	77264	.	+	1	Parent=Ctl_Pun;reannot_id=P90682-D1;origin_id=PgR187_g005_t01;class=Cat;
PgR187	Genewise	CDS	77821	78000	.	+	0	Parent=Ctl_Pun;reannot_id=P90682-D1;origin_id=PgR187_g005_t01;class=Cat;
PgR187	Genewise	CDS	78926	79060	.	+	0	Parent=Ctl_Pun;reannot_id=P90682-D1;origin_id=PgR187_g005_t01;class=Cat;
PgR187	Genewise	CDS	79557	79613	.	+	0	Parent=Ctl_Pun;reannot_id=P90682-D1;origin_id=PgR187_g005_t01;class=Cat;
PgR187	Genewise	CDS	79997	80150	.	+	0	Parent=Ctl_Pun;reannot_id=P90682-D1;origin_id=PgR187_g005_t01;class=Cat;
PgR187	Genewise	CDS	81421	81558	.	+	1	Parent=Ctl_Pun;reannot_id=P90682-D1;origin_id=PgR187_g005_t01;class=Cat;
PgR187	Genewise	CDS	82136	82287	.	+	1	Parent=Ctl_Pun;reannot_id=P90682-D1;origin_id=PgR187_g005_t01;class=Cat;
PgR187	Genewise	CDS	83279	83458	.	+	0	Parent=Ctl_Pun;reannot_id=P90682-D1;origin_id=PgR187_g005_t01;class=Cat;
PgR090	Genewise	mRNA	133970	135418	.	+	.	ID=PHGpx-1_Pun;reannot_id=O02621-D1;origin_id=PgR090_g011_t03;class=GPX;
PgR090	Genewise	CDS	133970	134116	.	+	0	Parent=PHGpx-1_Pun;reannot_id=O02621-D1;origin_id=PgR090_g011_t03;class=GPX;
PgR090	Genewise	CDS	135212	135418	.	+	0	Parent=PHGpx-1_Pun;reannot_id=O02621-D1;origin_id=PgR090_g011_t03;class=GPX;
PgR009X	Genewise	mRNA	3324820	3325825	.	-	.	ID=PHGpx-2_Pun;reannot_id=O02621-D2;origin_id=PgR009X_g239_t01;class=GPX;
PgR009X	Genewise	CDS	3324820	3325023	.	-	0	Parent=PHGpx-2_Pun;reannot_id=O02621-D2;origin_id=PgR009X_g239_t01;class=GPX;
PgR009X	Genewise	CDS	3325670	3325825	.	-	0	Parent=PHGpx-2_Pun;reannot_id=O02621-D2;origin_id=PgR009X_g239_t01;class=GPX;
PgR294	Genewise	mRNA	3616	4581	.	-	.	ID=PHGpx-3_Pun;reannot_id=O02621-D3;origin_id=PgR294_g001_t02;class=GPX;
PgR294	Genewise	CDS	3616	3819	.	-	0	Parent=PHGpx-3_Pun;reannot_id=O02621-D3;origin_id=PgR294_g001_t02;class=GPX;
PgR294	Genewise	CDS	4426	4581	.	-	0	Parent=PHGpx-3_Pun;reannot_id=O02621-D3;origin_id=PgR294_g001_t02;class=GPX;
PgR077	Genewise	mRNA	781920	782887	.	-	.	ID=PHGpx-4_Pun;reannot_id=O02621-D4;origin_id=PgR077_g039_t02;class=GPX;
PgR077	Genewise	CDS	781920	782123	.	-	0	Parent=PHGpx-4_Pun;reannot_id=O02621-D4;origin_id=PgR077_g039_t02;class=GPX;
PgR077	Genewise	CDS	782732	782887	.	-	0	Parent=PHGpx-4_Pun;reannot_id=O02621-D4;origin_id=PgR077_g039_t02;class=GPX;
PgR006	Genewise	mRNA	3512327	3513781	.	+	.	ID=PHGpx-5_Pun;reannot_id=O02621-D5;origin_id=PgR006_g185_t01;class=GPX;
PgR006	Genewise	CDS	3512327	3512473	.	+	0	Parent=PHGpx-5_Pun;reannot_id=O02621-D5;origin_id=PgR006_g185_t01;class=GPX;
PgR006	Genewise	CDS	3513584	3513781	.	+	0	Parent=PHGpx-5_Pun;reannot_id=O02621-D5;origin_id=PgR006_g185_t01;class=GPX;
PgR108X	Genewise	mRNA	351920	354031	.	-	.	ID=NPHGpx_Pun;reannot_id=Q95003-D1;origin_id=PgR108X_g021_t01;class=GPX;
PgR108X	Genewise	CDS	351920	352126	.	-	0	Parent=NPHGpx_Pun;reannot_id=Q95003-D1;origin_id=PgR108X_g021_t01;class=GPX;
PgR108X	Genewise	CDS	353088	353332	.	-	1	Parent=NPHGpx_Pun;reannot_id=Q95003-D1;origin_id=PgR108X_g021_t01;class=GPX;
PgR108X	Genewise	CDS	353833	354031	.	-	0	Parent=NPHGpx_Pun;reannot_id=Q95003-D1;origin_id=PgR108X_g021_t01;class=GPX;
PgR031	Genewise	mRNA	789167	793063	.	-	.	ID=Prx6_Pun;reannot_id=O17433-D1;origin_id=PgR031_g044_t01;class=Prx;
PgR031	Genewise	CDS	789167	789295	.	-	0	Parent=Prx6_Pun;reannot_id=O17433-D1;origin_id=PgR031_g044_t01;class=Prx;
PgR031	Genewise	CDS	790261	790333	.	-	2	Parent=Prx6_Pun;reannot_id=O17433-D1;origin_id=PgR031_g044_t01;class=Prx;
PgR031	Genewise	CDS	791275	791348	.	-	0	Parent=Prx6_Pun;reannot_id=O17433-D1;origin_id=PgR031_g044_t01;class=Prx;
PgR031	Genewise	CDS	791832	791947	.	-	1	Parent=Prx6_Pun;reannot_id=O17433-D1;origin_id=PgR031_g044_t01;class=Prx;
PgR031	Genewise	CDS	792847	793063	.	-	0	Parent=Prx6_Pun;reannot_id=O17433-D1;origin_id=PgR031_g044_t01;class=Prx;
PgR003	Genewise	mRNA	2483977	2487917	.	-	.	ID=Prx1-1_Pun;reannot_id=Q21824-D1;origin_id=PgR003_g123_t01;class=Prx;
PgR003	Genewise	CDS	2483977	2484062	.	-	1	Parent=Prx1-1_Pun;reannot_id=Q21824-D1;origin_id=PgR003_g123_t01;class=Prx;
PgR003	Genewise	CDS	2485594	2485724	.	-	2	Parent=Prx1-1_Pun;reannot_id=Q21824-D1;origin_id=PgR003_g123_t01;class=Prx;
PgR003	Genewise	CDS	2485984	2486063	.	-	0	Parent=Prx1-1_Pun;reannot_id=Q21824-D1;origin_id=PgR003_g123_t01;class=Prx;
PgR003	Genewise	CDS	2486451	2486610	.	-	2	Parent=Prx1-1_Pun;reannot_id=Q21824-D1;origin_id=PgR003_g123_t01;class=Prx;
PgR003	Genewise	CDS	2487820	2487917	.	-	0	Parent=Prx1-1_Pun;reannot_id=Q21824-D1;origin_id=PgR003_g123_t01;class=Prx;
PgR109	Genewise	mRNA	81340	84269	.	+	.	ID=Prx1-2_Pun;reannot_id=Q9NL98-D1;origin_id=PgR109_g007_t02;class=Prx;
PgR109	Genewise	CDS	81340	81473	.	+	0	Parent=Prx1-2_Pun;reannot_id=Q9NL98-D1;origin_id=PgR109_g007_t02;class=Prx;
PgR109	Genewise	CDS	82256	82495	.	+	2	Parent=Prx1-2_Pun;reannot_id=Q9NL98-D1;origin_id=PgR109_g007_t02;class=Prx;
PgR109	Genewise	CDS	82766	82895	.	+	2	Parent=Prx1-2_Pun;reannot_id=Q9NL98-D1;origin_id=PgR109_g007_t02;class=Prx;
PgR109	Genewise	CDS	84189	84269	.	+	0	Parent=Prx1-2_Pun;reannot_id=Q9NL98-D1;origin_id=PgR109_g007_t02;class=Prx;
PgR109	Genewise	mRNA	85475	87383	.	-	.	ID=Prx1-3_Pun;reannot_id=Q9NL98-D2;origin_id=PgR109_g008_t01;class=Prx;
PgR109	Genewise	CDS	85475	85555	.	-	0	Parent=Prx1-3_Pun;reannot_id=Q9NL98-D2;origin_id=PgR109_g008_t01;class=Prx;
PgR109	Genewise	CDS	86164	86293	.	-	2	Parent=Prx1-3_Pun;reannot_id=Q9NL98-D2;origin_id=PgR109_g008_t01;class=Prx;
PgR109	Genewise	CDS	86657	86896	.	-	2	Parent=Prx1-3_Pun;reannot_id=Q9NL98-D2;origin_id=PgR109_g008_t01;class=Prx;
PgR109	Genewise	CDS	87250	87383	.	-	0	Parent=Prx1-3_Pun;reannot_id=Q9NL98-D2;origin_id=PgR109_g008_t01;class=Prx;
PgR004	Genewise	mRNA	3044472	3047571	.	-	.	ID=SOD2_Pun;reannot_id=P31161-D1;origin_id=PgR004_g164_t02;class=SOD;
PgR004	Genewise	CDS	3044472	3044614	.	-	1	Parent=SOD2_Pun;reannot_id=P31161-D1;origin_id=PgR004_g164_t02;class=SOD;
PgR004	Genewise	CDS	3045272	3045451	.	-	1	Parent=SOD2_Pun;reannot_id=P31161-D1;origin_id=PgR004_g164_t02;class=SOD;
PgR004	Genewise	CDS	3047002	3047115	.	-	1	Parent=SOD2_Pun;reannot_id=P31161-D1;origin_id=PgR004_g164_t02;class=SOD;
PgR004	Genewise	CDS	3047406	3047571	.	-	0	Parent=SOD2_Pun;reannot_id=P31161-D1;origin_id=PgR004_g164_t02;class=SOD;
PgR042	Genewise	mRNA	512248	513127	.	-	.	ID=SOD3_Pun;reannot_id=P51547-D1;origin_id=PgR042_g025_t01;class=SOD;
PgR042	Genewise	CDS	512248	512433	.	-	0	Parent=SOD3_Pun;reannot_id=P51547-D1;origin_id=PgR042_g025_t01;class=SOD;
PgR042	Genewise	CDS	512945	513127	.	-	0	Parent=SOD3_Pun;reannot_id=P51547-D1;origin_id=PgR042_g025_t01;class=SOD;
PgR009X	Genewise	mRNA	1188297	1190270	.	+	.	ID=SOD1_Pun;reannot_id=Q27666-D1;origin_id=PgR009X_g104_t01;class=SOD;
PgR009X	Genewise	CDS	1188297	1188365	.	+	0	Parent=SOD1_Pun;reannot_id=Q27666-D1;origin_id=PgR009X_g104_t01;class=SOD;
PgR009X	Genewise	CDS	1188718	1188876	.	+	0	Parent=SOD1_Pun;reannot_id=Q27666-D1;origin_id=PgR009X_g104_t01;class=SOD;
PgR009X	Genewise	CDS	1189384	1189473	.	+	0	Parent=SOD1_Pun;reannot_id=Q27666-D1;origin_id=PgR009X_g104_t01;class=SOD;
PgR009X	Genewise	CDS	1190112	1190270	.	+	0	Parent=SOD1_Pun;reannot_id=Q27666-D1;origin_id=PgR009X_g104_t01;class=SOD;
