# Supplementary material for: Speciation and adaptive evolution reshape antioxidant enzymatic system diversity across the phylum Nematoda
Source: BMC Biol. 2020 Nov 26;18:181. doi: 10.1186/s12915-020-00896-z (PMC7694339; doi:10.1186/s12915-020-00896-z)
Supplement: Supplementary file 4 — Additional file 4:. Protein-coding transcript (cds) and Protein-coding transcript translation (pep) sequences, and GFF (gff) files of antioxidant enzymes in 58 nematodes. [file 12915_2020_896_MOESM4_ESM.zip › Additional file 4-gff and sequences of re-annoted antioxidant enzymes in 58 nematodes/58_nematodes_antioxidant_enzymes/gff/parastrongyloides_trichosuri.PRJEB515.antioxidant.gff]

PTRK_scaffold0000007	Genewise	mRNA	949549	951063	.	+	.	ID=Ctl_Ptr;reannot_id=Q27487-D1;origin_id=PTRK_0000113300.1;class=Cat;
PTRK_scaffold0000007	Genewise	CDS	949549	951063	.	+	0	Parent=Ctl_Ptr;reannot_id=Q27487-D1;origin_id=PTRK_0000113300.1;class=Cat;
PTRK_scaffold0000036	Genewise	mRNA	166501	166923	.	-	.	ID=PHGpx_Ptr;reannot_id=O62327-D1;origin_id=PTRK_0000151900.1;class=GPX;
PTRK_scaffold0000036	Genewise	CDS	166501	166923	.	-	0	Parent=PHGpx_Ptr;reannot_id=O62327-D1;origin_id=PTRK_0000151900.1;class=GPX;
PTRK_scaffold0000002	Genewise	mRNA	226777	227382	.	-	.	ID=NPHGpx_Ptr;reannot_id=Q95003-D1;origin_id=PTRK_0000469500.1;class=GPX;
PTRK_scaffold0000002	Genewise	CDS	226777	227382	.	-	0	Parent=NPHGpx_Ptr;reannot_id=Q95003-D1;origin_id=PTRK_0000469500.1;class=GPX;
PTRK_scaffold0000010	Genewise	mRNA	461232	461903	.	+	.	ID=Prx6_Ptr;reannot_id=P52570-D1;origin_id=PTRK_0000029600.1;class=Prx;
PTRK_scaffold0000010	Genewise	CDS	461232	461903	.	+	0	Parent=Prx6_Ptr;reannot_id=P52570-D1;origin_id=PTRK_0000029600.1;class=Prx;
PTRK_scaffold0000030	Genewise	mRNA	152936	153577	.	-	.	ID=Prx1-1_Ptr;reannot_id=Q21824-D1;origin_id=PTRK_0001784600.1;class=Prx;
PTRK_scaffold0000030	Genewise	CDS	152936	153015	.	-	1	Parent=Prx1-1_Ptr;reannot_id=Q21824-D1;origin_id=PTRK_0001784600.1;class=Prx;
PTRK_scaffold0000030	Genewise	CDS	153058	153577	.	-	0	Parent=Prx1-1_Ptr;reannot_id=Q21824-D1;origin_id=PTRK_0001784600.1;class=Prx;
PTRK_scaffold0000001	Genewise	mRNA	5376233	5376885	.	+	.	ID=Prx1-2_Ptr;reannot_id=Q21824-D2;origin_id=PTRK_0001161300.1;class=Prx;
PTRK_scaffold0000001	Genewise	CDS	5376233	5376761	.	+	0	Parent=Prx1-2_Ptr;reannot_id=Q21824-D2;origin_id=PTRK_0001161300.1;class=Prx;
PTRK_scaffold0000001	Genewise	CDS	5376809	5376885	.	+	1	Parent=Prx1-2_Ptr;reannot_id=Q21824-D2;origin_id=PTRK_0001161300.1;class=Prx;
PTRK_scaffold0000002	Genewise	mRNA	2367916	2368545	.	+	.	ID=Prx1-3_Ptr;reannot_id=Q9NL98-D1;origin_id=PTRK_0000522600.1;class=Prx;
PTRK_scaffold0000002	Genewise	CDS	2367916	2368289	.	+	0	Parent=Prx1-3_Ptr;reannot_id=Q9NL98-D1;origin_id=PTRK_0000522600.1;class=Prx;
PTRK_scaffold0000002	Genewise	CDS	2368335	2368545	.	+	2	Parent=Prx1-3_Ptr;reannot_id=Q9NL98-D1;origin_id=PTRK_0000522600.1;class=Prx;
PTRK_scaffold0000001	Genewise	mRNA	5316265	5316889	.	+	.	ID=Prx1-4_Ptr;reannot_id=Q9NL98-D3;origin_id=PTRK_0001159800.1;class=Prx;
PTRK_scaffold0000001	Genewise	CDS	5316265	5316398	.	+	0	Parent=Prx1-4_Ptr;reannot_id=Q9NL98-D3;origin_id=PTRK_0001159800.1;class=Prx;
PTRK_scaffold0000001	Genewise	CDS	5316439	5316889	.	+	2	Parent=Prx1-4_Ptr;reannot_id=Q9NL98-D3;origin_id=PTRK_0001159800.1;class=Prx;
PTRK_scaffold0000010	Genewise	mRNA	37502	38095	.	+	.	ID=SOD2_Ptr;reannot_id=P31161-D1;origin_id=PTRK_0000013600.2;class=SOD;
PTRK_scaffold0000010	Genewise	CDS	37502	38095	.	+	0	Parent=SOD2_Ptr;reannot_id=P31161-D1;origin_id=PTRK_0000013600.2;class=SOD;
PTRK_scaffold0000031	Genewise	mRNA	4120	4711	.	-	.	ID=SOD1_Ptr;reannot_id=P34697-D1;origin_id=PTRK_0000386900.1;class=SOD;
PTRK_scaffold0000031	Genewise	CDS	4120	4253	.	-	1	Parent=SOD1_Ptr;reannot_id=P34697-D1;origin_id=PTRK_0000386900.1;class=SOD;
PTRK_scaffold0000031	Genewise	CDS	4306	4711	.	-	0	Parent=SOD1_Ptr;reannot_id=P34697-D1;origin_id=PTRK_0000386900.1;class=SOD;
PTRK_scaffold0000004	Genewise	mRNA	967837	968304	.	-	.	ID=SOD3-1_Ptr;reannot_id=P51547-D2;origin_id=PTRK_0000659500.1;class=SOD;
PTRK_scaffold0000004	Genewise	CDS	967837	968304	.	-	0	Parent=SOD3-1_Ptr;reannot_id=P51547-D2;origin_id=PTRK_0000659500.1;class=SOD;
PTRK_scaffold0000016	Genewise	mRNA	492233	492511	.	+	.	ID=SOD3-like_Ptr;reannot_id=Q01137-D4;origin_id=PTRK_0000427800.1;class=SOD;
PTRK_scaffold0000016	Genewise	CDS	492233	492511	.	+	0	Parent=SOD3-like_Ptr;reannot_id=Q01137-D4;origin_id=PTRK_0000427800.1;class=SOD;
