# Supplementary material for: Speciation and adaptive evolution reshape antioxidant enzymatic system diversity across the phylum Nematoda
Source: BMC Biol. 2020 Nov 26;18:181. doi: 10.1186/s12915-020-00896-z (PMC7694339; doi:10.1186/s12915-020-00896-z)
Supplement: Supplementary file 4 — Additional file 4:. Protein-coding transcript (cds) and Protein-coding transcript translation (pep) sequences, and GFF (gff) files of antioxidant enzymes in 58 nematodes. [file 12915_2020_896_MOESM4_ESM.zip › Additional file 4-gff and sequences of re-annoted antioxidant enzymes in 58 nematodes/58_nematodes_antioxidant_enzymes/gff/pristionchus_exspectatus.PRJEB6009.antioxidant.gff]

scaffold468	Genewise	mRNA	76200	79023	.	-	.	ID=Ctl-1_Pex;reannot_id=P90682-D1;origin_id=scaffold468-EXSNAP2012.21;class=Cat;
scaffold468	Genewise	CDS	76200	76334	.	-	0	Parent=Ctl-1_Pex;reannot_id=P90682-D1;origin_id=scaffold468-EXSNAP2012.21;class=Cat;
scaffold468	Genewise	CDS	76400	76646	.	-	2	Parent=Ctl-1_Pex;reannot_id=P90682-D1;origin_id=scaffold468-EXSNAP2012.21;class=Cat;
scaffold468	Genewise	CDS	76908	76996	.	-	0	Parent=Ctl-1_Pex;reannot_id=P90682-D1;origin_id=scaffold468-EXSNAP2012.21;class=Cat;
scaffold468	Genewise	CDS	77062	77445	.	-	0	Parent=Ctl-1_Pex;reannot_id=P90682-D1;origin_id=scaffold468-EXSNAP2012.21;class=Cat;
scaffold468	Genewise	CDS	77779	77898	.	-	0	Parent=Ctl-1_Pex;reannot_id=P90682-D1;origin_id=scaffold468-EXSNAP2012.21;class=Cat;
scaffold468	Genewise	CDS	77943	78038	.	-	0	Parent=Ctl-1_Pex;reannot_id=P90682-D1;origin_id=scaffold468-EXSNAP2012.21;class=Cat;
scaffold468	Genewise	CDS	78088	78173	.	-	1	Parent=Ctl-1_Pex;reannot_id=P90682-D1;origin_id=scaffold468-EXSNAP2012.21;class=Cat;
scaffold468	Genewise	CDS	78657	78699	.	-	0	Parent=Ctl-1_Pex;reannot_id=P90682-D1;origin_id=scaffold468-EXSNAP2012.21;class=Cat;
scaffold468	Genewise	CDS	78774	78841	.	-	1	Parent=Ctl-1_Pex;reannot_id=P90682-D1;origin_id=scaffold468-EXSNAP2012.21;class=Cat;
scaffold468	Genewise	CDS	78918	79023	.	-	0	Parent=Ctl-1_Pex;reannot_id=P90682-D1;origin_id=scaffold468-EXSNAP2012.21;class=Cat;
scaffold97	Genewise	mRNA	150588	152389	.	+	.	ID=Ctl-2_Pex;reannot_id=Q27487-D2;origin_id=scaffold97-EXSNAP2012.41;class=Cat;
scaffold97	Genewise	CDS	150588	150693	.	+	0	Parent=Ctl-2_Pex;reannot_id=Q27487-D2;origin_id=scaffold97-EXSNAP2012.41;class=Cat;
scaffold97	Genewise	CDS	150738	150805	.	+	1	Parent=Ctl-2_Pex;reannot_id=Q27487-D2;origin_id=scaffold97-EXSNAP2012.41;class=Cat;
scaffold97	Genewise	CDS	150851	150893	.	+	0	Parent=Ctl-2_Pex;reannot_id=Q27487-D2;origin_id=scaffold97-EXSNAP2012.41;class=Cat;
scaffold97	Genewise	CDS	150949	151034	.	+	1	Parent=Ctl-2_Pex;reannot_id=Q27487-D2;origin_id=scaffold97-EXSNAP2012.41;class=Cat;
scaffold97	Genewise	CDS	151078	151173	.	+	0	Parent=Ctl-2_Pex;reannot_id=Q27487-D2;origin_id=scaffold97-EXSNAP2012.41;class=Cat;
scaffold97	Genewise	CDS	151222	151319	.	+	0	Parent=Ctl-2_Pex;reannot_id=Q27487-D2;origin_id=scaffold97-EXSNAP2012.41;class=Cat;
scaffold97	Genewise	CDS	151361	151664	.	+	2	Parent=Ctl-2_Pex;reannot_id=Q27487-D2;origin_id=scaffold97-EXSNAP2012.41;class=Cat;
scaffold97	Genewise	CDS	151708	151845	.	+	0	Parent=Ctl-2_Pex;reannot_id=Q27487-D2;origin_id=scaffold97-EXSNAP2012.41;class=Cat;
scaffold97	Genewise	CDS	151890	151961	.	+	0	Parent=Ctl-2_Pex;reannot_id=Q27487-D2;origin_id=scaffold97-EXSNAP2012.41;class=Cat;
scaffold97	Genewise	CDS	152005	152149	.	+	0	Parent=Ctl-2_Pex;reannot_id=Q27487-D2;origin_id=scaffold97-EXSNAP2012.41;class=Cat;
scaffold97	Genewise	CDS	152283	152389	.	+	1	Parent=Ctl-2_Pex;reannot_id=Q27487-D2;origin_id=scaffold97-EXSNAP2012.41;class=Cat;
scaffold161	Genewise	mRNA	81073	81754	.	-	.	ID=PHGpx-1_Pex;reannot_id=O02621-D1;origin_id=scaffold161-EXSNAP2012.23;class=GPX;
scaffold161	Genewise	CDS	81073	81150	.	-	0	Parent=PHGpx-1_Pex;reannot_id=O02621-D1;origin_id=scaffold161-EXSNAP2012.23;class=GPX;
scaffold161	Genewise	CDS	81195	81386	.	-	0	Parent=PHGpx-1_Pex;reannot_id=O02621-D1;origin_id=scaffold161-EXSNAP2012.23;class=GPX;
scaffold161	Genewise	CDS	81440	81511	.	-	0	Parent=PHGpx-1_Pex;reannot_id=O02621-D1;origin_id=scaffold161-EXSNAP2012.23;class=GPX;
scaffold161	Genewise	CDS	81680	81754	.	-	0	Parent=PHGpx-1_Pex;reannot_id=O02621-D1;origin_id=scaffold161-EXSNAP2012.23;class=GPX;
scaffold6	Genewise	mRNA	50659	51161	.	-	.	ID=PHGpx-2_Pex;reannot_id=O62327-D4;origin_id=scaffold6-EXSNAP2012.14;class=GPX;
scaffold6	Genewise	CDS	50659	50820	.	-	0	Parent=PHGpx-2_Pex;reannot_id=O62327-D4;origin_id=scaffold6-EXSNAP2012.14;class=GPX;
scaffold6	Genewise	CDS	50872	50943	.	-	0	Parent=PHGpx-2_Pex;reannot_id=O62327-D4;origin_id=scaffold6-EXSNAP2012.14;class=GPX;
scaffold6	Genewise	CDS	51084	51161	.	-	0	Parent=PHGpx-2_Pex;reannot_id=O62327-D4;origin_id=scaffold6-EXSNAP2012.14;class=GPX;
scaffold5	Genewise	mRNA	341863	343284	.	+	.	ID=NPHGpx_Pex;reannot_id=Q95003-D1;origin_id=NA;class=GPX;
scaffold5	Genewise	CDS	341863	341925	.	+	0	Parent=NPHGpx_Pex;reannot_id=Q95003-D1;origin_id=NA;class=GPX;
scaffold5	Genewise	CDS	341967	342051	.	+	0	Parent=NPHGpx_Pex;reannot_id=Q95003-D1;origin_id=NA;class=GPX;
scaffold5	Genewise	CDS	342384	342484	.	+	1	Parent=NPHGpx_Pex;reannot_id=Q95003-D1;origin_id=NA;class=GPX;
scaffold5	Genewise	CDS	342682	342825	.	+	0	Parent=NPHGpx_Pex;reannot_id=Q95003-D1;origin_id=NA;class=GPX;
scaffold5	Genewise	CDS	343034	343147	.	+	0	Parent=NPHGpx_Pex;reannot_id=Q95003-D1;origin_id=NA;class=GPX;
scaffold5	Genewise	CDS	343195	343284	.	+	0	Parent=NPHGpx_Pex;reannot_id=Q95003-D1;origin_id=NA;class=GPX;
scaffold275	Genewise	mRNA	137490	139041	.	+	.	ID=Prx6_Pex;reannot_id=O17433-D1;origin_id=scaffold275-EXSNAP2012.20;class=Prx;
scaffold275	Genewise	CDS	137490	137590	.	+	0	Parent=Prx6_Pex;reannot_id=O17433-D1;origin_id=scaffold275-EXSNAP2012.20;class=Prx;
scaffold275	Genewise	CDS	137802	137907	.	+	2	Parent=Prx6_Pex;reannot_id=O17433-D1;origin_id=scaffold275-EXSNAP2012.20;class=Prx;
scaffold275	Genewise	CDS	138068	138167	.	+	0	Parent=Prx6_Pex;reannot_id=O17433-D1;origin_id=scaffold275-EXSNAP2012.20;class=Prx;
scaffold275	Genewise	CDS	138280	138354	.	+	1	Parent=Prx6_Pex;reannot_id=O17433-D1;origin_id=scaffold275-EXSNAP2012.20;class=Prx;
scaffold275	Genewise	CDS	138403	138464	.	+	1	Parent=Prx6_Pex;reannot_id=O17433-D1;origin_id=scaffold275-EXSNAP2012.20;class=Prx;
scaffold275	Genewise	CDS	138603	138686	.	+	0	Parent=Prx6_Pex;reannot_id=O17433-D1;origin_id=scaffold275-EXSNAP2012.20;class=Prx;
scaffold275	Genewise	CDS	138892	139041	.	+	0	Parent=Prx6_Pex;reannot_id=O17433-D1;origin_id=scaffold275-EXSNAP2012.20;class=Prx;
scaffold281	Genewise	mRNA	15034	15917	.	+	.	ID=Prx1-1_Pex;reannot_id=Q21824-D1;origin_id=scaffold281-EXSNAP2012.6;class=Prx;
scaffold281	Genewise	CDS	15034	15189	.	+	0	Parent=Prx1-1_Pex;reannot_id=Q21824-D1;origin_id=scaffold281-EXSNAP2012.6;class=Prx;
scaffold281	Genewise	CDS	15234	15368	.	+	0	Parent=Prx1-1_Pex;reannot_id=Q21824-D1;origin_id=scaffold281-EXSNAP2012.6;class=Prx;
scaffold281	Genewise	CDS	15445	15531	.	+	0	Parent=Prx1-1_Pex;reannot_id=Q21824-D1;origin_id=scaffold281-EXSNAP2012.6;class=Prx;
scaffold281	Genewise	CDS	15575	15654	.	+	0	Parent=Prx1-1_Pex;reannot_id=Q21824-D1;origin_id=scaffold281-EXSNAP2012.6;class=Prx;
scaffold281	Genewise	CDS	15701	15917	.	+	2	Parent=Prx1-1_Pex;reannot_id=Q21824-D1;origin_id=scaffold281-EXSNAP2012.6;class=Prx;
scaffold219	Genewise	mRNA	141351	142465	.	-	.	ID=Prx1-2_Pex;reannot_id=Q9NL98-D1;origin_id=NA;class=Prx;
scaffold219	Genewise	CDS	141351	141425	.	-	0	Parent=Prx1-2_Pex;reannot_id=Q9NL98-D1;origin_id=NA;class=Prx;
scaffold219	Genewise	CDS	141471	141531	.	-	2	Parent=Prx1-2_Pex;reannot_id=Q9NL98-D1;origin_id=NA;class=Prx;
scaffold219	Genewise	CDS	141581	141663	.	-	0	Parent=Prx1-2_Pex;reannot_id=Q9NL98-D1;origin_id=NA;class=Prx;
scaffold219	Genewise	CDS	141711	141776	.	-	0	Parent=Prx1-2_Pex;reannot_id=Q9NL98-D1;origin_id=NA;class=Prx;
scaffold219	Genewise	CDS	141962	142042	.	-	0	Parent=Prx1-2_Pex;reannot_id=Q9NL98-D1;origin_id=NA;class=Prx;
scaffold219	Genewise	CDS	142208	142324	.	-	0	Parent=Prx1-2_Pex;reannot_id=Q9NL98-D1;origin_id=NA;class=Prx;
scaffold219	Genewise	CDS	142370	142465	.	-	0	Parent=Prx1-2_Pex;reannot_id=Q9NL98-D1;origin_id=NA;class=Prx;
scaffold10	Genewise	mRNA	431363	432797	.	-	.	ID=SOD1-1_Pex;reannot_id=A8XCP3-D2;origin_id=scaffold10-EXSNAP2012.80;class=SOD;
scaffold10	Genewise	CDS	431363	431457	.	-	1	Parent=SOD1-1_Pex;reannot_id=A8XCP3-D2;origin_id=scaffold10-EXSNAP2012.80;class=SOD;
scaffold10	Genewise	CDS	431513	431597	.	-	0	Parent=SOD1-1_Pex;reannot_id=A8XCP3-D2;origin_id=scaffold10-EXSNAP2012.80;class=SOD;
scaffold10	Genewise	CDS	431800	431871	.	-	0	Parent=SOD1-1_Pex;reannot_id=A8XCP3-D2;origin_id=scaffold10-EXSNAP2012.80;class=SOD;
scaffold10	Genewise	CDS	432642	432797	.	-	0	Parent=SOD1-1_Pex;reannot_id=A8XCP3-D2;origin_id=scaffold10-EXSNAP2012.80;class=SOD;
scaffold1168	Genewise	mRNA	26063	28119	.	+	.	ID=SOD2_Pex;reannot_id=P31161-D1;origin_id=scaffold1168-EXSNAP2012.4;class=SOD;
scaffold1168	Genewise	CDS	26063	26136	.	+	0	Parent=SOD2_Pex;reannot_id=P31161-D1;origin_id=scaffold1168-EXSNAP2012.4;class=SOD;
scaffold1168	Genewise	CDS	26468	26606	.	+	2	Parent=SOD2_Pex;reannot_id=P31161-D1;origin_id=scaffold1168-EXSNAP2012.4;class=SOD;
scaffold1168	Genewise	CDS	26976	27059	.	+	0	Parent=SOD2_Pex;reannot_id=P31161-D1;origin_id=scaffold1168-EXSNAP2012.4;class=SOD;
scaffold1168	Genewise	CDS	27419	27510	.	+	0	Parent=SOD2_Pex;reannot_id=P31161-D1;origin_id=scaffold1168-EXSNAP2012.4;class=SOD;
scaffold1168	Genewise	CDS	27697	27790	.	+	2	Parent=SOD2_Pex;reannot_id=P31161-D1;origin_id=scaffold1168-EXSNAP2012.4;class=SOD;
scaffold1168	Genewise	CDS	28042	28119	.	+	0	Parent=SOD2_Pex;reannot_id=P31161-D1;origin_id=scaffold1168-EXSNAP2012.4;class=SOD;
scaffold12	Genewise	mRNA	350789	351486	.	-	.	ID=SOD3-1_Pex;reannot_id=P51547-D3;origin_id=scaffold12-EXSNAP2012.73;class=SOD;
scaffold12	Genewise	CDS	350789	350944	.	-	0	Parent=SOD3-1_Pex;reannot_id=P51547-D3;origin_id=scaffold12-EXSNAP2012.73;class=SOD;
scaffold12	Genewise	CDS	351099	351248	.	-	0	Parent=SOD3-1_Pex;reannot_id=P51547-D3;origin_id=scaffold12-EXSNAP2012.73;class=SOD;
scaffold12	Genewise	CDS	351424	351486	.	-	0	Parent=SOD3-1_Pex;reannot_id=P51547-D3;origin_id=scaffold12-EXSNAP2012.73;class=SOD;
scaffold481	Genewise	mRNA	135	585	.	+	.	ID=SOD3-2_Pex;reannot_id=P51547-D4;origin_id=NA;class=SOD;
scaffold481	Genewise	CDS	135	318	.	+	0	Parent=SOD3-2_Pex;reannot_id=P51547-D4;origin_id=NA;class=SOD;
scaffold481	Genewise	CDS	455	585	.	+	1	Parent=SOD3-2_Pex;reannot_id=P51547-D4;origin_id=NA;class=SOD;
scaffold131	Genewise	mRNA	210520	211194	.	-	.	ID=SOD1-2_Pex;reannot_id=Q27666-D1;origin_id=scaffold131-EXSNAP2012.46;class=SOD;
scaffold131	Genewise	CDS	210520	210678	.	-	0	Parent=SOD1-2_Pex;reannot_id=Q27666-D1;origin_id=scaffold131-EXSNAP2012.46;class=SOD;
scaffold131	Genewise	CDS	210724	210813	.	-	0	Parent=SOD1-2_Pex;reannot_id=Q27666-D1;origin_id=scaffold131-EXSNAP2012.46;class=SOD;
scaffold131	Genewise	CDS	210860	210903	.	-	1	Parent=SOD1-2_Pex;reannot_id=Q27666-D1;origin_id=scaffold131-EXSNAP2012.46;class=SOD;
scaffold131	Genewise	CDS	210969	211194	.	-	0	Parent=SOD1-2_Pex;reannot_id=Q27666-D1;origin_id=scaffold131-EXSNAP2012.46;class=SOD;
