# Supplementary material for: Speciation and adaptive evolution reshape antioxidant enzymatic system diversity across the phylum Nematoda
Source: BMC Biol. 2020 Nov 26;18:181. doi: 10.1186/s12915-020-00896-z (PMC7694339; doi:10.1186/s12915-020-00896-z)
Supplement: Supplementary file 4 — Additional file 4:. Protein-coding transcript (cds) and Protein-coding transcript translation (pep) sequences, and GFF (gff) files of antioxidant enzymes in 58 nematodes. [file 12915_2020_896_MOESM4_ESM.zip › Additional file 4-gff and sequences of re-annoted antioxidant enzymes in 58 nematodes/58_nematodes_antioxidant_enzymes/gff/pristionchus_pacificus.PRJNA12644.antioxidant.gff]

PPA_ChrII	Genewise	mRNA	13221836	13224895	.	+	.	ID=Ctl-1_PPa;reannot_id=Q27487-D1;origin_id=PPA18586;class=Cat;
PPA_ChrII	Genewise	CDS	13221836	13221953	.	+	0	Parent=Ctl-1_PPa;reannot_id=Q27487-D1;origin_id=PPA18586;class=Cat;
PPA_ChrII	Genewise	CDS	13222030	13222097	.	+	1	Parent=Ctl-1_PPa;reannot_id=Q27487-D1;origin_id=PPA18586;class=Cat;
PPA_ChrII	Genewise	CDS	13222171	13222213	.	+	0	Parent=Ctl-1_PPa;reannot_id=Q27487-D1;origin_id=PPA18586;class=Cat;
PPA_ChrII	Genewise	CDS	13222592	13222677	.	+	1	Parent=Ctl-1_PPa;reannot_id=Q27487-D1;origin_id=PPA18586;class=Cat;
PPA_ChrII	Genewise	CDS	13222722	13222817	.	+	0	Parent=Ctl-1_PPa;reannot_id=Q27487-D1;origin_id=PPA18586;class=Cat;
PPA_ChrII	Genewise	CDS	13222863	13222960	.	+	0	Parent=Ctl-1_PPa;reannot_id=Q27487-D1;origin_id=PPA18586;class=Cat;
PPA_ChrII	Genewise	CDS	13223013	13223094	.	+	2	Parent=Ctl-1_PPa;reannot_id=Q27487-D1;origin_id=PPA18586;class=Cat;
PPA_ChrII	Genewise	CDS	13223705	13223781	.	+	0	Parent=Ctl-1_PPa;reannot_id=Q27487-D1;origin_id=PPA18586;class=Cat;
PPA_ChrII	Genewise	CDS	13223831	13223888	.	+	2	Parent=Ctl-1_PPa;reannot_id=Q27487-D1;origin_id=PPA18586;class=Cat;
PPA_ChrII	Genewise	CDS	13223936	13223992	.	+	0	Parent=Ctl-1_PPa;reannot_id=Q27487-D1;origin_id=PPA18586;class=Cat;
PPA_ChrII	Genewise	CDS	13224038	13224118	.	+	0	Parent=Ctl-1_PPa;reannot_id=Q27487-D1;origin_id=PPA18586;class=Cat;
PPA_ChrII	Genewise	CDS	13224254	13224325	.	+	0	Parent=Ctl-1_PPa;reannot_id=Q27487-D1;origin_id=PPA18586;class=Cat;
PPA_ChrII	Genewise	CDS	13224396	13224484	.	+	0	Parent=Ctl-1_PPa;reannot_id=Q27487-D1;origin_id=PPA18586;class=Cat;
PPA_ChrII	Genewise	CDS	13224646	13224895	.	+	2	Parent=Ctl-1_PPa;reannot_id=Q27487-D1;origin_id=PPA18586;class=Cat;
PPA_ChrIV	Genewise	mRNA	16348215	16349767	.	-	.	ID=Ctl-2_PPa;reannot_id=Q27487-D2;origin_id=PPA03272;class=Cat;
PPA_ChrIV	Genewise	CDS	16348215	16348463	.	-	0	Parent=Ctl-2_PPa;reannot_id=Q27487-D2;origin_id=PPA03272;class=Cat;
PPA_ChrIV	Genewise	CDS	16348508	16348621	.	-	0	Parent=Ctl-2_PPa;reannot_id=Q27487-D2;origin_id=PPA03272;class=Cat;
PPA_ChrIV	Genewise	CDS	16348688	16348870	.	-	0	Parent=Ctl-2_PPa;reannot_id=Q27487-D2;origin_id=PPA03272;class=Cat;
PPA_ChrIV	Genewise	CDS	16348915	16349133	.	-	0	Parent=Ctl-2_PPa;reannot_id=Q27487-D2;origin_id=PPA03272;class=Cat;
PPA_ChrIV	Genewise	CDS	16349180	16349275	.	-	0	Parent=Ctl-2_PPa;reannot_id=Q27487-D2;origin_id=PPA03272;class=Cat;
PPA_ChrIV	Genewise	CDS	16349320	16349405	.	-	1	Parent=Ctl-2_PPa;reannot_id=Q27487-D2;origin_id=PPA03272;class=Cat;
PPA_ChrIV	Genewise	CDS	16349461	16349503	.	-	0	Parent=Ctl-2_PPa;reannot_id=Q27487-D2;origin_id=PPA03272;class=Cat;
PPA_ChrIV	Genewise	CDS	16349550	16349617	.	-	1	Parent=Ctl-2_PPa;reannot_id=Q27487-D2;origin_id=PPA03272;class=Cat;
PPA_ChrIV	Genewise	CDS	16349662	16349767	.	-	0	Parent=Ctl-2_PPa;reannot_id=Q27487-D2;origin_id=PPA03272;class=Cat;
PPA_ChrIV	Genewise	mRNA	11931918	11932471	.	+	.	ID=PHGpx-1_PPa;reannot_id=O02621-D2;origin_id=PPA21459;class=GPX;
PPA_ChrIV	Genewise	CDS	11931918	11931992	.	+	0	Parent=PHGpx-1_PPa;reannot_id=O02621-D2;origin_id=PPA21459;class=GPX;
PPA_ChrIV	Genewise	CDS	11932043	11932114	.	+	0	Parent=PHGpx-1_PPa;reannot_id=O02621-D2;origin_id=PPA21459;class=GPX;
PPA_ChrIV	Genewise	CDS	11932158	11932349	.	+	0	Parent=PHGpx-1_PPa;reannot_id=O02621-D2;origin_id=PPA21459;class=GPX;
PPA_ChrIV	Genewise	CDS	11932394	11932471	.	+	0	Parent=PHGpx-1_PPa;reannot_id=O02621-D2;origin_id=PPA21459;class=GPX;
PPA_ChrII	Genewise	mRNA	12304888	12305380	.	-	.	ID=PHGpx-2_PPa;reannot_id=O62327-D1;origin_id=NA;class=GPX;
PPA_ChrII	Genewise	CDS	12304888	12305049	.	-	0	Parent=PHGpx-2_PPa;reannot_id=O62327-D1;origin_id=NA;class=GPX;
PPA_ChrII	Genewise	CDS	12305101	12305172	.	-	0	Parent=PHGpx-2_PPa;reannot_id=O62327-D1;origin_id=NA;class=GPX;
PPA_ChrII	Genewise	CDS	12305303	12305380	.	-	0	Parent=PHGpx-2_PPa;reannot_id=O62327-D1;origin_id=NA;class=GPX;
PPA_ChrX	Genewise	mRNA	15183381	15184846	.	-	.	ID=NPHGpx_PPa;reannot_id=Q95003-D1;origin_id=PPA20636;class=GPX;
PPA_ChrX	Genewise	CDS	15183381	15183629	.	-	0	Parent=NPHGpx_PPa;reannot_id=Q95003-D1;origin_id=PPA20636;class=GPX;
PPA_ChrX	Genewise	CDS	15183858	15184001	.	-	0	Parent=NPHGpx_PPa;reannot_id=Q95003-D1;origin_id=PPA20636;class=GPX;
PPA_ChrX	Genewise	CDS	15184216	15184316	.	-	1	Parent=NPHGpx_PPa;reannot_id=Q95003-D1;origin_id=PPA20636;class=GPX;
PPA_ChrX	Genewise	CDS	15184657	15184846	.	-	0	Parent=NPHGpx_PPa;reannot_id=Q95003-D1;origin_id=PPA20636;class=GPX;
PPA_ChrI	Genewise	mRNA	29736523	29737987	.	-	.	ID=Prx6_PPa;reannot_id=O17433-D1;origin_id=PPA38534;class=Prx;
PPA_ChrI	Genewise	CDS	29736523	29736672	.	-	0	Parent=Prx6_PPa;reannot_id=O17433-D1;origin_id=PPA38534;class=Prx;
PPA_ChrI	Genewise	CDS	29736868	29736951	.	-	0	Parent=Prx6_PPa;reannot_id=O17433-D1;origin_id=PPA38534;class=Prx;
PPA_ChrI	Genewise	CDS	29736999	29737060	.	-	1	Parent=Prx6_PPa;reannot_id=O17433-D1;origin_id=PPA38534;class=Prx;
PPA_ChrI	Genewise	CDS	29737109	29737183	.	-	1	Parent=Prx6_PPa;reannot_id=O17433-D1;origin_id=PPA38534;class=Prx;
PPA_ChrI	Genewise	CDS	29737344	29737443	.	-	0	Parent=Prx6_PPa;reannot_id=O17433-D1;origin_id=PPA38534;class=Prx;
PPA_ChrI	Genewise	CDS	29737565	29737670	.	-	2	Parent=Prx6_PPa;reannot_id=O17433-D1;origin_id=PPA38534;class=Prx;
PPA_ChrI	Genewise	CDS	29737887	29737987	.	-	0	Parent=Prx6_PPa;reannot_id=O17433-D1;origin_id=PPA38534;class=Prx;
PPA_ChrIII	Genewise	mRNA	10640175	10641328	.	-	.	ID=Prx1-1_PPa;reannot_id=Q21824-D1;origin_id=PPA11326;class=Prx;
PPA_ChrIII	Genewise	CDS	10640175	10640391	.	-	2	Parent=Prx1-1_PPa;reannot_id=Q21824-D1;origin_id=PPA11326;class=Prx;
PPA_ChrIII	Genewise	CDS	10640437	10640516	.	-	0	Parent=Prx1-1_PPa;reannot_id=Q21824-D1;origin_id=PPA11326;class=Prx;
PPA_ChrIII	Genewise	CDS	10640560	10640646	.	-	0	Parent=Prx1-1_PPa;reannot_id=Q21824-D1;origin_id=PPA11326;class=Prx;
PPA_ChrIII	Genewise	CDS	10640993	10641127	.	-	0	Parent=Prx1-1_PPa;reannot_id=Q21824-D1;origin_id=PPA11326;class=Prx;
PPA_ChrIII	Genewise	CDS	10641173	10641328	.	-	0	Parent=Prx1-1_PPa;reannot_id=Q21824-D1;origin_id=PPA11326;class=Prx;
PPA_ChrII	Genewise	mRNA	9550870	9551871	.	-	.	ID=Prx1-2_PPa;reannot_id=Q9NL98-D1;origin_id=PPA28346;class=Prx;
PPA_ChrII	Genewise	CDS	9550870	9550944	.	-	0	Parent=Prx1-2_PPa;reannot_id=Q9NL98-D1;origin_id=PPA28346;class=Prx;
PPA_ChrII	Genewise	CDS	9550990	9551050	.	-	2	Parent=Prx1-2_PPa;reannot_id=Q9NL98-D1;origin_id=PPA28346;class=Prx;
PPA_ChrII	Genewise	CDS	9551100	9551182	.	-	0	Parent=Prx1-2_PPa;reannot_id=Q9NL98-D1;origin_id=PPA28346;class=Prx;
PPA_ChrII	Genewise	CDS	9551230	9551295	.	-	0	Parent=Prx1-2_PPa;reannot_id=Q9NL98-D1;origin_id=PPA28346;class=Prx;
PPA_ChrII	Genewise	CDS	9551479	9551559	.	-	0	Parent=Prx1-2_PPa;reannot_id=Q9NL98-D1;origin_id=PPA28346;class=Prx;
PPA_ChrII	Genewise	CDS	9551618	9551734	.	-	0	Parent=Prx1-2_PPa;reannot_id=Q9NL98-D1;origin_id=PPA28346;class=Prx;
PPA_ChrII	Genewise	CDS	9551776	9551871	.	-	0	Parent=Prx1-2_PPa;reannot_id=Q9NL98-D1;origin_id=PPA28346;class=Prx;
PPA_ChrX	Genewise	mRNA	3055840	3057263	.	-	.	ID=SOD1-1_PPa;reannot_id=A8XCP3-D2;origin_id=PPA15889;class=SOD;
PPA_ChrX	Genewise	CDS	3055840	3055934	.	-	1	Parent=SOD1-1_PPa;reannot_id=A8XCP3-D2;origin_id=PPA15889;class=SOD;
PPA_ChrX	Genewise	CDS	3055983	3056067	.	-	0	Parent=SOD1-1_PPa;reannot_id=A8XCP3-D2;origin_id=PPA15889;class=SOD;
PPA_ChrX	Genewise	CDS	3056264	3056335	.	-	0	Parent=SOD1-1_PPa;reannot_id=A8XCP3-D2;origin_id=PPA15889;class=SOD;
PPA_ChrX	Genewise	CDS	3057102	3057263	.	-	0	Parent=SOD1-1_PPa;reannot_id=A8XCP3-D2;origin_id=PPA15889;class=SOD;
PPA_ChrV	Genewise	mRNA	3985487	3987624	.	+	.	ID=SOD2_PPa;reannot_id=P31161-D1;origin_id=PPA01419;class=SOD;
PPA_ChrV	Genewise	CDS	3985487	3985560	.	+	0	Parent=SOD2_PPa;reannot_id=P31161-D1;origin_id=PPA01419;class=SOD;
PPA_ChrV	Genewise	CDS	3985892	3986030	.	+	2	Parent=SOD2_PPa;reannot_id=P31161-D1;origin_id=PPA01419;class=SOD;
PPA_ChrV	Genewise	CDS	3986347	3986430	.	+	0	Parent=SOD2_PPa;reannot_id=P31161-D1;origin_id=PPA01419;class=SOD;
PPA_ChrV	Genewise	CDS	3986912	3987003	.	+	0	Parent=SOD2_PPa;reannot_id=P31161-D1;origin_id=PPA01419;class=SOD;
PPA_ChrV	Genewise	CDS	3987239	3987332	.	+	2	Parent=SOD2_PPa;reannot_id=P31161-D1;origin_id=PPA01419;class=SOD;
PPA_ChrV	Genewise	CDS	3987547	3987624	.	+	0	Parent=SOD2_PPa;reannot_id=P31161-D1;origin_id=PPA01419;class=SOD;
PPA_ChrIII	Genewise	mRNA	5197381	5197987	.	+	.	ID=SOD3-1_PPa;reannot_id=P34461-D1;origin_id=PPA05236;class=SOD;
PPA_ChrIII	Genewise	CDS	5197381	5197446	.	+	0	Parent=SOD3-1_PPa;reannot_id=P34461-D1;origin_id=PPA05236;class=SOD;
PPA_ChrIII	Genewise	CDS	5197561	5197716	.	+	0	Parent=SOD3-1_PPa;reannot_id=P34461-D1;origin_id=PPA05236;class=SOD;
PPA_ChrIII	Genewise	CDS	5197844	5197987	.	+	0	Parent=SOD3-1_PPa;reannot_id=P34461-D1;origin_id=PPA05236;class=SOD;
PPA_ChrIII	Genewise	mRNA	9835314	9836261	.	+	.	ID=SOD3-2_PPa;reannot_id=P34461-D2;origin_id=PPA10318;class=SOD;
PPA_ChrIII	Genewise	CDS	9835314	9835421	.	+	0	Parent=SOD3-2_PPa;reannot_id=P34461-D2;origin_id=PPA10318;class=SOD;
PPA_ChrIII	Genewise	CDS	9835567	9835626	.	+	0	Parent=SOD3-2_PPa;reannot_id=P34461-D2;origin_id=PPA10318;class=SOD;
PPA_ChrIII	Genewise	CDS	9835797	9835916	.	+	0	Parent=SOD3-2_PPa;reannot_id=P34461-D2;origin_id=PPA10318;class=SOD;
PPA_ChrIII	Genewise	CDS	9836037	9836110	.	+	0	Parent=SOD3-2_PPa;reannot_id=P34461-D2;origin_id=PPA10318;class=SOD;
PPA_ChrIII	Genewise	CDS	9836156	9836261	.	+	2	Parent=SOD3-2_PPa;reannot_id=P34461-D2;origin_id=PPA10318;class=SOD;
PPA_ChrV	Genewise	mRNA	11964123	11964796	.	-	.	ID=SOD1-2_PPa;reannot_id=Q27666-D1;origin_id=NA;class=SOD;
PPA_ChrV	Genewise	CDS	11964123	11964281	.	-	0	Parent=SOD1-2_PPa;reannot_id=Q27666-D1;origin_id=NA;class=SOD;
PPA_ChrV	Genewise	CDS	11964328	11964417	.	-	0	Parent=SOD1-2_PPa;reannot_id=Q27666-D1;origin_id=NA;class=SOD;
PPA_ChrV	Genewise	CDS	11964464	11964507	.	-	1	Parent=SOD1-2_PPa;reannot_id=Q27666-D1;origin_id=NA;class=SOD;
PPA_ChrV	Genewise	CDS	11964574	11964658	.	-	0	Parent=SOD1-2_PPa;reannot_id=Q27666-D1;origin_id=NA;class=SOD;
PPA_ChrV	Genewise	CDS	11964701	11964796	.	-	0	Parent=SOD1-2_PPa;reannot_id=Q27666-D1;origin_id=NA;class=SOD;
