# Supplementary material for: Speciation and adaptive evolution reshape antioxidant enzymatic system diversity across the phylum Nematoda
Source: BMC Biol. 2020 Nov 26;18:181. doi: 10.1186/s12915-020-00896-z (PMC7694339; doi:10.1186/s12915-020-00896-z)
Supplement: Supplementary file 4 — Additional file 4:. Protein-coding transcript (cds) and Protein-coding transcript translation (pep) sequences, and GFF (gff) files of antioxidant enzymes in 58 nematodes. [file 12915_2020_896_MOESM4_ESM.zip › Additional file 4-gff and sequences of re-annoted antioxidant enzymes in 58 nematodes/58_nematodes_antioxidant_enzymes/gff/rhabditophanes_kr3021.PRJEB1297.antioxidant.gff]

RSKR_scaffold0000013	Genewise	mRNA	413165	414912	.	+	.	ID=Ctl_Rha;reannot_id=P90682-D1;origin_id=RSKR_0000605500.1;class=Cat;
RSKR_scaffold0000013	Genewise	CDS	413165	413362	.	+	0	Parent=Ctl_Rha;reannot_id=P90682-D1;origin_id=RSKR_0000605500.1;class=Cat;
RSKR_scaffold0000013	Genewise	CDS	413404	413643	.	+	0	Parent=Ctl_Rha;reannot_id=P90682-D1;origin_id=RSKR_0000605500.1;class=Cat;
RSKR_scaffold0000013	Genewise	CDS	413690	413833	.	+	0	Parent=Ctl_Rha;reannot_id=P90682-D1;origin_id=RSKR_0000605500.1;class=Cat;
RSKR_scaffold0000013	Genewise	CDS	413932	414402	.	+	0	Parent=Ctl_Rha;reannot_id=P90682-D1;origin_id=RSKR_0000605500.1;class=Cat;
RSKR_scaffold0000013	Genewise	CDS	414445	414912	.	+	0	Parent=Ctl_Rha;reannot_id=P90682-D1;origin_id=RSKR_0000605500.1;class=Cat;
RSKR_contig0000011	Genewise	mRNA	26126	26684	.	+	.	ID=PHGpx-1_Rha;reannot_id=O02621-D2;origin_id=RSKR_0000326500.1;class=GPX;
RSKR_contig0000011	Genewise	CDS	26126	26190	.	+	0	Parent=PHGpx-1_Rha;reannot_id=O02621-D2;origin_id=RSKR_0000326500.1;class=GPX;
RSKR_contig0000011	Genewise	CDS	26231	26531	.	+	2	Parent=PHGpx-1_Rha;reannot_id=O02621-D2;origin_id=RSKR_0000326500.1;class=GPX;
RSKR_contig0000011	Genewise	CDS	26577	26684	.	+	0	Parent=PHGpx-1_Rha;reannot_id=O02621-D2;origin_id=RSKR_0000326500.1;class=GPX;
RSKR_scaffold0000014	Genewise	mRNA	517672	518119	.	-	.	ID=PHGpx-2_Rha;reannot_id=O62327-D1;origin_id=RSKR_0001043700.1;class=GPX;
RSKR_scaffold0000014	Genewise	CDS	517672	517771	.	-	2	Parent=PHGpx-2_Rha;reannot_id=O62327-D1;origin_id=RSKR_0001043700.1;class=GPX;
RSKR_scaffold0000014	Genewise	CDS	517812	518119	.	-	0	Parent=PHGpx-2_Rha;reannot_id=O62327-D1;origin_id=RSKR_0001043700.1;class=GPX;
RSKR_contig0000016	Genewise	mRNA	24653	25063	.	-	.	ID=PHGpx-3_Rha;reannot_id=O62327-D3;origin_id=RSKR_0001096400.1;class=GPX;
RSKR_contig0000016	Genewise	CDS	24653	25063	.	-	0	Parent=PHGpx-3_Rha;reannot_id=O62327-D3;origin_id=RSKR_0001096400.1;class=GPX;
RSKR_scaffold0000001	Genewise	mRNA	3719860	3720459	.	+	.	ID=NPHGpx_Rha;reannot_id=Q95003-D1;origin_id=RSKR_0000808400.1;class=GPX;
RSKR_scaffold0000001	Genewise	CDS	3719860	3720459	.	+	0	Parent=NPHGpx_Rha;reannot_id=Q95003-D1;origin_id=RSKR_0000808400.1;class=GPX;
RSKR_scaffold0000009	Genewise	mRNA	189299	189997	.	+	.	ID=Prx6_Rha;reannot_id=O17433-D1;origin_id=RSKR_0000342000.1;class=Prx;
RSKR_scaffold0000009	Genewise	CDS	189299	189997	.	+	0	Parent=Prx6_Rha;reannot_id=O17433-D1;origin_id=RSKR_0000342000.1;class=Prx;
RSKR_scaffold0000001	Genewise	mRNA	2399356	2399958	.	-	.	ID=Prx1-1_Rha;reannot_id=Q21824-D1;origin_id=RSKR_0000782300.1;class=Prx;
RSKR_scaffold0000001	Genewise	CDS	2399356	2399958	.	-	0	Parent=Prx1-1_Rha;reannot_id=Q21824-D1;origin_id=RSKR_0000782300.1;class=Prx;
RSKR_scaffold0000003	Genewise	mRNA	230902	231649	.	+	.	ID=Prx1-2_Rha;reannot_id=Q21824-D2;origin_id=RSKR_0000202600.1;class=Prx;
RSKR_scaffold0000003	Genewise	CDS	230902	231481	.	+	0	Parent=Prx1-2_Rha;reannot_id=Q21824-D2;origin_id=RSKR_0000202600.1;class=Prx;
RSKR_scaffold0000003	Genewise	CDS	231570	231649	.	+	1	Parent=Prx1-2_Rha;reannot_id=Q21824-D2;origin_id=RSKR_0000202600.1;class=Prx;
RSKR_scaffold0000001	Genewise	mRNA	5970785	5971410	.	-	.	ID=Prx1-3_Rha;reannot_id=Q9NL98-D1;origin_id=RSKR_0000850600.1;class=Prx;
RSKR_scaffold0000001	Genewise	CDS	5970785	5970995	.	-	2	Parent=Prx1-3_Rha;reannot_id=Q9NL98-D1;origin_id=RSKR_0000850600.1;class=Prx;
RSKR_scaffold0000001	Genewise	CDS	5971037	5971410	.	-	0	Parent=Prx1-3_Rha;reannot_id=Q9NL98-D1;origin_id=RSKR_0000850600.1;class=Prx;
RSKR_contig0000003	Genewise	mRNA	270044	270700	.	-	.	ID=SOD2-1_Rha;reannot_id=P31161-D1;origin_id=RSKR_0000618100.1;class=SOD;
RSKR_contig0000003	Genewise	CDS	270044	270700	.	-	0	Parent=SOD2-1_Rha;reannot_id=P31161-D1;origin_id=RSKR_0000618100.1;class=SOD;
RSKR_scaffold0000006	Genewise	mRNA	38036	38653	.	-	.	ID=SOD2-2_Rha;reannot_id=P31161-D2;origin_id=RSKR_0000015300.1;class=SOD;
RSKR_scaffold0000006	Genewise	CDS	38036	38653	.	-	0	Parent=SOD2-2_Rha;reannot_id=P31161-D2;origin_id=RSKR_0000015300.1;class=SOD;
RSKR_scaffold0000028	Genewise	mRNA	46845	47528	.	+	.	ID=SOD3-1_Rha;reannot_id=P51547-D1;origin_id=RSKR_0000001800.1;class=SOD;
RSKR_scaffold0000028	Genewise	CDS	46845	47184	.	+	0	Parent=SOD3-1_Rha;reannot_id=P51547-D1;origin_id=RSKR_0000001800.1;class=SOD;
RSKR_scaffold0000028	Genewise	CDS	47332	47528	.	+	1	Parent=SOD3-1_Rha;reannot_id=P51547-D1;origin_id=RSKR_0000001800.1;class=SOD;
RSKR_contig0000043	Genewise	mRNA	39912	40181	.	+	.	ID=SOD3-2_Rha;reannot_id=Q01137-D3;origin_id=RSKR_0001095000.1;class=SOD;
RSKR_contig0000043	Genewise	CDS	39912	40181	.	+	0	Parent=SOD3-2_Rha;reannot_id=Q01137-D3;origin_id=RSKR_0001095000.1;class=SOD;
RSKR_scaffold0000025	Genewise	mRNA	295895	296368	.	+	.	ID=SOD1_Rha;reannot_id=Q27666-D1;origin_id=RSKR_0000056700.1;class=SOD;
RSKR_scaffold0000025	Genewise	CDS	295895	296368	.	+	0	Parent=SOD1_Rha;reannot_id=Q27666-D1;origin_id=RSKR_0000056700.1;class=SOD;
