# Supplementary material for: Speciation and adaptive evolution reshape antioxidant enzymatic system diversity across the phylum Nematoda
Source: BMC Biol. 2020 Nov 26;18:181. doi: 10.1186/s12915-020-00896-z (PMC7694339; doi:10.1186/s12915-020-00896-z)
Supplement: Supplementary file 4 — Additional file 4:. Protein-coding transcript (cds) and Protein-coding transcript translation (pep) sequences, and GFF (gff) files of antioxidant enzymes in 58 nematodes. [file 12915_2020_896_MOESM4_ESM.zip › Additional file 4-gff and sequences of re-annoted antioxidant enzymes in 58 nematodes/58_nematodes_antioxidant_enzymes/gff/romanomermis_culicivorax.PRJEB1358.antioxidant.gff]

nRc.2.0.scaf05831	Genewise	mRNA	877	8248	.	+	.	ID=Ctl_Rcu;reannot_id=P90682-D1;origin_id=nRc.2.0.1.t27947-RA;class=Cat;
nRc.2.0.scaf05831	Genewise	CDS	877	1059	.	+	0	Parent=Ctl_Rcu;reannot_id=P90682-D1;origin_id=nRc.2.0.1.t27947-RA;class=Cat;
nRc.2.0.scaf05831	Genewise	CDS	1118	1309	.	+	0	Parent=Ctl_Rcu;reannot_id=P90682-D1;origin_id=nRc.2.0.1.t27947-RA;class=Cat;
nRc.2.0.scaf05831	Genewise	CDS	6001	6289	.	+	0	Parent=Ctl_Rcu;reannot_id=P90682-D1;origin_id=nRc.2.0.1.t27947-RA;class=Cat;
nRc.2.0.scaf05831	Genewise	CDS	7541	7695	.	+	1	Parent=Ctl_Rcu;reannot_id=P90682-D1;origin_id=nRc.2.0.1.t27947-RA;class=Cat;
nRc.2.0.scaf05831	Genewise	CDS	8105	8248	.	+	0	Parent=Ctl_Rcu;reannot_id=P90682-D1;origin_id=nRc.2.0.1.t27947-RA;class=Cat;
nRc.2.0.scaf04205	Genewise	mRNA	12863	16278	.	-	.	ID=NPHGpx_Rcu;reannot_id=P52033-D1;origin_id=nRc.2.0.1.t47197-RA;class=GPX;
nRc.2.0.scaf04205	Genewise	CDS	12863	13063	.	-	0	Parent=NPHGpx_Rcu;reannot_id=P52033-D1;origin_id=nRc.2.0.1.t47197-RA;class=GPX;
nRc.2.0.scaf04205	Genewise	CDS	14033	14295	.	-	1	Parent=NPHGpx_Rcu;reannot_id=P52033-D1;origin_id=nRc.2.0.1.t47197-RA;class=GPX;
nRc.2.0.scaf04205	Genewise	CDS	16041	16278	.	-	0	Parent=NPHGpx_Rcu;reannot_id=P52033-D1;origin_id=nRc.2.0.1.t47197-RA;class=GPX;
nRc.2.0.scaf14314	Genewise	mRNA	1692	2038	.	-	.	ID=PHGpx_Rcu;reannot_id=Q00277-D1;origin_id=nRc.2.0.1.t07369-RA;class=GPX;
nRc.2.0.scaf14314	Genewise	CDS	1692	1808	.	-	0	Parent=PHGpx_Rcu;reannot_id=Q00277-D1;origin_id=nRc.2.0.1.t07369-RA;class=GPX;
nRc.2.0.scaf14314	Genewise	CDS	1874	2038	.	-	0	Parent=PHGpx_Rcu;reannot_id=Q00277-D1;origin_id=nRc.2.0.1.t07369-RA;class=GPX;
nRc.2.0.scaf00479	Genewise	mRNA	50479	51864	.	-	.	ID=Prx6_Rcu;reannot_id=O17433-D1;origin_id=nRc.2.0.1.t27106-RA;class=Prx;
nRc.2.0.scaf00479	Genewise	CDS	50479	50551	.	-	2	Parent=Prx6_Rcu;reannot_id=O17433-D1;origin_id=nRc.2.0.1.t27106-RA;class=Prx;
nRc.2.0.scaf00479	Genewise	CDS	50670	50743	.	-	0	Parent=Prx6_Rcu;reannot_id=O17433-D1;origin_id=nRc.2.0.1.t27106-RA;class=Prx;
nRc.2.0.scaf00479	Genewise	CDS	50799	50936	.	-	0	Parent=Prx6_Rcu;reannot_id=O17433-D1;origin_id=nRc.2.0.1.t27106-RA;class=Prx;
nRc.2.0.scaf00479	Genewise	CDS	51709	51864	.	-	0	Parent=Prx6_Rcu;reannot_id=O17433-D1;origin_id=nRc.2.0.1.t27106-RA;class=Prx;
nRc.2.0.scaf02747	Genewise	mRNA	7536	11369	.	+	.	ID=Prx1-2_Rcu;reannot_id=P48822-D1;origin_id=nRc.2.0.1.t15612-RA;class=Prx;
nRc.2.0.scaf02747	Genewise	CDS	7536	7654	.	+	0	Parent=Prx1-2_Rcu;reannot_id=P48822-D1;origin_id=nRc.2.0.1.t15612-RA;class=Prx;
nRc.2.0.scaf02747	Genewise	CDS	10708	10843	.	+	2	Parent=Prx1-2_Rcu;reannot_id=P48822-D1;origin_id=nRc.2.0.1.t15612-RA;class=Prx;
nRc.2.0.scaf02747	Genewise	CDS	11080	11183	.	+	0	Parent=Prx1-2_Rcu;reannot_id=P48822-D1;origin_id=nRc.2.0.1.t15612-RA;class=Prx;
nRc.2.0.scaf02747	Genewise	CDS	11240	11369	.	+	2	Parent=Prx1-2_Rcu;reannot_id=P48822-D1;origin_id=nRc.2.0.1.t15612-RA;class=Prx;
nRc.2.0.scaf07979	Genewise	mRNA	2	7450	.	-	.	ID=Prx1-1_Rcu;reannot_id=Q9NL98-D1;origin_id=nRc.2.0.1.t02640-RA;class=Prx;
nRc.2.0.scaf07979	Genewise	CDS	2	81	.	-	1	Parent=Prx1-1_Rcu;reannot_id=Q9NL98-D1;origin_id=nRc.2.0.1.t02640-RA;class=Prx;
nRc.2.0.scaf07979	Genewise	CDS	143	273	.	-	2	Parent=Prx1-1_Rcu;reannot_id=Q9NL98-D1;origin_id=nRc.2.0.1.t02640-RA;class=Prx;
nRc.2.0.scaf07979	Genewise	CDS	375	497	.	-	2	Parent=Prx1-1_Rcu;reannot_id=Q9NL98-D1;origin_id=nRc.2.0.1.t02640-RA;class=Prx;
nRc.2.0.scaf07979	Genewise	CDS	663	779	.	-	2	Parent=Prx1-1_Rcu;reannot_id=Q9NL98-D1;origin_id=nRc.2.0.1.t02640-RA;class=Prx;
nRc.2.0.scaf07979	Genewise	CDS	7317	7450	.	-	0	Parent=Prx1-1_Rcu;reannot_id=Q9NL98-D1;origin_id=nRc.2.0.1.t02640-RA;class=Prx;
nRc.2.0.scaf06830	Genewise	mRNA	5104	6310	.	+	.	ID=SOD2_Rcu;reannot_id=P31161-D1;origin_id=nRc.2.0.1.t40771-RA;class=SOD;
nRc.2.0.scaf06830	Genewise	CDS	5104	5266	.	+	0	Parent=SOD2_Rcu;reannot_id=P31161-D1;origin_id=nRc.2.0.1.t40771-RA;class=SOD;
nRc.2.0.scaf06830	Genewise	CDS	5380	5496	.	+	1	Parent=SOD2_Rcu;reannot_id=P31161-D1;origin_id=nRc.2.0.1.t40771-RA;class=SOD;
nRc.2.0.scaf06830	Genewise	CDS	5558	5737	.	+	1	Parent=SOD2_Rcu;reannot_id=P31161-D1;origin_id=nRc.2.0.1.t40771-RA;class=SOD;
nRc.2.0.scaf06830	Genewise	CDS	6168	6310	.	+	1	Parent=SOD2_Rcu;reannot_id=P31161-D1;origin_id=nRc.2.0.1.t40771-RA;class=SOD;
nRc.2.0.scaf12832	Genewise	mRNA	31	1894	.	-	.	ID=SOD1_Rcu;reannot_id=Q01137-D1;origin_id=nRc.2.0.1.t12417-RA;class=SOD;
nRc.2.0.scaf12832	Genewise	CDS	31	113	.	-	1	Parent=SOD1_Rcu;reannot_id=Q01137-D1;origin_id=nRc.2.0.1.t12417-RA;class=SOD;
nRc.2.0.scaf12832	Genewise	CDS	425	578	.	-	0	Parent=SOD1_Rcu;reannot_id=Q01137-D1;origin_id=nRc.2.0.1.t12417-RA;class=SOD;
nRc.2.0.scaf12832	Genewise	CDS	1727	1894	.	-	0	Parent=SOD1_Rcu;reannot_id=Q01137-D1;origin_id=nRc.2.0.1.t12417-RA;class=SOD;
nRc.2.0.scaf01650	WormBase	mRNA	30	5621	.	-	.	ID=SOD3_Rcu;reannot_id=NA;origin_id=nRc.2.0.1.t17901-RA;class=SOD;
nRc.2.0.scaf01650	WormBase	CDS	5576	5621	.	-	0	Parent=SOD3_Rcu;reannot_id=NA;origin_id=NA;class=SOD;
nRc.2.0.scaf01650	WormBase	CDS	33	355	.	-	2	Parent=SOD3_Rcu;reannot_id=NA;origin_id=NA;class=SOD;
