# Supplementary material for: Speciation and adaptive evolution reshape antioxidant enzymatic system diversity across the phylum Nematoda
Source: BMC Biol. 2020 Nov 26;18:181. doi: 10.1186/s12915-020-00896-z (PMC7694339; doi:10.1186/s12915-020-00896-z)
Supplement: Supplementary file 4 — Additional file 4:. Protein-coding transcript (cds) and Protein-coding transcript translation (pep) sequences, and GFF (gff) files of antioxidant enzymes in 58 nematodes. [file 12915_2020_896_MOESM4_ESM.zip › Additional file 4-gff and sequences of re-annoted antioxidant enzymes in 58 nematodes/58_nematodes_antioxidant_enzymes/gff/steinernema_carpocapsae.PRJNA202318.antioxidant.gff]

CARPO_1256	Genewise	mRNA	30722	32402	.	+	.	ID=Ctl_Sca;reannot_id=P90682-D1;origin_id=L596_g15300.t1;class=Cat;
CARPO_1256	Genewise	CDS	30722	31004	.	+	0	Parent=Ctl_Sca;reannot_id=P90682-D1;origin_id=L596_g15300.t1;class=Cat;
CARPO_1256	Genewise	CDS	31156	31337	.	+	1	Parent=Ctl_Sca;reannot_id=P90682-D1;origin_id=L596_g15300.t1;class=Cat;
CARPO_1256	Genewise	CDS	31381	32196	.	+	0	Parent=Ctl_Sca;reannot_id=P90682-D1;origin_id=L596_g15300.t1;class=Cat;
CARPO_1256	Genewise	CDS	32244	32402	.	+	0	Parent=Ctl_Sca;reannot_id=P90682-D1;origin_id=L596_g15300.t1;class=Cat;
CARPO_1018	Genewise	mRNA	435690	436158	.	-	.	ID=PHGpx_Sca;reannot_id=O62327-D1;origin_id=L596_g7827.t2;class=GPX;
CARPO_1018	Genewise	CDS	435690	435965	.	-	0	Parent=PHGpx_Sca;reannot_id=O62327-D1;origin_id=L596_g7827.t2;class=GPX;
CARPO_1018	Genewise	CDS	436009	436158	.	-	0	Parent=PHGpx_Sca;reannot_id=O62327-D1;origin_id=L596_g7827.t2;class=GPX;
CARPO_1189	Genewise	mRNA	594700	595482	.	+	.	ID=NPHGpx-1_Sca;reannot_id=Q95003-D1;origin_id=L596_g12462.t1;class=GPX;
CARPO_1189	Genewise	CDS	594700	594847	.	+	0	Parent=NPHGpx-1_Sca;reannot_id=Q95003-D1;origin_id=L596_g12462.t1;class=GPX;
CARPO_1189	Genewise	CDS	594894	595138	.	+	1	Parent=NPHGpx-1_Sca;reannot_id=Q95003-D1;origin_id=L596_g12462.t1;class=GPX;
CARPO_1189	Genewise	CDS	595279	595482	.	+	0	Parent=NPHGpx-1_Sca;reannot_id=Q95003-D1;origin_id=L596_g12462.t1;class=GPX;
CARPO_1328	Genewise	mRNA	276069	276682	.	+	.	ID=NPHGpx-2_Sca;reannot_id=Q95003-D2;origin_id=L596_g17070.t1;class=GPX;
CARPO_1328	Genewise	CDS	276069	276434	.	+	0	Parent=NPHGpx-2_Sca;reannot_id=Q95003-D2;origin_id=L596_g17070.t1;class=GPX;
CARPO_1328	Genewise	CDS	276482	276682	.	+	0	Parent=NPHGpx-2_Sca;reannot_id=Q95003-D2;origin_id=L596_g17070.t1;class=GPX;
CARPO_882	Genewise	mRNA	69676	70471	.	-	.	ID=Prx6_Sca;reannot_id=O17433-D1;origin_id=L596_g5032.t1;class=Prx;
CARPO_882	Genewise	CDS	69676	70064	.	-	1	Parent=Prx6_Sca;reannot_id=O17433-D1;origin_id=L596_g5032.t1;class=Prx;
CARPO_882	Genewise	CDS	70109	70238	.	-	0	Parent=Prx6_Sca;reannot_id=O17433-D1;origin_id=L596_g5032.t1;class=Prx;
CARPO_882	Genewise	CDS	70286	70471	.	-	0	Parent=Prx6_Sca;reannot_id=O17433-D1;origin_id=L596_g5032.t1;class=Prx;
CARPO_622	Genewise	mRNA	8085	8782	.	+	.	ID=Prx1-1_Sca;reannot_id=Q21824-D4;origin_id=L596_g2902.t1;class=Prx;
CARPO_622	Genewise	CDS	8085	8345	.	+	0	Parent=Prx1-1_Sca;reannot_id=Q21824-D4;origin_id=L596_g2902.t1;class=Prx;
CARPO_622	Genewise	CDS	8396	8475	.	+	0	Parent=Prx1-1_Sca;reannot_id=Q21824-D4;origin_id=L596_g2902.t1;class=Prx;
CARPO_622	Genewise	CDS	8522	8652	.	+	2	Parent=Prx1-1_Sca;reannot_id=Q21824-D4;origin_id=L596_g2902.t1;class=Prx;
CARPO_622	Genewise	CDS	8697	8782	.	+	1	Parent=Prx1-1_Sca;reannot_id=Q21824-D4;origin_id=L596_g2902.t1;class=Prx;
CARPO_711	Genewise	mRNA	42653	43331	.	-	.	ID=Prx1-2_Sca;reannot_id=Q9NL98-D1;origin_id=L596_g3686.t1;class=Prx;
CARPO_711	Genewise	CDS	42653	42863	.	-	2	Parent=Prx1-2_Sca;reannot_id=Q9NL98-D1;origin_id=L596_g3686.t1;class=Prx;
CARPO_711	Genewise	CDS	42911	43150	.	-	2	Parent=Prx1-2_Sca;reannot_id=Q9NL98-D1;origin_id=L596_g3686.t1;class=Prx;
CARPO_711	Genewise	CDS	43198	43331	.	-	0	Parent=Prx1-2_Sca;reannot_id=Q9NL98-D1;origin_id=L596_g3686.t1;class=Prx;
CARPO_711	Genewise	mRNA	40848	41527	.	-	.	ID=Prx1-3_Sca;reannot_id=Q9NL98-D2;origin_id=L596_g3684.t1;class=Prx;
CARPO_711	Genewise	CDS	40848	41058	.	-	2	Parent=Prx1-3_Sca;reannot_id=Q9NL98-D2;origin_id=L596_g3684.t1;class=Prx;
CARPO_711	Genewise	CDS	41106	41345	.	-	2	Parent=Prx1-3_Sca;reannot_id=Q9NL98-D2;origin_id=L596_g3684.t1;class=Prx;
CARPO_711	Genewise	CDS	41394	41527	.	-	0	Parent=Prx1-3_Sca;reannot_id=Q9NL98-D2;origin_id=L596_g3684.t1;class=Prx;
CARPO_711	Genewise	mRNA	54068	54736	.	+	.	ID=Prx1-4_Sca;reannot_id=Q9NL98-D3;origin_id=L596_g3692.t1;class=Prx;
CARPO_711	Genewise	CDS	54068	54201	.	+	0	Parent=Prx1-4_Sca;reannot_id=Q9NL98-D3;origin_id=L596_g3692.t1;class=Prx;
CARPO_711	Genewise	CDS	54242	54481	.	+	2	Parent=Prx1-4_Sca;reannot_id=Q9NL98-D3;origin_id=L596_g3692.t1;class=Prx;
CARPO_711	Genewise	CDS	54526	54736	.	+	2	Parent=Prx1-4_Sca;reannot_id=Q9NL98-D3;origin_id=L596_g3692.t1;class=Prx;
CARPO_1435	Genewise	mRNA	469618	470354	.	-	.	ID=SOD2_Sca;reannot_id=P31161-D1;origin_id=L596_g21075.t1;class=SOD;
CARPO_1435	Genewise	CDS	469618	469760	.	-	1	Parent=SOD2_Sca;reannot_id=P31161-D1;origin_id=L596_g21075.t1;class=SOD;
CARPO_1435	Genewise	CDS	469802	470095	.	-	1	Parent=SOD2_Sca;reannot_id=P31161-D1;origin_id=L596_g21075.t1;class=SOD;
CARPO_1435	Genewise	CDS	470144	470354	.	-	0	Parent=SOD2_Sca;reannot_id=P31161-D1;origin_id=L596_g21075.t1;class=SOD;
CARPO_944	Genewise	mRNA	399647	400278	.	+	.	ID=SOD3_Sca;reannot_id=P51547-D1;origin_id=L596_g6808.t1;class=SOD;
CARPO_944	Genewise	CDS	399647	399832	.	+	0	Parent=SOD3_Sca;reannot_id=P51547-D1;origin_id=L596_g6808.t1;class=SOD;
CARPO_944	Genewise	CDS	400093	400278	.	+	0	Parent=SOD3_Sca;reannot_id=P51547-D1;origin_id=L596_g6808.t1;class=SOD;
CARPO_1462	Genewise	mRNA	293245	293636	.	-	.	ID=SOD3-like_Sca;reannot_id=P51547-D3;origin_id=L596_g22374.t1;class=SOD;
CARPO_1462	Genewise	CDS	293245	293406	.	-	0	Parent=SOD3-like_Sca;reannot_id=P51547-D3;origin_id=L596_g22374.t1;class=SOD;
CARPO_1462	Genewise	CDS	293448	293636	.	-	0	Parent=SOD3-like_Sca;reannot_id=P51547-D3;origin_id=L596_g22374.t1;class=SOD;
CARPO_1096	Genewise	mRNA	79438	80007	.	-	.	ID=SOD1_Sca;reannot_id=Q27666-D1;origin_id=L596_g9138.t1;class=SOD;
CARPO_1096	Genewise	CDS	79438	79532	.	-	1	Parent=SOD1_Sca;reannot_id=Q27666-D1;origin_id=L596_g9138.t1;class=SOD;
CARPO_1096	Genewise	CDS	79581	79893	.	-	0	Parent=SOD1_Sca;reannot_id=Q27666-D1;origin_id=L596_g9138.t1;class=SOD;
CARPO_1096	Genewise	CDS	79939	80007	.	-	0	Parent=SOD1_Sca;reannot_id=Q27666-D1;origin_id=L596_g9138.t1;class=SOD;
