# Supplementary material for: Speciation and adaptive evolution reshape antioxidant enzymatic system diversity across the phylum Nematoda
Source: BMC Biol. 2020 Nov 26;18:181. doi: 10.1186/s12915-020-00896-z (PMC7694339; doi:10.1186/s12915-020-00896-z)
Supplement: Supplementary file 4 — Additional file 4:. Protein-coding transcript (cds) and Protein-coding transcript translation (pep) sequences, and GFF (gff) files of antioxidant enzymes in 58 nematodes. [file 12915_2020_896_MOESM4_ESM.zip › Additional file 4-gff and sequences of re-annoted antioxidant enzymes in 58 nematodes/58_nematodes_antioxidant_enzymes/gff/steinernema_feltiae.PRJNA204661.antioxidant.gff]

FELT_4514	Genewise	mRNA	28910	30563	.	-	.	ID=Ctl_Sfe;reannot_id=P90682-D1;origin_id=L889_g22099.t1;class=Cat;
FELT_4514	Genewise	CDS	28910	29554	.	-	0	Parent=Ctl_Sfe;reannot_id=P90682-D1;origin_id=L889_g22099.t1;class=Cat;
FELT_4514	Genewise	CDS	29604	29795	.	-	0	Parent=Ctl_Sfe;reannot_id=P90682-D1;origin_id=L889_g22099.t1;class=Cat;
FELT_4514	Genewise	CDS	29841	30020	.	-	0	Parent=Ctl_Sfe;reannot_id=P90682-D1;origin_id=L889_g22099.t1;class=Cat;
FELT_4514	Genewise	CDS	30067	30248	.	-	1	Parent=Ctl_Sfe;reannot_id=P90682-D1;origin_id=L889_g22099.t1;class=Cat;
FELT_4514	Genewise	CDS	30296	30563	.	-	0	Parent=Ctl_Sfe;reannot_id=P90682-D1;origin_id=L889_g22099.t1;class=Cat;
FELT_3691	Genewise	mRNA	10360	10936	.	+	.	ID=PHGpx-1_Sfe;reannot_id=O02621-D1;origin_id=L889_g15425.t1;class=GPX;
FELT_3691	Genewise	CDS	10360	10424	.	+	0	Parent=PHGpx-1_Sfe;reannot_id=O02621-D1;origin_id=L889_g15425.t1;class=GPX;
FELT_3691	Genewise	CDS	10472	10616	.	+	2	Parent=PHGpx-1_Sfe;reannot_id=O02621-D1;origin_id=L889_g15425.t1;class=GPX;
FELT_3691	Genewise	CDS	10661	10936	.	+	0	Parent=PHGpx-1_Sfe;reannot_id=O02621-D1;origin_id=L889_g15425.t1;class=GPX;
FELT_4507	Genewise	mRNA	20310	20773	.	+	.	ID=PHGpx-2_Sfe;reannot_id=O62327-D1;origin_id=L889_g22040.t1;class=GPX;
FELT_4507	Genewise	CDS	20310	20456	.	+	0	Parent=PHGpx-2_Sfe;reannot_id=O62327-D1;origin_id=L889_g22040.t1;class=GPX;
FELT_4507	Genewise	CDS	20501	20773	.	+	0	Parent=PHGpx-2_Sfe;reannot_id=O62327-D1;origin_id=L889_g22040.t1;class=GPX;
FELT_5455	Genewise	mRNA	894198	894977	.	+	.	ID=NPHGpx-1_Sfe;reannot_id=Q95003-D1;origin_id=L889_g30024.t1;class=GPX;
FELT_5455	Genewise	CDS	894198	894345	.	+	0	Parent=NPHGpx-1_Sfe;reannot_id=Q95003-D1;origin_id=L889_g30024.t1;class=GPX;
FELT_5455	Genewise	CDS	894388	894632	.	+	1	Parent=NPHGpx-1_Sfe;reannot_id=Q95003-D1;origin_id=L889_g30024.t1;class=GPX;
FELT_5455	Genewise	CDS	894774	894977	.	+	0	Parent=NPHGpx-1_Sfe;reannot_id=Q95003-D1;origin_id=L889_g30024.t1;class=GPX;
FELT_5001	Genewise	mRNA	89988	90595	.	-	.	ID=NPHGpx-2_Sfe;reannot_id=Q95003-D2;origin_id=L889_g27792.t1;class=GPX;
FELT_5001	Genewise	CDS	89988	90188	.	-	0	Parent=NPHGpx-2_Sfe;reannot_id=Q95003-D2;origin_id=L889_g27792.t1;class=GPX;
FELT_5001	Genewise	CDS	90233	90595	.	-	0	Parent=NPHGpx-2_Sfe;reannot_id=Q95003-D2;origin_id=L889_g27792.t1;class=GPX;
FELT_5692	Genewise	mRNA	160001	160772	.	+	.	ID=Prx6_Sfe;reannot_id=O17433-D1;origin_id=L889_g31151.t1;class=Prx;
FELT_5692	Genewise	CDS	160001	160313	.	+	0	Parent=Prx6_Sfe;reannot_id=O17433-D1;origin_id=L889_g31151.t1;class=Prx;
FELT_5692	Genewise	CDS	160358	160544	.	+	1	Parent=Prx6_Sfe;reannot_id=O17433-D1;origin_id=L889_g31151.t1;class=Prx;
FELT_5692	Genewise	CDS	160589	160772	.	+	2	Parent=Prx6_Sfe;reannot_id=O17433-D1;origin_id=L889_g31151.t1;class=Prx;
FELT_5455	Genewise	mRNA	290281	290961	.	-	.	ID=Prx1-1_Sfe;reannot_id=Q21824-D1;origin_id=L889_g29823.t1;class=Prx;
FELT_5455	Genewise	CDS	290281	290357	.	-	1	Parent=Prx1-1_Sfe;reannot_id=Q21824-D1;origin_id=L889_g29823.t1;class=Prx;
FELT_5455	Genewise	CDS	290404	290534	.	-	2	Parent=Prx1-1_Sfe;reannot_id=Q21824-D1;origin_id=L889_g29823.t1;class=Prx;
FELT_5455	Genewise	CDS	290584	290663	.	-	0	Parent=Prx1-1_Sfe;reannot_id=Q21824-D1;origin_id=L889_g29823.t1;class=Prx;
FELT_5455	Genewise	CDS	290710	290961	.	-	0	Parent=Prx1-1_Sfe;reannot_id=Q21824-D1;origin_id=L889_g29823.t1;class=Prx;
FELT_2301	Genewise	mRNA	84994	85673	.	-	.	ID=Prx1-2_Sfe;reannot_id=Q9NL98-D1;origin_id=L889_g7541.t1;class=Prx;
FELT_2301	Genewise	CDS	84994	85204	.	-	2	Parent=Prx1-2_Sfe;reannot_id=Q9NL98-D1;origin_id=L889_g7541.t1;class=Prx;
FELT_2301	Genewise	CDS	85252	85491	.	-	2	Parent=Prx1-2_Sfe;reannot_id=Q9NL98-D1;origin_id=L889_g7541.t1;class=Prx;
FELT_2301	Genewise	CDS	85540	85673	.	-	0	Parent=Prx1-2_Sfe;reannot_id=Q9NL98-D1;origin_id=L889_g7541.t1;class=Prx;
FELT_3297	Genewise	mRNA	138476	139192	.	+	.	ID=Prx1-3_Sfe;reannot_id=Q9NL98-D2;origin_id=L889_g12847.t1;class=Prx;
FELT_3297	Genewise	CDS	138476	138609	.	+	0	Parent=Prx1-3_Sfe;reannot_id=Q9NL98-D2;origin_id=L889_g12847.t1;class=Prx;
FELT_3297	Genewise	CDS	138653	138892	.	+	2	Parent=Prx1-3_Sfe;reannot_id=Q9NL98-D2;origin_id=L889_g12847.t1;class=Prx;
FELT_3297	Genewise	CDS	138937	139108	.	+	2	Parent=Prx1-3_Sfe;reannot_id=Q9NL98-D2;origin_id=L889_g12847.t1;class=Prx;
FELT_3297	Genewise	CDS	139154	139192	.	+	0	Parent=Prx1-3_Sfe;reannot_id=Q9NL98-D2;origin_id=L889_g12847.t1;class=Prx;
FELT_4636	Genewise	mRNA	13	692	.	+	.	ID=Prx1-4_Sfe;reannot_id=Q9NL98-D3;origin_id=L889_g23349.t1;class=Prx;
FELT_4636	Genewise	CDS	13	205	.	+	0	Parent=Prx1-4_Sfe;reannot_id=Q9NL98-D3;origin_id=L889_g23349.t1;class=Prx;
FELT_4636	Genewise	CDS	457	487	.	+	1	Parent=Prx1-4_Sfe;reannot_id=Q9NL98-D3;origin_id=L889_g23349.t1;class=Prx;
FELT_4636	Genewise	CDS	536	692	.	+	2	Parent=Prx1-4_Sfe;reannot_id=Q9NL98-D3;origin_id=L889_g23349.t1;class=Prx;
FELT_3686	Genewise	mRNA	128397	129086	.	-	.	ID=SOD2_Sfe;reannot_id=P31161-D1;origin_id=L889_g15255.t1;class=SOD;
FELT_3686	Genewise	CDS	128397	128539	.	-	1	Parent=SOD2_Sfe;reannot_id=P31161-D1;origin_id=L889_g15255.t1;class=SOD;
FELT_3686	Genewise	CDS	128583	128876	.	-	1	Parent=SOD2_Sfe;reannot_id=P31161-D1;origin_id=L889_g15255.t1;class=SOD;
FELT_3686	Genewise	CDS	128927	129086	.	-	0	Parent=SOD2_Sfe;reannot_id=P31161-D1;origin_id=L889_g15255.t1;class=SOD;
FELT_4445	Genewise	mRNA	43715	44120	.	-	.	ID=SOD3_Sfe;reannot_id=P51547-D1;origin_id=L889_g21180.t1;class=SOD;
FELT_4445	Genewise	CDS	43715	43900	.	-	0	Parent=SOD3_Sfe;reannot_id=P51547-D1;origin_id=L889_g21180.t1;class=SOD;
FELT_4445	Genewise	CDS	43941	44120	.	-	0	Parent=SOD3_Sfe;reannot_id=P51547-D1;origin_id=L889_g21180.t1;class=SOD;
FELT_4990	Genewise	mRNA	3532	4083	.	-	.	ID=SOD1-1_Sfe;reannot_id=Q27666-D1;origin_id=L889_g27683.t1;class=SOD;
FELT_4990	Genewise	CDS	3532	3626	.	-	1	Parent=SOD1-1_Sfe;reannot_id=Q27666-D1;origin_id=L889_g27683.t1;class=SOD;
FELT_4990	Genewise	CDS	3673	3778	.	-	0	Parent=SOD1-1_Sfe;reannot_id=Q27666-D1;origin_id=L889_g27683.t1;class=SOD;
FELT_4990	Genewise	CDS	3780	3962	.	-	0	Parent=SOD1-1_Sfe;reannot_id=Q27666-D1;origin_id=L889_g27683.t1;class=SOD;
FELT_4990	Genewise	CDS	4015	4083	.	-	0	Parent=SOD1-1_Sfe;reannot_id=Q27666-D1;origin_id=L889_g27683.t1;class=SOD;
FELT_4641	Genewise	mRNA	1	397	.	+	.	ID=SOD1-2_Sfe;reannot_id=Q27666-D2;origin_id=L889_g23441.t1;class=SOD;
FELT_4641	Genewise	CDS	1	256	.	+	0	Parent=SOD1-2_Sfe;reannot_id=Q27666-D2;origin_id=L889_g23441.t1;class=SOD;
FELT_4641	Genewise	CDS	303	397	.	+	1	Parent=SOD1-2_Sfe;reannot_id=Q27666-D2;origin_id=L889_g23441.t1;class=SOD;
FELT_4389	WormBase	mRNA	40516	41719	.	+	.	ID=SOD3-like_Sfe;reannot_id=NA;origin_id=L889_g20679.t1;class=SOD;
FELT_4389	WormBase	CDS	40994	41057	.	+	0	Parent=SOD3-like_Sfe;reannot_id=NA;origin_id=NA;class=SOD;
FELT_4389	WormBase	CDS	41105	41224	.	+	2	Parent=SOD3-like_Sfe;reannot_id=NA;origin_id=NA;class=SOD;
FELT_4389	WormBase	CDS	41271	41437	.	+	2	Parent=SOD3-like_Sfe;reannot_id=NA;origin_id=NA;class=SOD;
FELT_4389	WormBase	CDS	41484	41669	.	+	0	Parent=SOD3-like_Sfe;reannot_id=NA;origin_id=NA;class=SOD;
