# Supplementary material for: Speciation and adaptive evolution reshape antioxidant enzymatic system diversity across the phylum Nematoda
Source: BMC Biol. 2020 Nov 26;18:181. doi: 10.1186/s12915-020-00896-z (PMC7694339; doi:10.1186/s12915-020-00896-z)
Supplement: Supplementary file 4 — Additional file 4:. Protein-coding transcript (cds) and Protein-coding transcript translation (pep) sequences, and GFF (gff) files of antioxidant enzymes in 58 nematodes. [file 12915_2020_896_MOESM4_ESM.zip › Additional file 4-gff and sequences of re-annoted antioxidant enzymes in 58 nematodes/58_nematodes_antioxidant_enzymes/gff/steinernema_glaseri.PRJNA204943.antioxidant.gff]

GLAS_7223	Genewise	mRNA	1292	3543	.	-	.	ID=Ctl_Sgl;reannot_id=P90682-D1;origin_id=L893_g31253.t2;class=Cat;
GLAS_7223	Genewise	CDS	1292	1450	.	-	0	Parent=Ctl_Sgl;reannot_id=P90682-D1;origin_id=L893_g31253.t2;class=Cat;
GLAS_7223	Genewise	CDS	1479	1940	.	-	0	Parent=Ctl_Sgl;reannot_id=P90682-D1;origin_id=L893_g31253.t2;class=Cat;
GLAS_7223	Genewise	CDS	2067	2258	.	-	0	Parent=Ctl_Sgl;reannot_id=P90682-D1;origin_id=L893_g31253.t2;class=Cat;
GLAS_7223	Genewise	CDS	2306	2485	.	-	0	Parent=Ctl_Sgl;reannot_id=P90682-D1;origin_id=L893_g31253.t2;class=Cat;
GLAS_7223	Genewise	CDS	2606	2787	.	-	1	Parent=Ctl_Sgl;reannot_id=P90682-D1;origin_id=L893_g31253.t2;class=Cat;
GLAS_7223	Genewise	CDS	3261	3543	.	-	0	Parent=Ctl_Sgl;reannot_id=P90682-D1;origin_id=L893_g31253.t2;class=Cat;
GLAS_6657	Genewise	mRNA	11895	12740	.	-	.	ID=PHGpx-1_Sgl;reannot_id=O02621-D2;origin_id=L893_g26018.t1;class=GPX;
GLAS_6657	Genewise	CDS	11895	12110	.	-	0	Parent=PHGpx-1_Sgl;reannot_id=O02621-D2;origin_id=L893_g26018.t1;class=GPX;
GLAS_6657	Genewise	CDS	12485	12629	.	-	2	Parent=PHGpx-1_Sgl;reannot_id=O02621-D2;origin_id=L893_g26018.t1;class=GPX;
GLAS_6657	Genewise	CDS	12673	12740	.	-	0	Parent=PHGpx-1_Sgl;reannot_id=O02621-D2;origin_id=L893_g26018.t1;class=GPX;
GLAS_6657	Genewise	mRNA	13340	14496	.	-	.	ID=PHGpx-2_Sgl;reannot_id=O62327-D1;origin_id=L893_g26019.t1;class=GPX;
GLAS_6657	Genewise	CDS	13340	13615	.	-	0	Parent=PHGpx-2_Sgl;reannot_id=O62327-D1;origin_id=L893_g26019.t1;class=GPX;
GLAS_6657	Genewise	CDS	14164	14308	.	-	2	Parent=PHGpx-2_Sgl;reannot_id=O62327-D1;origin_id=L893_g26019.t1;class=GPX;
GLAS_6657	Genewise	CDS	14429	14496	.	-	0	Parent=PHGpx-2_Sgl;reannot_id=O62327-D1;origin_id=L893_g26019.t1;class=GPX;
GLAS_6173	Genewise	mRNA	49437	50228	.	+	.	ID=NPHGpx-1_Sgl;reannot_id=Q95003-D1;origin_id=L893_g22357.t2;class=GPX;
GLAS_6173	Genewise	CDS	49437	49584	.	+	0	Parent=NPHGpx-1_Sgl;reannot_id=Q95003-D1;origin_id=L893_g22357.t2;class=GPX;
GLAS_6173	Genewise	CDS	49633	49877	.	+	1	Parent=NPHGpx-1_Sgl;reannot_id=Q95003-D1;origin_id=L893_g22357.t2;class=GPX;
GLAS_6173	Genewise	CDS	50025	50228	.	+	0	Parent=NPHGpx-1_Sgl;reannot_id=Q95003-D1;origin_id=L893_g22357.t2;class=GPX;
GLAS_660	Genewise	mRNA	19975	21234	.	-	.	ID=NPHGpx-2_Sgl;reannot_id=Q95003-D2;origin_id=L893_g2552.t1;class=GPX;
GLAS_660	Genewise	CDS	19975	20178	.	-	0	Parent=NPHGpx-2_Sgl;reannot_id=Q95003-D2;origin_id=L893_g2552.t1;class=GPX;
GLAS_660	Genewise	CDS	20225	20469	.	-	1	Parent=NPHGpx-2_Sgl;reannot_id=Q95003-D2;origin_id=L893_g2552.t1;class=GPX;
GLAS_660	Genewise	CDS	21087	21234	.	-	0	Parent=NPHGpx-2_Sgl;reannot_id=Q95003-D2;origin_id=L893_g2552.t1;class=GPX;
GLAS_6147	Genewise	mRNA	11345	11952	.	+	.	ID=NPHGpx-3_Sgl;reannot_id=Q95003-D3;origin_id=L893_g22084.t1;class=GPX;
GLAS_6147	Genewise	CDS	11345	11710	.	+	0	Parent=NPHGpx-3_Sgl;reannot_id=Q95003-D3;origin_id=L893_g22084.t1;class=GPX;
GLAS_6147	Genewise	CDS	11752	11952	.	+	0	Parent=NPHGpx-3_Sgl;reannot_id=Q95003-D3;origin_id=L893_g22084.t1;class=GPX;
GLAS_7368	Genewise	mRNA	18628	19493	.	-	.	ID=Prx1-1_Sgl;reannot_id=Q21824-D1;origin_id=L893_g32592.t1;class=Prx;
GLAS_7368	Genewise	CDS	18628	18710	.	-	1	Parent=Prx1-1_Sgl;reannot_id=Q21824-D1;origin_id=L893_g32592.t1;class=Prx;
GLAS_7368	Genewise	CDS	18758	18888	.	-	2	Parent=Prx1-1_Sgl;reannot_id=Q21824-D1;origin_id=L893_g32592.t1;class=Prx;
GLAS_7368	Genewise	CDS	18932	19011	.	-	0	Parent=Prx1-1_Sgl;reannot_id=Q21824-D1;origin_id=L893_g32592.t1;class=Prx;
GLAS_7368	Genewise	CDS	19062	19493	.	-	0	Parent=Prx1-1_Sgl;reannot_id=Q21824-D1;origin_id=L893_g32592.t1;class=Prx;
GLAS_6198	Genewise	mRNA	18854	19540	.	+	.	ID=Prx1-2_Sgl;reannot_id=Q21824-D2;origin_id=L893_g22547.t1;class=Prx;
GLAS_6198	Genewise	CDS	18854	19105	.	+	0	Parent=Prx1-2_Sgl;reannot_id=Q21824-D2;origin_id=L893_g22547.t1;class=Prx;
GLAS_6198	Genewise	CDS	19151	19230	.	+	0	Parent=Prx1-2_Sgl;reannot_id=Q21824-D2;origin_id=L893_g22547.t1;class=Prx;
GLAS_6198	Genewise	CDS	19275	19405	.	+	2	Parent=Prx1-2_Sgl;reannot_id=Q21824-D2;origin_id=L893_g22547.t1;class=Prx;
GLAS_6198	Genewise	CDS	19458	19540	.	+	1	Parent=Prx1-2_Sgl;reannot_id=Q21824-D2;origin_id=L893_g22547.t1;class=Prx;
GLAS_5489	Genewise	mRNA	38175	38892	.	-	.	ID=Prx1-3_Sgl;reannot_id=Q9NL98-D1;origin_id=L893_g18197.t3;class=Prx;
GLAS_5489	Genewise	CDS	38175	38385	.	-	2	Parent=Prx1-3_Sgl;reannot_id=Q9NL98-D1;origin_id=L893_g18197.t3;class=Prx;
GLAS_5489	Genewise	CDS	38474	38713	.	-	2	Parent=Prx1-3_Sgl;reannot_id=Q9NL98-D1;origin_id=L893_g18197.t3;class=Prx;
GLAS_5489	Genewise	CDS	38759	38892	.	-	0	Parent=Prx1-3_Sgl;reannot_id=Q9NL98-D1;origin_id=L893_g18197.t3;class=Prx;
GLAS_6922	Genewise	mRNA	8780	9449	.	-	.	ID=Prx1-4_Sgl;reannot_id=Q9NL98-D2;origin_id=L893_g28360.t1;class=Prx;
GLAS_6922	Genewise	CDS	8780	8984	.	-	2	Parent=Prx1-4_Sgl;reannot_id=Q9NL98-D2;origin_id=L893_g28360.t1;class=Prx;
GLAS_6922	Genewise	CDS	9032	9271	.	-	2	Parent=Prx1-4_Sgl;reannot_id=Q9NL98-D2;origin_id=L893_g28360.t1;class=Prx;
GLAS_6922	Genewise	CDS	9316	9449	.	-	0	Parent=Prx1-4_Sgl;reannot_id=Q9NL98-D2;origin_id=L893_g28360.t1;class=Prx;
GLAS_5819	Genewise	mRNA	1	637	.	-	.	ID=Prx1-5_Sgl;reannot_id=Q9NL98-D3;origin_id=L893_g19958.t1;class=Prx;
GLAS_5819	Genewise	CDS	1	172	.	-	2	Parent=Prx1-5_Sgl;reannot_id=Q9NL98-D3;origin_id=L893_g19958.t1;class=Prx;
GLAS_5819	Genewise	CDS	220	459	.	-	2	Parent=Prx1-5_Sgl;reannot_id=Q9NL98-D3;origin_id=L893_g19958.t1;class=Prx;
GLAS_5819	Genewise	CDS	504	637	.	-	0	Parent=Prx1-5_Sgl;reannot_id=Q9NL98-D3;origin_id=L893_g19958.t1;class=Prx;
GLAS_1744	Genewise	mRNA	45026	45822	.	-	.	ID=SOD2_Sgl;reannot_id=P31161-D1;origin_id=L893_g5142.t1;class=SOD;
GLAS_1744	Genewise	CDS	45026	45168	.	-	1	Parent=SOD2_Sgl;reannot_id=P31161-D1;origin_id=L893_g5142.t1;class=SOD;
GLAS_1744	Genewise	CDS	45222	45374	.	-	1	Parent=SOD2_Sgl;reannot_id=P31161-D1;origin_id=L893_g5142.t1;class=SOD;
GLAS_1744	Genewise	CDS	45467	45613	.	-	1	Parent=SOD2_Sgl;reannot_id=P31161-D1;origin_id=L893_g5142.t1;class=SOD;
GLAS_1744	Genewise	CDS	45657	45822	.	-	0	Parent=SOD2_Sgl;reannot_id=P31161-D1;origin_id=L893_g5142.t1;class=SOD;
GLAS_7043	Genewise	mRNA	3172	4274	.	-	.	ID=SOD3_Sgl;reannot_id=P51547-D1;origin_id=L893_g29461.t1;class=SOD;
GLAS_7043	Genewise	CDS	3172	3357	.	-	0	Parent=SOD3_Sgl;reannot_id=P51547-D1;origin_id=L893_g29461.t1;class=SOD;
GLAS_7043	Genewise	CDS	4068	4274	.	-	0	Parent=SOD3_Sgl;reannot_id=P51547-D1;origin_id=L893_g29461.t1;class=SOD;
GLAS_5032	Genewise	mRNA	26595	26987	.	-	.	ID=SOD3-like-1_Sgl;reannot_id=Q01137-D3;origin_id=L893_g15841.t1;class=SOD;
GLAS_5032	Genewise	CDS	26595	26768	.	-	0	Parent=SOD3-like-1_Sgl;reannot_id=Q01137-D3;origin_id=L893_g15841.t1;class=SOD;
GLAS_5032	Genewise	CDS	26817	26987	.	-	0	Parent=SOD3-like-1_Sgl;reannot_id=Q01137-D3;origin_id=L893_g15841.t1;class=SOD;
GLAS_4936	Genewise	mRNA	1150	1538	.	-	.	ID=SOD3-like-2_Sgl;reannot_id=Q01137-D5;origin_id=L893_g15328.t1;class=SOD;
GLAS_4936	Genewise	CDS	1150	1359	.	-	0	Parent=SOD3-like-2_Sgl;reannot_id=Q01137-D5;origin_id=L893_g15328.t1;class=SOD;
GLAS_4936	Genewise	CDS	1362	1538	.	-	0	Parent=SOD3-like-2_Sgl;reannot_id=Q01137-D5;origin_id=L893_g15328.t1;class=SOD;
GLAS_198	Genewise	mRNA	14769	15334	.	-	.	ID=SOD1-1_Sgl;reannot_id=Q27666-D1;origin_id=L893_g859.t1;class=SOD;
GLAS_198	Genewise	CDS	14769	14863	.	-	1	Parent=SOD1-1_Sgl;reannot_id=Q27666-D1;origin_id=L893_g859.t1;class=SOD;
GLAS_198	Genewise	CDS	14907	15219	.	-	0	Parent=SOD1-1_Sgl;reannot_id=Q27666-D1;origin_id=L893_g859.t1;class=SOD;
GLAS_198	Genewise	CDS	15266	15334	.	-	0	Parent=SOD1-1_Sgl;reannot_id=Q27666-D1;origin_id=L893_g859.t1;class=SOD;
GLAS_5621	Genewise	mRNA	117488	118058	.	+	.	ID=SOD1-2_Sgl;reannot_id=Q27666-D2;origin_id=L893_g18825.t1;class=SOD;
GLAS_5621	Genewise	CDS	117488	117556	.	+	0	Parent=SOD1-2_Sgl;reannot_id=Q27666-D2;origin_id=L893_g18825.t1;class=SOD;
GLAS_5621	Genewise	CDS	117605	117920	.	+	0	Parent=SOD1-2_Sgl;reannot_id=Q27666-D2;origin_id=L893_g18825.t1;class=SOD;
GLAS_5621	Genewise	CDS	117964	118058	.	+	1	Parent=SOD1-2_Sgl;reannot_id=Q27666-D2;origin_id=L893_g18825.t1;class=SOD;
