# Supplementary material for: Speciation and adaptive evolution reshape antioxidant enzymatic system diversity across the phylum Nematoda
Source: BMC Biol. 2020 Nov 26;18:181. doi: 10.1186/s12915-020-00896-z (PMC7694339; doi:10.1186/s12915-020-00896-z)
Supplement: Supplementary file 4 — Additional file 4:. Protein-coding transcript (cds) and Protein-coding transcript translation (pep) sequences, and GFF (gff) files of antioxidant enzymes in 58 nematodes. [file 12915_2020_896_MOESM4_ESM.zip › Additional file 4-gff and sequences of re-annoted antioxidant enzymes in 58 nematodes/58_nematodes_antioxidant_enzymes/gff/steinernema_monticolum.PRJNA205067.antioxidant.gff]

MONTI_11880	Genewise	mRNA	19996	21777	.	-	.	ID=Ctl_Smo;reannot_id=P90682-D1;origin_id=L898_g28587.t1;class=Cat;
MONTI_11880	Genewise	CDS	19996	20160	.	-	0	Parent=Ctl_Smo;reannot_id=P90682-D1;origin_id=L898_g28587.t1;class=Cat;
MONTI_11880	Genewise	CDS	20206	20646	.	-	0	Parent=Ctl_Smo;reannot_id=P90682-D1;origin_id=L898_g28587.t1;class=Cat;
MONTI_11880	Genewise	CDS	20694	20885	.	-	0	Parent=Ctl_Smo;reannot_id=P90682-D1;origin_id=L898_g28587.t1;class=Cat;
MONTI_11880	Genewise	CDS	20935	21114	.	-	0	Parent=Ctl_Smo;reannot_id=P90682-D1;origin_id=L898_g28587.t1;class=Cat;
MONTI_11880	Genewise	CDS	21158	21339	.	-	1	Parent=Ctl_Smo;reannot_id=P90682-D1;origin_id=L898_g28587.t1;class=Cat;
MONTI_11880	Genewise	CDS	21390	21777	.	-	0	Parent=Ctl_Smo;reannot_id=P90682-D1;origin_id=L898_g28587.t1;class=Cat;
MONTI_11319	Genewise	mRNA	1645	2118	.	-	.	ID=PHGpx-1_Smo;reannot_id=O62327-D1;origin_id=L898_g27007.t1;class=GPX;
MONTI_11319	Genewise	CDS	1645	1920	.	-	0	Parent=PHGpx-1_Smo;reannot_id=O62327-D1;origin_id=L898_g27007.t1;class=GPX;
MONTI_11319	Genewise	CDS	1969	2118	.	-	0	Parent=PHGpx-1_Smo;reannot_id=O62327-D1;origin_id=L898_g27007.t1;class=GPX;
MONTI_6013	Genewise	mRNA	581	1066	.	+	.	ID=PHGpx-2_Smo;reannot_id=O62327-D2;origin_id=L898_g13460.t1;class=GPX;
MONTI_6013	Genewise	CDS	581	730	.	+	0	Parent=PHGpx-2_Smo;reannot_id=O62327-D2;origin_id=L898_g13460.t1;class=GPX;
MONTI_6013	Genewise	CDS	783	863	.	+	0	Parent=PHGpx-2_Smo;reannot_id=O62327-D2;origin_id=L898_g13460.t1;class=GPX;
MONTI_6013	Genewise	CDS	869	1066	.	+	0	Parent=PHGpx-2_Smo;reannot_id=O62327-D2;origin_id=L898_g13460.t1;class=GPX;
MONTI_6283	Genewise	mRNA	26993	27772	.	-	.	ID=NPHGpx-1_Smo;reannot_id=Q95003-D1;origin_id=L898_g14125.t1;class=GPX;
MONTI_6283	Genewise	CDS	26993	27196	.	-	0	Parent=NPHGpx-1_Smo;reannot_id=Q95003-D1;origin_id=L898_g14125.t1;class=GPX;
MONTI_6283	Genewise	CDS	27337	27581	.	-	1	Parent=NPHGpx-1_Smo;reannot_id=Q95003-D1;origin_id=L898_g14125.t1;class=GPX;
MONTI_6283	Genewise	CDS	27625	27772	.	-	0	Parent=NPHGpx-1_Smo;reannot_id=Q95003-D1;origin_id=L898_g14125.t1;class=GPX;
MONTI_6266	Genewise	mRNA	1025	1634	.	-	.	ID=NPHGpx-2_Smo;reannot_id=Q95003-D2;origin_id=L898_g14071.t1;class=GPX;
MONTI_6266	Genewise	CDS	1025	1219	.	-	0	Parent=NPHGpx-2_Smo;reannot_id=Q95003-D2;origin_id=L898_g14071.t1;class=GPX;
MONTI_6266	Genewise	CDS	1266	1634	.	-	0	Parent=NPHGpx-2_Smo;reannot_id=Q95003-D2;origin_id=L898_g14071.t1;class=GPX;
MONTI_10087	Genewise	mRNA	412	1245	.	+	.	ID=Prx6_Smo;reannot_id=O17433-D1;origin_id=L898_g23679.t1;class=Prx;
MONTI_10087	Genewise	CDS	412	765	.	+	0	Parent=Prx6_Smo;reannot_id=O17433-D1;origin_id=L898_g23679.t1;class=Prx;
MONTI_10087	Genewise	CDS	770	951	.	+	0	Parent=Prx6_Smo;reannot_id=O17433-D1;origin_id=L898_g23679.t1;class=Prx;
MONTI_10087	Genewise	CDS	995	1079	.	+	2	Parent=Prx6_Smo;reannot_id=O17433-D1;origin_id=L898_g23679.t1;class=Prx;
MONTI_10087	Genewise	CDS	1132	1245	.	+	0	Parent=Prx6_Smo;reannot_id=O17433-D1;origin_id=L898_g23679.t1;class=Prx;
MONTI_11407	Genewise	mRNA	36735	37414	.	+	.	ID=Prx1-1_Smo;reannot_id=Q21824-D2;origin_id=L898_g27270.t1;class=Prx;
MONTI_11407	Genewise	CDS	36735	36986	.	+	0	Parent=Prx1-1_Smo;reannot_id=Q21824-D2;origin_id=L898_g27270.t1;class=Prx;
MONTI_11407	Genewise	CDS	37034	37113	.	+	0	Parent=Prx1-1_Smo;reannot_id=Q21824-D2;origin_id=L898_g27270.t1;class=Prx;
MONTI_11407	Genewise	CDS	37155	37285	.	+	2	Parent=Prx1-1_Smo;reannot_id=Q21824-D2;origin_id=L898_g27270.t1;class=Prx;
MONTI_11407	Genewise	CDS	37332	37414	.	+	1	Parent=Prx1-1_Smo;reannot_id=Q21824-D2;origin_id=L898_g27270.t1;class=Prx;
MONTI_1651	Genewise	mRNA	27	698	.	-	.	ID=Prx1-2_Smo;reannot_id=Q9NL98-D1;origin_id=L898_g3373.t1;class=Prx;
MONTI_1651	Genewise	CDS	27	522	.	-	2	Parent=Prx1-2_Smo;reannot_id=Q9NL98-D1;origin_id=L898_g3373.t1;class=Prx;
MONTI_1651	Genewise	CDS	565	698	.	-	0	Parent=Prx1-2_Smo;reannot_id=Q9NL98-D1;origin_id=L898_g3373.t1;class=Prx;
MONTI_3696	Genewise	mRNA	6320	6990	.	+	.	ID=Prx1-3_Smo;reannot_id=Q9NL98-D2;origin_id=L898_g7926.t1;class=Prx;
MONTI_3696	Genewise	CDS	6320	6453	.	+	0	Parent=Prx1-3_Smo;reannot_id=Q9NL98-D2;origin_id=L898_g7926.t1;class=Prx;
MONTI_3696	Genewise	CDS	6497	6736	.	+	2	Parent=Prx1-3_Smo;reannot_id=Q9NL98-D2;origin_id=L898_g7926.t1;class=Prx;
MONTI_3696	Genewise	CDS	6780	6990	.	+	2	Parent=Prx1-3_Smo;reannot_id=Q9NL98-D2;origin_id=L898_g7926.t1;class=Prx;
MONTI_73	Genewise	mRNA	264	893	.	+	.	ID=Prx1-4_Smo;reannot_id=Q9NL98-D4;origin_id=L898_g151.t1;class=Prx;
MONTI_73	Genewise	CDS	264	394	.	+	0	Parent=Prx1-4_Smo;reannot_id=Q9NL98-D4;origin_id=L898_g151.t1;class=Prx;
MONTI_73	Genewise	CDS	436	675	.	+	2	Parent=Prx1-4_Smo;reannot_id=Q9NL98-D4;origin_id=L898_g151.t1;class=Prx;
MONTI_73	Genewise	CDS	725	893	.	+	2	Parent=Prx1-4_Smo;reannot_id=Q9NL98-D4;origin_id=L898_g151.t1;class=Prx;
MONTI_12043	Genewise	mRNA	15761	16513	.	-	.	ID=SOD2_Smo;reannot_id=P31161-D1;origin_id=L898_g29113.t2;class=SOD;
MONTI_12043	Genewise	CDS	15761	15903	.	-	1	Parent=SOD2_Smo;reannot_id=P31161-D1;origin_id=L898_g29113.t2;class=SOD;
MONTI_12043	Genewise	CDS	15950	16243	.	-	1	Parent=SOD2_Smo;reannot_id=P31161-D1;origin_id=L898_g29113.t2;class=SOD;
MONTI_12043	Genewise	CDS	16285	16513	.	-	0	Parent=SOD2_Smo;reannot_id=P31161-D1;origin_id=L898_g29113.t2;class=SOD;
MONTI_11544	Genewise	mRNA	5121	5533	.	-	.	ID=SOD3_Smo;reannot_id=P51547-D1;origin_id=L898_g27667.t1;class=SOD;
MONTI_11544	Genewise	CDS	5121	5306	.	-	0	Parent=SOD3_Smo;reannot_id=P51547-D1;origin_id=L898_g27667.t1;class=SOD;
MONTI_11544	Genewise	CDS	5351	5533	.	-	0	Parent=SOD3_Smo;reannot_id=P51547-D1;origin_id=L898_g27667.t1;class=SOD;
MONTI_10508	Genewise	mRNA	657	1042	.	+	.	ID=SOD3-like_Smo;reannot_id=P51547-D3;origin_id=L898_g24768.t1;class=SOD;
MONTI_10508	Genewise	CDS	657	881	.	+	0	Parent=SOD3-like_Smo;reannot_id=P51547-D3;origin_id=L898_g24768.t1;class=SOD;
MONTI_10508	Genewise	CDS	896	1042	.	+	0	Parent=SOD3-like_Smo;reannot_id=P51547-D3;origin_id=L898_g24768.t1;class=SOD;
MONTI_2175	Genewise	mRNA	10656	11225	.	-	.	ID=SOD1_Smo;reannot_id=Q27666-D1;origin_id=L898_g4463.t1;class=SOD;
MONTI_2175	Genewise	CDS	10656	11111	.	-	0	Parent=SOD1_Smo;reannot_id=Q27666-D1;origin_id=L898_g4463.t1;class=SOD;
MONTI_2175	Genewise	CDS	11157	11225	.	-	0	Parent=SOD1_Smo;reannot_id=Q27666-D1;origin_id=L898_g4463.t1;class=SOD;
