# Supplementary material for: Speciation and adaptive evolution reshape antioxidant enzymatic system diversity across the phylum Nematoda
Source: BMC Biol. 2020 Nov 26;18:181. doi: 10.1186/s12915-020-00896-z (PMC7694339; doi:10.1186/s12915-020-00896-z)
Supplement: Supplementary file 4 — Additional file 4:. Protein-coding transcript (cds) and Protein-coding transcript translation (pep) sequences, and GFF (gff) files of antioxidant enzymes in 58 nematodes. [file 12915_2020_896_MOESM4_ESM.zip › Additional file 4-gff and sequences of re-annoted antioxidant enzymes in 58 nematodes/58_nematodes_antioxidant_enzymes/gff/steinernema_scapterisci.PRJNA204942.antioxidant.gff]

SCAPT_1449	Genewise	mRNA	57500	59353	.	-	.	ID=Ctl_Ssc;reannot_id=P90682-D1;origin_id=L892_g11423.t1;class=Cat;
SCAPT_1449	Genewise	CDS	57500	57664	.	-	0	Parent=Ctl_Ssc;reannot_id=P90682-D1;origin_id=L892_g11423.t1;class=Cat;
SCAPT_1449	Genewise	CDS	57778	58458	.	-	0	Parent=Ctl_Ssc;reannot_id=P90682-D1;origin_id=L892_g11423.t1;class=Cat;
SCAPT_1449	Genewise	CDS	58502	58681	.	-	0	Parent=Ctl_Ssc;reannot_id=P90682-D1;origin_id=L892_g11423.t1;class=Cat;
SCAPT_1449	Genewise	CDS	58731	58912	.	-	1	Parent=Ctl_Ssc;reannot_id=P90682-D1;origin_id=L892_g11423.t1;class=Cat;
SCAPT_1449	Genewise	CDS	59071	59353	.	-	0	Parent=Ctl_Ssc;reannot_id=P90682-D1;origin_id=L892_g11423.t1;class=Cat;
SCAPT_1334	Genewise	mRNA	335124	335593	.	+	.	ID=PHGpx_Ssc;reannot_id=O62327-D1;origin_id=L892_g10244.t1;class=GPX;
SCAPT_1334	Genewise	CDS	335124	335270	.	+	0	Parent=PHGpx_Ssc;reannot_id=O62327-D1;origin_id=L892_g10244.t1;class=GPX;
SCAPT_1334	Genewise	CDS	335318	335593	.	+	0	Parent=PHGpx_Ssc;reannot_id=O62327-D1;origin_id=L892_g10244.t1;class=GPX;
SCAPT_185	Genewise	mRNA	46397	47181	.	+	.	ID=NPHGpx-1_Ssc;reannot_id=Q95003-D1;origin_id=L892_g1291.t1;class=GPX;
SCAPT_185	Genewise	CDS	46397	46544	.	+	0	Parent=NPHGpx-1_Ssc;reannot_id=Q95003-D1;origin_id=L892_g1291.t1;class=GPX;
SCAPT_185	Genewise	CDS	46592	46836	.	+	1	Parent=NPHGpx-1_Ssc;reannot_id=Q95003-D1;origin_id=L892_g1291.t1;class=GPX;
SCAPT_185	Genewise	CDS	46978	47181	.	+	0	Parent=NPHGpx-1_Ssc;reannot_id=Q95003-D1;origin_id=L892_g1291.t1;class=GPX;
SCAPT_2109	Genewise	mRNA	83503	84105	.	-	.	ID=NPHGpx-2_Ssc;reannot_id=Q95003-D2;origin_id=L892_g20880.t1;class=GPX;
SCAPT_2109	Genewise	CDS	83503	83700	.	-	0	Parent=NPHGpx-2_Ssc;reannot_id=Q95003-D2;origin_id=L892_g20880.t1;class=GPX;
SCAPT_2109	Genewise	CDS	83743	84105	.	-	0	Parent=NPHGpx-2_Ssc;reannot_id=Q95003-D2;origin_id=L892_g20880.t1;class=GPX;
SCAPT_1844	Genewise	mRNA	63805	64601	.	+	.	ID=Prx6_Ssc;reannot_id=O17433-D1;origin_id=L892_g16178.t1;class=Prx;
SCAPT_1844	Genewise	CDS	63805	63978	.	+	0	Parent=Prx6_Ssc;reannot_id=O17433-D1;origin_id=L892_g16178.t1;class=Prx;
SCAPT_1844	Genewise	CDS	64027	64165	.	+	0	Parent=Prx6_Ssc;reannot_id=O17433-D1;origin_id=L892_g16178.t1;class=Prx;
SCAPT_1844	Genewise	CDS	64213	64601	.	+	1	Parent=Prx6_Ssc;reannot_id=O17433-D1;origin_id=L892_g16178.t1;class=Prx;
SCAPT_403	Genewise	mRNA	1921	2619	.	+	.	ID=Prx1-1_Ssc;reannot_id=Q21824-D1;origin_id=L892_g3137.t1;class=Prx;
SCAPT_403	Genewise	CDS	1921	2184	.	+	0	Parent=Prx1-1_Ssc;reannot_id=Q21824-D1;origin_id=L892_g3137.t1;class=Prx;
SCAPT_403	Genewise	CDS	2232	2311	.	+	0	Parent=Prx1-1_Ssc;reannot_id=Q21824-D1;origin_id=L892_g3137.t1;class=Prx;
SCAPT_403	Genewise	CDS	2358	2488	.	+	2	Parent=Prx1-1_Ssc;reannot_id=Q21824-D1;origin_id=L892_g3137.t1;class=Prx;
SCAPT_403	Genewise	CDS	2534	2619	.	+	1	Parent=Prx1-1_Ssc;reannot_id=Q21824-D1;origin_id=L892_g3137.t1;class=Prx;
SCAPT_523	Genewise	mRNA	175978	176653	.	+	.	ID=Prx1-2_Ssc;reannot_id=Q9NL98-D1;origin_id=L892_g4471.t1;class=Prx;
SCAPT_523	Genewise	CDS	175978	176111	.	+	0	Parent=Prx1-2_Ssc;reannot_id=Q9NL98-D1;origin_id=L892_g4471.t1;class=Prx;
SCAPT_523	Genewise	CDS	176160	176399	.	+	2	Parent=Prx1-2_Ssc;reannot_id=Q9NL98-D1;origin_id=L892_g4471.t1;class=Prx;
SCAPT_523	Genewise	CDS	176443	176653	.	+	2	Parent=Prx1-2_Ssc;reannot_id=Q9NL98-D1;origin_id=L892_g4471.t1;class=Prx;
SCAPT_523	Genewise	mRNA	165319	165990	.	-	.	ID=Prx1-3_Ssc;reannot_id=Q9NL98-D3;origin_id=L892_g4465.t1;class=Prx;
SCAPT_523	Genewise	CDS	165319	165529	.	-	2	Parent=Prx1-3_Ssc;reannot_id=Q9NL98-D3;origin_id=L892_g4465.t1;class=Prx;
SCAPT_523	Genewise	CDS	165573	165812	.	-	2	Parent=Prx1-3_Ssc;reannot_id=Q9NL98-D3;origin_id=L892_g4465.t1;class=Prx;
SCAPT_523	Genewise	CDS	165857	165990	.	-	0	Parent=Prx1-3_Ssc;reannot_id=Q9NL98-D3;origin_id=L892_g4465.t1;class=Prx;
SCAPT_523	Genewise	mRNA	177310	177987	.	+	.	ID=Prx1-4_Ssc;reannot_id=Q9NL98-D4;origin_id=L892_g4472.t1;class=Prx;
SCAPT_523	Genewise	CDS	177310	177443	.	+	0	Parent=Prx1-4_Ssc;reannot_id=Q9NL98-D4;origin_id=L892_g4472.t1;class=Prx;
SCAPT_523	Genewise	CDS	177493	177732	.	+	2	Parent=Prx1-4_Ssc;reannot_id=Q9NL98-D4;origin_id=L892_g4472.t1;class=Prx;
SCAPT_523	Genewise	CDS	177777	177987	.	+	2	Parent=Prx1-4_Ssc;reannot_id=Q9NL98-D4;origin_id=L892_g4472.t1;class=Prx;
SCAPT_1591	Genewise	mRNA	112897	113644	.	+	.	ID=SOD2_Ssc;reannot_id=P31161-D1;origin_id=L892_g13473.t1;class=SOD;
SCAPT_1591	Genewise	CDS	112897	113113	.	+	0	Parent=SOD2_Ssc;reannot_id=P31161-D1;origin_id=L892_g13473.t1;class=SOD;
SCAPT_1591	Genewise	CDS	113163	113456	.	+	1	Parent=SOD2_Ssc;reannot_id=P31161-D1;origin_id=L892_g13473.t1;class=SOD;
SCAPT_1591	Genewise	CDS	113502	113644	.	+	1	Parent=SOD2_Ssc;reannot_id=P31161-D1;origin_id=L892_g13473.t1;class=SOD;
SCAPT_2086	Genewise	mRNA	222133	222744	.	+	.	ID=SOD3_Ssc;reannot_id=P51547-D1;origin_id=L892_g20451.t1;class=SOD;
SCAPT_2086	Genewise	CDS	222133	222312	.	+	0	Parent=SOD3_Ssc;reannot_id=P51547-D1;origin_id=L892_g20451.t1;class=SOD;
SCAPT_2086	Genewise	CDS	222559	222744	.	+	0	Parent=SOD3_Ssc;reannot_id=P51547-D1;origin_id=L892_g20451.t1;class=SOD;
SCAPT_2115	Genewise	mRNA	21618	22018	.	-	.	ID=SOD3-like_Ssc;reannot_id=P51547-D3;origin_id=L892_g20983.t1;class=SOD;
SCAPT_2115	Genewise	CDS	21618	21767	.	-	0	Parent=SOD3-like_Ssc;reannot_id=P51547-D3;origin_id=L892_g20983.t1;class=SOD;
SCAPT_2115	Genewise	CDS	21773	22018	.	-	0	Parent=SOD3-like_Ssc;reannot_id=P51547-D3;origin_id=L892_g20983.t1;class=SOD;
SCAPT_2271	Genewise	mRNA	34933	35507	.	+	.	ID=SOD1_Ssc;reannot_id=Q27666-D1;origin_id=L892_g24300.t2;class=SOD;
SCAPT_2271	Genewise	CDS	34933	35001	.	+	0	Parent=SOD1_Ssc;reannot_id=Q27666-D1;origin_id=L892_g24300.t2;class=SOD;
SCAPT_2271	Genewise	CDS	35050	35362	.	+	0	Parent=SOD1_Ssc;reannot_id=Q27666-D1;origin_id=L892_g24300.t2;class=SOD;
SCAPT_2271	Genewise	CDS	35413	35507	.	+	1	Parent=SOD1_Ssc;reannot_id=Q27666-D1;origin_id=L892_g24300.t2;class=SOD;
