# Supplementary material for: Speciation and adaptive evolution reshape antioxidant enzymatic system diversity across the phylum Nematoda
Source: BMC Biol. 2020 Nov 26;18:181. doi: 10.1186/s12915-020-00896-z (PMC7694339; doi:10.1186/s12915-020-00896-z)
Supplement: Supplementary file 4 — Additional file 4:. Protein-coding transcript (cds) and Protein-coding transcript translation (pep) sequences, and GFF (gff) files of antioxidant enzymes in 58 nematodes. [file 12915_2020_896_MOESM4_ESM.zip › Additional file 4-gff and sequences of re-annoted antioxidant enzymes in 58 nematodes/58_nematodes_antioxidant_enzymes/gff/strongyloides_papillosus.PRJEB525.antioxidant.gff]

SPAL_scaffold0000002	Genewise	mRNA	873593	875089	.	-	.	ID=Ctl_Spa;reannot_id=Q27487-D1;origin_id=SPAL_0000311100.1;class=Cat;
SPAL_scaffold0000002	Genewise	CDS	873593	875089	.	-	0	Parent=Ctl_Spa;reannot_id=Q27487-D1;origin_id=SPAL_0000311100.1;class=Cat;
SPAL_scaffold0000026	Genewise	mRNA	105545	105958	.	+	.	ID=PHGpx_Spa;reannot_id=O62327-D1;origin_id=SPAL_0000678800.1;class=GPX;
SPAL_scaffold0000026	Genewise	CDS	105545	105958	.	+	0	Parent=PHGpx_Spa;reannot_id=O62327-D1;origin_id=SPAL_0000678800.1;class=GPX;
SPAL_scaffold0000035	Genewise	mRNA	19462	20061	.	-	.	ID=NPHGpx_Spa;reannot_id=Q95003-D1;origin_id=SPAL_0001259800.1;class=GPX;
SPAL_scaffold0000035	Genewise	CDS	19462	20061	.	-	0	Parent=NPHGpx_Spa;reannot_id=Q95003-D1;origin_id=SPAL_0001259800.1;class=GPX;
SPAL_contig0000048	Genewise	mRNA	113823	114521	.	-	.	ID=Prx6-1_Spa;reannot_id=O17433-D1;origin_id=SPAL_0000435100.1;class=Prx;
SPAL_contig0000048	Genewise	CDS	113823	114521	.	-	0	Parent=Prx6-1_Spa;reannot_id=O17433-D1;origin_id=SPAL_0000435100.1;class=Prx;
SPAL_contig0000226	Genewise	mRNA	4315	5013	.	+	.	ID=Prx6-2_Spa;reannot_id=O17433-D2;origin_id=SPAL_0001254100.1;class=Prx;
SPAL_contig0000226	Genewise	CDS	4315	5013	.	+	0	Parent=Prx6-2_Spa;reannot_id=O17433-D2;origin_id=SPAL_0001254100.1;class=Prx;
SPAL_scaffold0000009	Genewise	mRNA	622137	622786	.	+	.	ID=Prx1-1_Spa;reannot_id=Q21824-D1;origin_id=SPAL_0000386500.1;class=Prx;
SPAL_scaffold0000009	Genewise	CDS	622137	622656	.	+	0	Parent=Prx1-1_Spa;reannot_id=Q21824-D1;origin_id=SPAL_0000386500.1;class=Prx;
SPAL_scaffold0000009	Genewise	CDS	622710	622786	.	+	1	Parent=Prx1-1_Spa;reannot_id=Q21824-D1;origin_id=SPAL_0000386500.1;class=Prx;
SPAL_contig0000061	Genewise	mRNA	73184	73830	.	-	.	ID=Prx1-2_Spa;reannot_id=Q21824-D2;origin_id=SPAL_0001086100.1;class=Prx;
SPAL_contig0000061	Genewise	CDS	73184	73260	.	-	1	Parent=Prx1-2_Spa;reannot_id=Q21824-D2;origin_id=SPAL_0001086100.1;class=Prx;
SPAL_contig0000061	Genewise	CDS	73311	73830	.	-	0	Parent=Prx1-2_Spa;reannot_id=Q21824-D2;origin_id=SPAL_0001086100.1;class=Prx;
SPAL_contig0000052	Genewise	mRNA	62999	63635	.	+	.	ID=Prx1-3_Spa;reannot_id=Q9NL98-D1;origin_id=SPAL_0000337100.1;class=Prx;
SPAL_contig0000052	Genewise	CDS	62999	63372	.	+	0	Parent=Prx1-3_Spa;reannot_id=Q9NL98-D1;origin_id=SPAL_0000337100.1;class=Prx;
SPAL_contig0000052	Genewise	CDS	63425	63635	.	+	2	Parent=Prx1-3_Spa;reannot_id=Q9NL98-D1;origin_id=SPAL_0000337100.1;class=Prx;
SPAL_contig0000015	Genewise	mRNA	32713	33339	.	-	.	ID=Prx1-4_Spa;reannot_id=Q9NL98-D2;origin_id=SPAL_0001359000.1;class=Prx;
SPAL_contig0000015	Genewise	CDS	32713	33163	.	-	2	Parent=Prx1-4_Spa;reannot_id=Q9NL98-D2;origin_id=SPAL_0001359000.1;class=Prx;
SPAL_contig0000015	Genewise	CDS	33206	33339	.	-	0	Parent=Prx1-4_Spa;reannot_id=Q9NL98-D2;origin_id=SPAL_0001359000.1;class=Prx;
SPAL_scaffold0000022	Genewise	mRNA	161755	162330	.	+	.	ID=SOD1_Spa;reannot_id=A8XCP3-D1;origin_id=SPAL_0000895500.1;class=SOD;
SPAL_scaffold0000022	Genewise	CDS	161755	162330	.	+	0	Parent=SOD1_Spa;reannot_id=A8XCP3-D1;origin_id=SPAL_0000895500.1;class=SOD;
SPAL_contig0000037	Genewise	mRNA	110242	110859	.	+	.	ID=SOD2_Spa;reannot_id=P31161-D1;origin_id=SPAL_0001269900.1;class=SOD;
SPAL_contig0000037	Genewise	CDS	110242	110859	.	+	0	Parent=SOD2_Spa;reannot_id=P31161-D1;origin_id=SPAL_0001269900.1;class=SOD;
SPAL_scaffold0000002	Genewise	mRNA	476412	476873	.	-	.	ID=SOD3-1_Spa;reannot_id=P51547-D2;origin_id=SPAL_0000297700.1;class=SOD;
SPAL_scaffold0000002	Genewise	CDS	476412	476873	.	-	0	Parent=SOD3-1_Spa;reannot_id=P51547-D2;origin_id=SPAL_0000297700.1;class=SOD;
SPAL_contig0001321	Genewise	mRNA	478	915	.	-	.	ID=SOD3-2_Spa;reannot_id=P51547-D3;origin_id=SPAL_0001257000.1;class=SOD;
SPAL_contig0001321	Genewise	CDS	478	915	.	-	0	Parent=SOD3-2_Spa;reannot_id=P51547-D3;origin_id=SPAL_0001257000.1;class=SOD;
SPAL_contig0001188	Genewise	mRNA	433	870	.	+	.	ID=SOD3-3_Spa;reannot_id=P51547-D4;origin_id=SPAL_0000481600.1;class=SOD;
SPAL_contig0001188	Genewise	CDS	433	870	.	+	0	Parent=SOD3-3_Spa;reannot_id=P51547-D4;origin_id=SPAL_0000481600.1;class=SOD;
SPAL_contig0000786	Genewise	mRNA	7283	7720	.	+	.	ID=SOD3-4_Spa;reannot_id=P51547-D5;origin_id=SPAL_0001322500.1;class=SOD;
SPAL_contig0000786	Genewise	CDS	7283	7720	.	+	0	Parent=SOD3-4_Spa;reannot_id=P51547-D5;origin_id=SPAL_0001322500.1;class=SOD;
SPAL_contig0000596	Genewise	mRNA	5259	5696	.	+	.	ID=SOD3-5_Spa;reannot_id=P51547-D6;origin_id=SPAL_0000528500.1;class=SOD;
SPAL_contig0000596	Genewise	CDS	5259	5696	.	+	0	Parent=SOD3-5_Spa;reannot_id=P51547-D6;origin_id=SPAL_0000528500.1;class=SOD;
SPAL_contig0003363	Genewise	mRNA	264	701	.	-	.	ID=SOD3-6_Spa;reannot_id=P51547-D7;origin_id=SPAL_0001519900.1;class=SOD;
SPAL_contig0003363	Genewise	CDS	264	701	.	-	0	Parent=SOD3-6_Spa;reannot_id=P51547-D7;origin_id=SPAL_0001519900.1;class=SOD;
SPAL_contig0000074	Genewise	mRNA	4683	5104	.	-	.	ID=SOD3-7_Spa;reannot_id=P51547-D8;origin_id=SPAL_0001451900.1;class=SOD;
SPAL_contig0000074	Genewise	CDS	4683	4955	.	-	0	Parent=SOD3-7_Spa;reannot_id=P51547-D8;origin_id=SPAL_0001451900.1;class=SOD;
SPAL_contig0000074	Genewise	CDS	4958	5104	.	-	0	Parent=SOD3-7_Spa;reannot_id=P51547-D8;origin_id=SPAL_0001451900.1;class=SOD;
SPAL_contig0000068	Genewise	mRNA	36802	37092	.	+	.	ID=SOD3-like_Spa;reannot_id=Q01137-D3;origin_id=SPAL_0000353000.1;class=SOD;
SPAL_contig0000068	Genewise	CDS	36802	37092	.	+	0	Parent=SOD3-like_Spa;reannot_id=Q01137-D3;origin_id=SPAL_0000353000.1;class=SOD;
