# Supplementary material for: Speciation and adaptive evolution reshape antioxidant enzymatic system diversity across the phylum Nematoda
Source: BMC Biol. 2020 Nov 26;18:181. doi: 10.1186/s12915-020-00896-z (PMC7694339; doi:10.1186/s12915-020-00896-z)
Supplement: Supplementary file 4 — Additional file 4:. Protein-coding transcript (cds) and Protein-coding transcript translation (pep) sequences, and GFF (gff) files of antioxidant enzymes in 58 nematodes. [file 12915_2020_896_MOESM4_ESM.zip › Additional file 4-gff and sequences of re-annoted antioxidant enzymes in 58 nematodes/58_nematodes_antioxidant_enzymes/gff/strongyloides_ratti.PRJEB125.antioxidant.gff]

SRAE_chr2	Genewise	mRNA	9384807	9386309	.	+	.	ID=Ctl_Sra;reannot_id=Q27487-D1;origin_id=SRAE_2000298400;class=Cat;
SRAE_chr2	Genewise	CDS	9384807	9386309	.	+	0	Parent=Ctl_Sra;reannot_id=Q27487-D1;origin_id=SRAE_2000298400;class=Cat;
SRAE_chr2	Genewise	mRNA	15895592	15896005	.	+	.	ID=PHGpx_Sra;reannot_id=O62327-D1;origin_id=SRAE_2000502200;class=GPX;
SRAE_chr2	Genewise	CDS	15895592	15896005	.	+	0	Parent=PHGpx_Sra;reannot_id=O62327-D1;origin_id=SRAE_2000502200;class=GPX;
SRAE_chrX_scaffold2	Genewise	mRNA	3616367	3616966	.	-	.	ID=NPHGpx_Sra;reannot_id=Q95003-D1;origin_id=SRAE_X000177900;class=GPX;
SRAE_chrX_scaffold2	Genewise	CDS	3616367	3616966	.	-	0	Parent=NPHGpx_Sra;reannot_id=Q95003-D1;origin_id=SRAE_X000177900;class=GPX;
SRAE_chr1	Genewise	mRNA	206702	207394	.	-	.	ID=Prx6_Sra;reannot_id=O17433-D1;origin_id=SRAE_1000007400;class=Prx;
SRAE_chr1	Genewise	CDS	206702	207394	.	-	0	Parent=Prx6_Sra;reannot_id=O17433-D1;origin_id=SRAE_1000007400;class=Prx;
SRAE_chrX_scaffold2	Genewise	mRNA	2119768	2120412	.	+	.	ID=Prx1-1_Sra;reannot_id=Q21824-D1;origin_id=SRAE_X000145400;class=Prx;
SRAE_chrX_scaffold2	Genewise	CDS	2119768	2120287	.	+	0	Parent=Prx1-1_Sra;reannot_id=Q21824-D1;origin_id=SRAE_X000145400;class=Prx;
SRAE_chrX_scaffold2	Genewise	CDS	2120336	2120412	.	+	1	Parent=Prx1-1_Sra;reannot_id=Q21824-D1;origin_id=SRAE_X000145400;class=Prx;
SRAE_chr1	Genewise	mRNA	4136856	4137503	.	+	.	ID=Prx1-2_Sra;reannot_id=Q21824-D2;origin_id=SRAE_1000133600;class=Prx;
SRAE_chr1	Genewise	CDS	4136856	4137503	.	+	0	Parent=Prx1-2_Sra;reannot_id=Q21824-D2;origin_id=SRAE_1000133600;class=Prx;
SRAE_chrX_scaffold2	Genewise	mRNA	787487	788122	.	-	.	ID=Prx1-3_Sra;reannot_id=Q9NL98-D1;origin_id=SRAE_X000117900;class=Prx;
SRAE_chrX_scaffold2	Genewise	CDS	787487	787697	.	-	2	Parent=Prx1-3_Sra;reannot_id=Q9NL98-D1;origin_id=SRAE_X000117900;class=Prx;
SRAE_chrX_scaffold2	Genewise	CDS	787749	788122	.	-	0	Parent=Prx1-3_Sra;reannot_id=Q9NL98-D1;origin_id=SRAE_X000117900;class=Prx;
SRAE_chr1	Genewise	mRNA	4075329	4075959	.	+	.	ID=Prx1-4_Sra;reannot_id=Q9NL98-D2;origin_id=SRAE_1000132200;class=Prx;
SRAE_chr1	Genewise	CDS	4075329	4075462	.	+	0	Parent=Prx1-4_Sra;reannot_id=Q9NL98-D2;origin_id=SRAE_1000132200;class=Prx;
SRAE_chr1	Genewise	CDS	4075509	4075959	.	+	2	Parent=Prx1-4_Sra;reannot_id=Q9NL98-D2;origin_id=SRAE_1000132200;class=Prx;
SRAE_chr1	Genewise	mRNA	10469696	10470274	.	-	.	ID=SOD1_Sra;reannot_id=A8XCP3-D1;origin_id=SRAE_1000321800;class=SOD;
SRAE_chr1	Genewise	CDS	10469696	10469829	.	-	1	Parent=SOD1_Sra;reannot_id=A8XCP3-D1;origin_id=SRAE_1000321800;class=SOD;
SRAE_chr1	Genewise	CDS	10469884	10470274	.	-	0	Parent=SOD1_Sra;reannot_id=A8XCP3-D1;origin_id=SRAE_1000321800;class=SOD;
SRAE_chr1	Genewise	mRNA	10168564	10169202	.	+	.	ID=SOD2_Sra;reannot_id=P31161-D1;origin_id=SRAE_1000313400;class=SOD;
SRAE_chr1	Genewise	CDS	10168564	10169202	.	+	0	Parent=SOD2_Sra;reannot_id=P31161-D1;origin_id=SRAE_1000313400;class=SOD;
SRAE_chr2	Genewise	mRNA	9758411	9758959	.	+	.	ID=SOD3_Sra;reannot_id=P51547-D2;origin_id=SRAE_2000310200;class=SOD;
SRAE_chr2	Genewise	CDS	9758411	9758959	.	+	0	Parent=SOD3_Sra;reannot_id=P51547-D2;origin_id=SRAE_2000310200;class=SOD;
SRAE_chr1	Genewise	mRNA	9033711	9033989	.	-	.	ID=SOD3-like_Sra;reannot_id=Q01137-D3;origin_id=SRAE_1000282400;class=SOD;
SRAE_chr1	Genewise	CDS	9033711	9033989	.	-	0	Parent=SOD3-like_Sra;reannot_id=Q01137-D3;origin_id=SRAE_1000282400;class=SOD;
