# Supplementary material for: Speciation and adaptive evolution reshape antioxidant enzymatic system diversity across the phylum Nematoda
Source: BMC Biol. 2020 Nov 26;18:181. doi: 10.1186/s12915-020-00896-z (PMC7694339; doi:10.1186/s12915-020-00896-z)
Supplement: Supplementary file 4 — Additional file 4:. Protein-coding transcript (cds) and Protein-coding transcript translation (pep) sequences, and GFF (gff) files of antioxidant enzymes in 58 nematodes. [file 12915_2020_896_MOESM4_ESM.zip › Additional file 4-gff and sequences of re-annoted antioxidant enzymes in 58 nematodes/58_nematodes_antioxidant_enzymes/gff/strongyloides_stercoralis.PRJEB528.antioxidant.gff]

SSTP_scaffold0000002	Genewise	mRNA	1049310	1050809	.	-	.	ID=Ctl_Sst;reannot_id=Q27487-D1;origin_id=SSTP_0000748900.1;class=Cat;
SSTP_scaffold0000002	Genewise	CDS	1049310	1050809	.	-	0	Parent=Ctl_Sst;reannot_id=Q27487-D1;origin_id=SSTP_0000748900.1;class=Cat;
SSTP_scaffold0000001	Genewise	mRNA	2412590	2413066	.	+	.	ID=PHGpx_Sst;reannot_id=O62327-D1;origin_id=SSTP_0000160100.1;class=GPX;
SSTP_scaffold0000001	Genewise	CDS	2412590	2413066	.	+	0	Parent=PHGpx_Sst;reannot_id=O62327-D1;origin_id=SSTP_0000160100.1;class=GPX;
SSTP_contig0000096	Genewise	mRNA	25505	26104	.	+	.	ID=NPHGpx_Sst;reannot_id=Q95003-D1;origin_id=SSTP_0000266200.1;class=GPX;
SSTP_contig0000096	Genewise	CDS	25505	26104	.	+	0	Parent=NPHGpx_Sst;reannot_id=Q95003-D1;origin_id=SSTP_0000266200.1;class=GPX;
SSTP_scaffold0000004	Genewise	mRNA	511991	512683	.	+	.	ID=Prx6_Sst;reannot_id=O17433-D1;origin_id=SSTP_0000322000.1;class=Prx;
SSTP_scaffold0000004	Genewise	CDS	511991	512683	.	+	0	Parent=Prx6_Sst;reannot_id=O17433-D1;origin_id=SSTP_0000322000.1;class=Prx;
SSTP_contig0000036	Genewise	mRNA	114141	114790	.	-	.	ID=Prx1-1_Sst;reannot_id=Q21824-D1;origin_id=SSTP_0000864300.1;class=Prx;
SSTP_contig0000036	Genewise	CDS	114141	114217	.	-	1	Parent=Prx1-1_Sst;reannot_id=Q21824-D1;origin_id=SSTP_0000864300.1;class=Prx;
SSTP_contig0000036	Genewise	CDS	114271	114790	.	-	0	Parent=Prx1-1_Sst;reannot_id=Q21824-D1;origin_id=SSTP_0000864300.1;class=Prx;
SSTP_contig0000001	Genewise	mRNA	1099077	1099732	.	+	.	ID=Prx1-2_Sst;reannot_id=Q21824-D2;origin_id=SSTP_0000585200.1;class=Prx;
SSTP_contig0000001	Genewise	CDS	1099077	1099608	.	+	0	Parent=Prx1-2_Sst;reannot_id=Q21824-D2;origin_id=SSTP_0000585200.1;class=Prx;
SSTP_contig0000001	Genewise	CDS	1099656	1099732	.	+	1	Parent=Prx1-2_Sst;reannot_id=Q21824-D2;origin_id=SSTP_0000585200.1;class=Prx;
SSTP_contig0000004	Genewise	mRNA	860728	861356	.	+	.	ID=Prx1-3_Sst;reannot_id=Q9NL98-D1;origin_id=SSTP_0001247000.1;class=Prx;
SSTP_contig0000004	Genewise	CDS	860728	861101	.	+	0	Parent=Prx1-3_Sst;reannot_id=Q9NL98-D1;origin_id=SSTP_0001247000.1;class=Prx;
SSTP_contig0000004	Genewise	CDS	861146	861356	.	+	2	Parent=Prx1-3_Sst;reannot_id=Q9NL98-D1;origin_id=SSTP_0001247000.1;class=Prx;
SSTP_contig0000001	Genewise	mRNA	1040139	1040764	.	+	.	ID=Prx1-4_Sst;reannot_id=Q9NL98-D2;origin_id=SSTP_0000583700.1;class=Prx;
SSTP_contig0000001	Genewise	CDS	1040139	1040272	.	+	0	Parent=Prx1-4_Sst;reannot_id=Q9NL98-D2;origin_id=SSTP_0000583700.1;class=Prx;
SSTP_contig0000001	Genewise	CDS	1040314	1040764	.	+	2	Parent=Prx1-4_Sst;reannot_id=Q9NL98-D2;origin_id=SSTP_0000583700.1;class=Prx;
SSTP_scaffold0000003	Genewise	mRNA	267243	267775	.	-	.	ID=SOD1_Sst;reannot_id=A8XCP3-D1;origin_id=SSTP_0000894800.1;class=SOD;
SSTP_scaffold0000003	Genewise	CDS	267243	267376	.	-	1	Parent=SOD1_Sst;reannot_id=A8XCP3-D1;origin_id=SSTP_0000894800.1;class=SOD;
SSTP_scaffold0000003	Genewise	CDS	267436	267775	.	-	0	Parent=SOD1_Sst;reannot_id=A8XCP3-D1;origin_id=SSTP_0000894800.1;class=SOD;
SSTP_scaffold0000013	Genewise	mRNA	157080	157697	.	+	.	ID=SOD2_Sst;reannot_id=P31161-D1;origin_id=SSTP_0001065900.1;class=SOD;
SSTP_scaffold0000013	Genewise	CDS	157080	157697	.	+	0	Parent=SOD2_Sst;reannot_id=P31161-D1;origin_id=SSTP_0001065900.1;class=SOD;
SSTP_scaffold0000014	Genewise	mRNA	115191	115622	.	+	.	ID=SOD3-1_Sst;reannot_id=P51547-D2;origin_id=SSTP_0000693000.1;class=SOD;
SSTP_scaffold0000014	Genewise	CDS	115191	115622	.	+	0	Parent=SOD3-1_Sst;reannot_id=P51547-D2;origin_id=SSTP_0000693000.1;class=SOD;
SSTP_scaffold0000014	Genewise	mRNA	111666	112088	.	+	.	ID=SOD3-2_Sst;reannot_id=P51547-D4;origin_id=SSTP_0000692800.1;class=SOD;
SSTP_scaffold0000014	Genewise	CDS	111666	112088	.	+	0	Parent=SOD3-2_Sst;reannot_id=P51547-D4;origin_id=SSTP_0000692800.1;class=SOD;
SSTP_scaffold0000003	Genewise	mRNA	438635	438913	.	-	.	ID=SOD3-like_Sst;reannot_id=Q01137-D3;origin_id=SSTP_0000900300.1;class=SOD;
SSTP_scaffold0000003	Genewise	CDS	438635	438913	.	-	0	Parent=SOD3-like_Sst;reannot_id=Q01137-D3;origin_id=SSTP_0000900300.1;class=SOD;
