# Supplementary material for: Speciation and adaptive evolution reshape antioxidant enzymatic system diversity across the phylum Nematoda
Source: BMC Biol. 2020 Nov 26;18:181. doi: 10.1186/s12915-020-00896-z (PMC7694339; doi:10.1186/s12915-020-00896-z)
Supplement: Supplementary file 4 — Additional file 4:. Protein-coding transcript (cds) and Protein-coding transcript translation (pep) sequences, and GFF (gff) files of antioxidant enzymes in 58 nematodes. [file 12915_2020_896_MOESM4_ESM.zip › Additional file 4-gff and sequences of re-annoted antioxidant enzymes in 58 nematodes/58_nematodes_antioxidant_enzymes/gff/strongyloides_venezuelensis.PRJEB530.antioxidant.gff]

SVE_scaffold0000002	Genewise	mRNA	760134	761630	.	+	.	ID=Ctl_Sve;reannot_id=Q27487-D1;origin_id=SVE_1589200.1;class=Cat;
SVE_scaffold0000002	Genewise	CDS	760134	761630	.	+	0	Parent=Ctl_Sve;reannot_id=Q27487-D1;origin_id=SVE_1589200.1;class=Cat;
SVE_scaffold0000001	Genewise	mRNA	5334495	5334917	.	+	.	ID=PHGpx_Sve;reannot_id=O62327-D1;origin_id=SVE_0582200.1;class=GPX;
SVE_scaffold0000001	Genewise	CDS	5334495	5334917	.	+	0	Parent=PHGpx_Sve;reannot_id=O62327-D1;origin_id=SVE_0582200.1;class=GPX;
SVE_scaffold0000050	Genewise	mRNA	76169	76771	.	+	.	ID=NPHGpx_Sve;reannot_id=Q95003-D1;origin_id=SVE_0825900.1;class=GPX;
SVE_scaffold0000050	Genewise	CDS	76169	76771	.	+	0	Parent=NPHGpx_Sve;reannot_id=Q95003-D1;origin_id=SVE_0825900.1;class=GPX;
SVE_scaffold0000021	Genewise	mRNA	392652	393350	.	+	.	ID=Prx6_Sve;reannot_id=O17433-D1;origin_id=SVE_0283800.1;class=Prx;
SVE_scaffold0000021	Genewise	CDS	392652	393350	.	+	0	Parent=Prx6_Sve;reannot_id=O17433-D1;origin_id=SVE_0283800.1;class=Prx;
SVE_scaffold0000006	Genewise	mRNA	382649	383296	.	-	.	ID=Prx1-1_Sve;reannot_id=Q21824-D1;origin_id=SVE_1903900.1;class=Prx;
SVE_scaffold0000006	Genewise	CDS	382649	382725	.	-	1	Parent=Prx1-1_Sve;reannot_id=Q21824-D1;origin_id=SVE_1903900.1;class=Prx;
SVE_scaffold0000006	Genewise	CDS	382777	383296	.	-	0	Parent=Prx1-1_Sve;reannot_id=Q21824-D1;origin_id=SVE_1903900.1;class=Prx;
SVE_contig0000001	Genewise	mRNA	585387	586039	.	+	.	ID=Prx1-2_Sve;reannot_id=Q21824-D2;origin_id=SVE_0954500.1;class=Prx;
SVE_contig0000001	Genewise	CDS	585387	585906	.	+	0	Parent=Prx1-2_Sve;reannot_id=Q21824-D2;origin_id=SVE_0954500.1;class=Prx;
SVE_contig0000001	Genewise	CDS	585963	586039	.	+	1	Parent=Prx1-2_Sve;reannot_id=Q21824-D2;origin_id=SVE_0954500.1;class=Prx;
SVE_scaffold0000038	Genewise	mRNA	154206	154842	.	+	.	ID=Prx1-3_Sve;reannot_id=Q9NL98-D1;origin_id=SVE_0711600.1;class=Prx;
SVE_scaffold0000038	Genewise	CDS	154206	154579	.	+	0	Parent=Prx1-3_Sve;reannot_id=Q9NL98-D1;origin_id=SVE_0711600.1;class=Prx;
SVE_scaffold0000038	Genewise	CDS	154632	154842	.	+	2	Parent=Prx1-3_Sve;reannot_id=Q9NL98-D1;origin_id=SVE_0711600.1;class=Prx;
SVE_contig0000001	Genewise	mRNA	525267	525893	.	+	.	ID=Prx1-4_Sve;reannot_id=Q9NL98-D2;origin_id=SVE_0952900.1;class=Prx;
SVE_contig0000001	Genewise	CDS	525267	525893	.	+	0	Parent=Prx1-4_Sve;reannot_id=Q9NL98-D2;origin_id=SVE_0952900.1;class=Prx;
SVE_scaffold0000007	Genewise	mRNA	176969	177558	.	-	.	ID=SOD1_Sve;reannot_id=A8XCP3-D1;origin_id=SVE_1932300.1;class=SOD;
SVE_scaffold0000007	Genewise	CDS	176969	177102	.	-	1	Parent=SOD1_Sve;reannot_id=A8XCP3-D1;origin_id=SVE_1932300.1;class=SOD;
SVE_scaffold0000007	Genewise	CDS	177153	177558	.	-	0	Parent=SOD1_Sve;reannot_id=A8XCP3-D1;origin_id=SVE_1932300.1;class=SOD;
SVE_scaffold0000026	Genewise	mRNA	479017	479634	.	+	.	ID=SOD2_Sve;reannot_id=P31161-D1;origin_id=SVE_0367100.1;class=SOD;
SVE_scaffold0000026	Genewise	CDS	479017	479634	.	+	0	Parent=SOD2_Sve;reannot_id=P31161-D1;origin_id=SVE_0367100.1;class=SOD;
SVE_scaffold0000002	Genewise	mRNA	1142076	1142591	.	+	.	ID=SOD3-1_Sve;reannot_id=P34461-D2;origin_id=SVE_1602600.1;class=SOD;
SVE_scaffold0000002	Genewise	CDS	1142076	1142591	.	+	0	Parent=SOD3-1_Sve;reannot_id=P34461-D2;origin_id=SVE_1602600.1;class=SOD;
SVE_contig0000007	Genewise	mRNA	87328	87765	.	+	.	ID=SOD3-2_Sve;reannot_id=P51547-D3;origin_id=SVE_0905100.1;class=SOD;
SVE_contig0000007	Genewise	CDS	87328	87765	.	+	0	Parent=SOD3-2_Sve;reannot_id=P51547-D3;origin_id=SVE_0905100.1;class=SOD;
