# Supplementary material for: Speciation and adaptive evolution reshape antioxidant enzymatic system diversity across the phylum Nematoda
Source: BMC Biol. 2020 Nov 26;18:181. doi: 10.1186/s12915-020-00896-z (PMC7694339; doi:10.1186/s12915-020-00896-z)
Supplement: Supplementary file 4 — Additional file 4:. Protein-coding transcript (cds) and Protein-coding transcript translation (pep) sequences, and GFF (gff) files of antioxidant enzymes in 58 nematodes. [file 12915_2020_896_MOESM4_ESM.zip › Additional file 4-gff and sequences of re-annoted antioxidant enzymes in 58 nematodes/58_nematodes_antioxidant_enzymes/gff/syphacia_muris.PRJEB524.antioxidant.gff]

SMUV_scaffold0000154	Genewise	mRNA	16083	18425	.	+	.	ID=Ctl_Smu;reannot_id=P90682-D1;origin_id=SMUV_0000438901-mRNA-1;class=Cat;
SMUV_scaffold0000154	Genewise	CDS	16083	16251	.	+	0	Parent=Ctl_Smu;reannot_id=P90682-D1;origin_id=SMUV_0000438901-mRNA-1;class=Cat;
SMUV_scaffold0000154	Genewise	CDS	16425	16535	.	+	1	Parent=Ctl_Smu;reannot_id=P90682-D1;origin_id=SMUV_0000438901-mRNA-1;class=Cat;
SMUV_scaffold0000154	Genewise	CDS	16615	16796	.	+	1	Parent=Ctl_Smu;reannot_id=P90682-D1;origin_id=SMUV_0000438901-mRNA-1;class=Cat;
SMUV_scaffold0000154	Genewise	CDS	16865	17056	.	+	0	Parent=Ctl_Smu;reannot_id=P90682-D1;origin_id=SMUV_0000438901-mRNA-1;class=Cat;
SMUV_scaffold0000154	Genewise	CDS	17163	17294	.	+	0	Parent=Ctl_Smu;reannot_id=P90682-D1;origin_id=SMUV_0000438901-mRNA-1;class=Cat;
SMUV_scaffold0000154	Genewise	CDS	17367	17423	.	+	0	Parent=Ctl_Smu;reannot_id=P90682-D1;origin_id=SMUV_0000438901-mRNA-1;class=Cat;
SMUV_scaffold0000154	Genewise	CDS	17558	17711	.	+	0	Parent=Ctl_Smu;reannot_id=P90682-D1;origin_id=SMUV_0000438901-mRNA-1;class=Cat;
SMUV_scaffold0000154	Genewise	CDS	18059	18193	.	+	1	Parent=Ctl_Smu;reannot_id=P90682-D1;origin_id=SMUV_0000438901-mRNA-1;class=Cat;
SMUV_scaffold0000154	Genewise	CDS	18271	18425	.	+	1	Parent=Ctl_Smu;reannot_id=P90682-D1;origin_id=SMUV_0000438901-mRNA-1;class=Cat;
SMUV_scaffold0000177	Genewise	mRNA	97714	98193	.	-	.	ID=PHGpx_Smu;reannot_id=O02621-D1;origin_id=SMUV_0000463901-mRNA-1;class=GPX;
SMUV_scaffold0000177	Genewise	CDS	97714	97917	.	-	0	Parent=PHGpx_Smu;reannot_id=O02621-D1;origin_id=SMUV_0000463901-mRNA-1;class=GPX;
SMUV_scaffold0000177	Genewise	CDS	98044	98193	.	-	0	Parent=PHGpx_Smu;reannot_id=O02621-D1;origin_id=SMUV_0000463901-mRNA-1;class=GPX;
SMUV_scaffold0000502	Genewise	mRNA	19330	20394	.	+	.	ID=NPHGpx-1_Smu;reannot_id=Q95003-D1;origin_id=SMUV_0000727601-mRNA-1;class=GPX;
SMUV_scaffold0000502	Genewise	CDS	19330	19477	.	+	0	Parent=NPHGpx-1_Smu;reannot_id=Q95003-D1;origin_id=SMUV_0000727601-mRNA-1;class=GPX;
SMUV_scaffold0000502	Genewise	CDS	19848	20092	.	+	1	Parent=NPHGpx-1_Smu;reannot_id=Q95003-D1;origin_id=SMUV_0000727601-mRNA-1;class=GPX;
SMUV_scaffold0000502	Genewise	CDS	20194	20394	.	+	0	Parent=NPHGpx-1_Smu;reannot_id=Q95003-D1;origin_id=SMUV_0000727601-mRNA-1;class=GPX;
SMUV_scaffold0000502	Genewise	mRNA	22618	23502	.	+	.	ID=NPHGpx-2_Smu;reannot_id=Q95003-D2;origin_id=SMUV_0000727601-mRNA-1;class=GPX;
SMUV_scaffold0000502	Genewise	CDS	22618	22741	.	+	0	Parent=NPHGpx-2_Smu;reannot_id=Q95003-D2;origin_id=SMUV_0000727601-mRNA-1;class=GPX;
SMUV_scaffold0000502	Genewise	CDS	22886	23130	.	+	1	Parent=NPHGpx-2_Smu;reannot_id=Q95003-D2;origin_id=SMUV_0000727601-mRNA-1;class=GPX;
SMUV_scaffold0000502	Genewise	CDS	23314	23502	.	+	0	Parent=NPHGpx-2_Smu;reannot_id=Q95003-D2;origin_id=SMUV_0000727601-mRNA-1;class=GPX;
SMUV_scaffold0000502	Genewise	mRNA	15023	15921	.	+	.	ID=NPHGpx-3_Smu;reannot_id=Q95003-D3;origin_id=SMUV_0000727601-mRNA-1;class=GPX;
SMUV_scaffold0000502	Genewise	CDS	15023	15236	.	+	0	Parent=NPHGpx-3_Smu;reannot_id=Q95003-D3;origin_id=SMUV_0000727601-mRNA-1;class=GPX;
SMUV_scaffold0000502	Genewise	CDS	15307	15551	.	+	1	Parent=NPHGpx-3_Smu;reannot_id=Q95003-D3;origin_id=SMUV_0000727601-mRNA-1;class=GPX;
SMUV_scaffold0000502	Genewise	CDS	15721	15921	.	+	0	Parent=NPHGpx-3_Smu;reannot_id=Q95003-D3;origin_id=SMUV_0000727601-mRNA-1;class=GPX;
SMUV_scaffold0000626	Genewise	mRNA	16345	17974	.	-	.	ID=Prx1-1_Smu;reannot_id=P48822-D1;origin_id=SMUV_0000809601-mRNA-1;class=Prx;
SMUV_scaffold0000626	Genewise	CDS	16345	16433	.	-	1	Parent=Prx1-1_Smu;reannot_id=P48822-D1;origin_id=SMUV_0000809601-mRNA-1;class=Prx;
SMUV_scaffold0000626	Genewise	CDS	16565	16695	.	-	2	Parent=Prx1-1_Smu;reannot_id=P48822-D1;origin_id=SMUV_0000809601-mRNA-1;class=Prx;
SMUV_scaffold0000626	Genewise	CDS	16772	16851	.	-	0	Parent=Prx1-1_Smu;reannot_id=P48822-D1;origin_id=SMUV_0000809601-mRNA-1;class=Prx;
SMUV_scaffold0000626	Genewise	CDS	16916	17075	.	-	2	Parent=Prx1-1_Smu;reannot_id=P48822-D1;origin_id=SMUV_0000809601-mRNA-1;class=Prx;
SMUV_scaffold0000626	Genewise	CDS	17644	17735	.	-	0	Parent=Prx1-1_Smu;reannot_id=P48822-D1;origin_id=SMUV_0000809601-mRNA-1;class=Prx;
SMUV_scaffold0000626	Genewise	CDS	17900	17974	.	-	0	Parent=Prx1-1_Smu;reannot_id=P48822-D1;origin_id=SMUV_0000809601-mRNA-1;class=Prx;
SMUV_scaffold0000579	Genewise	mRNA	38308	39288	.	+	.	ID=Prx1-2_Smu;reannot_id=Q9NL98-D1;origin_id=SMUV_0000783301-mRNA-1;class=Prx;
SMUV_scaffold0000579	Genewise	CDS	38308	38444	.	+	0	Parent=Prx1-2_Smu;reannot_id=Q9NL98-D1;origin_id=SMUV_0000783301-mRNA-1;class=Prx;
SMUV_scaffold0000579	Genewise	CDS	38645	38882	.	+	2	Parent=Prx1-2_Smu;reannot_id=Q9NL98-D1;origin_id=SMUV_0000783301-mRNA-1;class=Prx;
SMUV_scaffold0000579	Genewise	CDS	39005	39133	.	+	0	Parent=Prx1-2_Smu;reannot_id=Q9NL98-D1;origin_id=SMUV_0000783301-mRNA-1;class=Prx;
SMUV_scaffold0000579	Genewise	CDS	39208	39288	.	+	0	Parent=Prx1-2_Smu;reannot_id=Q9NL98-D1;origin_id=SMUV_0000783301-mRNA-1;class=Prx;
SMUV_scaffold0000330	Genewise	mRNA	53509	54895	.	-	.	ID=SOD2_Smu;reannot_id=P31161-D1;origin_id=SMUV_0000601501-mRNA-1;class=SOD;
SMUV_scaffold0000330	Genewise	CDS	53509	53651	.	-	1	Parent=SOD2_Smu;reannot_id=P31161-D1;origin_id=SMUV_0000601501-mRNA-1;class=SOD;
SMUV_scaffold0000330	Genewise	CDS	53858	54037	.	-	1	Parent=SOD2_Smu;reannot_id=P31161-D1;origin_id=SMUV_0000601501-mRNA-1;class=SOD;
SMUV_scaffold0000330	Genewise	CDS	54349	54462	.	-	1	Parent=SOD2_Smu;reannot_id=P31161-D1;origin_id=SMUV_0000601501-mRNA-1;class=SOD;
SMUV_scaffold0000330	Genewise	CDS	54724	54895	.	-	0	Parent=SOD2_Smu;reannot_id=P31161-D1;origin_id=SMUV_0000601501-mRNA-1;class=SOD;
SMUV_scaffold0001066	Genewise	mRNA	15578	16318	.	+	.	ID=SOD3_Smu;reannot_id=P51547-D1;origin_id=SMUV_0000996301-mRNA-1;class=SOD;
SMUV_scaffold0001066	Genewise	CDS	15578	15757	.	+	0	Parent=SOD3_Smu;reannot_id=P51547-D1;origin_id=SMUV_0000996301-mRNA-1;class=SOD;
SMUV_scaffold0001066	Genewise	CDS	16133	16318	.	+	0	Parent=SOD3_Smu;reannot_id=P51547-D1;origin_id=SMUV_0000996301-mRNA-1;class=SOD;
SMUV_scaffold0000298	Genewise	mRNA	72983	73687	.	-	.	ID=SOD1_Smu;reannot_id=Q27666-D1;origin_id=SMUV_0000575401-mRNA-1;class=SOD;
SMUV_scaffold0000298	Genewise	CDS	72983	73141	.	-	0	Parent=SOD1_Smu;reannot_id=Q27666-D1;origin_id=SMUV_0000575401-mRNA-1;class=SOD;
SMUV_scaffold0000298	Genewise	CDS	73343	73432	.	-	0	Parent=SOD1_Smu;reannot_id=Q27666-D1;origin_id=SMUV_0000575401-mRNA-1;class=SOD;
SMUV_scaffold0000298	Genewise	CDS	73529	73687	.	-	0	Parent=SOD1_Smu;reannot_id=Q27666-D1;origin_id=SMUV_0000575401-mRNA-1;class=SOD;
