# Supplementary material for: Speciation and adaptive evolution reshape antioxidant enzymatic system diversity across the phylum Nematoda
Source: BMC Biol. 2020 Nov 26;18:181. doi: 10.1186/s12915-020-00896-z (PMC7694339; doi:10.1186/s12915-020-00896-z)
Supplement: Supplementary file 4 — Additional file 4:. Protein-coding transcript (cds) and Protein-coding transcript translation (pep) sequences, and GFF (gff) files of antioxidant enzymes in 58 nematodes. [file 12915_2020_896_MOESM4_ESM.zip › Additional file 4-gff and sequences of re-annoted antioxidant enzymes in 58 nematodes/58_nematodes_antioxidant_enzymes/gff/teladorsagia_circumcincta.PRJNA72569.antioxidant.gff]

TELCIRDFT_Contig3676	Genewise	mRNA	10319	16594	.	-	.	ID=Ctl-1_Tci;reannot_id=O61235-D1;origin_id=TELCIR_12436;class=Cat;
TELCIRDFT_Contig3676	Genewise	CDS	10319	10473	.	-	1	Parent=Ctl-1_Tci;reannot_id=O61235-D1;origin_id=TELCIR_12436;class=Cat;
TELCIRDFT_Contig3676	Genewise	CDS	13066	13273	.	-	0	Parent=Ctl-1_Tci;reannot_id=O61235-D1;origin_id=TELCIR_12436;class=Cat;
TELCIRDFT_Contig3676	Genewise	CDS	14536	14673	.	-	0	Parent=Ctl-1_Tci;reannot_id=O61235-D1;origin_id=TELCIR_12436;class=Cat;
TELCIRDFT_Contig3676	Genewise	CDS	14726	14848	.	-	0	Parent=Ctl-1_Tci;reannot_id=O61235-D1;origin_id=TELCIR_12436;class=Cat;
TELCIRDFT_Contig3676	Genewise	CDS	14921	15058	.	-	0	Parent=Ctl-1_Tci;reannot_id=O61235-D1;origin_id=TELCIR_12436;class=Cat;
TELCIRDFT_Contig3676	Genewise	CDS	15115	15264	.	-	0	Parent=Ctl-1_Tci;reannot_id=O61235-D1;origin_id=TELCIR_12436;class=Cat;
TELCIRDFT_Contig3676	Genewise	CDS	15331	15416	.	-	1	Parent=Ctl-1_Tci;reannot_id=O61235-D1;origin_id=TELCIR_12436;class=Cat;
TELCIRDFT_Contig3676	Genewise	CDS	16483	16594	.	-	0	Parent=Ctl-1_Tci;reannot_id=O61235-D1;origin_id=TELCIR_12436;class=Cat;
TELCIRDFT_Contig6192	Genewise	mRNA	21988	26926	.	-	.	ID=Ctl-2_Tci;reannot_id=Q27487-D1;origin_id=TELCIR_15207;class=Cat;
TELCIRDFT_Contig6192	Genewise	CDS	21988	22142	.	-	1	Parent=Ctl-2_Tci;reannot_id=Q27487-D1;origin_id=TELCIR_15207;class=Cat;
TELCIRDFT_Contig6192	Genewise	CDS	22729	22936	.	-	0	Parent=Ctl-2_Tci;reannot_id=Q27487-D1;origin_id=TELCIR_15207;class=Cat;
TELCIRDFT_Contig6192	Genewise	CDS	23091	23228	.	-	0	Parent=Ctl-2_Tci;reannot_id=Q27487-D1;origin_id=TELCIR_15207;class=Cat;
TELCIRDFT_Contig6192	Genewise	CDS	23284	23415	.	-	0	Parent=Ctl-2_Tci;reannot_id=Q27487-D1;origin_id=TELCIR_15207;class=Cat;
TELCIRDFT_Contig6192	Genewise	CDS	24227	24574	.	-	0	Parent=Ctl-2_Tci;reannot_id=Q27487-D1;origin_id=TELCIR_15207;class=Cat;
TELCIRDFT_Contig6192	Genewise	CDS	24639	24724	.	-	1	Parent=Ctl-2_Tci;reannot_id=Q27487-D1;origin_id=TELCIR_15207;class=Cat;
TELCIRDFT_Contig6192	Genewise	CDS	26815	26926	.	-	0	Parent=Ctl-2_Tci;reannot_id=Q27487-D1;origin_id=TELCIR_15207;class=Cat;
TELCIRDFT_Contig266	Genewise	mRNA	80230	81490	.	-	.	ID=PHGpx-1_Tci;reannot_id=O02621-D2;origin_id=TELCIR_03391;class=GPX;
TELCIRDFT_Contig266	Genewise	CDS	80230	80296	.	-	2	Parent=PHGpx-1_Tci;reannot_id=O02621-D2;origin_id=TELCIR_03391;class=GPX;
TELCIRDFT_Contig266	Genewise	CDS	80381	80457	.	-	0	Parent=PHGpx-1_Tci;reannot_id=O02621-D2;origin_id=TELCIR_03391;class=GPX;
TELCIRDFT_Contig266	Genewise	CDS	81096	81227	.	-	0	Parent=PHGpx-1_Tci;reannot_id=O02621-D2;origin_id=TELCIR_03391;class=GPX;
TELCIRDFT_Contig266	Genewise	CDS	81278	81490	.	-	0	Parent=PHGpx-1_Tci;reannot_id=O02621-D2;origin_id=TELCIR_03391;class=GPX;
TELCIRDFT_Contig6738	Genewise	mRNA	11689	12788	.	-	.	ID=PHGpx-2_Tci;reannot_id=O02621-D3;origin_id=TELCIR_15679;class=GPX;
TELCIRDFT_Contig6738	Genewise	CDS	11689	11755	.	-	2	Parent=PHGpx-2_Tci;reannot_id=O02621-D3;origin_id=TELCIR_15679;class=GPX;
TELCIRDFT_Contig6738	Genewise	CDS	11856	11932	.	-	0	Parent=PHGpx-2_Tci;reannot_id=O02621-D3;origin_id=TELCIR_15679;class=GPX;
TELCIRDFT_Contig6738	Genewise	CDS	12457	12588	.	-	0	Parent=PHGpx-2_Tci;reannot_id=O02621-D3;origin_id=TELCIR_15679;class=GPX;
TELCIRDFT_Contig6738	Genewise	CDS	12639	12788	.	-	0	Parent=PHGpx-2_Tci;reannot_id=O02621-D3;origin_id=TELCIR_15679;class=GPX;
TELCIRDFT_Contig2390	Genewise	mRNA	26277	27072	.	-	.	ID=PHGpx-3_Tci;reannot_id=O62327-D1;origin_id=TELCIR_10363;class=GPX;
TELCIRDFT_Contig2390	Genewise	CDS	26277	26357	.	-	0	Parent=PHGpx-3_Tci;reannot_id=O62327-D1;origin_id=TELCIR_10363;class=GPX;
TELCIRDFT_Contig2390	Genewise	CDS	26743	26874	.	-	0	Parent=PHGpx-3_Tci;reannot_id=O62327-D1;origin_id=TELCIR_10363;class=GPX;
TELCIRDFT_Contig2390	Genewise	CDS	26932	27072	.	-	0	Parent=PHGpx-3_Tci;reannot_id=O62327-D1;origin_id=TELCIR_10363;class=GPX;
TELCIRDFT_Contig9592	Genewise	mRNA	8658	9631	.	+	.	ID=PHGpx-4_Tci;reannot_id=O62327-D2;origin_id=TELCIR_17577;class=GPX;
TELCIRDFT_Contig9592	Genewise	CDS	8658	8807	.	+	0	Parent=PHGpx-4_Tci;reannot_id=O62327-D2;origin_id=TELCIR_17577;class=GPX;
TELCIRDFT_Contig9592	Genewise	CDS	8866	8997	.	+	0	Parent=PHGpx-4_Tci;reannot_id=O62327-D2;origin_id=TELCIR_17577;class=GPX;
TELCIRDFT_Contig9592	Genewise	CDS	9388	9464	.	+	0	Parent=PHGpx-4_Tci;reannot_id=O62327-D2;origin_id=TELCIR_17577;class=GPX;
TELCIRDFT_Contig9592	Genewise	CDS	9565	9631	.	+	2	Parent=PHGpx-4_Tci;reannot_id=O62327-D2;origin_id=TELCIR_17577;class=GPX;
TELCIRDFT_Contig2390	Genewise	mRNA	27260	27598	.	-	.	ID=PHGpx-5_Tci;reannot_id=O62327-D4;origin_id=TELCIR_10363;class=GPX;
TELCIRDFT_Contig2390	Genewise	CDS	27260	27391	.	-	0	Parent=PHGpx-5_Tci;reannot_id=O62327-D4;origin_id=TELCIR_10363;class=GPX;
TELCIRDFT_Contig2390	Genewise	CDS	27449	27598	.	-	0	Parent=PHGpx-5_Tci;reannot_id=O62327-D4;origin_id=TELCIR_10363;class=GPX;
TELCIRDFT_Contig3886	Genewise	mRNA	26766	30745	.	+	.	ID=PHGpx-6_Tci;reannot_id=O62327-D6;origin_id=TELCIR_12698;class=GPX;
TELCIRDFT_Contig3886	Genewise	CDS	26766	26915	.	+	0	Parent=PHGpx-6_Tci;reannot_id=O62327-D6;origin_id=TELCIR_12698;class=GPX;
TELCIRDFT_Contig3886	Genewise	CDS	29387	29461	.	+	0	Parent=PHGpx-6_Tci;reannot_id=O62327-D6;origin_id=TELCIR_12698;class=GPX;
TELCIRDFT_Contig3886	Genewise	CDS	30608	30745	.	+	0	Parent=PHGpx-6_Tci;reannot_id=O62327-D6;origin_id=TELCIR_12698;class=GPX;
TELCIRDFT_Contig19923	Genewise	mRNA	217	3963	.	+	.	ID=PHGpx-7_Tci;reannot_id=O62327-D7;origin_id=TELCIR_20890;class=GPX;
TELCIRDFT_Contig19923	Genewise	CDS	217	366	.	+	0	Parent=PHGpx-7_Tci;reannot_id=O62327-D7;origin_id=TELCIR_20890;class=GPX;
TELCIRDFT_Contig19923	Genewise	CDS	2584	2658	.	+	0	Parent=PHGpx-7_Tci;reannot_id=O62327-D7;origin_id=TELCIR_20890;class=GPX;
TELCIRDFT_Contig19923	Genewise	CDS	3826	3963	.	+	0	Parent=PHGpx-7_Tci;reannot_id=O62327-D7;origin_id=TELCIR_20890;class=GPX;
TELCIRDFT_Contig210	Genewise	mRNA	202488	210068	.	+	.	ID=NPHGpx_Tci;reannot_id=Q95003-D1;origin_id=TELCIR_02999;class=GPX;
TELCIRDFT_Contig210	Genewise	CDS	202488	202550	.	+	0	Parent=NPHGpx_Tci;reannot_id=Q95003-D1;origin_id=TELCIR_02999;class=GPX;
TELCIRDFT_Contig210	Genewise	CDS	202621	202705	.	+	0	Parent=NPHGpx_Tci;reannot_id=Q95003-D1;origin_id=TELCIR_02999;class=GPX;
TELCIRDFT_Contig210	Genewise	CDS	207086	207186	.	+	1	Parent=NPHGpx_Tci;reannot_id=Q95003-D1;origin_id=TELCIR_02999;class=GPX;
TELCIRDFT_Contig210	Genewise	CDS	207268	207411	.	+	0	Parent=NPHGpx_Tci;reannot_id=Q95003-D1;origin_id=TELCIR_02999;class=GPX;
TELCIRDFT_Contig210	Genewise	CDS	209792	209905	.	+	0	Parent=NPHGpx_Tci;reannot_id=Q95003-D1;origin_id=TELCIR_02999;class=GPX;
TELCIRDFT_Contig210	Genewise	CDS	209982	210068	.	+	0	Parent=NPHGpx_Tci;reannot_id=Q95003-D1;origin_id=TELCIR_02999;class=GPX;
TELCIRDFT_Contig204400	Genewise	mRNA	682	2473	.	+	.	ID=Prx1-1_Tci;reannot_id=Q21824-D1;origin_id=TELCIR_23845;class=Prx;
TELCIRDFT_Contig204400	Genewise	CDS	682	843	.	+	0	Parent=Prx1-1_Tci;reannot_id=Q21824-D1;origin_id=TELCIR_23845;class=Prx;
TELCIRDFT_Contig204400	Genewise	CDS	1333	1467	.	+	0	Parent=Prx1-1_Tci;reannot_id=Q21824-D1;origin_id=TELCIR_23845;class=Prx;
TELCIRDFT_Contig204400	Genewise	CDS	1572	1718	.	+	0	Parent=Prx1-1_Tci;reannot_id=Q21824-D1;origin_id=TELCIR_23845;class=Prx;
TELCIRDFT_Contig204400	Genewise	CDS	2169	2318	.	+	0	Parent=Prx1-1_Tci;reannot_id=Q21824-D1;origin_id=TELCIR_23845;class=Prx;
TELCIRDFT_Contig204400	Genewise	CDS	2387	2473	.	+	0	Parent=Prx1-1_Tci;reannot_id=Q21824-D1;origin_id=TELCIR_23845;class=Prx;
TELCIRDFT_Contig25	Genewise	mRNA	90515	93826	.	-	.	ID=Prx1-2_Tci;reannot_id=Q9NL98-D1;origin_id=TELCIR_00732;class=Prx;
TELCIRDFT_Contig25	Genewise	CDS	90515	90604	.	-	0	Parent=Prx1-2_Tci;reannot_id=Q9NL98-D1;origin_id=TELCIR_00732;class=Prx;
TELCIRDFT_Contig25	Genewise	CDS	90699	90828	.	-	2	Parent=Prx1-2_Tci;reannot_id=Q9NL98-D1;origin_id=TELCIR_00732;class=Prx;
TELCIRDFT_Contig25	Genewise	CDS	91063	91184	.	-	0	Parent=Prx1-2_Tci;reannot_id=Q9NL98-D1;origin_id=TELCIR_00732;class=Prx;
TELCIRDFT_Contig25	Genewise	CDS	91259	91385	.	-	2	Parent=Prx1-2_Tci;reannot_id=Q9NL98-D1;origin_id=TELCIR_00732;class=Prx;
TELCIRDFT_Contig25	Genewise	CDS	93693	93826	.	-	0	Parent=Prx1-2_Tci;reannot_id=Q9NL98-D1;origin_id=TELCIR_00732;class=Prx;
TELCIRDFT_Contig664	Genewise	mRNA	26107	26993	.	-	.	ID=SOD2_Tci;reannot_id=P31161-D1;origin_id=TELCIR_05510;class=SOD;
TELCIRDFT_Contig664	Genewise	CDS	26107	26292	.	-	0	Parent=SOD2_Tci;reannot_id=P31161-D1;origin_id=TELCIR_05510;class=SOD;
TELCIRDFT_Contig664	Genewise	CDS	26380	26493	.	-	0	Parent=SOD2_Tci;reannot_id=P31161-D1;origin_id=TELCIR_05510;class=SOD;
TELCIRDFT_Contig664	Genewise	CDS	26553	26689	.	-	1	Parent=SOD2_Tci;reannot_id=P31161-D1;origin_id=TELCIR_05510;class=SOD;
TELCIRDFT_Contig664	Genewise	CDS	26834	26993	.	-	0	Parent=SOD2_Tci;reannot_id=P31161-D1;origin_id=TELCIR_05510;class=SOD;
TELCIRDFT_Contig162	Genewise	mRNA	175704	182165	.	-	.	ID=SOD3_Tci;reannot_id=P51547-D1;origin_id=TELCIR_02574;class=SOD;
TELCIRDFT_Contig162	Genewise	CDS	175704	175889	.	-	0	Parent=SOD3_Tci;reannot_id=P51547-D1;origin_id=TELCIR_02574;class=SOD;
TELCIRDFT_Contig162	Genewise	CDS	181827	182165	.	-	0	Parent=SOD3_Tci;reannot_id=P51547-D1;origin_id=TELCIR_02574;class=SOD;
TELCIRDFT_Contig1	Genewise	mRNA	483728	486869	.	+	.	ID=SOD1_Tci;reannot_id=Q27666-D1;origin_id=TELCIR_00012;class=SOD;
TELCIRDFT_Contig1	Genewise	CDS	483728	483796	.	+	0	Parent=SOD1_Tci;reannot_id=Q27666-D1;origin_id=TELCIR_00012;class=SOD;
TELCIRDFT_Contig1	Genewise	CDS	483916	484063	.	+	0	Parent=SOD1_Tci;reannot_id=Q27666-D1;origin_id=TELCIR_00012;class=SOD;
TELCIRDFT_Contig1	Genewise	CDS	485656	485859	.	+	1	Parent=SOD1_Tci;reannot_id=Q27666-D1;origin_id=TELCIR_00012;class=SOD;
TELCIRDFT_Contig1	Genewise	CDS	486775	486869	.	+	1	Parent=SOD1_Tci;reannot_id=Q27666-D1;origin_id=TELCIR_00012;class=SOD;
