# Supplementary material for: Speciation and adaptive evolution reshape antioxidant enzymatic system diversity across the phylum Nematoda
Source: BMC Biol. 2020 Nov 26;18:181. doi: 10.1186/s12915-020-00896-z (PMC7694339; doi:10.1186/s12915-020-00896-z)
Supplement: Supplementary file 4 — Additional file 4:. Protein-coding transcript (cds) and Protein-coding transcript translation (pep) sequences, and GFF (gff) files of antioxidant enzymes in 58 nematodes. [file 12915_2020_896_MOESM4_ESM.zip › Additional file 4-gff and sequences of re-annoted antioxidant enzymes in 58 nematodes/58_nematodes_antioxidant_enzymes/gff/thelazia_callipaeda.PRJEB1205.antioxidant.gff]

TCLT_scaffold0000004	Genewise	mRNA	222345	223043	.	-	.	ID=PHGpx-1_Tcall;reannot_id=O02621-D2;origin_id=TCLT_0000388001-mRNA-1;class=GPX;
TCLT_scaffold0000004	Genewise	CDS	222345	222419	.	-	0	Parent=PHGpx-1_Tcall;reannot_id=O02621-D2;origin_id=TCLT_0000388001-mRNA-1;class=GPX;
TCLT_scaffold0000004	Genewise	CDS	222581	222781	.	-	0	Parent=PHGpx-1_Tcall;reannot_id=O02621-D2;origin_id=TCLT_0000388001-mRNA-1;class=GPX;
TCLT_scaffold0000004	Genewise	CDS	222894	223043	.	-	0	Parent=PHGpx-1_Tcall;reannot_id=O02621-D2;origin_id=TCLT_0000388001-mRNA-1;class=GPX;
TCLT_contig0000275	Genewise	mRNA	11732	12814	.	-	.	ID=PHGpx-2_Tcall;reannot_id=O62327-D1;origin_id=TCLT_0000180901-mRNA-1;class=GPX;
TCLT_contig0000275	Genewise	CDS	11732	11935	.	-	0	Parent=PHGpx-2_Tcall;reannot_id=O62327-D1;origin_id=TCLT_0000180901-mRNA-1;class=GPX;
TCLT_contig0000275	Genewise	CDS	12665	12814	.	-	0	Parent=PHGpx-2_Tcall;reannot_id=O62327-D1;origin_id=TCLT_0000180901-mRNA-1;class=GPX;
TCLT_contig0000275	Genewise	mRNA	14826	15498	.	-	.	ID=PHGpx-3_Tcall;reannot_id=O62327-D3;origin_id=TCLT_0000180901-mRNA-1;class=GPX;
TCLT_contig0000275	Genewise	CDS	14826	15032	.	-	0	Parent=PHGpx-3_Tcall;reannot_id=O62327-D3;origin_id=TCLT_0000180901-mRNA-1;class=GPX;
TCLT_contig0000275	Genewise	CDS	15349	15498	.	-	0	Parent=PHGpx-3_Tcall;reannot_id=O62327-D3;origin_id=TCLT_0000180901-mRNA-1;class=GPX;
TCLT_scaffold0000024	Genewise	mRNA	115946	117149	.	-	.	ID=NPHGpx_Tcall;reannot_id=P67878-D1;origin_id=TCLT_0000444001-mRNA-1;class=GPX;
TCLT_scaffold0000024	Genewise	CDS	115946	116143	.	-	0	Parent=NPHGpx_Tcall;reannot_id=P67878-D1;origin_id=TCLT_0000444001-mRNA-1;class=GPX;
TCLT_scaffold0000024	Genewise	CDS	116437	116681	.	-	1	Parent=NPHGpx_Tcall;reannot_id=P67878-D1;origin_id=TCLT_0000444001-mRNA-1;class=GPX;
TCLT_scaffold0000024	Genewise	CDS	117026	117149	.	-	0	Parent=NPHGpx_Tcall;reannot_id=P67878-D1;origin_id=TCLT_0000444001-mRNA-1;class=GPX;
TCLT_scaffold0000054	Genewise	mRNA	65185	67342	.	+	.	ID=Prx6_Tcall;reannot_id=O17433-D1;origin_id=TCLT_0000506801-mRNA-1;class=Prx;
TCLT_scaffold0000054	Genewise	CDS	65185	65282	.	+	0	Parent=Prx6_Tcall;reannot_id=O17433-D1;origin_id=TCLT_0000506801-mRNA-1;class=Prx;
TCLT_scaffold0000054	Genewise	CDS	65610	65833	.	+	2	Parent=Prx6_Tcall;reannot_id=O17433-D1;origin_id=TCLT_0000506801-mRNA-1;class=Prx;
TCLT_scaffold0000054	Genewise	CDS	65991	66103	.	+	1	Parent=Prx6_Tcall;reannot_id=O17433-D1;origin_id=TCLT_0000506801-mRNA-1;class=Prx;
TCLT_scaffold0000054	Genewise	CDS	66377	66450	.	+	0	Parent=Prx6_Tcall;reannot_id=O17433-D1;origin_id=TCLT_0000506801-mRNA-1;class=Prx;
TCLT_scaffold0000054	Genewise	CDS	66878	66950	.	+	2	Parent=Prx6_Tcall;reannot_id=O17433-D1;origin_id=TCLT_0000506801-mRNA-1;class=Prx;
TCLT_scaffold0000054	Genewise	CDS	67214	67342	.	+	0	Parent=Prx6_Tcall;reannot_id=O17433-D1;origin_id=TCLT_0000506801-mRNA-1;class=Prx;
TCLT_scaffold0000041	Genewise	mRNA	125631	127235	.	+	.	ID=Prx1-1_Tcall;reannot_id=P48822-D1;origin_id=TCLT_0000483401-mRNA-1;class=Prx;
TCLT_scaffold0000041	Genewise	CDS	125631	125759	.	+	0	Parent=Prx1-1_Tcall;reannot_id=P48822-D1;origin_id=TCLT_0000483401-mRNA-1;class=Prx;
TCLT_scaffold0000041	Genewise	CDS	126259	126350	.	+	0	Parent=Prx1-1_Tcall;reannot_id=P48822-D1;origin_id=TCLT_0000483401-mRNA-1;class=Prx;
TCLT_scaffold0000041	Genewise	CDS	126570	126729	.	+	2	Parent=Prx1-1_Tcall;reannot_id=P48822-D1;origin_id=TCLT_0000483401-mRNA-1;class=Prx;
TCLT_scaffold0000041	Genewise	CDS	126830	126909	.	+	0	Parent=Prx1-1_Tcall;reannot_id=P48822-D1;origin_id=TCLT_0000483401-mRNA-1;class=Prx;
TCLT_scaffold0000041	Genewise	CDS	127013	127235	.	+	2	Parent=Prx1-1_Tcall;reannot_id=P48822-D1;origin_id=TCLT_0000483401-mRNA-1;class=Prx;
TCLT_scaffold0000262	Genewise	mRNA	50640	51655	.	-	.	ID=Prx1-2_Tcall;reannot_id=Q17172-D1;origin_id=TCLT_0000761501-mRNA-1;class=Prx;
TCLT_scaffold0000262	Genewise	CDS	50640	50720	.	-	0	Parent=Prx1-2_Tcall;reannot_id=Q17172-D1;origin_id=TCLT_0000761501-mRNA-1;class=Prx;
TCLT_scaffold0000262	Genewise	CDS	50826	50955	.	-	2	Parent=Prx1-2_Tcall;reannot_id=Q17172-D1;origin_id=TCLT_0000761501-mRNA-1;class=Prx;
TCLT_scaffold0000262	Genewise	CDS	51157	51396	.	-	2	Parent=Prx1-2_Tcall;reannot_id=Q17172-D1;origin_id=TCLT_0000761501-mRNA-1;class=Prx;
TCLT_scaffold0000262	Genewise	CDS	51510	51655	.	-	0	Parent=Prx1-2_Tcall;reannot_id=Q17172-D1;origin_id=TCLT_0000761501-mRNA-1;class=Prx;
TCLT_scaffold0000996	Genewise	mRNA	1974	2722	.	+	.	ID=SOD1-like_Tcall;reannot_id=P41962-D1;origin_id=TCLT_0001069501-mRNA-1;class=SOD;
TCLT_scaffold0000996	Genewise	CDS	1974	2039	.	+	0	Parent=SOD1-like_Tcall;reannot_id=P41962-D1;origin_id=TCLT_0001069501-mRNA-1;class=SOD;
TCLT_scaffold0000996	Genewise	CDS	2144	2302	.	+	0	Parent=SOD1-like_Tcall;reannot_id=P41962-D1;origin_id=TCLT_0001069501-mRNA-1;class=SOD;
TCLT_scaffold0000996	Genewise	CDS	2402	2491	.	+	0	Parent=SOD1-like_Tcall;reannot_id=P41962-D1;origin_id=TCLT_0001069501-mRNA-1;class=SOD;
TCLT_scaffold0000996	Genewise	CDS	2570	2722	.	+	0	Parent=SOD1-like_Tcall;reannot_id=P41962-D1;origin_id=TCLT_0001069501-mRNA-1;class=SOD;
TCLT_scaffold0000091	Genewise	mRNA	92819	93777	.	-	.	ID=SOD1_Tcall;reannot_id=P41962-D2;origin_id=TCLT_0000568301-mRNA-1;class=SOD;
TCLT_scaffold0000091	Genewise	CDS	92819	92974	.	-	0	Parent=SOD1_Tcall;reannot_id=P41962-D2;origin_id=TCLT_0000568301-mRNA-1;class=SOD;
TCLT_scaffold0000091	Genewise	CDS	93106	93195	.	-	0	Parent=SOD1_Tcall;reannot_id=P41962-D2;origin_id=TCLT_0000568301-mRNA-1;class=SOD;
TCLT_scaffold0000091	Genewise	CDS	93631	93777	.	-	0	Parent=SOD1_Tcall;reannot_id=P41962-D2;origin_id=TCLT_0000568301-mRNA-1;class=SOD;
TCLT_scaffold0000503	Genewise	mRNA	9335	10642	.	+	.	ID=SOD2_Tcall;reannot_id=P41981-D1;origin_id=TCLT_0000930201-mRNA-1;class=SOD;
TCLT_scaffold0000503	Genewise	CDS	9335	9497	.	+	0	Parent=SOD2_Tcall;reannot_id=P41981-D1;origin_id=TCLT_0000930201-mRNA-1;class=SOD;
TCLT_scaffold0000503	Genewise	CDS	9868	9987	.	+	1	Parent=SOD2_Tcall;reannot_id=P41981-D1;origin_id=TCLT_0000930201-mRNA-1;class=SOD;
TCLT_scaffold0000503	Genewise	CDS	10139	10318	.	+	1	Parent=SOD2_Tcall;reannot_id=P41981-D1;origin_id=TCLT_0000930201-mRNA-1;class=SOD;
TCLT_scaffold0000503	Genewise	CDS	10500	10642	.	+	1	Parent=SOD2_Tcall;reannot_id=P41981-D1;origin_id=TCLT_0000930201-mRNA-1;class=SOD;
