# Supplementary material for: Speciation and adaptive evolution reshape antioxidant enzymatic system diversity across the phylum Nematoda
Source: BMC Biol. 2020 Nov 26;18:181. doi: 10.1186/s12915-020-00896-z (PMC7694339; doi:10.1186/s12915-020-00896-z)
Supplement: Supplementary file 4 — Additional file 4:. Protein-coding transcript (cds) and Protein-coding transcript translation (pep) sequences, and GFF (gff) files of antioxidant enzymes in 58 nematodes. [file 12915_2020_896_MOESM4_ESM.zip › Additional file 4-gff and sequences of re-annoted antioxidant enzymes in 58 nematodes/58_nematodes_antioxidant_enzymes/gff/toxocara_canis.PRJNA248777.antioxidant.gff]

scaffold1005	Genewise	mRNA	9260	22346	.	-	.	ID=Ctl-1_Tcani;reannot_id=P90682-D1;origin_id=Tcan_02644.1;class=Cat;
scaffold1005	Genewise	CDS	9260	9364	.	-	0	Parent=Ctl-1_Tcani;reannot_id=P90682-D1;origin_id=Tcan_02644.1;class=Cat;
scaffold1005	Genewise	CDS	10246	10419	.	-	0	Parent=Ctl-1_Tcani;reannot_id=P90682-D1;origin_id=Tcan_02644.1;class=Cat;
scaffold1005	Genewise	CDS	11603	11754	.	-	1	Parent=Ctl-1_Tcani;reannot_id=P90682-D1;origin_id=Tcan_02644.1;class=Cat;
scaffold1005	Genewise	CDS	12503	12640	.	-	1	Parent=Ctl-1_Tcani;reannot_id=P90682-D1;origin_id=Tcan_02644.1;class=Cat;
scaffold1005	Genewise	CDS	13214	13367	.	-	0	Parent=Ctl-1_Tcani;reannot_id=P90682-D1;origin_id=Tcan_02644.1;class=Cat;
scaffold1005	Genewise	CDS	15004	15060	.	-	0	Parent=Ctl-1_Tcani;reannot_id=P90682-D1;origin_id=Tcan_02644.1;class=Cat;
scaffold1005	Genewise	CDS	15656	15790	.	-	0	Parent=Ctl-1_Tcani;reannot_id=P90682-D1;origin_id=Tcan_02644.1;class=Cat;
scaffold1005	Genewise	CDS	16453	16632	.	-	0	Parent=Ctl-1_Tcani;reannot_id=P90682-D1;origin_id=Tcan_02644.1;class=Cat;
scaffold1005	Genewise	CDS	18265	18446	.	-	1	Parent=Ctl-1_Tcani;reannot_id=P90682-D1;origin_id=Tcan_02644.1;class=Cat;
scaffold1005	Genewise	CDS	21358	21468	.	-	1	Parent=Ctl-1_Tcani;reannot_id=P90682-D1;origin_id=Tcan_02644.1;class=Cat;
scaffold1005	Genewise	CDS	22175	22346	.	-	0	Parent=Ctl-1_Tcani;reannot_id=P90682-D1;origin_id=Tcan_02644.1;class=Cat;
scaffold595	Genewise	mRNA	91115	101883	.	-	.	ID=Ctl-2_Tcani;reannot_id=P90682-D2;origin_id=Tcan_14873.1;class=Cat;
scaffold595	Genewise	CDS	91115	91264	.	-	0	Parent=Ctl-2_Tcani;reannot_id=P90682-D2;origin_id=Tcan_14873.1;class=Cat;
scaffold595	Genewise	CDS	91887	92038	.	-	1	Parent=Ctl-2_Tcani;reannot_id=P90682-D2;origin_id=Tcan_14873.1;class=Cat;
scaffold595	Genewise	CDS	92819	92956	.	-	1	Parent=Ctl-2_Tcani;reannot_id=P90682-D2;origin_id=Tcan_14873.1;class=Cat;
scaffold595	Genewise	CDS	93444	93597	.	-	0	Parent=Ctl-2_Tcani;reannot_id=P90682-D2;origin_id=Tcan_14873.1;class=Cat;
scaffold595	Genewise	CDS	93942	93998	.	-	0	Parent=Ctl-2_Tcani;reannot_id=P90682-D2;origin_id=Tcan_14873.1;class=Cat;
scaffold595	Genewise	CDS	95981	96112	.	-	0	Parent=Ctl-2_Tcani;reannot_id=P90682-D2;origin_id=Tcan_14873.1;class=Cat;
scaffold595	Genewise	CDS	96818	97003	.	-	0	Parent=Ctl-2_Tcani;reannot_id=P90682-D2;origin_id=Tcan_14873.1;class=Cat;
scaffold595	Genewise	CDS	97275	97492	.	-	1	Parent=Ctl-2_Tcani;reannot_id=P90682-D2;origin_id=Tcan_14873.1;class=Cat;
scaffold595	Genewise	CDS	101135	101245	.	-	1	Parent=Ctl-2_Tcani;reannot_id=P90682-D2;origin_id=Tcan_14873.1;class=Cat;
scaffold595	Genewise	CDS	101712	101883	.	-	0	Parent=Ctl-2_Tcani;reannot_id=P90682-D2;origin_id=Tcan_14873.1;class=Cat;
scaffold38	Genewise	mRNA	38869	42590	.	+	.	ID=PHGpx-1_Tcani;reannot_id=O02621-D1;origin_id=Tcan_11436.1;class=GPX;
scaffold38	Genewise	CDS	38869	39018	.	+	0	Parent=PHGpx-1_Tcani;reannot_id=O02621-D1;origin_id=Tcan_11436.1;class=GPX;
scaffold38	Genewise	CDS	42387	42590	.	+	0	Parent=PHGpx-1_Tcani;reannot_id=O02621-D1;origin_id=Tcan_11436.1;class=GPX;
scaffold38	Genewise	mRNA	55135	57293	.	+	.	ID=PHGpx-2_Tcani;reannot_id=O02621-D2;origin_id=Tcan_11436.1;class=GPX;
scaffold38	Genewise	CDS	55135	55284	.	+	0	Parent=PHGpx-2_Tcani;reannot_id=O02621-D2;origin_id=Tcan_11436.1;class=GPX;
scaffold38	Genewise	CDS	57090	57293	.	+	0	Parent=PHGpx-2_Tcani;reannot_id=O02621-D2;origin_id=Tcan_11436.1;class=GPX;
scaffold398	Genewise	mRNA	121968	123469	.	-	.	ID=PHGpx-3_Tcani;reannot_id=O02621-D3;origin_id=Tcan_11711.1;class=GPX;
scaffold398	Genewise	CDS	121968	122171	.	-	0	Parent=PHGpx-3_Tcani;reannot_id=O02621-D3;origin_id=Tcan_11711.1;class=GPX;
scaffold398	Genewise	CDS	123320	123469	.	-	0	Parent=PHGpx-3_Tcani;reannot_id=O02621-D3;origin_id=Tcan_11711.1;class=GPX;
scaffold123	Genewise	mRNA	201389	201894	.	+	.	ID=PHGpx-4_Tcani;reannot_id=O62327-D4;origin_id=Tcan_04153.1;class=GPX;
scaffold123	Genewise	CDS	201389	201535	.	+	0	Parent=PHGpx-4_Tcani;reannot_id=O62327-D4;origin_id=Tcan_04153.1;class=GPX;
scaffold123	Genewise	CDS	201697	201894	.	+	0	Parent=PHGpx-4_Tcani;reannot_id=O62327-D4;origin_id=Tcan_04153.1;class=GPX;
scaffold228	Genewise	mRNA	355451	357402	.	-	.	ID=NPHGpx_Tcani;reannot_id=Q95003-D1;origin_id=Tcan_08085.1;class=GPX;
scaffold228	Genewise	CDS	355451	355657	.	-	0	Parent=NPHGpx_Tcani;reannot_id=Q95003-D1;origin_id=Tcan_08085.1;class=GPX;
scaffold228	Genewise	CDS	356199	356443	.	-	1	Parent=NPHGpx_Tcani;reannot_id=Q95003-D1;origin_id=Tcan_08085.1;class=GPX;
scaffold228	Genewise	CDS	357258	357402	.	-	0	Parent=NPHGpx_Tcani;reannot_id=Q95003-D1;origin_id=Tcan_08085.1;class=GPX;
scaffold567	Genewise	mRNA	137508	141272	.	+	.	ID=Prx6_Tcani;reannot_id=O17433-D1;origin_id=Tcan_14390.1;class=Prx;
scaffold567	Genewise	CDS	137508	137724	.	+	0	Parent=Prx6_Tcani;reannot_id=O17433-D1;origin_id=Tcan_14390.1;class=Prx;
scaffold567	Genewise	CDS	138573	138688	.	+	1	Parent=Prx6_Tcani;reannot_id=O17433-D1;origin_id=Tcan_14390.1;class=Prx;
scaffold567	Genewise	CDS	139051	139124	.	+	0	Parent=Prx6_Tcani;reannot_id=O17433-D1;origin_id=Tcan_14390.1;class=Prx;
scaffold567	Genewise	CDS	139819	139891	.	+	2	Parent=Prx6_Tcani;reannot_id=O17433-D1;origin_id=Tcan_14390.1;class=Prx;
scaffold567	Genewise	CDS	141144	141272	.	+	0	Parent=Prx6_Tcani;reannot_id=O17433-D1;origin_id=Tcan_14390.1;class=Prx;
scaffold154	Genewise	mRNA	374863	378743	.	+	.	ID=Prx1-1_Tcani;reannot_id=Q21824-D1;origin_id=Tcan_05609.1;class=Prx;
scaffold154	Genewise	CDS	374863	374960	.	+	0	Parent=Prx1-1_Tcani;reannot_id=Q21824-D1;origin_id=Tcan_05609.1;class=Prx;
scaffold154	Genewise	CDS	376763	376922	.	+	2	Parent=Prx1-1_Tcani;reannot_id=Q21824-D1;origin_id=Tcan_05609.1;class=Prx;
scaffold154	Genewise	CDS	377156	377235	.	+	0	Parent=Prx1-1_Tcani;reannot_id=Q21824-D1;origin_id=Tcan_05609.1;class=Prx;
scaffold154	Genewise	CDS	377736	377866	.	+	2	Parent=Prx1-1_Tcani;reannot_id=Q21824-D1;origin_id=Tcan_05609.1;class=Prx;
scaffold154	Genewise	CDS	378658	378743	.	+	1	Parent=Prx1-1_Tcani;reannot_id=Q21824-D1;origin_id=Tcan_05609.1;class=Prx;
scaffold2521	Genewise	mRNA	16862	23576	.	-	.	ID=Prx1-2_Tcani;reannot_id=Q9NL98-D1;origin_id=Tcan_08625.1;class=Prx;
scaffold2521	Genewise	CDS	16862	16942	.	-	0	Parent=Prx1-2_Tcani;reannot_id=Q9NL98-D1;origin_id=Tcan_08625.1;class=Prx;
scaffold2521	Genewise	CDS	21041	21170	.	-	2	Parent=Prx1-2_Tcani;reannot_id=Q9NL98-D1;origin_id=Tcan_08625.1;class=Prx;
scaffold2521	Genewise	CDS	21461	21700	.	-	2	Parent=Prx1-2_Tcani;reannot_id=Q9NL98-D1;origin_id=Tcan_08625.1;class=Prx;
scaffold2521	Genewise	CDS	23443	23576	.	-	0	Parent=Prx1-2_Tcani;reannot_id=Q9NL98-D1;origin_id=Tcan_08625.1;class=Prx;
scaffold245	Genewise	mRNA	165599	168714	.	+	.	ID=SOD2_Tcani;reannot_id=P31161-D1;origin_id=Tcan_08495.1;class=SOD;
scaffold245	Genewise	CDS	165599	165758	.	+	0	Parent=SOD2_Tcani;reannot_id=P31161-D1;origin_id=Tcan_08495.1;class=SOD;
scaffold245	Genewise	CDS	166676	166789	.	+	1	Parent=SOD2_Tcani;reannot_id=P31161-D1;origin_id=Tcan_08495.1;class=SOD;
scaffold245	Genewise	CDS	168126	168305	.	+	1	Parent=SOD2_Tcani;reannot_id=P31161-D1;origin_id=Tcan_08495.1;class=SOD;
scaffold245	Genewise	CDS	168572	168714	.	+	1	Parent=SOD2_Tcani;reannot_id=P31161-D1;origin_id=Tcan_08495.1;class=SOD;
scaffold1754	Genewise	mRNA	2422	3161	.	-	.	ID=SOD3-1_Tcani;reannot_id=P34461-D4;origin_id=Tcan_06530.1;class=SOD;
scaffold1754	Genewise	CDS	2422	2601	.	-	0	Parent=SOD3-1_Tcani;reannot_id=P34461-D4;origin_id=Tcan_06530.1;class=SOD;
scaffold1754	Genewise	CDS	2973	3161	.	-	0	Parent=SOD3-1_Tcani;reannot_id=P34461-D4;origin_id=Tcan_06530.1;class=SOD;
scaffold1754	Genewise	mRNA	989	1765	.	-	.	ID=SOD3-2_Tcani;reannot_id=P34697-D9;origin_id=Tcan_06530.1;class=SOD;
scaffold1754	Genewise	CDS	989	1183	.	-	0	Parent=SOD3-2_Tcani;reannot_id=P34697-D9;origin_id=Tcan_06530.1;class=SOD;
scaffold1754	Genewise	CDS	1574	1765	.	-	0	Parent=SOD3-2_Tcani;reannot_id=P34697-D9;origin_id=Tcan_06530.1;class=SOD;
scaffold666	Genewise	mRNA	26712	29210	.	-	.	ID=SOD3-4_Tcani;reannot_id=P51547-D1;origin_id=Tcan_15866.1;class=SOD;
scaffold666	Genewise	CDS	26712	26897	.	-	0	Parent=SOD3-4_Tcani;reannot_id=P51547-D1;origin_id=Tcan_15866.1;class=SOD;
scaffold666	Genewise	CDS	29022	29210	.	-	0	Parent=SOD3-4_Tcani;reannot_id=P51547-D1;origin_id=Tcan_15866.1;class=SOD;
scaffold666	Genewise	mRNA	44872	45639	.	-	.	ID=SOD3-3_Tcani;reannot_id=P51547-D10;origin_id=Tcan_00027.1;class=SOD;
scaffold666	Genewise	CDS	44872	45057	.	-	0	Parent=SOD3-3_Tcani;reannot_id=P51547-D10;origin_id=Tcan_00027.1;class=SOD;
scaffold666	Genewise	CDS	45448	45639	.	-	0	Parent=SOD3-3_Tcani;reannot_id=P51547-D10;origin_id=Tcan_00027.1;class=SOD;
scaffold536	Genewise	mRNA	173069	174343	.	+	.	ID=SOD3-5_Tcani;reannot_id=P51547-D2;origin_id=Tcan_13910.1;class=SOD;
scaffold536	Genewise	CDS	173069	173257	.	+	0	Parent=SOD3-5_Tcani;reannot_id=P51547-D2;origin_id=Tcan_13910.1;class=SOD;
scaffold536	Genewise	CDS	174158	174343	.	+	0	Parent=SOD3-5_Tcani;reannot_id=P51547-D2;origin_id=Tcan_13910.1;class=SOD;
scaffold666	Genewise	mRNA	34012	34831	.	-	.	ID=SOD3-6_Tcani;reannot_id=P51547-D3;origin_id=Tcan_15867.1;class=SOD;
scaffold666	Genewise	CDS	34012	34197	.	-	0	Parent=SOD3-6_Tcani;reannot_id=P51547-D3;origin_id=Tcan_15867.1;class=SOD;
scaffold666	Genewise	CDS	34637	34831	.	-	0	Parent=SOD3-6_Tcani;reannot_id=P51547-D3;origin_id=Tcan_15867.1;class=SOD;
scaffold536	Genewise	mRNA	177221	178222	.	-	.	ID=SOD3-7_Tcani;reannot_id=P51547-D7;origin_id=Tcan_13907.1;class=SOD;
scaffold536	Genewise	CDS	177221	177406	.	-	0	Parent=SOD3-7_Tcani;reannot_id=P51547-D7;origin_id=Tcan_13907.1;class=SOD;
scaffold536	Genewise	CDS	178040	178222	.	-	0	Parent=SOD3-7_Tcani;reannot_id=P51547-D7;origin_id=Tcan_13907.1;class=SOD;
scaffold797	Genewise	mRNA	143102	144207	.	+	.	ID=SOD3-8_Tcani;reannot_id=Q07449-D2;origin_id=Tcan_17243.1;class=SOD;
scaffold797	Genewise	CDS	143102	143341	.	+	0	Parent=SOD3-8_Tcani;reannot_id=Q07449-D2;origin_id=Tcan_17243.1;class=SOD;
scaffold797	Genewise	CDS	144013	144207	.	+	0	Parent=SOD3-8_Tcani;reannot_id=Q07449-D2;origin_id=Tcan_17243.1;class=SOD;
scaffold228	Genewise	mRNA	965768	966883	.	-	.	ID=SOD3-9_Tcani;reannot_id=Q07449-D3;origin_id=Tcan_08064.1;class=SOD;
scaffold228	Genewise	CDS	965768	965962	.	-	0	Parent=SOD3-9_Tcani;reannot_id=Q07449-D3;origin_id=Tcan_08064.1;class=SOD;
scaffold228	Genewise	CDS	966644	966883	.	-	0	Parent=SOD3-9_Tcani;reannot_id=Q07449-D3;origin_id=Tcan_08064.1;class=SOD;
scaffold1489	Genewise	mRNA	4946	5725	.	+	.	ID=SOD3-10_Tcani;reannot_id=Q07449-D4;origin_id=Tcan_05443.1;class=SOD;
scaffold1489	Genewise	CDS	4946	5137	.	+	0	Parent=SOD3-10_Tcani;reannot_id=Q07449-D4;origin_id=Tcan_05443.1;class=SOD;
scaffold1489	Genewise	CDS	5531	5725	.	+	0	Parent=SOD3-10_Tcani;reannot_id=Q07449-D4;origin_id=Tcan_05443.1;class=SOD;
scaffold148	Genewise	mRNA	417502	420692	.	+	.	ID=SOD1_Tcani;reannot_id=Q27666-D1;origin_id=Tcan_05396.1;class=SOD;
scaffold148	Genewise	CDS	417502	417663	.	+	0	Parent=SOD1_Tcani;reannot_id=Q27666-D1;origin_id=Tcan_05396.1;class=SOD;
scaffold148	Genewise	CDS	418726	418815	.	+	0	Parent=SOD1_Tcani;reannot_id=Q27666-D1;origin_id=Tcan_05396.1;class=SOD;
scaffold148	Genewise	CDS	420534	420692	.	+	0	Parent=SOD1_Tcani;reannot_id=Q27666-D1;origin_id=Tcan_05396.1;class=SOD;
