# Supplementary material for: Speciation and adaptive evolution reshape antioxidant enzymatic system diversity across the phylum Nematoda
Source: BMC Biol. 2020 Nov 26;18:181. doi: 10.1186/s12915-020-00896-z (PMC7694339; doi:10.1186/s12915-020-00896-z)
Supplement: Supplementary file 4 — Additional file 4:. Protein-coding transcript (cds) and Protein-coding transcript translation (pep) sequences, and GFF (gff) files of antioxidant enzymes in 58 nematodes. [file 12915_2020_896_MOESM4_ESM.zip › Additional file 4-gff and sequences of re-annoted antioxidant enzymes in 58 nematodes/58_nematodes_antioxidant_enzymes/gff/trichinella_spiralis.PRJNA12603.antioxidant.gff]

GL622787	Genewise	mRNA	9154261	9154795	.	-	.	ID=PHGpx-1_Tsp;reannot_id=Q00277-D1;origin_id=EFV56702;class=GPX;
GL622787	Genewise	CDS	9154261	9154342	.	-	2	Parent=PHGpx-1_Tsp;reannot_id=Q00277-D1;origin_id=EFV56702;class=GPX;
GL622787	Genewise	CDS	9154481	9154629	.	-	0	Parent=PHGpx-1_Tsp;reannot_id=Q00277-D1;origin_id=EFV56702;class=GPX;
GL622787	Genewise	CDS	9154691	9154795	.	-	0	Parent=PHGpx-1_Tsp;reannot_id=Q00277-D1;origin_id=EFV56702;class=GPX;
GL622787	Genewise	mRNA	9144972	9145595	.	+	.	ID=PHGpx-2_Tsp;reannot_id=Q00277-D3;origin_id=EFV56706;class=GPX;
GL622787	Genewise	CDS	9144972	9145070	.	+	0	Parent=PHGpx-2_Tsp;reannot_id=Q00277-D3;origin_id=EFV56706;class=GPX;
GL622787	Genewise	CDS	9145135	9145283	.	+	0	Parent=PHGpx-2_Tsp;reannot_id=Q00277-D3;origin_id=EFV56706;class=GPX;
GL622787	Genewise	CDS	9145472	9145595	.	+	2	Parent=PHGpx-2_Tsp;reannot_id=Q00277-D3;origin_id=EFV56706;class=GPX;
GL624878	Genewise	mRNA	242	1464	.	-	.	ID=Prx1-1_Tsp;reannot_id=P48822-D2;origin_id=EFV48983;class=Prx;
GL624878	Genewise	CDS	242	312	.	-	1	Parent=Prx1-1_Tsp;reannot_id=P48822-D2;origin_id=EFV48983;class=Prx;
GL624878	Genewise	CDS	739	869	.	-	2	Parent=Prx1-1_Tsp;reannot_id=P48822-D2;origin_id=EFV48983;class=Prx;
GL624878	Genewise	CDS	968	1067	.	-	1	Parent=Prx1-1_Tsp;reannot_id=P48822-D2;origin_id=EFV48983;class=Prx;
GL624878	Genewise	CDS	1135	1274	.	-	2	Parent=Prx1-1_Tsp;reannot_id=P48822-D2;origin_id=EFV48983;class=Prx;
GL624878	Genewise	CDS	1346	1464	.	-	0	Parent=Prx1-1_Tsp;reannot_id=P48822-D2;origin_id=EFV48983;class=Prx;
GL622787	Genewise	mRNA	163559	164749	.	-	.	ID=Prx1-2_Tsp;reannot_id=P48822-D3;origin_id=EFV58920;class=Prx;
GL622787	Genewise	CDS	163559	163623	.	-	1	Parent=Prx1-2_Tsp;reannot_id=P48822-D3;origin_id=EFV58920;class=Prx;
GL622787	Genewise	CDS	164056	164186	.	-	2	Parent=Prx1-2_Tsp;reannot_id=P48822-D3;origin_id=EFV58920;class=Prx;
GL622787	Genewise	CDS	164253	164352	.	-	1	Parent=Prx1-2_Tsp;reannot_id=P48822-D3;origin_id=EFV58920;class=Prx;
GL622787	Genewise	CDS	164420	164559	.	-	2	Parent=Prx1-2_Tsp;reannot_id=P48822-D3;origin_id=EFV58920;class=Prx;
GL622787	Genewise	CDS	164631	164749	.	-	0	Parent=Prx1-2_Tsp;reannot_id=P48822-D3;origin_id=EFV58920;class=Prx;
GL622787	Genewise	mRNA	1677930	1678511	.	+	.	ID=Prx1-3_Tsp;reannot_id=Q9NL98-D1;origin_id=EFV58536;class=Prx;
GL622787	Genewise	CDS	1677930	1678511	.	+	0	Parent=Prx1-3_Tsp;reannot_id=Q9NL98-D1;origin_id=EFV58536;class=Prx;
GL622787	Genewise	mRNA	4108526	4109113	.	+	.	ID=Prx1-4_Tsp;reannot_id=Q9NL98-D2;origin_id=EFV57923;class=Prx;
GL622787	Genewise	CDS	4108526	4109113	.	+	0	Parent=Prx1-4_Tsp;reannot_id=Q9NL98-D2;origin_id=EFV57923;class=Prx;
GL628387	Genewise	mRNA	310	1061	.	+	.	ID=SOD2-1_Tsp;reannot_id=P31161-D1;origin_id=EFV49687;class=SOD;
GL628387	Genewise	CDS	310	472	.	+	0	Parent=SOD2-1_Tsp;reannot_id=P31161-D1;origin_id=EFV49687;class=SOD;
GL628387	Genewise	CDS	549	845	.	+	1	Parent=SOD2-1_Tsp;reannot_id=P31161-D1;origin_id=EFV49687;class=SOD;
GL628387	Genewise	CDS	919	1061	.	+	1	Parent=SOD2-1_Tsp;reannot_id=P31161-D1;origin_id=EFV49687;class=SOD;
GL622787	Genewise	mRNA	7904801	7905554	.	+	.	ID=SOD2-2_Tsp;reannot_id=P31161-D2;origin_id=EFV57014;class=SOD;
GL622787	Genewise	CDS	7904801	7904963	.	+	0	Parent=SOD2-2_Tsp;reannot_id=P31161-D2;origin_id=EFV57014;class=SOD;
GL622787	Genewise	CDS	7905042	7905338	.	+	1	Parent=SOD2-2_Tsp;reannot_id=P31161-D2;origin_id=EFV57014;class=SOD;
GL622787	Genewise	CDS	7905412	7905554	.	+	1	Parent=SOD2-2_Tsp;reannot_id=P31161-D2;origin_id=EFV57014;class=SOD;
GL622784	Genewise	mRNA	2240600	2241264	.	+	.	ID=SOD1_Tsp;reannot_id=P41962-D1;origin_id=EFV61955;class=SOD;
GL622784	Genewise	CDS	2240600	2240665	.	+	0	Parent=SOD1_Tsp;reannot_id=P41962-D1;origin_id=EFV61955;class=SOD;
GL622784	Genewise	CDS	2240717	2240875	.	+	0	Parent=SOD1_Tsp;reannot_id=P41962-D1;origin_id=EFV61955;class=SOD;
GL622784	Genewise	CDS	2240973	2241126	.	+	0	Parent=SOD1_Tsp;reannot_id=P41962-D1;origin_id=EFV61955;class=SOD;
GL622784	Genewise	CDS	2241179	2241264	.	+	1	Parent=SOD1_Tsp;reannot_id=P41962-D1;origin_id=EFV61955;class=SOD;
