# Supplementary material for: Speciation and adaptive evolution reshape antioxidant enzymatic system diversity across the phylum Nematoda
Source: BMC Biol. 2020 Nov 26;18:181. doi: 10.1186/s12915-020-00896-z (PMC7694339; doi:10.1186/s12915-020-00896-z)
Supplement: Supplementary file 4 — Additional file 4:. Protein-coding transcript (cds) and Protein-coding transcript translation (pep) sequences, and GFF (gff) files of antioxidant enzymes in 58 nematodes. [file 12915_2020_896_MOESM4_ESM.zip › Additional file 4-gff and sequences of re-annoted antioxidant enzymes in 58 nematodes/58_nematodes_antioxidant_enzymes/gff/trichuris_muris.PRJEB126.antioxidant.gff]

scaffold14	Genewise	mRNA	818711	819150	.	-	.	ID=PHGpx-1_Tmu;reannot_id=Q00277-D1;origin_id=TMUE_s0014011800;class=GPX;
scaffold14	Genewise	CDS	818711	818992	.	-	0	Parent=PHGpx-1_Tmu;reannot_id=Q00277-D1;origin_id=TMUE_s0014011800;class=GPX;
scaffold14	Genewise	CDS	819046	819150	.	-	0	Parent=PHGpx-1_Tmu;reannot_id=Q00277-D1;origin_id=TMUE_s0014011800;class=GPX;
scaffold14	Genewise	mRNA	822001	822611	.	-	.	ID=PHGpx-2_Tmu;reannot_id=Q00277-D2;origin_id=TMUE_s0014011900;class=GPX;
scaffold14	Genewise	CDS	822001	822070	.	-	2	Parent=PHGpx-2_Tmu;reannot_id=Q00277-D2;origin_id=TMUE_s0014011900;class=GPX;
scaffold14	Genewise	CDS	822130	822329	.	-	0	Parent=PHGpx-2_Tmu;reannot_id=Q00277-D2;origin_id=TMUE_s0014011900;class=GPX;
scaffold14	Genewise	CDS	822334	822472	.	-	2	Parent=PHGpx-2_Tmu;reannot_id=Q00277-D2;origin_id=TMUE_s0014011900;class=GPX;
scaffold14	Genewise	CDS	822526	822611	.	-	0	Parent=PHGpx-2_Tmu;reannot_id=Q00277-D2;origin_id=TMUE_s0014011900;class=GPX;
scaffold12	Genewise	mRNA	78262	79173	.	-	.	ID=Prx1-1_Tmu;reannot_id=P48822-D1;origin_id=TMUE_s0012001500;class=Prx;
scaffold12	Genewise	CDS	78262	78344	.	-	1	Parent=Prx1-1_Tmu;reannot_id=P48822-D1;origin_id=TMUE_s0012001500;class=Prx;
scaffold12	Genewise	CDS	78522	78652	.	-	2	Parent=Prx1-1_Tmu;reannot_id=P48822-D1;origin_id=TMUE_s0012001500;class=Prx;
scaffold12	Genewise	CDS	78710	78813	.	-	0	Parent=Prx1-1_Tmu;reannot_id=P48822-D1;origin_id=TMUE_s0012001500;class=Prx;
scaffold12	Genewise	CDS	78869	79004	.	-	2	Parent=Prx1-1_Tmu;reannot_id=P48822-D1;origin_id=TMUE_s0012001500;class=Prx;
scaffold12	Genewise	CDS	79055	79173	.	-	0	Parent=Prx1-1_Tmu;reannot_id=P48822-D1;origin_id=TMUE_s0012001500;class=Prx;
scaffold7	Genewise	mRNA	428817	429392	.	-	.	ID=Prx1-2_Tmu;reannot_id=Q9NL98-D1;origin_id=TMUE_s0007005500;class=Prx;
scaffold7	Genewise	CDS	428817	429392	.	-	0	Parent=Prx1-2_Tmu;reannot_id=Q9NL98-D1;origin_id=TMUE_s0007005500;class=Prx;
scaffold136	Genewise	mRNA	156479	157233	.	+	.	ID=SOD2_Tmu;reannot_id=P31161-D1;origin_id=TMUE_s0136002900;class=SOD;
scaffold136	Genewise	CDS	156479	156635	.	+	0	Parent=SOD2_Tmu;reannot_id=P31161-D1;origin_id=TMUE_s0136002900;class=SOD;
scaffold136	Genewise	CDS	156686	156802	.	+	1	Parent=SOD2_Tmu;reannot_id=P31161-D1;origin_id=TMUE_s0136002900;class=SOD;
scaffold136	Genewise	CDS	156853	157032	.	+	1	Parent=SOD2_Tmu;reannot_id=P31161-D1;origin_id=TMUE_s0136002900;class=SOD;
scaffold136	Genewise	CDS	157091	157233	.	+	1	Parent=SOD2_Tmu;reannot_id=P31161-D1;origin_id=TMUE_s0136002900;class=SOD;
scaffold78	Genewise	mRNA	320934	321489	.	-	.	ID=SOD1_Tmu;reannot_id=P41962-D1;origin_id=TMUE_s0078004700;class=SOD;
scaffold78	Genewise	CDS	320934	321019	.	-	1	Parent=SOD1_Tmu;reannot_id=P41962-D1;origin_id=TMUE_s0078004700;class=SOD;
scaffold78	Genewise	CDS	321124	321277	.	-	0	Parent=SOD1_Tmu;reannot_id=P41962-D1;origin_id=TMUE_s0078004700;class=SOD;
scaffold78	Genewise	CDS	321328	321489	.	-	0	Parent=SOD1_Tmu;reannot_id=P41962-D1;origin_id=TMUE_s0078004700;class=SOD;
scaffold63	Genewise	mRNA	81043	81529	.	+	.	ID=SOD3_Tmu;reannot_id=P41963-D1;origin_id=TMUE_s0063001000;class=SOD;
scaffold63	Genewise	CDS	81043	81282	.	+	0	Parent=SOD3_Tmu;reannot_id=P41963-D1;origin_id=TMUE_s0063001000;class=SOD;
scaffold63	Genewise	CDS	81344	81529	.	+	0	Parent=SOD3_Tmu;reannot_id=P41963-D1;origin_id=TMUE_s0063001000;class=SOD;
