# Supplementary material for: Speciation and adaptive evolution reshape antioxidant enzymatic system diversity across the phylum Nematoda
Source: BMC Biol. 2020 Nov 26;18:181. doi: 10.1186/s12915-020-00896-z (PMC7694339; doi:10.1186/s12915-020-00896-z)
Supplement: Supplementary file 4 — Additional file 4:. Protein-coding transcript (cds) and Protein-coding transcript translation (pep) sequences, and GFF (gff) files of antioxidant enzymes in 58 nematodes. [file 12915_2020_896_MOESM4_ESM.zip › Additional file 4-gff and sequences of re-annoted antioxidant enzymes in 58 nematodes/58_nematodes_antioxidant_enzymes/gff/trichuris_suis.PRJNA208416.antioxidant.gff]

scaffold74	Genewise	mRNA	834104	834548	.	-	.	ID=PHGpx-1_Tsu;reannot_id=Q00277-D1;origin_id=M514_04264;class=GPX;
scaffold74	Genewise	CDS	834104	834185	.	-	2	Parent=PHGpx-1_Tsu;reannot_id=Q00277-D1;origin_id=M514_04264;class=GPX;
scaffold74	Genewise	CDS	834241	834389	.	-	0	Parent=PHGpx-1_Tsu;reannot_id=Q00277-D1;origin_id=M514_04264;class=GPX;
scaffold74	Genewise	CDS	834444	834548	.	-	0	Parent=PHGpx-1_Tsu;reannot_id=Q00277-D1;origin_id=M514_04264;class=GPX;
scaffold74	Genewise	mRNA	836202	836848	.	-	.	ID=PHGpx-2_Tsu;reannot_id=Q00277-D2;origin_id=M514_04264;class=GPX;
scaffold74	Genewise	CDS	836202	836310	.	-	2	Parent=PHGpx-2_Tsu;reannot_id=Q00277-D2;origin_id=M514_04264;class=GPX;
scaffold74	Genewise	CDS	836366	836521	.	-	2	Parent=PHGpx-2_Tsu;reannot_id=Q00277-D2;origin_id=M514_04264;class=GPX;
scaffold74	Genewise	CDS	836559	836708	.	-	2	Parent=PHGpx-2_Tsu;reannot_id=Q00277-D2;origin_id=M514_04264;class=GPX;
scaffold74	Genewise	CDS	836760	836848	.	-	0	Parent=PHGpx-2_Tsu;reannot_id=Q00277-D2;origin_id=M514_04264;class=GPX;
scaffold43	Genewise	mRNA	539293	540210	.	+	.	ID=Prx1-1_Tsu;reannot_id=P48822-D2;origin_id=M514_08294;class=Prx;
scaffold43	Genewise	CDS	539293	539411	.	+	0	Parent=Prx1-1_Tsu;reannot_id=P48822-D2;origin_id=M514_08294;class=Prx;
scaffold43	Genewise	CDS	539466	539601	.	+	2	Parent=Prx1-1_Tsu;reannot_id=P48822-D2;origin_id=M514_08294;class=Prx;
scaffold43	Genewise	CDS	539653	539756	.	+	0	Parent=Prx1-1_Tsu;reannot_id=P48822-D2;origin_id=M514_08294;class=Prx;
scaffold43	Genewise	CDS	539815	539945	.	+	2	Parent=Prx1-1_Tsu;reannot_id=P48822-D2;origin_id=M514_08294;class=Prx;
scaffold43	Genewise	CDS	540128	540210	.	+	1	Parent=Prx1-1_Tsu;reannot_id=P48822-D2;origin_id=M514_08294;class=Prx;
scaffold150	Genewise	mRNA	167952	168548	.	+	.	ID=Prx1-2_Tsu;reannot_id=Q17172-D1;origin_id=M514_03098;class=Prx;
scaffold150	Genewise	CDS	167952	168548	.	+	0	Parent=Prx1-2_Tsu;reannot_id=Q17172-D1;origin_id=M514_03098;class=Prx;
scaffold145	Genewise	mRNA	16680	17459	.	-	.	ID=SOD2_Tsu;reannot_id=P31161-D1;origin_id=M514_09570;class=SOD;
scaffold145	Genewise	CDS	16680	16822	.	-	1	Parent=SOD2_Tsu;reannot_id=P31161-D1;origin_id=M514_09570;class=SOD;
scaffold145	Genewise	CDS	16876	17055	.	-	1	Parent=SOD2_Tsu;reannot_id=P31161-D1;origin_id=M514_09570;class=SOD;
scaffold145	Genewise	CDS	17111	17459	.	-	0	Parent=SOD2_Tsu;reannot_id=P31161-D1;origin_id=M514_09570;class=SOD;
scaffold22	Genewise	mRNA	369950	370484	.	-	.	ID=SOD1_Tsu;reannot_id=P41962-D1;origin_id=M514_05621;class=SOD;
scaffold22	Genewise	CDS	369950	370035	.	-	1	Parent=SOD1_Tsu;reannot_id=P41962-D1;origin_id=M514_05621;class=SOD;
scaffold22	Genewise	CDS	370139	370292	.	-	0	Parent=SOD1_Tsu;reannot_id=P41962-D1;origin_id=M514_05621;class=SOD;
scaffold22	Genewise	CDS	370344	370484	.	-	0	Parent=SOD1_Tsu;reannot_id=P41962-D1;origin_id=M514_05621;class=SOD;
scaffold43	Genewise	mRNA	267753	268274	.	-	.	ID=SOD3_Tsu;reannot_id=Q01137-D2;origin_id=M514_10059;class=SOD;
scaffold43	Genewise	CDS	267753	267938	.	-	0	Parent=SOD3_Tsu;reannot_id=Q01137-D2;origin_id=M514_10059;class=SOD;
scaffold43	Genewise	CDS	267993	268274	.	-	0	Parent=SOD3_Tsu;reannot_id=Q01137-D2;origin_id=M514_10059;class=SOD;
