# Supplementary material for: Speciation and adaptive evolution reshape antioxidant enzymatic system diversity across the phylum Nematoda
Source: BMC Biol. 2020 Nov 26;18:181. doi: 10.1186/s12915-020-00896-z (PMC7694339; doi:10.1186/s12915-020-00896-z)
Supplement: Supplementary file 4 — Additional file 4:. Protein-coding transcript (cds) and Protein-coding transcript translation (pep) sequences, and GFF (gff) files of antioxidant enzymes in 58 nematodes. [file 12915_2020_896_MOESM4_ESM.zip › Additional file 4-gff and sequences of re-annoted antioxidant enzymes in 58 nematodes/58_nematodes_antioxidant_enzymes/gff/trichuris_trichiura.PRJEB535.antioxidant.gff]

TTRE_001509	Genewise	mRNA	1045	1485	.	-	.	ID=PHGpx-1_Ttr;reannot_id=Q00277-D1;origin_id=TTRE_0000905301-mRNA-1;class=GPX;
TTRE_001509	Genewise	CDS	1045	1126	.	-	2	Parent=PHGpx-1_Ttr;reannot_id=Q00277-D1;origin_id=TTRE_0000905301-mRNA-1;class=GPX;
TTRE_001509	Genewise	CDS	1181	1329	.	-	0	Parent=PHGpx-1_Ttr;reannot_id=Q00277-D1;origin_id=TTRE_0000905301-mRNA-1;class=GPX;
TTRE_001509	Genewise	CDS	1381	1485	.	-	0	Parent=PHGpx-1_Ttr;reannot_id=Q00277-D1;origin_id=TTRE_0000905301-mRNA-1;class=GPX;
TTRE_001509	Genewise	mRNA	3167	3779	.	-	.	ID=PHGpx-2_Ttr;reannot_id=Q00277-D2;origin_id=TTRE_0000905301-mRNA-1;class=GPX;
TTRE_001509	Genewise	CDS	3167	3248	.	-	2	Parent=PHGpx-2_Ttr;reannot_id=Q00277-D2;origin_id=TTRE_0000905301-mRNA-1;class=GPX;
TTRE_001509	Genewise	CDS	3304	3470	.	-	0	Parent=PHGpx-2_Ttr;reannot_id=Q00277-D2;origin_id=TTRE_0000905301-mRNA-1;class=GPX;
TTRE_001509	Genewise	CDS	3502	3646	.	-	2	Parent=PHGpx-2_Ttr;reannot_id=Q00277-D2;origin_id=TTRE_0000905301-mRNA-1;class=GPX;
TTRE_001509	Genewise	CDS	3694	3779	.	-	0	Parent=PHGpx-2_Ttr;reannot_id=Q00277-D2;origin_id=TTRE_0000905301-mRNA-1;class=GPX;
TTRE_000453	Genewise	mRNA	3440	4347	.	-	.	ID=Prx1-1_Ttr;reannot_id=Q21824-D1;origin_id=TTRE_0000633301-mRNA-1;class=Prx;
TTRE_000453	Genewise	CDS	3440	3525	.	-	1	Parent=Prx1-1_Ttr;reannot_id=Q21824-D1;origin_id=TTRE_0000633301-mRNA-1;class=Prx;
TTRE_000453	Genewise	CDS	3695	3825	.	-	2	Parent=Prx1-1_Ttr;reannot_id=Q21824-D1;origin_id=TTRE_0000633301-mRNA-1;class=Prx;
TTRE_000453	Genewise	CDS	3883	3986	.	-	0	Parent=Prx1-1_Ttr;reannot_id=Q21824-D1;origin_id=TTRE_0000633301-mRNA-1;class=Prx;
TTRE_000453	Genewise	CDS	4041	4176	.	-	2	Parent=Prx1-1_Ttr;reannot_id=Q21824-D1;origin_id=TTRE_0000633301-mRNA-1;class=Prx;
TTRE_000453	Genewise	CDS	4229	4347	.	-	0	Parent=Prx1-1_Ttr;reannot_id=Q21824-D1;origin_id=TTRE_0000633301-mRNA-1;class=Prx;
TTRE_001195	Genewise	mRNA	9233	9817	.	-	.	ID=Prx1-2_Ttr;reannot_id=Q9NL98-D1;origin_id=TTRE_0000862901-mRNA-1;class=Prx;
TTRE_001195	Genewise	CDS	9233	9817	.	-	0	Parent=Prx1-2_Ttr;reannot_id=Q9NL98-D1;origin_id=TTRE_0000862901-mRNA-1;class=Prx;
TTRE_000058	Genewise	mRNA	23818	24572	.	+	.	ID=SOD2_Ttr;reannot_id=P31161-D1;origin_id=TTRE_0000201701-mRNA-1;class=SOD;
TTRE_000058	Genewise	CDS	23818	23983	.	+	0	Parent=SOD2_Ttr;reannot_id=P31161-D1;origin_id=TTRE_0000201701-mRNA-1;class=SOD;
TTRE_000058	Genewise	CDS	24034	24150	.	+	1	Parent=SOD2_Ttr;reannot_id=P31161-D1;origin_id=TTRE_0000201701-mRNA-1;class=SOD;
TTRE_000058	Genewise	CDS	24195	24374	.	+	1	Parent=SOD2_Ttr;reannot_id=P31161-D1;origin_id=TTRE_0000201701-mRNA-1;class=SOD;
TTRE_000058	Genewise	CDS	24430	24572	.	+	1	Parent=SOD2_Ttr;reannot_id=P31161-D1;origin_id=TTRE_0000201701-mRNA-1;class=SOD;
TTRE_000033	Genewise	mRNA	204709	205249	.	+	.	ID=SOD1_Ttr;reannot_id=P41963-D1;origin_id=TTRE_0000137801-mRNA-1;class=SOD;
TTRE_000033	Genewise	CDS	204709	204861	.	+	0	Parent=SOD1_Ttr;reannot_id=P41963-D1;origin_id=TTRE_0000137801-mRNA-1;class=SOD;
TTRE_000033	Genewise	CDS	204913	205066	.	+	0	Parent=SOD1_Ttr;reannot_id=P41963-D1;origin_id=TTRE_0000137801-mRNA-1;class=SOD;
TTRE_000033	Genewise	CDS	205170	205249	.	+	1	Parent=SOD1_Ttr;reannot_id=P41963-D1;origin_id=TTRE_0000137801-mRNA-1;class=SOD;
TTRE_000055	Genewise	mRNA	84957	85478	.	-	.	ID=SOD3_Ttr;reannot_id=Q01137-D1;origin_id=TTRE_0000195101-mRNA-1;class=SOD;
TTRE_000055	Genewise	CDS	84957	85142	.	-	0	Parent=SOD3_Ttr;reannot_id=Q01137-D1;origin_id=TTRE_0000195101-mRNA-1;class=SOD;
TTRE_000055	Genewise	CDS	85197	85478	.	-	0	Parent=SOD3_Ttr;reannot_id=Q01137-D1;origin_id=TTRE_0000195101-mRNA-1;class=SOD;
