# Supplementary material for: Speciation and adaptive evolution reshape antioxidant enzymatic system diversity across the phylum Nematoda
Source: BMC Biol. 2020 Nov 26;18:181. doi: 10.1186/s12915-020-00896-z (PMC7694339; doi:10.1186/s12915-020-00896-z)
Supplement: Supplementary file 4 — Additional file 4:. Protein-coding transcript (cds) and Protein-coding transcript translation (pep) sequences, and GFF (gff) files of antioxidant enzymes in 58 nematodes. [file 12915_2020_896_MOESM4_ESM.zip › Additional file 4-gff and sequences of re-annoted antioxidant enzymes in 58 nematodes/58_nematodes_antioxidant_enzymes/gff/wuchereria_bancrofti.PRJNA275548.antioxidant.gff]

PairedContig_1345	Genewise	mRNA	7310	8004	.	+	.	ID=PHGpx-1_Wba;reannot_id=O02621-D2;origin_id=maker-PairedContig_1345-snap-gene-0.3-mRNA-1;class=GPX;
PairedContig_1345	Genewise	CDS	7310	7456	.	+	0	Parent=PHGpx-1_Wba;reannot_id=O02621-D2;origin_id=maker-PairedContig_1345-snap-gene-0.3-mRNA-1;class=GPX;
PairedContig_1345	Genewise	CDS	7604	7804	.	+	0	Parent=PHGpx-1_Wba;reannot_id=O02621-D2;origin_id=maker-PairedContig_1345-snap-gene-0.3-mRNA-1;class=GPX;
PairedContig_1345	Genewise	CDS	7930	8004	.	+	0	Parent=PHGpx-1_Wba;reannot_id=O02621-D2;origin_id=maker-PairedContig_1345-snap-gene-0.3-mRNA-1;class=GPX;
PairedContig_1270	Genewise	mRNA	1913	2835	.	-	.	ID=PHGpx-2_Wba;reannot_id=O62327-D2;origin_id=maker-PairedContig_1270-snap-gene-0.25-mRNA-1;class=GPX;
PairedContig_1270	Genewise	CDS	1913	2116	.	-	0	Parent=PHGpx-2_Wba;reannot_id=O62327-D2;origin_id=maker-PairedContig_1270-snap-gene-0.25-mRNA-1;class=GPX;
PairedContig_1270	Genewise	CDS	2689	2835	.	-	0	Parent=PHGpx-2_Wba;reannot_id=O62327-D2;origin_id=maker-PairedContig_1270-snap-gene-0.25-mRNA-1;class=GPX;
PairedContig_310	Genewise	mRNA	45871	47431	.	-	.	ID=NPHGpx_Wba;reannot_id=P35666-D1;origin_id=maker-PairedContig_310-snap-gene-1.26-mRNA-1;class=GPX;
PairedContig_310	Genewise	CDS	45871	46071	.	-	0	Parent=NPHGpx_Wba;reannot_id=P35666-D1;origin_id=maker-PairedContig_310-snap-gene-1.26-mRNA-1;class=GPX;
PairedContig_310	Genewise	CDS	46366	46610	.	-	1	Parent=NPHGpx_Wba;reannot_id=P35666-D1;origin_id=maker-PairedContig_310-snap-gene-1.26-mRNA-1;class=GPX;
PairedContig_310	Genewise	CDS	46948	47106	.	-	1	Parent=NPHGpx_Wba;reannot_id=P35666-D1;origin_id=maker-PairedContig_310-snap-gene-1.26-mRNA-1;class=GPX;
PairedContig_310	Genewise	CDS	47368	47431	.	-	0	Parent=NPHGpx_Wba;reannot_id=P35666-D1;origin_id=maker-PairedContig_310-snap-gene-1.26-mRNA-1;class=GPX;
PairedContig_262	Genewise	mRNA	30240	31847	.	-	.	ID=SOD2_Wba;reannot_id=P41981-D1;origin_id=maker-PairedContig_262-snap-gene-0.14-mRNA-1;class=SOD;
PairedContig_262	Genewise	CDS	30240	30382	.	-	1	Parent=SOD2_Wba;reannot_id=P41981-D1;origin_id=maker-PairedContig_262-snap-gene-0.14-mRNA-1;class=SOD;
PairedContig_262	Genewise	CDS	30600	30779	.	-	1	Parent=SOD2_Wba;reannot_id=P41981-D1;origin_id=maker-PairedContig_262-snap-gene-0.14-mRNA-1;class=SOD;
PairedContig_262	Genewise	CDS	30978	31097	.	-	1	Parent=SOD2_Wba;reannot_id=P41981-D1;origin_id=maker-PairedContig_262-snap-gene-0.14-mRNA-1;class=SOD;
PairedContig_262	Genewise	CDS	31451	31629	.	-	2	Parent=SOD2_Wba;reannot_id=P41981-D1;origin_id=maker-PairedContig_262-snap-gene-0.14-mRNA-1;class=SOD;
PairedContig_262	Genewise	CDS	31801	31847	.	-	0	Parent=SOD2_Wba;reannot_id=P41981-D1;origin_id=maker-PairedContig_262-snap-gene-0.14-mRNA-1;class=SOD;
SSBO01000012.1	Genewise	mRNA	17901902	17903944	.	-	.	ID=Prx6_Wba;reannot_id=O17433-D1;origin_id=NA;class=Prx;NCBI_assembly=GCA_005281725.1;
SSBO01000012.1	Genewise	CDS	17901902	17902030	.	-	0	Parent=Prx6_Wba;reannot_id=O17433-D1;origin_id=NA;class=Prx;NCBI_assembly=GCA_005281725.1;
SSBO01000012.1	Genewise	CDS	17902228	17902300	.	-	2	Parent=Prx6_Wba;reannot_id=O17433-D1;origin_id=NA;class=Prx;NCBI_assembly=GCA_005281725.1;
SSBO01000012.1	Genewise	CDS	17902825	17902898	.	-	0	Parent=Prx6_Wba;reannot_id=O17433-D1;origin_id=NA;class=Prx;NCBI_assembly=GCA_005281725.1;
SSBO01000012.1	Genewise	CDS	17903129	17903244	.	-	1	Parent=Prx6_Wba;reannot_id=O17433-D1;origin_id=NA;class=Prx;NCBI_assembly=GCA_005281725.1;
SSBO01000012.1	Genewise	CDS	17903401	17903615	.	-	2	Parent=Prx6_Wba;reannot_id=O17433-D1;origin_id=NA;class=Prx;NCBI_assembly=GCA_005281725.1;
SSBO01000012.1	Genewise	CDS	17903847	17903944	.	-	0	Parent=Prx6_Wba;reannot_id=O17433-D1;origin_id=NA;class=Prx;NCBI_assembly=GCA_005281725.1;
SSBO01000012.1	Genewise	mRNA	6736050	6737240	.	-	.	ID=Prx1-2_Wba;reannot_id=P48822-D1;origin_id=NA;class=Prx;NCBI_assembly=GCA_005281725.1;
SSBO01000012.1	Genewise	CDS	6736050	6736272	.	-	2	Parent=Prx1-2_Wba;reannot_id=P48822-D1;origin_id=NA;class=Prx;NCBI_assembly=GCA_005281725.1;
SSBO01000012.1	Genewise	CDS	6736406	6736485	.	-	0	Parent=Prx1-2_Wba;reannot_id=P48822-D1;origin_id=NA;class=Prx;NCBI_assembly=GCA_005281725.1;
SSBO01000012.1	Genewise	CDS	6736576	6736735	.	-	2	Parent=Prx1-2_Wba;reannot_id=P48822-D1;origin_id=NA;class=Prx;NCBI_assembly=GCA_005281725.1;
SSBO01000012.1	Genewise	CDS	6736930	6737021	.	-	0	Parent=Prx1-2_Wba;reannot_id=P48822-D1;origin_id=NA;class=Prx;NCBI_assembly=GCA_005281725.1;
SSBO01000012.1	Genewise	CDS	6737130	6737240	.	-	0	Parent=Prx1-2_Wba;reannot_id=P48822-D1;origin_id=NA;class=Prx;NCBI_assembly=GCA_005281725.1;
SSBO01000012.1	Genewise	mRNA	6707769	6708746	.	-	.	ID=Prx1-3_Wba;reannot_id=P48822-D2;origin_id=NA;class=Prx;NCBI_assembly=GCA_005281725.1;
SSBO01000012.1	Genewise	CDS	6707769	6707991	.	-	2	Parent=Prx1-3_Wba;reannot_id=P48822-D2;origin_id=NA;class=Prx;NCBI_assembly=GCA_005281725.1;
SSBO01000012.1	Genewise	CDS	6708125	6708204	.	-	0	Parent=Prx1-3_Wba;reannot_id=P48822-D2;origin_id=NA;class=Prx;NCBI_assembly=GCA_005281725.1;
SSBO01000012.1	Genewise	CDS	6708295	6708454	.	-	2	Parent=Prx1-3_Wba;reannot_id=P48822-D2;origin_id=NA;class=Prx;NCBI_assembly=GCA_005281725.1;
SSBO01000012.1	Genewise	CDS	6708649	6708746	.	-	0	Parent=Prx1-3_Wba;reannot_id=P48822-D2;origin_id=NA;class=Prx;NCBI_assembly=GCA_005281725.1;
SSBO01000003.1	Genewise	mRNA	10098565	10099881	.	-	.	ID=Prx1-1_Wba;reannot_id=Q17172-D1;origin_id=NA;class=Prx;NCBI_assembly=GCA_005281725.1;
SSBO01000003.1	Genewise	CDS	10098565	10098645	.	-	0	Parent=Prx1-1_Wba;reannot_id=Q17172-D1;origin_id=NA;class=Prx;NCBI_assembly=GCA_005281725.1;
SSBO01000003.1	Genewise	CDS	10098908	10099037	.	-	2	Parent=Prx1-1_Wba;reannot_id=Q17172-D1;origin_id=NA;class=Prx;NCBI_assembly=GCA_005281725.1;
SSBO01000003.1	Genewise	CDS	10099279	10099518	.	-	2	Parent=Prx1-1_Wba;reannot_id=Q17172-D1;origin_id=NA;class=Prx;NCBI_assembly=GCA_005281725.1;
SSBO01000003.1	Genewise	CDS	10099736	10099881	.	-	0	Parent=Prx1-1_Wba;reannot_id=Q17172-D1;origin_id=NA;class=Prx;NCBI_assembly=GCA_005281725.1;
SSBO01000006.1	Genewise	mRNA	473264	474293	.	+	.	ID=SOD1_Wba;reannot_id=P41962-D1;origin_id=NA;class=SOD;NCBI_assembly=GCA_005281725.1;
SSBO01000006.1	Genewise	CDS	473264	473329	.	+	0	Parent=SOD1_Wba;reannot_id=P41962-D1;origin_id=NA;class=SOD;NCBI_assembly=GCA_005281725.1;
SSBO01000006.1	Genewise	CDS	473597	473755	.	+	0	Parent=SOD1_Wba;reannot_id=P41962-D1;origin_id=NA;class=SOD;NCBI_assembly=GCA_005281725.1;
SSBO01000006.1	Genewise	CDS	473944	474033	.	+	0	Parent=SOD1_Wba;reannot_id=P41962-D1;origin_id=NA;class=SOD;NCBI_assembly=GCA_005281725.1;
SSBO01000006.1	Genewise	CDS	474135	474293	.	+	0	Parent=SOD1_Wba;reannot_id=P41962-D1;origin_id=NA;class=SOD;NCBI_assembly=GCA_005281725.1;
SSBO01000006.1	Genewise	mRNA	476915	477585	.	-	.	ID=SOD1-like_Wba;reannot_id=P41963-D2;origin_id=NA;class=SOD;NCBI_assembly=GCA_005281725.1;
SSBO01000006.1	Genewise	CDS	476915	477067	.	-	0	Parent=SOD1-like_Wba;reannot_id=P41963-D2;origin_id=NA;class=SOD;NCBI_assembly=GCA_005281725.1;
SSBO01000006.1	Genewise	CDS	477147	477236	.	-	0	Parent=SOD1-like_Wba;reannot_id=P41963-D2;origin_id=NA;class=SOD;NCBI_assembly=GCA_005281725.1;
SSBO01000006.1	Genewise	CDS	477436	477585	.	-	0	Parent=SOD1-like_Wba;reannot_id=P41963-D2;origin_id=NA;class=SOD;NCBI_assembly=GCA_005281725.1;
