# Supplementary material for: Speciation and adaptive evolution reshape antioxidant enzymatic system diversity across the phylum Nematoda
Source: BMC Biol. 2020 Nov 26;18:181. doi: 10.1186/s12915-020-00896-z (PMC7694339; doi:10.1186/s12915-020-00896-z)
Supplement: Supplementary file 4 — Additional file 4:. Protein-coding transcript (cds) and Protein-coding transcript translation (pep) sequences, and GFF (gff) files of antioxidant enzymes in 58 nematodes. [file 12915_2020_896_MOESM4_ESM.zip › 12915_2020_896_MOESM4_ESM.xlsx]

## Sheet: Trichuris suis
	SRA metadata												summary of genome alignment with hisat2
PMID	Run	Sample name in this study	Library Name	Bases	Bytes	Center Name	Instrument	LibraryLayout	Organism	BioProject		Run	Total reads	Number of paired reads	unique mapping aligned concordantly (paired)	ratio of unique mapping aligned concordantly (paired)	Overall alignemnt
24929829	SRR1041651	L1/2	Trichuris suis L1/L2 (50:50) larvae mRNA library	3631950360	2301725997	UNIVERSITY OF MELBOURNE	Illumina HiSeq 2000	PAIRED	Trichuris suis	PRJNA208415		SRR1041651	40211000	20105500	17622414	0.8765	0.9087
	SRR1041652	L3	Trichuris suis L3 larvae mRNA library	3708632700	2393715590	UNIVERSITY OF MELBOURNE	Illumina HiSeq 2000	PAIRED	Trichuris suis	PRJNA208415		SRR1041652	41050794	20525397	17975622	0.8758	0.9501
	SRR1041653	L4	Trichuris suis L4 larvae mRNA library	3716828820	2511791828	UNIVERSITY OF MELBOURNE	Illumina HiSeq 2000	PAIRED	Trichuris suis	PRJNA208415		SRR1041653	41073566	20536783	17959989	0.8745	0.9445
	SRR1041654	AM	Trichuris suis male mRNA library	3457542060	2242939216	UNIVERSITY OF MELBOURNE	Illumina HiSeq 2000	PAIRED	Trichuris suis	PRJNA208415		SRR1041654	38270728	19135364	17074773	0.8923	0.9479
	SRR1041655	AF	Trichuris suis female mRNA library	3414813120	2314445584	UNIVERSITY OF MELBOURNE	Illumina HiSeq 2000	PAIRED	Trichuris suis	PRJNA208415		SRR1041655	37768090	18884045	15587421	0.8254	0.9385
	SRR1041656	AM_posterior	Trichuris suis male posterior body mRNA library	3551450760	2351773291	UNIVERSITY OF MELBOURNE	Illumina HiSeq 2000	PAIRED	Trichuris suis	PRJNA208415		SRR1041656	39275022	19637511	17708826	0.9018	0.945
	SRR1041657	AF_posterior	Trichuris suis female posterior body mRNA library	3712396860	2404591340	UNIVERSITY OF MELBOURNE	Illumina HiSeq 2000	PAIRED	Trichuris suis	PRJNA208415		SRR1041657	41063976	20531988	16807781	0.8186	0.9391
	SRR1041658	Adult_stichosome	Trichuris suis stichosome mRNA library	3535892280	2458197937	UNIVERSITY OF MELBOURNE	Illumina HiSeq 2000	PAIRED	Trichuris suis	PRJNA208415		SRR1041658	39077064	19538532	15832274	0.8103	0.9444
AF, adult female
AM, adult male

## Sheet: Trichuris muris
	SRA metadata												summary of genome alignment with hisat2
PMID	Run	Sample name in this study	Library Name	Bases	Bytes	Center Name	Instrument	LibraryLayout	Organism	BioProject		Run	Total reads	Number of paired reads	unique mapping aligned concordantly (paired)	ratio of unique mapping aligned concordantly (paired)	Overall alignemnt
24929830	ERR279671	AF	Tm_1female	6194217528	4819287710	Wellcome Sanger Institute	Illumina Genome Analyzer II	PAIRED	Trichuris muris	PRJEB1054		ERR279671	52307978	26153989	18831428	0.72	0.9393
	ERR279672	AM	Tm_2male	6832939464	4529991794	Wellcome Sanger Institute	Illumina Genome Analyzer II	PAIRED	Trichuris muris	PRJEB1054		ERR279672	60488428	30244214	23638826	0.7816	0.9603
	ERR279673	L3	Trichuris_muris_L3	4063839000	3338902382	Wellcome Sanger Institute	Illumina HiSeq 2000	PAIRED	Trichuris muris	PRJEB1054		ERR279673	39281030	19640515	14696220	0.7483	0.9279
	ERR279674	L3	Trichuris_muris_L3	4020843600	3285876231	Wellcome Sanger Institute	Illumina HiSeq 2000	PAIRED	Trichuris muris	PRJEB1054		ERR279674	38947928	19473964	14266307	0.7326	0.9073
	ERR279675	L3	Trichuris_muris_L3	3319927800	2704612095	Wellcome Sanger Institute	Illumina HiSeq 2000	PAIRED	Trichuris muris	PRJEB1054		ERR279675	32304034	16152017	11828876	0.7323	0.9175
	ERR279679	AM	Trichuris_muris_male_adults	3052966600	2524242104	Wellcome Sanger Institute	Illumina HiSeq 2000	PAIRED	Trichuris muris	PRJEB1054		ERR279679	29532962	14766481	11253736	0.7621	0.9479
	ERR279680	AM	Trichuris_muris_male_adults	3823237600	3150533505	Wellcome Sanger Institute	Illumina HiSeq 2000	PAIRED	Trichuris muris	PRJEB1054		ERR279680	36962698	18481349	12901336	0.6981	0.9367
	ERR279681	AF	Trichuris_muris_female_adults	4257688400	3480476209	Wellcome Sanger Institute	Illumina HiSeq 2000	PAIRED	Trichuris muris	PRJEB1054		ERR279681	41352584	20676292	11103097	0.537	0.9184
	ERR279682	AF	Trichuris_muris_female_adults	3889024000	3187340113	Wellcome Sanger Institute	Illumina HiSeq 2000	PAIRED	Trichuris muris	PRJEB1054		ERR279682	37618530	18809265	10914378	0.5803	0.9201
	ERR279683	Adult_anterior	Trichuris_muris_mixed_adult_front_ends	1904210000	1524664840	Wellcome Sanger Institute	Illumina HiSeq 2000	PAIRED	Trichuris muris	PRJEB1054		ERR279683	18860788	9430394	6237836	0.6615	0.936
	ERR279684	Adult_anterior	Trichuris_muris_mixed_adult_front_ends	2048001000	1648725603	Wellcome Sanger Institute	Illumina HiSeq 2000	PAIRED	Trichuris muris	PRJEB1054		ERR279684	20259124	10129562	6893498	0.6805	0.9336
	ERR279685	Adult_anterior	Trichuris_muris_mixed_adult_front_ends	3943149200	3175813523	Wellcome Sanger Institute	Illumina HiSeq 2000	PAIRED	Trichuris muris	PRJEB1054		ERR279685	39016584	19508292	13065022	0.6697	0.9361
	ERR279686	AF_posterior	Trichuris_muris_female_back_ends	2521632400	2040641828	Wellcome Sanger Institute	Illumina HiSeq 2000	PAIRED	Trichuris muris	PRJEB1054		ERR279686	24885170	12442585	7538237	0.6058	0.9571
	ERR279687	AF_posterior	Trichuris_muris_female_back_ends	2223334600	1793193838	Wellcome Sanger Institute	Illumina HiSeq 2000	PAIRED	Trichuris muris	PRJEB1054		ERR279687	21989326	10994663	7603769	0.6916	0.9569
	ERR279688	AF_posterior	Trichuris_muris_female_back_ends	2575380400	2074892605	Wellcome Sanger Institute	Illumina HiSeq 2000	PAIRED	Trichuris muris	PRJEB1054		ERR279688	25448976	12724488	7761025	0.6099	0.956
	ERR279689	AM_posterior	Trichuris_muris_male_back_ends	1999813000	1612560025	Wellcome Sanger Institute	Illumina HiSeq 2000	PAIRED	Trichuris muris	PRJEB1054		ERR279689	19766514	9883257	7141179	0.7226	0.9713
	ERR279690	AM_posterior	Trichuris_muris_male_back_ends	2857555000	2298261520	Wellcome Sanger Institute	Illumina HiSeq 2000	PAIRED	Trichuris muris	PRJEB1054		ERR279690	28262208	14131104	10681051	0.7559	0.9721
	ERR279691	AM_posterior	Trichuris_muris_male_back_ends	2347979800	1896530799	Wellcome Sanger Institute	Illumina HiSeq 2000	PAIRED	Trichuris muris	PRJEB1054		ERR279691	23210074	11605037	9112259	0.7852	0.9719
	ERR279692	L2	Trichuris_muris_mixed_L2			Wellcome Sanger Institute	Illumina MiSeq	PAIRED	Trichuris muris	PRJEB1054		ERR279692	23682804	11841402	9974780	0.8424	0.9628
AF, adult female
AM, adult male

## Sheet: Toxocara canis
	SRA metadata												summary of genome alignment with hisat2
PMID	Run	Sample name in this study	Library Name	Bases	Bytes	Center Name	Instrument	LibraryLayout	Organism	BioProject		Run	Total reads	Number of paired reads	unique mapping aligned concordantly (paired)	ratio of unique mapping aligned concordantly (paired)	Overall alignemnt
25649139	SRR1707010	AF(G)	TCAN_RNA_FG	19081438380	12509232648	UNIVERSITY OF MELBOURNE	Illumina HiSeq 2000	PAIRED	Toxocara canis	PRJNA248777		SRR1707010	209417096	104708548	79669749	0.7609	0.9375
	SRR1707031	AF(R)	TCAN_RNA_FR	19247294160	13109702100	UNIVERSITY OF MELBOURNE	Illumina Genome Analyzer II	PAIRED	Toxocara canis	PRJNA248777		SRR1707031	210631192	105315596	73432235	0.6973	0.8766
	SRR1707032	AF(W)	TCAN_RNA_FW	19233855360	12381120916	UNIVERSITY OF MELBOURNE	Illumina Genome Analyzer II	PAIRED	Toxocara canis	PRJNA248777		SRR1707032	211553156	105776578	80551185	0.7615	0.9205
	SRR1707033	AM(G)	TCAN_RNA_MG	19399804920	13003789554	UNIVERSITY OF MELBOURNE	Illumina Genome Analyzer II	PAIRED	Toxocara canis	PRJNA248777		SRR1707033	213131858	106565929	86331852	0.8101	0.9405
	SRR1707034	AM(R)	TCAN_RNA_MR	19055662920	12497178277	UNIVERSITY OF MELBOURNE	Illumina Genome Analyzer II	PAIRED	Toxocara canis	PRJNA248777		SRR1707034	209283000	104641500	63485676	0.6067	0.856
	SRR1707035	AM(W)	TCAN_RNA_MW	19384899300	12769065302	UNIVERSITY OF MELBOURNE	Illumina Genome Analyzer II	PAIRED	Toxocara canis	PRJNA248777		SRR1707035	213358004	106679002	78604051	0.7368	0.9009
	SRR1707036	L3	TCAN_RNA_L3	14447998260	9609849788	UNIVERSITY OF MELBOURNE	Illumina Genome Analyzer II	PAIRED	Toxocara canis	PRJNA248777		SRR1707036	159148498	79574249	58423965	0.7342	0.8918
AF, adult female
AM, adult male
G, gut
R, reproductive tract
W, anterior body

## Sheet: Ascaris suum
	SRA metadata												summary of genome alignment with hisat2
PMID	Run	Sample name in this study	Library Name	Bases	Bytes	Center Name	Instrument	LibraryLayout	Organism	BioProject		Run	Total reads	Number of paired reads	unique mapping aligned concordantly (paired)	ratio of unique mapping aligned concordantly (paired)	Overall alignemnt
22031327	SRR1206881	AM_muscle	Asuum_M1_muscle	1836823666	778423753	UNIVERSITY OF MELBOURNE	Illumina HiSeq 2000	PAIRED	Ascaris suum	PRJNA80881		SRR1206881	25362748	12681374	10006516	0.7891	0.9393
	SRR1206890	AM_repro	Asuum_M1_repro	1727536713	741218345	UNIVERSITY OF MELBOURNE	Illumina HiSeq 2000	PAIRED	Ascaris suum	PRJNA80881		SRR1206890	23986826	11993413	9598581	0.8003	0.9266
	SRR1206891	AM_muscle	Asuum_M2_muscle	1799433148	762389431	UNIVERSITY OF MELBOURNE	Illumina HiSeq 2000	PAIRED	Ascaris suum	PRJNA80881		SRR1206891	24849078	12424539	9836583	0.7917	0.9423
	SRR1206892	AM_repro	Asuum_M2_repro	1889542400	809284795	UNIVERSITY OF MELBOURNE	Illumina HiSeq 2000	PAIRED	Ascaris suum	PRJNA80881		SRR1206892	26314068	13157034	9384627	0.7133	0.8915
	SRR1206893	AF_muscle	Asuum_F1_muscle	1823802965	785304624	UNIVERSITY OF MELBOURNE	Illumina HiSeq 2000	PAIRED	Ascaris suum	PRJNA80881		SRR1206893	25249740	12624870	10585433	0.8385	0.9521
	SRR1206894	AF_repro	As_F1_repro	1553755287	674236485	UNIVERSITY OF MELBOURNE	Illumina HiSeq 2000	PAIRED	Ascaris suum	PRJNA80881		SRR1206894	21592692	10796346	7521560	0.6967	0.8201
	SRR1206895	AF_muscle	Asuum_F2_muscle	1869219271	805322462	UNIVERSITY OF MELBOURNE	Illumina HiSeq 2000	PAIRED	Ascaris suum	PRJNA80881		SRR1206895	25898566	12949283	10771294	0.8318	0.9516
	SRR1206896	AF_repro	Asuum_F2_repro	1575293685	679137923	UNIVERSITY OF MELBOURNE	Illumina HiSeq 2000	PAIRED	Ascaris suum	PRJNA80881		SRR1206896	21846990	10923495	8823210	0.8077	0.9097
	SRR1209117	L4	Asuum_L4	3706596900	2138099302	UNIVERSITY OF MELBOURNE	Illumina HiSeq 2000	PAIRED	Ascaris suum	PRJNA80881		SRR1209117	47375142	23687571	17353206	0.7326	0.8929
	SRR1209119	L3_lung	Asuum_L3_lung	3149364686	1794150091	UNIVERSITY OF MELBOURNE	Illumina HiSeq 2000	PAIRED	Ascaris suum	PRJNA80881		SRR1209119	39741708	19870854	12524319	0.6303	0.8146
	SRR1209154	L3_liver	Asuum_L3_liver	3469432456	2003136720	UNIVERSITY OF MELBOURNE	Illumina HiSeq 2000	PAIRED	Ascaris suum	PRJNA80881		SRR1209154	43409940	21704970	14541716	0.67	0.8416
	SRR1209155	Egg(L3)	As_eggL3s	3612265716	2088492340	UNIVERSITY OF MELBOURNE	Illumina HiSeq 2000	PAIRED	Ascaris suum	PRJNA80881		SRR1209155	44129762	22064881	15408679	0.6983	0.8512
AF, adult female
AM, adult male
repro, reproductive tract
muscle, somatic musculature

## Sheet: Onchocerca volvulus
	SRA metadata												summary of genome alignment with hisat2
PMID	Run	Sample name in this study	Library Name	Bases	Bytes	Center Name	Instrument	LibraryLayout	Organism	BioProject		Run	Total reads	Number of paired reads	unique mapping aligned concordantly (paired)	ratio of unique mapping aligned concordantly (paired)	Overall alignemnt
27869790	ERR485008	AF	Onchocerca_volvulus_adult_female	1591398900	751525296	Wellcome Sanger Institute	Illumina MiSeq	PAIRED	Onchocerca volvulus	PRJEB2965		ERR485008	10456800	5228400	3734329	0.7142	0.8404
	ERR570055	AF	Onchocerca_volvulus_adult_female	5605662000	2514650388	Wellcome Sanger Institute	Illumina MiSeq	PAIRED	Onchocerca volvulus	PRJEB2965		ERR570055	36357456	18178728	12134454	0.6675	0.8176
	ERR225731	L3	Onchocerca_volvulus	7832964800	5097997100	Wellcome Sanger Institute	Illumina HiSeq 2000	PAIRED	Onchocerca volvulus	PRJEB2965		ERR225731	77652970	38826485	32677898	0.8416	0.9366
	ERR225734	AM	Onchocerca_volvulus_adult_male	2562564200	1447814661	Wellcome Sanger Institute	Illumina HiSeq 2000	PAIRED	Onchocerca volvulus	PRJEB2965		ERR225734	24980760	12490380	11333351	0.9074	0.968
	ERR225735	L2	Onchocerca_volvulus_L2	5679007200	3271428185	Wellcome Sanger Institute	Illumina HiSeq 2000	PAIRED	Onchocerca volvulus	PRJEB2965		ERR225735	53556814	26778407	21328905	0.7965	0.9029
	ERR225736	NodMF	Onchocerca_volvulus_nodule_microfilariae	5520357800	3013749222	Wellcome Sanger Institute	Illumina HiSeq 2000	PAIRED	Onchocerca volvulus	PRJEB2965		ERR225736	54064984	27032492	24962011	0.9234	0.9762
	ERR225737	SknMF	Onchocerca_volvulus_skin_microfilariae	5198589400	3161878735	Wellcome Sanger Institute	Illumina HiSeq 2000	PAIRED	Onchocerca volvulus	PRJEB2965		ERR225737	47475520	23737760	16054170	0.6763	0.7474
	AF, adult female
	AM, adult male
	NodMF, nodule_microfilariae
	SknMF, skin microﬁlariae

## Sheet: Brugia malayi
	SRA metadata													summary of genome alignment with hisat2
PMID	Run	Sample name in this study	Library Name	Bases	Bytes	Center Name	Instrument	LibraryLayout	Organism	BioProject	Biosample accession		Run	Total reads	Number of paired reads	unique mapping aligned concordantly (paired)	ratio of unique mapping aligned concordantly (paired)	Overall alignemnt
22180794	ERR048962	AF(run1)	adult	ERS067029	1182822264	864774553	Wellcome Sanger Institute	Illumina Genome Analyzer II	PAIRED	Brugia malayi	ERS067029		ERR048962	13647390	6823695	5130168	0.7518	0.9237
	ERR048970	AF(run2)	adult	ERS067029	798463872	516902710	Wellcome Sanger Institute	Illumina Genome Analyzer II	PAIRED	Brugia malayi	ERS067029		ERR048970	10177644	5088822	4093987	0.8045	0.9289
	ERR048972	AF(run3)	adult	ERS067029	1920773412	1410189088	Wellcome Sanger Institute	Illumina Genome Analyzer II	PAIRED	Brugia malayi	ERS067029		ERR048972	25642372	12821186	10528949	0.8212	0.9483
	ERR048961	AM	adult	ERS067026	1186681536	832194894	Wellcome Sanger Institute	Illumina Genome Analyzer II	PAIRED	Brugia malayi	ERS067026		ERR048961	18069962	9034981	7082970	0.7839	0.9567
	ERR048967	Egg(run1)	eggs and embryos	ERS067031	507472020	348096090	Wellcome Sanger Institute	Illumina Genome Analyzer II	PAIRED	Brugia malayi	ERS067031		ERR048967	7928090	3964045	3251588	0.8203	0.9301
	ERR048969	Egg(run2)	eggs and embryos	ERS067031	952933896	642727373	Wellcome Sanger Institute	Illumina Genome Analyzer II	PAIRED	Brugia malayi	ERS067031		ERR048969	14943812	7471906	6199439	0.8297	0.9371
	ERR048966	IMF(run1)	immature female	ERS067028	441778752	322240115	Wellcome Sanger Institute	Illumina Genome Analyzer II	PAIRED	Brugia malayi	ERS067028		ERR048966	5468894	2734447	725450	0.2653	0.3346
	ERR048968	IMF(run2)	immature female	ERS067028	835823556	589611419	Wellcome Sanger Institute	Illumina Genome Analyzer II	PAIRED	Brugia malayi	ERS067028		ERR048968	10112648	5056324	1159689	0.2294	0.2917
	ERR048964	L3(run1)	larva L3	ERS067025	607905864	435932580	Wellcome Sanger Institute	Illumina Genome Analyzer II	PAIRED	Brugia malayi	ERS067025		ERR048964	7626326	3813163	1725186	0.4524	0.5766
	ERR048974	L3(run2)	larva L3	ERS067027	3134449224	1718135031	Wellcome Sanger Institute	Illumina Genome Analyzer II	PAIRED	Brugia malayi	ERS067027		ERR048974	53561848	26780924	21734328	0.8116	0.8769
	ERR048963	L4(run1)	larva L4	ERS067030	954350640	713816291	Wellcome Sanger Institute	Illumina Genome Analyzer II	PAIRED	Brugia malayi	ERS067030		ERR048963	9009188	4504594	3318514	0.7367	0.9293
	ERR048971	L4(run2)	larva L4	ERS067030	608086116	432843302	Wellcome Sanger Institute	Illumina Genome Analyzer II	PAIRED	Brugia malayi	ERS067030		ERR048971	6039722	3019861	2296653	0.7605	0.9264
	ERR048973	L4(run3)	larva L4	ERS067030	989661780	739168865	Wellcome Sanger Institute	Illumina Genome Analyzer II	PAIRED	Brugia malayi	ERS067030		ERR048973	10371646	5185823	4005649	0.7724	0.9341
	ERR048965	MF	mature microfilariae	ERS067032	861736752	595883440	Wellcome Sanger Institute	Illumina Genome Analyzer II	PAIRED	Brugia malayi	ERS067032		ERR048965	11080368	5540184	2805134	0.5063	0.9097
AF, adult female
AM, adult male
IMF, immature microfilariae
MF, mature microfilariae

## Sheet: Steinernema feltiae
	SRA metadata											summary of genome alignment with hisat2
PMID	Run	Sample name in this study	Library Name	Bases	Bytes	Center Name	Instrument	LibraryLayout	Organism	BioProject		Run	Total reads	unique mapping	ratio of unique mapping	Overall alignemnt
26392177	SRR2010458	Egg	embryo	2113265687	1009640876	GEO	NextSeq 500	SINGLE	Steinernema feltiae	PRJNA283145		SRR2010458	23926510	18590203	0.777	0.7919
	SRR2010459	Egg	embryo	1542475496	725460626	GEO	NextSeq 500	SINGLE	Steinernema feltiae	PRJNA283145		SRR2010459	17618075	14130783	0.8021	0.816
	SRR2010460	L1	first larval	1088145200	750291340	GEO	NextSeq 500	SINGLE	Steinernema feltiae	PRJNA283145		SRR2010460	20846183	17420414	0.8357	0.8496
	SRR2010461	L1	first larval	1156731250	794149031	GEO	NextSeq 500	SINGLE	Steinernema feltiae	PRJNA283145		SRR2010461	22071441	15673003	0.7101	0.7239
	SRR2010462	IJ	infective juvenile	1481253950	1019075046	GEO	NextSeq 500	SINGLE	Steinernema feltiae	PRJNA283145		SRR2010462	27797107	22676796	0.8158	0.8416
	SRR2010463	IJ	infective juvenile	1008838300	696467355	GEO	NextSeq 500	SINGLE	Steinernema feltiae	PRJNA283145		SRR2010463	19289528	14951575	0.7751	0.8068
	SRR2010464	YA	young adult	1041775800	715848069	GEO	NextSeq 500	SINGLE	Steinernema feltiae	PRJNA283145		SRR2010464	19630777	14490484	0.7382	0.7587
	SRR2010465	YA	young adult	1147012100	783291216	GEO	NextSeq 500	SINGLE	Steinernema feltiae	PRJNA283145		SRR2010465	21994181	10270353	0.467	0.4797
IJ, infective juvenile
YA, young adult

## Sheet: Steinernema carpocapsae
	SRA metadata											summary of genome alignment with hisat2
PMID	Run	Sample name in this study	Library Name	Bases	Bytes	Center Name	Instrument	LibraryLayout	Organism	BioProject		Run	Total reads	unique mapping	ratio of unique mapping	Overall alignemnt
26392177	SRR2010450	Egg	embryo	2431456689	1191704373	GEO	NextSeq 500	SINGLE	Steinernema carpocapsae	PRJNA283145		SRR2010450	30175547	18493584	0.6129	0.6791
	SRR2010451	Egg	embryo	1873433416	925042792	GEO	NextSeq 500	SINGLE	Steinernema carpocapsae	PRJNA283145		SRR2010451	20775924	13611203	0.6551	0.6921
	SRR2010452	L1	first larval	1924720722	1297168120	GEO	Illumina HiSeq 2000	SINGLE	Steinernema carpocapsae	PRJNA283145		SRR2010452	36126890	34059376	0.9428	0.9693
	SRR2010453	L1	first larval	2023211922	1357439789	GEO	Illumina HiSeq 2000	SINGLE	Steinernema carpocapsae	PRJNA283145		SRR2010453	37984871	35260203	0.9283	0.9624
	SRR2010454	IJ	infective juvenile	1583185656	1013161467	GEO	Illumina HiSeq 2000	SINGLE	Steinernema carpocapsae	PRJNA283145		SRR2010454	29667008	25848568	0.8713	0.9258
	SRR2010455	IJ	infective juvenile	1619704512	1051899153	GEO	Illumina HiSeq 2000	SINGLE	Steinernema carpocapsae	PRJNA283145		SRR2010455	29174903	25227625	0.8647	0.9188
	SRR2010456	YA	young adult	1407897789	949757452	GEO	Illumina HiSeq 2000	SINGLE	Steinernema carpocapsae	PRJNA283145		SRR2010456	26556247	23616203	0.8893	0.9408
	SRR2010457	YA	young adult	1449161736	979130937	GEO	Illumina HiSeq 2000	SINGLE	Steinernema carpocapsae	PRJNA283145		SRR2010457	27217874	24457851	0.8986	0.9466
IJ, infective juvenile
YA, young adult

## Sheet: Strongyloides stercoralis
	SRA metadata												summary of genome alignment with hisat2
PMID	Run	Sample name in this study	Library Name	Bases	Bytes	Center Name	Instrument	LibraryLayout	Organism	BioProject		Run	Total reads	Number of paired reads	unique mapping aligned concordantly (paired)	ratio of unique mapping aligned concordantly (paired)	Overall alignemnt
23145190	ERR146941	F_AF	FL_Female_20110928	12868874398	9567977018	Penn Genome Frontiers Institute	Illumina HiSeq 2000	PAIRED	Strongyloides stercoralis	PRJEB3116		ERR146941	109783344	54891672	53055281	0.9665	0.988
	ERR146942	F_AF	FL_Female_20111012	12541166162	9233448700	Penn Genome Frontiers Institute	Illumina HiSeq 2000	PAIRED	Strongyloides stercoralis	PRJEB3116		ERR146942	109432748	54716374	52928849	0.9673	0.9878
	ERR146943	F_AF	FL_Female_20111013	12057878536	8960401438	Penn Genome Frontiers Institute	Illumina HiSeq 2000	PAIRED	Strongyloides stercoralis	PRJEB3116		ERR146943	102994244	51497122	49780253	0.9667	0.9878
	ERR146944	L3+	L3_plus_g1	13908918262	9445972970	Penn Genome Frontiers Institute	Illumina HiSeq 2000	PAIRED	Strongyloides stercoralis	PRJEB3116		ERR146944	121182794	60591397	54195660	0.8944	0.9245
	ERR146945	L3+	L3_plus_g2	11809340362	7910877999	Penn Genome Frontiers Institute	Illumina HiSeq 2000	PAIRED	Strongyloides stercoralis	PRJEB3116		ERR146945	108255838	54127919	50839852	0.9393	0.971
	ERR146946	L3+	L3_plus_g3	12579552424	8498724728	Penn Genome Frontiers Institute	Illumina HiSeq 2000	PAIRED	Strongyloides stercoralis	PRJEB3116		ERR146946	113017160	56508580	51965345	0.9196	0.9507
	ERR146947	L3i	L3i_20110803	10177129862	6428267701	Penn Genome Frontiers Institute	Illumina HiSeq 2000	PAIRED	Strongyloides stercoralis	PRJEB3116		ERR146947	93967554	46983777	42872067	0.9125	0.9648
	ERR146948	L3i	L3i_20110923	8323591800	5213845794	Penn Genome Frontiers Institute	Illumina HiSeq 2000	PAIRED	Strongyloides stercoralis	PRJEB3116		ERR146948	76265692	38132846	34448827	0.9034	0.9572
	ERR146949	L3i	L3i_20111104	8222726332	5157381055	Penn Genome Frontiers Institute	Illumina HiSeq 2000	PAIRED	Strongyloides stercoralis	PRJEB3116		ERR146949	75600398	37800199	34443724	0.9112	0.9618
	ERR146950	PF_L1	PFL_L1_20110930	12866015088	9010350929	Penn Genome Frontiers Institute	Illumina HiSeq 2000	PAIRED	Strongyloides stercoralis	PRJEB3116		ERR146950	114893220	57446610	55056491	0.9584	0.9851
	ERR146951	PF_L1	PFL_L1_20111010	12912107246	8930249565	Penn Genome Frontiers Institute	Illumina HiSeq 2000	PAIRED	Strongyloides stercoralis	PRJEB3116		ERR146951	117538562	58769281	56734640	0.9654	0.9882
	ERR146952	PF_L1	PFL_L1_20111017	15216841800	10659028433	Penn Genome Frontiers Institute	Illumina HiSeq 2000	PAIRED	Strongyloides stercoralis	PRJEB3116		ERR146952	134372278	67186139	62800108	0.9347	0.9611
	ERR146953	PP_L1	PP_L1_20110927	14192997528	9888589208	Penn Genome Frontiers Institute	Illumina HiSeq 2000	PAIRED	Strongyloides stercoralis	PRJEB3116		ERR146953	122646968	61323484	58947649	0.9613	0.9825
	ERR146954	PP_L1	PP_L1_20111013	13084395066	9071465336	Penn Genome Frontiers Institute	Illumina HiSeq 2000	PAIRED	Strongyloides stercoralis	PRJEB3116		ERR146954	115156290	57578145	55464093	0.9633	0.987
	ERR146955	PP_L1	PP_L1_20111017	13337157060	9334489122	Penn Genome Frontiers Institute	Illumina HiSeq 2000	PAIRED	Strongyloides stercoralis	PRJEB3116		ERR146955	115279602	57639801	55417544	0.9614	0.9865
	ERR146956	PP_L3	PP_L3_20110929	9100358560	5834872591	Penn Genome Frontiers Institute	Illumina HiSeq 2000	PAIRED	Strongyloides stercoralis	PRJEB3116		ERR146956	84139102	42069551	40430452	0.961	0.9856
	ERR146957	PP_L3	PP_L3_20111003	9107887908	5828322453	Penn Genome Frontiers Institute	Illumina HiSeq 2000	PAIRED	Strongyloides stercoralis	PRJEB3116		ERR146957	85314952	42657476	41016320	0.9615	0.9857
	ERR146958	PP_L3	PP_L3_20111012	9819925384	6283782104	Penn Genome Frontiers Institute	Illumina HiSeq 2000	PAIRED	Strongyloides stercoralis	PRJEB3116		ERR146958	91660580	45830290	44109601	0.9625	0.9851
	ERR146959	P_AF	P_Female_g1	8821412720	5559908122	Penn Genome Frontiers Institute	Illumina HiSeq 2000	PAIRED	Strongyloides stercoralis	PRJEB3116		ERR146959	81146508	40573254	38778177	0.9558	0.9835
	ERR146960	P_AF	P_Female_g2	8761965130	5501143228	Penn Genome Frontiers Institute	Illumina HiSeq 2000	PAIRED	Strongyloides stercoralis	PRJEB3116		ERR146960	81952090	40976045	39325890	0.9597	0.9852
	ERR146961	P_AF	P_Female_g3	9320527046	5869673447	Penn Genome Frontiers Institute	Illumina HiSeq 2000	PAIRED	Strongyloides stercoralis	PRJEB3116		ERR146961	86630372	43315186	41559878	0.9595	0.9853
F_, free-living
P_ , parasitic
AF, adult female
PP, post parasitic
PF, post free-living
i infective

## Sheet: Strongyloides ratti
	SRA metadata													summary of genome alignment with hisat2
PMID	Run	Sample name in this study	Library Name	Bases	Bytes	Center Name	Instrument	LibraryLayout	Organism	BioProject	Sample Name		Run	Total reads	Number of paired reads	unique mapping aligned concordantly (paired)	ratio of unique mapping aligned concordantly (paired)	Overall alignemnt
26829753	ERR299168	P_AF(sample1)	S__ratti_parasitic_females	6914592400	3687086652	Wellcome Sanger Institute	Illumina HiSeq 2000	PAIRED	Strongyloides ratti	PRJEB1376	SAMEA1920099		ERR225783	73430184	36715092	26306381	0.7165	0.7908
	ERR299169	P_AF(sample2)	S__ratti_parasitic_females	4083543200	2178992105	Wellcome Sanger Institute	Illumina HiSeq 2000	PAIRED	Strongyloides ratti	PRJEB1376	SAMEA1920101		ERR225784	11419966	5709983	5408783	0.9473	0.9866
	ERR299170	P_AF(sample3)	S__ratti_parasitic_females	6162003600	3296158960	Wellcome Sanger Institute	Illumina HiSeq 2000	PAIRED	Strongyloides ratti	PRJEB1376	SAMEA1920100		ERR299168	68263406	34131703	32955723	0.9655	0.9896
	ERR299171	F_AF(sample1)	S__ratti_free_living_females	4502063600	2415481484	Wellcome Sanger Institute	Illumina HiSeq 2000	PAIRED	Strongyloides ratti	PRJEB1376	SAMEA1920102		ERR299169	40318098	20159049	19471717	0.9659	0.9898
	ERR299172	F_AF(sample2)	S__ratti_free_living_females	7126197200	3815040550	Wellcome Sanger Institute	Illumina HiSeq 2000	PAIRED	Strongyloides ratti	PRJEB1376	SAMEA1920103		ERR299170	60791380	30395690	29344616	0.9654	0.9894
	ERR299173	F_AF(sample3)	S__ratti_free_living_females	3925825400	2104958637	Wellcome Sanger Institute	Illumina HiSeq 2000	PAIRED	Strongyloides ratti	PRJEB1376	SAMEA1920104		ERR299171	44332340	22166170	21394845	0.9652	0.99
	ERR299174	P_AF(sample1)	S__ratti_parasitic_females	6897819800	3727124955	Wellcome Sanger Institute	Illumina HiSeq 2000	PAIRED	Strongyloides ratti	PRJEB1376	SAMEA1920099		ERR299172	70227812	35113906	33954254	0.967	0.9907
	ERR299175	P_AF(sample2)	S__ratti_parasitic_females	4070407400	2200802940	Wellcome Sanger Institute	Illumina HiSeq 2000	PAIRED	Strongyloides ratti	PRJEB1376	SAMEA1920101		ERR299173	38729514	19364757	18769741	0.9693	0.9907
	ERR299176	P_AF(sample3)	S__ratti_parasitic_females	6141304200	3329871779	Wellcome Sanger Institute	Illumina HiSeq 2000	PAIRED	Strongyloides ratti	PRJEB1376	SAMEA1920100		ERR299174	68118048	34059024	32869941	0.9651	0.9895
	ERR299177	F_AF(sample1)	S__ratti_free_living_females	4490606000	2441051417	Wellcome Sanger Institute	Illumina HiSeq 2000	PAIRED	Strongyloides ratti	PRJEB1376	SAMEA1920102		ERR299175	40200250	20100125	19408770	0.9656	0.9896
	ERR299178	F_AF(sample2)	S__ratti_free_living_females	7106931600	3854868546	Wellcome Sanger Institute	Illumina HiSeq 2000	PAIRED	Strongyloides ratti	PRJEB1376	SAMEA1920103		ERR299176	60610422	30305211	29251562	0.9652	0.9892
	ERR299179	F_AF(sample3)	S__ratti_free_living_females	3913823600	2126592268	Wellcome Sanger Institute	Illumina HiSeq 2000	PAIRED	Strongyloides ratti	PRJEB1376	SAMEA1920104		ERR299177	44241050	22120525	21346134	0.965	0.9899
	ERR225783	F_AM	Whole_Free_Living_Adults (male)	4157240868	2483036260	Wellcome Sanger Institute	Illumina Genome Analyzer II	PAIRED	Strongyloides ratti	PRJEB3187	SAMEA1692349		ERR349739	58752948	29376474	25279178	0.8605	0.9332
	ERR225784	L3i	Strongyloides_ratti (infective larvae L3)	1757910300	883102466	Wellcome Sanger Institute	Illumina MiSeq	PAIRED	Strongyloides ratti	PRJEB3187	SAMEA1692348		ERR349740	104074650	52037325	24105297	0.4632	0.602
F_, free-living
P_ , parasitic
AF, adult female
AM, adult male
i infective

[truncated: 10 more sheets: Strongyloides papillosus, Meloidogyne incognita, Bursaphelenchus xylophilus, Globodera pallida, Caenorhabditis elegans, Haemonchus contortus, Dictyocaulus viviparus, Angiostrongylus cantonensis, Ancylostoma ceylanicum, Oesophagostomum dentatum]
