# Supplementary material for: Speciation and adaptive evolution reshape antioxidant enzymatic system diversity across the phylum Nematoda
Source: BMC Biol. 2020 Nov 26;18:181. doi: 10.1186/s12915-020-00896-z (PMC7694339; doi:10.1186/s12915-020-00896-z)
Supplement: Supplementary file 6 — Additional file 6: Table S6. Expression of antioxidant enzymes in 20 nematode developmental stages and pairwise comparison of antioxidant enzymes in 11 nematodes (blue sheets) detected by GFOLD. [file 12915_2020_896_MOESM6_ESM.xlsx]

## Sheet: Trichuris suis
				Adult female		Adult male		Mixed adule female, male
GeneID	L1/2	L3	L4	AF_posterior	AF	AM_posterior	AM	Adult_stichosome
PHGpx-1_Tsu	213.17	159.02	230.37	114.82	278.53	507.58	709.94	1632.29
PHGpx-2_Tsu	25.51	18.08	17.9	451.3	451.1	26.17	20.37	25.71
Prx1-1_Tsu	275.82	211.97	196.44	146.01	137.54	129.78	138.04	73.07
Prx1-2_Tsu	1073.05	593.96	648.27	493.47	519.78	458.07	456.09	434.63
SOD1_Tsu	424.43	314.28	306.32	414.04	395.43	294.11	234.73	253.59
SOD2_Tsu	264.81	216.81	284.18	424.48	350.19	272.99	217.82	148.79
SOD3_Tsu	941.31	760.5	2799.53	1599.65	1681.6	2346.17	1481.44	7225.2
FPKM was used to normalize gene expression
important comparison was highlighed
Pairwise comparison by GFOLD (0.01), |GFOLD|>1 was shown
	GeneName	GFOLD(0.01)	E-FDR	log2fdc	1stFPKM	2ndFPKM
AF-vs-AM	PHGpx-2_Tsu	-4.61566	1	-4.8945	451.101	20.3676
	SOD1_Tsu	-1.06468	1	-1.18719	395.428	234.734
	SOD2_Tsu	-1.02326	1	-1.12003	350.193	217.816
AF-vs-AM_posterior	PHGpx-2_Tsu	-4.40165	1	-4.64868	451.101	26.1736
AF-vs-Adult_stichosome	PHGpx-1_Tsu	3.08514	1	3.18834	278.526	1632.29
	PHGpx-2_Tsu	-3.23721	1	-3.48734	451.101	25.7054
	SOD3_Tsu	2.70465	1	2.74143	1681.6	7225.2
AF-vs-L1/2	PHGpx-2_Tsu	-4.03755	1	-4.2822	451.101	25.5144
AF-vs-L3	PHGpx-2_Tsu	-4.40931	1	-4.68906	451.101	18.0836
	SOD3_Tsu	-1.14648	1	-1.20297	1681.6	760.5
AF-vs-L4	PHGpx-2_Tsu	-4.55885	1	-4.84138	451.101	17.9043
AF_posterior-vs-AF	PHGpx-1_Tsu	1.18004	1	1.35345	114.819	278.526
AF_posterior-vs-AM	PHGpx-1_Tsu	2.08645	1	2.24113	114.819	709.937
	PHGpx-2_Tsu	-4.56642	1	-4.84478	451.301	20.3676
	SOD1_Tsu	-1.08331	1	-1.20315	414.043	234.734
	SOD2_Tsu	-1.25503	1	-1.34715	424.481	217.816
AF_posterior-vs-AM_posterior	PHGpx-1_Tsu	1.47638	1	1.63534	114.819	507.58
	PHGpx-2_Tsu	-4.36079	1	-4.60729	451.301	26.1736
	SOD2_Tsu	-1.05808	1	-1.14348	424.481	272.989
AF_posterior-vs-Adult_stichosome	PHGpx-1_Tsu	4.38562	1	4.53355	114.819	1632.29
	PHGpx-2_Tsu	-3.17006	1	-3.41966	451.301	25.7054
	SOD3_Tsu	2.84527	1	2.88179	1599.65	7225.2
AF_posterior-vs-L1/2	PHGpx-2_Tsu	-3.99672	1	-4.24082	451.301	25.5144
AF_posterior-vs-L3	PHGpx-2_Tsu	-4.31441	1	-4.59368	451.301	18.0836
AF_posterior-vs-L4	PHGpx-2_Tsu	-4.45473	1	-4.7368	451.301	17.9043
AM_posterior-vs-Adult_stichosome	PHGpx-1_Tsu	2.75994	1	2.83873	507.58	1632.29
	SOD3_Tsu	2.74528	1	2.77662	2346.17	7225.2
AF-vs-AM	PHGpx-1_Tsu	1.10641	1	1.19814	193.903	607.811
	PHGpx-2_Tsu	-4.53394	1	-4.72084	451.205	23.2978
	SOD2_Tsu	-1.04696	1	-1.11105	388.593	245.661
AF-vs-L1/2	PHGpx-2_Tsu	-3.98059	1	-4.22093	451.205	25.5144
AF-vs-L3	PHGpx-2_Tsu	-2.08576	0.884298	-3.98111	451.234	18.0846
AF-vs-L4	PHGpx-2_Tsu	-2.15638	0.929915	-4.31942	451.234	17.9057
Adult_stichosome-vs-AM	PHGpx-1_Tsu	-2.07839	1	-2.14872	1632.29	709.937
	SOD3_Tsu	-3.19591	1	-3.23375	7225.2	1481.44
L1/2-vs-AM	PHGpx-1_Tsu	1.40233	1	1.52099	213.168	709.937
	Prx1-1_Tsu	-1.08835	1	-1.21173	275.819	138.036
	Prx1-2_Tsu	-1.38278	1	-1.44784	1073.05	456.095
L1/2-vs-AM_posterior	Prx1-1_Tsu	-1.31629	1	-1.44143	275.819	129.782
	Prx1-2_Tsu	-1.51788	1	-1.58242	1073.05	458.073
L1/2-vs-Adult_stichosome	PHGpx-1_Tsu	3.65861	1	3.76836	213.168	1632.29
	SOD3_Tsu	3.72822	1	3.77282	941.309	7225.2
L1/2-vs-L4	SOD3_Tsu	1.5517	1	1.59991	941.309	2799.53
L1/2-vs-L4	SOD3_Tsu	1.552	1	1.6002	941.377	2799.75
L3-vs-AM	PHGpx-1_Tsu	1.73363	1	1.86391	159.018	709.937
L3-vs-AM_posterior	PHGpx-1_Tsu	1.06983	1	1.20515	159.018	507.58
	Prx1-1_Tsu	-1.04525	1	-1.17524	211.965	129.782
	SOD3_Tsu	1.10397	1	1.15699	760.5	2346.17
L3-vs-Adult_stichosome	PHGpx-1_Tsu	3.92825	1	4.05046	159.018	1632.29
	SOD3_Tsu	3.89218	1	3.9402	760.5	7225.2
L3-vs-L4	SOD3_Tsu	1.71609	1	1.76747	760.541	2799.75
L4-vs-AM	PHGpx-1_Tsu	1.36767	1	1.48162	230.368	709.937
	SOD3_Tsu	-1.01741	1	-1.05944	2799.53	1481.44
L4-vs-Adult_stichosome	PHGpx-1_Tsu	3.4651	1	3.56976	230.368	1632.29
	SOD3_Tsu	2.08517	1	2.11373	2799.53	7225.2
L4-vs-L3	SOD3_Tsu	-1.71601	1	-1.76739	2799.53	760.5

## Sheet: Trichuris muris
GeneID	L2_rep1	L3_rep1	L3_rep2	L3_rep3	AF_rep1	AF_rep2	AF_rep3	AM_rep1	AM_rep2	AM_rep3	Adult_anterior_rep1	Adult_anterior_rep2	Adult_anterior_rep3	AF_posterior_rep1	AF_posterior_rep2	AF_posterior_rep3	AM_posterior_rep1	AM_posterior_rep2	AM_posterior_rep3
PHGpx-1_Tmu	287.48	386.04	498.36	481.36	611.09	648.71	599.83	1287.23	1351.03	1024.89	467.41	510.25	417.49	598.59	627.72	585.97	984.23	1168.25	1138.94
PHGpx-2_Tmu	79.39	50.33	48.25	41.39	753.11	609.66	700.61	44.32	41.7	38.68	36.64	51.29	43.88	1168.28	891.24	1046.17	72.87	59.58	47.03
Prx1-1_Tmu	166.32	145	156.44	145.72	128.22	101.39	146.39	68.48	68.46	94.71	65.02	57.73	52.91	101.56	112.69	113.41	86.52	89.34	91.99
Prx1-2_Tmu	711.63	679.88	577.22	557.82	370.53	391.53	431.83	428.74	404.46	548.69	482.83	566	462.39	531.17	537.9	514.44	543.75	485.35	560.41
SOD1_Tmu	289.54	296.97	287.56	276.59	471.61	537.67	545.52	259.19	218.27	201.6	70.73	119.47	96.42	538.94	550.42	515.35	259.42	238.37	250.2
SOD2_Tmu	144.57	186.1	160.24	149.05	80.71	123.96	143.61	64.27	72.45	101.7	42.15	47.15	46.54	88.87	140.31	99.63	71.59	69.66	91.36
SOD3_Tmu	372.01	362.85	258.48	305.08	149.88	148.36	261.4	214.64	190.34	295.58	342.53	528.25	433.14	113.78	121.65	128.59	127.62	124.94	157.2
FPKM was used to normalize gene expression
important comparison was highlighed
Pairwise comparison by GFOLD (0.01), |GFOLD|>1 was shown
	GeneName	GFOLD(0.01)	E-FDR	log2fdc	1stFPKM	2ndFPKM
AF-vs-AM	PHGpx-2_Tmu	-3.58931	0.00405844	-4.51573	689.842	40.8172
AF-vs-Adult_anterior	PHGpx-2_Tmu	-2.57742	0.00745033	-3.32186	689.842	44.1422
	SOD1_Tmu	-1.07534	0.0608247	-1.8217	523.477	96.4812
	SOD3_Tmu	1.17306	0.0533234	1.89018	200.435	437.019
AF-vs-AM_posterior	PHGpx-2_Tmu	-3.724	0.00201497	-4.44538	689.842	58.7672
	SOD1_Tmu	-1.23718	0.0437059	-1.99033	523.477	247.925
AF-vs-L2	PHGpx-1_Tmu	-1.03082	0.145718	-1.64392	616.246	287.481
	PHGpx-2_Tmu	-2.98506	0.00377358	-3.66432	689.842	79.3899
AF-vs-L3	PHGpx-2_Tmu	-3.33873	0.00206612	-4.12162	689.842	47.0343
AM-vs-Adult_anterior	SOD3_Tmu	1.33423	0.0381335	2.10486	248.051	437.019
AM-vs-AF_posterior	PHGpx-2_Tmu	4.07653	0.0044757	4.84531	40.8172	1034.74
AF_posterior-vs-Adult_anterior	PHGpx-2_Tmu	-2.96481	0.000749625	-3.50017	1034.74	44.1422
	SOD3_Tmu	2.32779	0.000814598	2.85108	121.421	437.019
AF_posterior-vs-AM_posterior	PHGpx-2_Tmu	-4.16702	0.00232404	-4.64923	1034.74	58.7672
	SOD1_Tmu	-1.10617	0.00630775	-1.63381	534.748	247.925
AM_posterior-vs-Adult_anterior	SOD3_Tmu	2.70409	0.00250294	3.2205	136.677	437.019
L2-vs-Adult_anterior	PHGpx-1_Tmu	1.36806	0.00196243	1.81721	287.481	453.772
L2-vs-AF_posterior	PHGpx-2_Tmu	3.48973	0.000713267	3.86535	79.3899	1034.74
	SOD3_Tmu	-1.03703	0.00274876	-1.44125	372.011	121.421
L2-vs-AM_posterior	PHGpx-1_Tmu	1.26009	0.00744961	1.60799	287.481	1110.05
	SOD3_Tmu	-1.4106	0.00724638	-1.77754	372.011	136.677
	PHGpx-2_Tmu	1.97332	0.00077232	2.50924	47.0343	306.163
L3-vs-AF_posterior	PHGpx-2_Tmu	3.82324	0.000631313	4.3181	47.0343	1034.74
L3-vs-AM_posterior	SOD2_Tmu	-1.23113	0.00601711	-1.77436	166.181	77.5877
	SOD3_Tmu	-1.26933	0.00561798	-1.83681	308.499	136.677

## Sheet: Toxocara canis
		Adult
GeneID	L3	FG	MG	FR	MR	FW	MW
Ctl-1_Tcani	29.7	0.2	0.18	0.12	0.06	0.19	1.6
Ctl-2_Tcani	16.8	45.51	3.76	400.97	1.29	139.31	2.87
NPHGpx_Tcani	1033.4	1.43	2.11	0.32	2.25	47.48	28.99
PHGpx-1_Tcani	331.92	398.02	1043.39	847.98	77.25	442.13	316.52
PHGpx-2_Tcani	736.33	50.31	143.73	52.28	28.07	65.81	91.51
PHGpx-3_Tcani	54.1	23.77	3.9	281.65	15.16	119.08	46.71
PHGpx-4_Tcani	52.78	31.21	67.32	290.78	1110.33	121.17	448.44
Prx1-1_Tcani	269.41	193.67	271.85	344.85	93.86	283.62	433.37
Prx1-2_Tcani	553.65	179.48	426.28	242.87	98.54	257.71	365.46
Prx6_Tcani	81.62	83.78	71.54	211.19	49.35	122.34	97.59
SOD1_Tcani	458.15	245.71	376.04	450.68	133.46	354.08	368.79
SOD2_Tcani	345.49	139.61	160.43	415.85	36.3	296.77	258.04
SOD3-10_Tcani	3290.44	2.57	2.75	0.45	0.36	1.41	0.84
SOD3-1_Tcani	2157.1	2.21	1.63	0	0.05	0	0.13
SOD3-2_Tcani	31.07	0.03	0	0	0	0	0
SOD3-3_Tcani	762.99	0.55	0.43	1.8	0.14	8.98	8.31
SOD3-4_Tcani	8.88	14.2	2.88	5053.44	1.52	80.64	0.41
SOD3-5_Tcani	74.13	0.1	0.51	0.38	0.09	8.08	16.79
SOD3-6_Tcani	6.78	0	0.04	1.2	0.05	0.04	0.04
SOD3-7_Tcani	36.29	0.07	0.37	0	0.23	0.49	40.93
SOD3-8_Tcani	5235.67	3.62	2.92	0.04	0.2	0	1.13
SOD3-9_Tcani	28794.7	17.83	14.01	0	0.36	0.39	9.13
FPKM was used to normalize gene expression

## Sheet: Ascaris suum
					Adult
GeneID	L3	L3_liver	L3_lung	L4	AF_muscle_rep1	AF_muscle_rep2	AM_muscle_rep1	AM_muscle_rep2	AF_repro_rep2	AF_repro_rep2	AM_repro_rep1	AM_repro_rep2
Ctl_Asu	13.19	1.65	0.57	1.51	4.77	1.97	2.33	0.18	3.34	72.25	0.84	0.43
NPHGpx_Asu	83.92	120.75	194.05	152.99	0.6	1.01	0.89	2.36	0	1.58	0	0
PHGpx-1_Asu	88.12	376.44	60.15	132.97	130.24	92.08	97.57	109.13	45.55	624.64	2.07	3.83
PHGpx-2_Asu	13.41	31.18	4.69	0.49	50.99	33.95	69.65	33.55	11.5	256.57	47.65	18.99
PHGpx-3_Asu	2.81	32.82	1.86	0	6.57	9.15	3.1	1.64	19.63	120.47	188.23	233.28
PHGpx-4_Asu	313.83	186.01	57.8	30.16	27.64	9.26	19.62	20.43	10.57	53.16	49.65	18.01
Prx1-1_Asu	232.99	793.98	877.96	461.44	757.95	758.96	796.05	870.65	81.58	290.03	239.12	116.75
Prx1-2_Asu	2610.51	2672.64	1050	1709.92	479.25	487.98	558.66	474.46	440.61	3441.71	1258.27	488.43
Prx1-3_Asu	2590.97	4105.79	6539.77	2726.1	6353.82	6031.39	6816.21	8693.94	197.45	125.43	193.25	198.55
Prx6_Asu	34.8	95.35	9.19	57.68	29.78	21.73	23.03	7.22	18.44	32.23	47.69	26.6
SOD1_Asu	328.07	661.5	1050.2	211.54	295.47	233.54	258.66	347.95	175.28	948.58	251.22	123.51
SOD2_Asu	151.96	801.05	720.74	456.5	802.67	501	700.57	721.84	67.4	326.89	303.82	140.04
SOD3_Asu	318.68	340.47	841.02	398.51	56.07	62.37	55.83	95.71	92.05	818.58	132.26	58.86
FPKM was used to normalize gene expression

## Sheet: Onchocerca volvulus
GeneID	NodMF	SknMF	L2	L3	AF	AM
PHGpx-1_Ovo	47.68	47.65	18.53	14.18	5.28	44
PHGpx-2_Ovo	180.32	187.06	1035.43	1268.55	38.4	178.96
PHGpx-3_Ovo	40.92	43.39	25.07	10.89	6.98	21.02
Prx1-1_Ovo	303.88	213.41	207.26	216.27	28.95	361.92
Prx1-2_Ovo	287.77	304.4	535.83	765.96	139.64	177.18
Prx1-3_Ovo	5249.59	879.59	10415.1	15382.5	628.73	771.82
Prx6_Ovo	798.68	486.21	505.48	369.71	362.34	801.85
SOD1-like_Ovo	74.53	145.71	998.61	3120.12	174.32	161.37
SOD1_Ovo	303.89	415.94	447.93	454.41	96.74	703.41
SOD2_Ovo	213.36	171.54	193.96	107.02	51.08	152.55
FPKM was used to normalize gene expression

## Sheet: Brugia malayi
GeneID	EE	IM	MF	L3	L4	AF	AM
NPHGpx_Bma	24.31	66.08	65.61	72.16	1547.48	654.67	3040.77
PHGpx-1_Bma	2.39	6.62	0.74	14.76	2.3	0.64	4.93
PHGpx-2_Bma	126.32	113.66	105.42	405.6	151.79	65	176.15
Prx1-1_Bma	27.71	41.78	31.82	10.56	75.51	23.16	36.49
Prx1-2_Bma	0.42	0	0	5.05	0.18	0.19	0.25
Prx1-3_Bma	1.01	1.17	1.57	2.86	6.19	1.48	1.84
Prx1-4_Bma	132.47	316.08	72.31	1893.44	672.24	35.76	372.46
Prx6_Bma	307.31	419.84	270.14	298.52	243.66	93.45	283.22
SOD1-1_Bma	87.12	351.46	91.84	796.92	522.61	52.78	345.55
SOD1-like_Bma	36.64	65.92	86.89	67.82	331.33	292.48	177.92
SOD2_Bma	61.73	127.33	56.39	285.53	145.55	31.83	341.49
FPKM was used to normalize gene expression

## Sheet: Steinernema feltiae
GeneID	Egg_rep1	Egg_rep2	L1_rep1	L1_rep2	IJ_rep2	IJ_rep1	YA_rep1	YA_rep2
Ctl_Sfe	8.24	6.85	99.18	114.66	179.34	72.52	88.58	253.53
NPHGpx-1_Sfe	0.54	1.72	626.42	950.05	1245.37	881.57	208.35	191.03
NPHGpx-2_Sfe	1.28	0.75	3.05	7.54	5.16	1.96	1.71	1.16
PHGpx-1_Sfe	118.4	102.46	65.39	171.21	76.96	61.57	249.48	171.2
PHGpx-2_Sfe	185.22	163.65	303.89	171.84	225.69	138.01	357.98	702.23
Prx1-1_Sfe	2.82	2.91	330.04	378.6	445.12	383.13	824.78	409.37
Prx1-2_Sfe	5.34	5.59	114.82	310.09	247.31	158.69	705.39	1061.75
Prx1-3_Sfe	1134.4	994.96	215.39	148.1	305.12	250.05	642.22	625.27
Prx1-4_Sfe	13.65	13.66	7.21	10.18	35.27	8.95	24.41	91.48
Prx6_Sfe	201.13	205.75	19.59	23.65	30.86	17.7	30.54	47.48
SOD1-1_Sfe	164.3	152.8	91.01	86.58	170.94	178.96	240.46	191.62
SOD1-2_Sfe	476.77	417.15	466.65	377.05	234.49	145.96	313.09	436.57
SOD2_Sfe	68.37	50.57	215.09	398.15	243	174.2	277.54	476.9
SOD3_Sfe	0.44	2.31	38.49	49.1	132.63	207.29	52.13	81.37
RPKM was used to normalize gene expression
important comparison was highlighed
Pairwise comparison by GFOLD (0.01), |GFOLD|>1 was shown
	GeneName	GFOLD(0.01)	E-FDR	log2fdc	1stFPKM	2ndFPKM
Egg-vs-L1	Ctl_Sfe	2.00106	0.00745209	3.97656	7.44542	107.468
	NPHGpx-1_Sfe	7.01854	0	9.09758	1.21201	799.66
	Prx1-1_Sfe	4.65707	0	6.72182	2.8713	356.037
	Prx1-2_Sfe	3.13772	0.000352692	5.05298	5.47756	219.35
	SOD3_Sfe	2.53255	0.00201967	4.85609	1.50626	44.1658
YA-vs-Egg	Ctl_Sfe	-1.70861	0.0537459	-4.33702	186.91	7.44542
	NPHGpx-1_Sfe	-4.64675	0.0116751	-7.24653	198.029	1.21201
	Prx1-1_Sfe	-5.55798	0.00793651	-7.48666	577.135	2.8713
	Prx1-2_Sfe	-5.21796	0.00878378	-7.25481	917.831	5.47756
	SOD3_Sfe	-3.16282	0.0252562	-5.40187	69.5601	1.50626
IJ-vs-Egg	NPHGpx-1_Sfe	-6.52527	0	-8.9524	1101.15	1.21201
	Prx1-1_Sfe	-4.25045	0.000666667	-6.50988	420.543	2.8713
	Prx1-2_Sfe	-2.39439	0.0193627	-4.70417	212.178	5.47756
	SOD3_Sfe	-3.89716	0.001213	-6.11876	162.228	1.50626

## Sheet: Steinernema carpocapsae
GeneID	Egg_rep1	Egg_rep2	L1_rep1	L1_rep2	IJ_rep1	IJ_rep2	YA_rep1	YA_rep2
NPHGpx-1_Sca	2.15	0.17	169.01	159.64	1462.19	1681.19	311.57	252.01
NPHGpx-2_Sca	0	0	5.24	5.09	0	0	1.83	2.73
PHGpx_Sca	150.34	139	834.79	1017.51	2038.6	1070.72	925.95	1050.51
Prx1-1_Sca	11.22	10.28	100.73	114.01	237.19	232.83	133.12	133.48
Prx1-2_Sca	8.5	10.86	546.79	542.38	236.5	302.73	1781.06	1778.84
Prx1-3_Sca	41.77	50.79	17.9	21.28	26.39	33.76	119.4	157.36
Prx1-4_Sca	7.62	6.65	6.93	10.33	10.26	4.47	0.56	0.78
Prx6_Sca	446.06	408.92	32.95	36.82	69.08	84.44	135.49	118.8
SOD1_Sca	100.47	128.65	248.71	288.77	980.78	596.75	600.53	628.54
SOD2_Sca	20.64	10.59	181.84	216.23	286.32	257.59	226.39	316.37
SOD3-like_Sca	1.47	2.33	11.89	18.01	2.66	4.6	17.78	46.16
SOD3_Sca	1.15	0	37.1	48.33	58.41	53.54	17.22	20.93
Ctl_Sca	7.86	6.05	74.75	71.29	136.61	166.61	107.27	96.53
RPKM was used to normalize gene expression
important comparison was highlighed
Pairwise comparison by GFOLD (0.01), |GFOLD|>1 was shown
	GeneName	GFOLD(0.01)	E-FDR	log2fdc	1stFPKM	2ndFPKM
Egg-vs-L1	NPHGpx-1_Sca	4.43689	0.00177795	6.35581	1.25091	164.291
	Prx1-1_Sca	1.10848	0.0317401	2.75777	10.7903	107.419
	Prx1-2_Sca	3.24596	0.00238257	5.16468	9.57425	544.568
	Prx6_Sca	-2.16854	0.00385016	-3.89825	429.14	34.9008
	SOD2_Sca	1.25658	0.0215587	3.06931	16.0624	199.162
	SOD3_Sca	2.56811	0.00300553	4.63177	0.627345	42.7573
YA-vs-Egg	NPHGpx-1_Sca	-5.55365	0.00097371	-7.74433	282.458	1.25091
	Prx1-1_Sca	-1.62275	0.0133069	-3.72088	133.297	10.7903
	Prx1-2_Sca	-5.37835	0.00097371	-7.3943	1779.98	9.57425
	SOD2_Sca	-2.31864	0.00462229	-4.26637	270.376	16.0624
	SOD3-like_Sca	-1.48615	0.018018	-3.63752	31.6506	1.86166
	SOD3_Sca	-2.16652	0.00568182	-4.3508	19.0316	0.627345
	Ctl_Sca	-2.00536	0.00682192	-3.96354	102.022	7.03358
YA-vs-L1	Prx1-3_Sca	-2.26911	0.00165837	-3.61395	137.955	19.6008
	Prx6_Sca	-1.20028	0.0132509	-2.66595	127.334	34.9008
YA-vs-IJ	NPHGpx-2_Sca	-1.48968	0.0133049	-3.9728	2.27025	0
	Prx1-4_Sca	1.11503	0.0359539	2.87734	0.669686	7.29694
	SOD3-like_Sca	-1.32859	0.0214973	-3.20373	31.6506	3.64847
IJ-vs-Egg	NPHGpx-1_Sca	-7.75302	0	-9.81155	1574.2	1.25091
	PHGpx_Sca	-1.16068	0.0406087	-3.14052	1543.55	145.173
	Prx1-1_Sca	-2.28916	0.00383338	-4.14206	234.958	10.7903
	Prx1-2_Sca	-2.35074	0.00383338	-4.42684	270.376	9.57425
	SOD2_Sca	-1.81018	0.00884228	-3.84794	271.625	16.0624
	SOD3_Sca	-3.33431	0.00254902	-5.46396	55.9217	0.627345
	Ctl_Sca	-2.14044	0.00497395	-4.18758	151.954	7.03358
IJ-vs-L1	NPHGpx-1_Sca	-2.0594	0.000891663	-3.58233	1574.2	164.291
	NPHGpx-2_Sca	2.22893	0.000515996	4.42891	0	5.16108

## Sheet: Strongyloides stercoralis
GeneID	PF_L1_rep1	PF_L1_rep2	PF_L1_rep3	PP_L1_rep1	PP_L1_rep2	PP_L1_rep3	PP_L3_rep1	PP_L3_rep2	PP_L3_rep3	L3i_rep1	L3i_rep2	L3i_rep3	L3+_rep1	L3+_rep2	L3+_rep3	P_AF_rep1	P_AF_rep2	P_AF_rep3	F_AF_rep1	F_AF_rep2	F_AF_rep3
Ctl_Sst	201.96	170.05	210.23	114.76	89.53	98.57	212.07	196.67	237.65	72.53	15.48	12.3	13.21	11.6	12.85	41.59	31.05	24.59	83.19	82.98	65.59
NPHGpx_Sst	304.46	169.29	203.99	48.63	121.15	74.45	146.92	167.87	110.2	2487.72	1158.62	1820.7	1055.71	919.65	1003.59	38.47	33.42	27.25	146	139.29	136.64
PHGpx_Sst	209.48	233.57	303.26	234.62	197.5	183.81	354.84	357.89	391.32	835.89	1268.47	1343.98	676.98	673.44	694.86	550.47	564.52	570.07	707.4	546	566.3
Prx1-1_Sst	170.37	187.88	200.52	195.86	173.72	167.96	211.6	203.96	215.18	140.1	160.78	140.09	274.69	272.25	284.59	302.52	272.31	267.27	259.59	230.99	222.74
Prx1-2_Sst	6.5	11.29	11.14	31.35	30.28	31.23	280.73	219.93	283.46	6.7	6.11	4.69	14.89	18.66	16.49	537.95	536.71	530.79	644.35	606.9	626.87
Prx1-3_Sst	602.9	618.11	751.33	477.1	526.96	483.48	330.37	423.81	373.01	395.19	392.71	391.23	847.38	790.07	883.66	753.63	782.62	779.56	490.77	398.62	422.77
Prx1-4_Sst	3.85	3.33	4.26	3.48	4.05	3.32	2.42	2.3	1.92	8.63	11.41	11.57	33	35.13	35.44	1.69	2.07	1.26	2.1	1.73	1.47
Prx6_Sst	43.68	43.92	39.68	45.74	46.94	40.36	95.58	83.72	94.81	111.71	126.17	149.07	43.57	46.42	44.9	114.12	115.44	121.3	156	155.75	150.12
SOD1_Sst	824.53	695.92	665.74	647.06	585.61	534.04	648.96	575.93	630.79	665.63	1278.88	1193.48	637.43	623.36	620.17	1238.05	1248.34	1185.29	921.74	858.85	859.41
SOD2_Sst	214.32	215.54	220.91	200.1	170.02	154.77	217.17	213.79	225.81	238.41	239.81	233.16	370.31	384.52	388.96	454.87	473.59	482.51	456.99	391.8	400.72
SOD3-1_Sst	32.71	32.01	24.69	17.17	11.07	9.54	13.67	7.89	11.85	69.01	175.72	148.43	635.07	568.85	609.62	1954.14	2054.3	1863.13	25.79	20.86	23.39
SOD3-2_Sst	5.11	5.31	3.29	5.8	3.33	4.2	3.7	4.88	3.83	1.1	3.26	1.4	16.71	12.76	14.16	76.78	87.5	70.15	1.63	1.32	2
SOD3-like_Sst	76.87	128.47	126.48	207.73	117.56	144.8	81.44	70.5	116.98	62.54	50.09	46.11	16.32	17.52	15.32	0.76	1.35	1.06	4.84	5.79	4.94
FPKM was used to normalize gene expression
important comparison was highlighed
Pairwise comparison by GFOLD (0.01), |GFOLD|>1 was shown
	GeneName	GFOLD(0.01)	E-FDR	log2fdc	1stFPKM	2ndFPKM
F_AF-vs-L3+	Ctl_Sst	-2.35916	0.00558692	-2.9255	77.4961	12.5714
	NPHGpx_Sst	2.0273	0.00604859	2.53751	140.73	994.323
	Prx1-2_Sst	-4.94822	0.00194363	-5.51365	626.049	16.6433
	Prx1-4_Sst	3.35958	0.00359195	3.97281	1.76934	34.5001
	Prx6_Sst	-1.48909	0.00795305	-2.0691	154.034	44.9342
	SOD3-1_Sst	3.77012	0.00282694	4.41194	23.3476	605.163
	SOD3-2_Sst	2.18874	0.00581395	2.79362	1.64418	14.5844
F_AF-vs-P_AF	NPHGpx_Sst	-1.46252	0.0197609	-2.14046	140.73	32.9133
	SOD3-1_Sst	5.71339	0.00107759	6.33516	23.3476	1955.44
	SOD3-2_Sst	4.92178	0.00293945	5.493	1.64418	77.9977
	SOD3-like_Sst	-1.49483	0.0195151	-2.32588	5.19622	1.05598
F_AF-vs-PF_L1	Prx1-2_Sst	-5.25072	0.00356888	-5.97817	626.049	9.72897
	Prx6_Sst	-1.11793	0.0276197	-1.81273	154.034	42.3191
	SOD3-like_Sst	3.68313	0.00692795	4.36262	5.19622	111.514
F_AF-vs-PP_L1	Prx1-2_Sst	-3.27699	0.0228916	-4.18889	626.049	30.9609
	SOD3-like_Sst	4.0693	0.00993754	4.92846	5.19622	157.654
F_AF-vs-PP_L3	SOD3-like_Sst	2.92873	0.0239774	3.77401	5.19622	90.3389
L3+-vs-P_AF	Ctl_Sst	1.12806	0.00230053	1.47635	12.5714	32.223
	NPHGpx_Sst	-4.43085	0	-4.77138	994.323	32.9133
	Prx1-2_Sst	4.72412	0	5.15261	16.6433	535.055
	Prx1-4_Sst	-3.78212	0	-4.22977	34.5001	1.66414
	Prx6_Sst	1.16747	0.00212472	1.51604	44.9342	117.048
	SOD3-1_Sst	1.48873	0.000905797	1.8402	605.163	1955.44
	SOD3-2_Sst	2.23254	0.00019416	2.58758	14.5844	77.9977
	SOD3-like_Sst	-3.15072	0.000142288	-3.72724	16.38	1.05598
L3+-vs-PF_L1	Ctl_Sst	3.8215	0.00171116	4.43684	12.5714	194.573
	NPHGpx_Sst	-1.11197	0.026851	-1.67542	994.323	224.327
	Prx1-4_Sst	-1.9987	0.00925926	-2.61582	34.5001	3.82983
	SOD3-1_Sst	-3.28907	0.00263852	-3.82594	605.163	29.5912
	SOD3-like_Sst	2.63199	0.00406504	3.21561	16.38	111.514
L3+-vs-PP_L3	Ctl_Sst	3.77338	0.00242718	4.34833	12.5714	216.015
	NPHGpx_Sst	-2.02153	0.0102856	-2.59875	994.323	140.877
	Prx1-2_Sst	3.65741	0.0029976	4.18798	16.6433	261.814
	Prx1-4_Sst	-3.08136	0.00467626	-3.73301	34.5001	2.20217
	SOD3-1_Sst	-5.00779	0.00174978	-5.56266	605.163	11.1382
	SOD3-like_Sst	2.01206	0.0102856	2.63545	16.38	90.3389
L3i-vs-F_AF	NPHGpx_Sst	-2.01217	0.103079	-3.46756	1872.16	140.73
	Prx1-2_Sst	5.13434	0.0988631	6.57516	5.90037	626.049
	Prx1-4_Sst	-1.25804	0.148469	-2.61384	10.3937	1.76934
	SOD3-like_Sst	-1.57961	0.120734	-3.27754	53.631	5.19622
	SOD3-2_Sst	1.22394	0.4279	2.48182	1.85893	14.5844
L3i-vs-P_AF	NPHGpx_Sst	-4.54379	0.0647118	-5.7899	1872.16	32.9133
	Prx1-2_Sst	4.86919	0.0641762	6.27357	5.90037	535.055
	Prx1-4_Sst	-1.53478	0.0915966	-2.97566	10.3937	1.66414
	SOD3-1_Sst	2.57736	0.0663089	3.85864	126.419	1955.44
	SOD3-2_Sst	3.743	0.065233	5.09318	1.85893	77.9977
	SOD3-like_Sst	-4.31895	0.065233	-5.70036	53.631	1.05598
L3i-vs-PF_L1	Ctl_Sst	1.4071	0.285424	3.19479	36.3477	194.573
	NPHGpx_Sst	-1.07288	0.345159	-2.64511	1872.16	224.327
L3i-vs-PP_L1	NPHGpx_Sst	-2.82814	0.228762	-4.3318	1872.16	80.7866
	SOD3-1_Sst	-1.6912	0.263778	-3.22737	126.419	12.6785
L3i-vs-PP_L3	Ctl_Sst	1.32041	0.203607	2.92727	36.3477	216.015
	NPHGpx_Sst	-2.12053	0.162708	-3.71049	1872.16	140.877
	Prx1-2_Sst	3.76105	0.161626	5.19402	5.90037	261.814
	SOD3-1_Sst	-2.14772	0.162457	-3.68886	126.419	11.1382
P_AF-vs-PP_L3	Ctl_Sst	2.10459	0.00851221	2.69556	32.223	216.015
	NPHGpx_Sst	1.33149	0.0163901	2.02345	32.9133	140.877
	SOD3-1_Sst	-6.90346	0.000686813	-7.47931	1955.44	11.1382
	SOD3-2_Sst	-3.5938	0.00247831	-4.27123	77.9977	4.13119
	SOD3-like_Sst	5.49865	0.000686813	6.27269	1.05598	90.3389
PF_L1-vs-P_AF	Ctl_Sst	-2.32577	0.00288334	-2.87994	194.573	32.223
	NPHGpx_Sst	-2.41393	0.00251852	-3.00709	224.327	32.9133
	Prx1-2_Sst	4.95467	0.00035461	5.57444	9.72897	535.055
	SOD3-1_Sst	5.10565	0.00035461	5.78506	29.5912	1955.44
	SOD3-2_Sst	3.23	0.00123355	3.83555	4.51726	77.9977
	SOD3-like_Sst	-6.07151	0.00035461	-6.79858	111.514	1.05598
PF_L1-vs-PP_L3	Prx1-2_Sst	3.99627	0.00914205	4.69517	9.72897	261.814
PP_L1-vs-L3+	Ctl_Sst	-2.77004	0.0173062	-3.44593	101.214	12.5714
	NPHGpx_Sst	2.4279	0.0245419	3.272	80.7866	994.323
	Prx1-4_Sst	1.99494	0.0381395	2.81713	3.61326	34.5001
	SOD3-1_Sst	4.32676	0.00229568	5.14543	12.6785	605.163
	SOD3-like_Sst	-2.93672	0.0147611	-3.63313	157.654	16.38
PP_L1-vs-P_AF	Ctl_Sst	-1.12125	0.0436079	-1.85718	101.214	32.223
	Prx1-2_Sst	3.0764	0.00817415	3.87892	30.9609	535.055
	SOD3-1_Sst	6.22845	0	7.03123	12.6785	1955.44
	SOD3-2_Sst	3.18392	0.0076329	3.91613	4.47031	77.9977
	SOD3-like_Sst	-6.52176	0	-7.30421	157.654	1.05598
PP_L1-vs-PP_L3	Prx1-2_Sst	2.15552	0.136257	2.9755	30.9609	261.814

## Sheet: Strongyloides ratti
GeneID	L3i	P_AF_rep1	P_AF_rep2	P_AF_rep3	F_AF_rep1	F_AF_rep2	F_AF_rep3	F_AM
Ctl_Sra	29.49	49.65	31.84	34.28	103.71	109.87	133.05	3.31
NPHGpx_Sra	1646.8	94.47	58.32	75.5	233.22	208.86	245.7	294.4
PHGpx_Sra	1156.16	703.47	690.89	677.04	800.08	742.19	788.02	1878.29
Prx1-1_Sra	343.66	387.91	365.89	360.04	238.55	233.93	212.72	375.98
Prx1-2_Sra	11.35	439.89	424.01	406.27	626.54	659.5	634.99	5149.98
Prx1-3_Sra	1156.34	1046.69	1001.76	923.86	1204.69	1089.22	1057.03	3289.37
Prx1-4_Sra	52.61	10.16	13.68	11.72	8.25	9.99	10.27	8.38
Prx6_Sra	70.38	209.92	188.2	180.98	167.28	171.53	157.98	344.74
SOD1_Sra	1057.34	581.41	575.05	567.96	574.35	558.54	539.02	2156.76
SOD2_Sra	268.37	355.65	356.62	349.82	277.27	260.91	247.71	506.11
SOD3-like_Sra	111.69	3.53	3.78	3.97	14.1	11.58	10.62	54.22
SOD3_Sra	15.16	338.5	297.08	290.71	7.59	6.29	6.71	32.68
FPKM was used to normalize gene expression
important comparison was highlighed
Pairwise comparison by GFOLD (0.01), |GFOLD|>1 was shown
	GeneName	GFOLD(0.01)	E-FDR	log2fdc	1stFPKM	2ndFPKM
F_AF-vs-F_AM	Ctl_Sra	-3.43589	0.00264951	-3.96988	113.964	3.31309
	NPHGpx_Sra	1.10523	0.00909048	1.48202	225.22	294.403
	PHGpx_Sra	1.96288	0.00502677	2.40876	770.501	1878.29
	Prx1-1_Sra	1.43732	0.00671212	1.85237	229.896	375.981
	Prx1-2_Sra	3.73509	0.00257334	4.14382	643.784	5149.98
	Prx1-3_Sra	2.29534	0.00449775	2.70429	1114.4	3289.37
	Prx6_Sra	1.8145	0.00547154	2.18981	166.87	344.741
	SOD1_Sra	2.70769	0.00350175	3.10281	558.159	2156.76
	SOD2_Sra	1.70457	0.00576335	2.0657	262.29	506.112
	SOD3-like_Sra	2.80478	0.00350175	3.3074	12.0674	54.225
	SOD3_Sra	2.87128	0.00350175	3.37419	6.77296	32.6806
F_AF-vs-P_AF	SOD3_Sra	4.95709	0.00228311	5.54534	6.77296	311.502
F_AF-vs-L3i	Ctl_Sra	-1.19052	0.0118871	-1.68639	113.964	29.4898
	NPHGpx_Sra	2.56294	0.00594972	3.09829	225.22	1646.8
	Prx1-2_Sra	-4.78973	0.00407925	-5.51352	643.784	11.3502
	Prx1-4_Sra	2.09364	0.00773315	2.70708	9.55735	52.6061
	SOD3-like_Sra	2.86181	0.00594972	3.46474	12.0674	111.691
F_AM-vs-P_AF	Ctl_Sra	2.09253	0.000466935	2.53789	3.31309	39.9003
	NPHGpx_Sra	-2.55992	0.000145307	-2.91529	294.403	79.067
	PHGpx_Sra	-2.03606	0.000466935	-2.41663	1878.29	690.997
	Prx1-2_Sra	-4.21583	0	-4.57813	5149.98	424.051
	Prx1-3_Sra	-2.37415	0.000315418	-2.70824	3289.37	991.926
	Prx6_Sra	-1.46584	0.00239154	-1.78881	344.741	194.369
	SOD1_Sra	-2.55613	0.000145307	-2.8777	2156.76	575.072
	SOD2_Sra	-1.09098	0.00563877	-1.49836	506.112	353.79
	SOD3-like_Sra	-4.29857	0	-4.80145	54.225	3.74984
	SOD3_Sra	1.85971	0.000934939	2.27344	32.6806	311.502
F_AM-vs-L3i	Ctl_Sra	1.72553	1	2.08704	3.31309	29.4898
	NPHGpx_Sra	1.35352	1	1.42153	294.403	1646.8
	PHGpx_Sra	-1.69099	1	-1.7618	1878.29	1156.16
	Prx1-1_Sra	-1.08025	1	-1.19081	375.981	343.658
	Prx1-2_Sra	-9.35494	1	-9.85049	5149.98	11.3502
	Prx1-3_Sra	-2.51188	1	-2.5701	3289.37	1156.34
	Prx1-4_Sra	1.19082	1	1.58551	8.38213	52.6061
	Prx6_Sra	-3.14031	1	-3.34899	344.741	70.3822
	SOD1_Sra	-2.02516	1	-2.09021	2156.76	1057.34
	SOD2_Sra	-1.85938	1	-1.97604	506.112	268.366
	SOD3_Sra	-1.64498	1	-2.14032	32.6806	15.1597
L3i-vs-P_AF	NPHGpx_Sra	-4.32706	0	-4.67015	1646.8	79.067
	Prx1-2_Sra	4.2191	0	4.94966	11.3502	424.051
	Prx1-4_Sra	-1.83466	0.00118652	-2.33433	52.6061	11.5565
	SOD3-like_Sra	-4.50029	0	-5.06198	111.691	3.74984
	SOD3_Sra	3.43886	0	4.07328	15.1597	311.502

[truncated: 10 more sheets: Strongyloides papillosus, Meloidogyne incognita, Bursaphelenchus xylophilus, Globodera pallida, Caenorhabditis elegans, Haemonchus contortus, Dictyocaulus viviparus, Angiostrongylus cantonensis, Ancylostoma ceylanicum, Oesophagostomum dentatum]
